# Supplementary material for: Characterisation of PVL-Positive Staphylococcus argenteus from the United Arab Emirates
Source: Antibiotics (Basel). 2024 Apr 27;13(5):401. doi: 10.3390/antibiotics13050401 (PMC11117363; doi:10.3390/antibiotics13050401)
Supplement: Supplementary file 1 [file antibiotics-13-00401-s001.zip]

Archive with 5 entries (5 files):
- Supplemental File 1_Genome Sequences of the study strains.fas
- Supplemental File 3_Gene content of PVL prophages in isolates Dubai-25 and Dubai-30.pdf
- Supplemental File 4_Gene content of the other prophages in isolates Dubai-25 and Dubai-30.pdf
- Supplemental File 5_prophages and induced phages.fas
- Supplemental File 2_Phages from Dubai-25 and Dubai-30 and phiSa2wa_st78.fas
