# Supplementary material for: Characterisation of PVL-Positive Staphylococcus argenteus from the United Arab Emirates
Source: Antibiotics (Basel). 2024 Apr 27;13(5):401. doi: 10.3390/antibiotics13050401 (PMC11117363; doi:10.3390/antibiotics13050401)
Supplement: Supplementary file 1 [file antibiotics-13-00401-s001.zip › Supplemental File 1_Genome Sequences of the study strains.fas]

>>PVL-positive Staph argenteus Dubai_25_RUN18-BC01_[chromosome]
CGATTAAAGATAGAAATACACAACGCATGCGCTGTAATTTCGTTACAACTCCTACAGAAT
TCATCTCAAATCTACATATTTACTTAATTTGAATAGCTTATACATTTCTTATACAAGCTC
TATAAATTATTTCCCAAACTGTTTTGGTACAAATGCGAATAATTTTATTATAGAAGAGAA
AGTTATCCACTTATACACATAGGTAGTTTTTGAAATTGTGGATAATTAAAAGTTACGCAC
AAACTTATACTATTTTTAGCAACATATTCACAGCTATTTGACATATAGAGAACTGAAAAA
GTATAATTGTGTGGATAAGTCGTCCAACTCATGATTTTATAAGGATTTATTTATTGATTT
TTACATGAAAATCACTGTGCATAACTATTAAGCAAGGTAAAGTTATCCACCGATTGTTAT
TAACTTGTGGATAATTATTAACATGGTGTGTTTAAAAGTTATCCACGGCTGTTATTTTTG
TGTATAACTTAAAAATTTAAGAAAGATGGAGTAAATTTATGTCGGAAAAAGAAATTTGGG
AAAAAGTGCTTGAAATTGCTCAAGAAAAATTATCAGCTGTAAGTTACTCAACTTTCCTAA
AAGATACCGAGCTTTACACGATTAAAGATGGTGAAGCTATCGTATTATCGAGTATTCCTT
TTAATGCAAATTGGTTAAATCAACAATATTCTGAAATTATCCAAGCAATCTTATTTGATG
TTGTAGGTTATGAAGTGAAACCTCATTTTATTACTACTGAGGAATTAGCAAATTATAGTA
ATAAAGATGTTTCTACGGTACAGGAAACACCAAAATCTTCTACTGAAACAACTGAAGATA
ATCATGTGCTTGGTAGAGAGCAATTCAATGCCCATAACACATTTGACACATTTGTAATCG
GACCTGGTAACCGCTTCCCACATGCAGCAAGTTTAGCCGTTGCCGAAGCACCAGCAAAAG
CGTATAATCCATTATTTATATATGGAGGTGTTGGTTTAGGAAAAACCCATTTAATGCATG
CCATTGGTCATCATGTTTTAGATAATAATCCAGATGCCAAAGTGATTTACACATCAAGTG
AAAAATTCACAAACGAATTTATCAAATCGATTCGTGATAACGAGGGTGAAGCTTTCAGAG
AAAGATATCGTAATATCGACGTCTTATTAATCGATGATATTCAGTTCATACAAAATAAAG
TTCAAACGCAAGAAGAATTTTTCTATACTTTTAATGAATTACATCAGAATAACAAGCAAA
TCGTTATTTCGAGTGATCGACCACCAAAAGAGATTGCACAATTAGAAGATCGATTACGTT
CACGCTTTGAATGGGGGCTAATTGTTGATATTACGCCACCAGATTACGAAACTCGAATGG
CAATTTTGCAGAAGAAAATTGAAGAAGAGAAATTAGATATTCCACCAGAAGCTTTAAATT
ATATAGCAAATCAAATTCAATCTAATATTCGTGAATTAGAAGGTGCATTGACACGCTTAC
TTGCATATTCACAATTATTAGGAAAACCAATTACAACTGAATTAACTGCTGAAGCTTTAA
AAGATATCATTCAAGCACCAAAATCTAAGAAAATTACAATTCAAGATATTCAAAAGGTAG
TAGGTCAGTACTATAATGTTAGAATTGAAGATTTCAGTGCTAAAAAACGTACAAAGTCAA
TCGCATATCCGCGTCAAATAGCTATGTACTTATCTAGAGAGCTTACTGATTTTTCATTAC
CTAAAATTGGTGAAGAATTTGGCGGGCGTGATCACACAACTGTAATCCATGCTCATGAAA
AGATATCTAAAGATTTAAAAGAAGATCCTATTTTTAAACAAGAAGTAGAGAATCTTGAAA
AAGAAATAAGAAATATTTAAGTAGAAGATAAGTGGGAAATAGAATCTGTTATATAACAGC
GATAATAGAAGCTATCTTTTCGTTTATATTTAATAACTGAAATGGCATAATGCTTAAAAT
CTATTTTGTGGATAATGTTCAAAAGTCATACACACCATACACAAGTTATCAACATGTGTA
TAACTTCGCAAATTCAGTGTTTTTAAGACTTATCCACTAATCCACAGCACCTACTACTAT
TACTAAGAACTTAAAACCTATATAATTATATGTAAACGACTGGAAGGAGTTTAAATTAAT
GATGGAATTCACTATTAAAAGAGATTATTTTATTACACAATTAAATGACACATTAAAAGC
AATATCACCAAGAACAACATTACCAATTTTAACTGGTATCAAAATCGATGCGAAAGAACA
TGAAGTGATACTAACTGGTTCAGACTCTGAAATTTCAATTGAAATCACTATTCCTAAAAC
TGTTGATGGCGAAGATATTGTCAACATTTCAGAAACAGGTTCAGTTGTGTTACCTGGACG
ATTCTTTGTTGATATTATAAAAAAATTACCTGGTAAAGATGTTAAATTATCTACAAATGA
GCAATTCCAAACATTAATTACATCAGGTCATTCTGAATTTAATTTAAGTGGCTTAGATCC
AGATCAATATCCTTTATTACCACAAGTTTCTAGAGATGACGCAATTCAATTGTCGGTAAA
AGTGCTTAAAAACGTGATTGCACAAACGAATTTCGCAGTGTCCACCTCAGAAACACGCCC
AGTATTGACTGGTGTGAACTGGCTTATACAAGAAAATGAATTAATATGCACAGCGACCGA
CTCACACCGCTTGGCTGTAAGAAAGTTGCAGTTAGAAGATGTTTCTGAAAATAAAAATGT
CATCATTCCAGGTAAAGCCTTAGCTGAACTAAATAAAATTATGTCTGATAGTGAAGAAGA
CATTGATATCTTCTTTGCTTCAAATCAAGTTTTATTCAAAGTAGGAAATGTAAACTTTAT
TTCTCGATTATTAGAGGGACATTATCCTGATACAACACGTTTATTCCCTGAAAACTATGA
AATTAAATTAAGTATAGACAATGGCGAATTTTATCATGCAATTGATCGTGCATCTTTATT
AGCACGTGAAGGTGGCAATAACGTTATTAAATTAAGTACAGGTGATGACGTTGTTGAATT
GTCTTCTACATCACCAGAAATTGGTACTGTTAAAGAAGAAGTTGATGCAAATGATGTTGA
AGGCGGAAACTTAAAAATTTCTTTCAACTCTAAATATATGATGGACGCTTTAAAAGCAAT
TGATAATGACGAAGTTGAGGTTGAATTCTTTGGTACAATGAAGCCGTTCATTTTAAAACC
AAAAGGTGACGACTCAGTAACGCAATTAATTTTACCAATCAGAACATACTAAAAATTAAA
CAATCATAAAGGATGACGTTTTAATTAACCACGTCATCCTTTATTTTTTGGCAAAAATAA
TTCTAGATGCGTATGTAAAATAAAAGTGACAGCATTTTAAATGGTAAATAAAAAGCTTGA
ATGAAATTTATGATAGAAATGTCATGATTTAAATAATTGCGCTTAAATGCCCCTTAAATT
TTAAATTTCAAATTACTAACAGATAAATTGAAAATGAATAGTAAAACTTGGTTAAATAGG
GCTTTGAAATTAAAATTAGTGATATCAAGAAAAATAATGAATAAATTATTTATATGTAAA
CGGTTTTTCCCTCTCTTTTAAATGAAATTTGTGACAAAAAAAGGTATAATATATTAATGA
CATACAAAGAAATGGAGTGATTATTTTGGTTCAAGAAGTTGTAGTAGAAGGCGACATCAA
TTTAGGTCAATTTCTAAAAACAGAAGGGATTATTGAGTCTGGTGGTCAAGCAAAATGGTT
CTTGCAAGACGTTGAAGTATTAATTAATGGAGTGCGTGAAACACGTCGCGGTAAAAAGTT
AGAACATCAAGATCGTATAGATATCCCAGAGTTACCTGAAGATGCTGGTTCTTTCTTAAT
CATTCATCAAGGTGAACAATGAAATTAAATACACTCCAATTAGAAAACTATCGTAACTAT
GATGAGGTTACGTTGAAGTGTCATCCTGATGTGAATATCCTTATTGGAGAAAATGCACAA
GGAAAGACAAATTTACTTGAATCAATCTATACCTTAGCTTTAGCAAAAAGTCATAGAACG
AGTAATGATAAGGAACTCATACGTTTCGACGCTGATTATGCTAAAATAGAAGGTGAGCTT
AGTTATAGACATGGTACGATGCCATTAACGATGTTTATAACTAAAAAAGGTAAACAAGTC
AAAGTGAATCACTTAGAGCAAAGTCGACTAACACAATATGTTGGTCATCTCAATGTGGTT
CTTTTTGCGCCAGAAGATTTAAATATTGTTAAAGGCTCTCCTCAAATAAGACGACGCTTT
ATAGATATGGAGTTGGGCCAAATTTCTGCTGTTTACTTAAATGATTTAGCACAATACCAA
CGTATTTTAAAGCAAAAGAATAATTACTTGAAACAGTTACAATTAGGTCAGAAAAAGGAC
CTGACTATGCTGGAAGTTTTAAATCAGCAGTTTGCAGAATATGCTTTAAAGGTGACTGAT
AAACGTGCGCATTTTATTCAAGAGCTAGAATCATTAGCAAAACCAATTCATGCTGGGATT
ACAAATGATAGAGAAACGTTGTCGCTGAATTATTTACCTAGTCTTAAATTCGATGATGCT
CAAATTGAAGCGGCACGTCTTGAAGAGATTATGTCTATTCTAAGTGATAACATGCAAAGA
GAAAAAGAGCGTGGTATTAGCTTGTTTGGACCACATCGAGACGATATTAGTTTTGATGTA
AATGGCATGGATGCACAAACATATGGTTCTCAAGGTCAGCAACGTACAACGGCATTGTCC
ATTAAGTTAGCTGAAATTGAATTAATGAATATTGAAGTTGGGGAATACCCCATCTTATTA
TTAGACGATGTACTTAGTGAATTAGATGATTCACGTCAAACGCATTTATTAAGTACAATT
CAGCATAAAGTACAAACATTTGTCACTACGACATCTGTTGATGGTATAGATCATGAAATT
ATGAACAACGCTAAATTGTATCGTATTAATCAAGGTGAAATTATAAAGTAACAGAAAGCG
ATGGTGACTGCATTGTCAGATGTAAACAACACGGATAATTATGGTGCTGGGCAAATACAA
GTATTAGAAGGTTTAGAAGCAGTACGTAAAAGACCAGGTATGTATATTGGTTCAACTTCA
GAAAGAGGTTTGCACCATTTAGTATGGGAAATCGTTGATAACAGTATCGACGAAGCATTA
GCTGGTTATGCAAACCAAATTGAAGTCGTTATTGAAAAAGATAACTGGATTAAAGTAACA
GATAATGGACGTGGTATCCCAGTTGATATTCAAGAAAAAATGGGACGTCCAGCTGTCGAA
GTTATTTTAACTGTTTTACATGCTGGTGGTAAATTCGGCGGTGGCGGATACAAAGTATCT
GGTGGTTTACATGGTGTTGGTTCATCAGTAGTAAACGCATTGTCACAAGACTTAGAAGTA
TATGTACACAGAAATGAGACAATCTATCATCAGGCATACAAAAAAGGTGTACCTCAATTT
GACTTAAAGGAAGTTGGCACAACTGATAAGACAGGTACTGTCATTCGTTTTAAAGCAGAT
GGAGAAATCTTCACAGAGACAACAATATATAATTATGAAACGTTACAGCAACGTATTAGA
GAGCTTGCTTTCTTAAATAAAGGTATTCAAATTACGTTAAGAGATGAACGTGATGAAGAC
AATATTCGAGAAGACTCCTACCACTATGAAGGGGGTATTAAATCGTACGTTGAATTATTA
AATGAAAAGAAAGAACCAATTCATGATGAACCAATTTATATACATCAATCTAAAGATGAT
ATTGAAGTGGAAATTGCGATTCAATACAACTCGGGATATGCTACGAATCTGTTAACTTAC
GCAAATAATATTCATACGTATGAAGGTGGTACGCATGAAGATGGATTTAAACGTGCATTA
ACACGCGTTTTAAATAGTTATGGTTTAAGTAGCAAGATTATGAAAGAAGACAAAGATAGA
CTTTCTGGTGAAGATACACGTGAAGGTATGACAGCAATTATATCTATCAAACATGGTGAT
CCTCAGTTTGAAGGTCAAACAAAGACGAAATTAGGTAACTCTGAAGTACGTCAAGTTGTA
GATAAATTGTTCTCTGAGCATTTTGAAAGATTTTTATATGAAAATCCACAAGTAGCACGT
ACGGTTGTTGAAAAAGGTATTATGGCGGCACGTGCGCGTGTTGCAGCGAAAAAAGCGCGT
GAAGTAACGCGTCGTAAGTCAGCATTAGATGTTGCGAGTTTACCAGGTAAATTAGCAGAT
TGTTCTAGTAAAAGTCCTGAAGAATGTGAAATCTTCTTAGTCGAGGGTGACTCTGCCGGG
GGGTCTACAAAATCCGGCCGTGACTCTAGAACGCAAGCCATTCTTCCGTTACGAGGAAAA
ATATTAAACGTTGAAAAGGCTCGATTAGACCGAATCTTAAACAATAATGAAATTCGTCAA
ATGATTACAGCATTCGGTACAGGTATCGGTGGCGATTTTGATTTAGCAAAAGCACGCTAC
CATAAAATCGTAATTATGACCGATGCAGATGTCGATGGTGCGCATATTAGAACATTGTTA
CTTACATTCTTCTATCGATTTATGAGACCGTTAATCGAAGCAGGTTATGTGTACATTGCA
CAACCACCATTATATAAATTAACACAAGGTAAACAAAAATATTATGTATACAATGATAGG
GAACTTGAAAAACTTAAATCTGAATTGAACCCAACGCCAAAATGGTCAATTGCACGATAC
AAAGGTCTTGGAGAAATGAATGCAGATCAATTATGGGAAACAACTATGAATCCTGAACAC
CGTGCATTATTACAAGTGAAACTTGAAGATGCTATTGAAGCGGACCAAACATTTGAAATG
TTAATGGGTGACGTTGTAGAAAACCGTAGACAATTTATAGAAGATAATGCAGTTTATGCA
AACTTAGACTTCTAAGCGCTGTGAACTGAACTTTTGAAGGAGGATCTCTTGATGGCTGAA
TTACCTCAATCAAGAATAAATGAACGAAATATTACCAGTGAAATGCGTGAATCATTTTTA
GATTATGCGATGAGTGTTATTGTTGCTCGTGCATTGCCAGATGTTCGTGACGGTTTAAAA
CCAGTACATCGTCGTATACTTTATGGATTGAATGAACAAGGTATGACACCGGATAAATCA
TATAAAAAATCAGCACGTATCGTTGGTGACGTAATGGGTAAATATCACCCTCATGGTGAC
TCATCTATTTATGAAGCAATGGTACGTATGGCTCAAGATTTTAGTTATCGTTATCCGCTT
GTTGATGGTCAAGGTAACTTTGGTTCAATGGATGGAGACGGTGCAGCAGCAATGCGTTAT
ACTGAGGCACGTATGACTAAAATTACGCTTGAACTGTTACGTGATATTAATAAAGATACA
ATAGATTTTATCGATAACTATGATGGTAATGAAAGAGAGCCGTCAGTCTTACCAGCACGT
TTCCCTAACTTATTAGCAAACGGTGCATCAGGTATTGCTGTAGGTATGGCAACAAATATT
CCACCACATAACTTAACAGAATTAATCAATGGGGTGCTTAGTTTAAGTAAGAATCCTGAT
ATTTCAATAGCTGAGTTGATGGAGGATATTGAAGGTCCTGATTTCCCAACTGCTGGACTT
ATTTTAGGTAAAAGTGGAATTAGACGTGCTTATGAAACAGGTCGTGGTTCAATTCAAATG
CGCTCTCGAGCGGAAATTGAAGAACGTGGCGGTGGTCGTCAACGTATTGTTGTAACTGAA
ATTCCTTTCCAAGTGAATAAAGCACGTATGATTGAAAAAATTGCAGAGCTAGTGCGCGAC
AAAAAAATTGATGGTATCACTGACTTACGAGACGAAACAAGTTTACGTACAGGTGTGAGA
GTAGTCATTGATGTTCGTAAGGATGCAAATGCTAGTGTCATTTTAAATAACTTATATAAA
CAAACGCCACTTCAAACATCATTTGGTGTGAATATGATTGCACTTGTAAATGGCAGACCA
AAACTTATTAATTTAAAAGAAGCTTTGGTACATTACTTAGAGCATCAAAAGACAGTTGTT
AGAAGACGTACGCAATATAATTTACGTAAAGCTAAAGATCGTGCCCACATTTTAGAAGGG
TTACGTATTGCGTTAGATCACATCGACGAAATTATTTCAACGATTCGTGAATCAGATACA
GATAAAATTGCCATGGAAAGCTTGCAACAACGCTTTAAACTTTCTGAGAAACAAGCACAA
GCAATTTTAGACATGCGTTTGAGACGTTTAACAGGTTTAGAACGTGACAAAATTGAAGCT
GAATATAATGAGTTATTAAATTATATTAGTGAATTAGAAGCAATCTTAGCTGATGAAGAA
GTGTTATTACAGTTAGTTAGAGATGAATTGACAGAAATTCGAGATCGTTTTGGTGATGAC
CGTCGTACTGAAATCCAATTAGGTGGATTTGAAGATTTAGAAGATGAAGACCTCATTCCA
GAAGAACAAATTGTAATTACATTGAGCCATAATAACTACATTAAACGTTTGCCGGTATCT
ACATATCGTGCTCAAAACCGTGGTGGTCGTGGTGTTCAAGGTATGAATACATTAGAAGAA
GACTTCGTTAGTCAATTAGTAACGTTAAGTACACATGACCATGTATTGTTCTTTACTAAC
AAAGGTCGCGTATACAAACTTAAAGGTTATGAAGTGCCTGAGTTATCTAGACAATCTAAA
GGTATTCCTGTAGTGAATGCTATTGAACTTGAAAATGATGAAGTCATTAGTACAATGATT
GCTGTAAAAGACCTTGAAAGTGAAGAAAACTTCTTAGTGTTTGCAACGAAACGTGGAATT
GTAAAACGCTCAGCATTAAGTAATTTCTCAAGAATTAACAGAAATGGTAAGATTGCTATT
TCATTTAGAGAAGATGACGAGTTAATCGCAGTACGTTTAACAAGTGGTCAAGAAGATATC
TTGATTGGTACTTCTCATGCATCATTAATTCGATTCCCTGAATCAACATTACGTCCTTTA
GGTCGAACTGCAACAGGTGTGAAAGGTATTACACTTCGTGAAGGTGACGAAGTTGTAGGG
CTTGATGTAGCTCATGCAAACAGTGTTGATGAAGTATTAGTTGTTACTGAAAATGGTTAT
GGTAAACGTACGCCAGTAAATGACTATCGCTTATCAAATCGTGGTGGTAAAGGTATTAAG
ACTGCAACGATTACTGAACGTAACGGTAATGTTGTTTGTATTACAACTGTTACTGGTGAA
GAAGATTTAATGATTGTTACAAATGCAGGTGTTATTATTCGACTAGACGTTGCAGATATT
TCGCAAAATGGTCGTGCAGCACAAGGTGTTCGTTTAATTCGCTTAGGTGATGATCAATTT
GTTTCTACTGTTGCTAAAGTAAAAGAAGATGCGGAAGATGAAGCAAATGAAGATGAGCAA
TCAACTTCAGCTGTATCTGAAGATGGTACAGAGCAACGACATGAAGCGGTTGTAAATGAT
GAAACACCAGGAAATGCAATTCATACTGAAGTGATTGAATCAGAAGAAACTGATGATGAT
GGACGTATTGAAGTAAGACAAGATTTCATGGATCGTGTTGAAGAAGATATACAACAAGCA
TCAGATGATGATGAAGAATAATATAAAAAATAAGACTTCCCTGAATGTAGGGGAGTCTTA
TTTTTATGCTAGAAAGCAATGCTATACTATATTCAATGATTAGTAATGACTAACTTTCTA
ATTGCTTCATTGCGTATGGTATTTCATTGATAAGTCTTGATGGTGGCACCACATACATAT
CTTTTGCAAGGTTTTCACCAATGAAACTATGTGTATATGTGGCACTCATAACCGCTTCTT
TTAAGTTATCGAATTGACCGACAAAACTTGTAATCATACCGGCAAGTGTATCACCCATAC
CTCCAGTAGCCATCGCAGGGCTACCAATTGTCAATTTAAAGTCTTCATCTTTAAAGAAAA
TTTCAGTACCATGTTTTTTAAGTACAACTGTTGCACCTAAACGATCTACCGCTTCACGAT
TACGTTCATATGTTTGTTCCTCAATTGGGATACCGCTTAAACGTTCCCATTCTTTAAGGT
GAGGAGTAAATATGACACGACATGTAGGTAATTGTGGTTTAAGTTTACTAAAAATTGTAA
TTGCATCACCATCGACAATCAAGTTTTGATGTGGTTGTATATTTTGTAATAGGAATGTAA
TGGCATTATTCCCTTTAAAATCAACACCAAGTCCGGGACCAATAAGGATACTATCAGTCA
TTTCAATCATTTTCGTTAACATTTTCGTATCATTAATATCGATAACCATGGCTTCTGGAC
AGCGCGAATGTAATGCTGAGTGATTTGTTGGATGTGTTGCTACAGTGATTAAACCACTAC
CGCTAAATACACATGCACGAGCCGCTAACATAATGGCACCACCTAAGTTAGCAGATCCAC
CAATTAATAAAATTTTGCCATAATCACCTTTATGTGAATCTTCTTTACGCTTAGGAATGT
TAATAGAATTTAACGTTTCCATAGTGATATAACCTCCCATGTAAAAGCTTTTCCAAATAT
ATTCAATTTTAAAAATATATAGTAAGTTTTAACAAAATGTATTATAAATATGTGAATTCA
TTATTATTTGTCGTTAAATACAATAGAAAATACTATACCTGTATATGCAATTCGTCAATA
GATAAATTATTAAATATACTTGCAACAATATTATTATCCTTTAACACGCTACAATAGTGC
TCTGATAATAGGTTATAAATGTACTTAAAACCATTGTTTCAATAAATATGAAAACGTATA
CTTCAAGAAGGATGGGTTTCTTAATATTAACAAGGGGGTAACATGTATGACGTTATATTT
AGATGGAGAAACACTAACAATTGAGGGTATTAAATCATTTTTACAACAACAATCTAAGAT
AGAAATTGTTGATGAGGCATTAGAGCGTGTCAAAAAAAGTAGAGATGTAGTTGAACGTAT
TATTGAAAATGAAGAAACAGTTTATGGCATTACAACAGGATTCGGATTATTTAGTGATGT
GCGTATAGACCCAACACAATACAATGAATTACAAGTGAACCTTATACGTTCACATGCTTG
TGGATTAGGTGAGCCATTTTCAAAAGAAGTAGCGCTCGTCATGATGGTATTAAGATTAAA
CACATTATTAAAGGGGCATTCAGGTGCTACTTTAGACCTCGTAAGACAATTACAATTCTT
CGTAAATGAGCGTATTATACCAGTGATTCCGCAACAAGGTTCGCTTGGTGCATCAGGAGA
TTTAGCGCCACTATCACATTTAGCATTAGCATTAATTGGTGAAGGAAAAGTGTTTTATAA
AGATATAGAAATGGATAGTGCAGACGTATTAAAGCAATTAGATAGACCACCTTTGAAACT
GCAGGCTAAAGAAGGTTTAGCATTGATTAATGGTACGCAAGCTATGACAGCACAAGGTGT
CATTAGTTATATAGAGGCAGAAGATTTAGGATATCAATCTGAATGGATTGCAGCATTAAC
ACATCAGTCGCTCAATGGCATTATAGATGCATATCGTCATGAAGTGCACGCTGTTCGAAA
TTTTCAGGAACAAATTAATGTGGCAGCACGCATGCGCGATTGGTTAGAAGGATCAAAATT
AACAACCCGACAAGCAGAAATTCGTGTACAAGACGCATATACGCTACGTTGCATTCCACA
AATTCATGGCGCAAGTTTTCAAGTATTTAACTATGTTAAACAACAATTAGAATTTGAAAT
GAATGCGGCTAATGATAATCCATTAATATTTGAGGAAACAGATGAAACATTAGTCATTTC
TGGTGGTAACTTCCATGGGCAACCGATTGCCTTTGCTTTGGATCATCTTAAATTAGGTGT
AAGTGAATTAGCGAATGTATCTGAGCGTCGTCTCGAGAGATTAGTAAATCCTCAGTTAAA
TGGCGATTTACCAGCATTTCTTAGTCCGGAGCCAGGATTGCAAAGTGGCGCAATGATTAT
GCAATATGCTGCAGCAAGCCTTGTTTCTGAAAATAAAACTTTAGCTCATCCTGCAAGTGT
AGATTCTATTACATCGTCTGCAAATCAAGAAGATCATGTATCTATGGGCACCACAGCAGC
TAGACATGGTTATCAAATTATTGAAAATGCAAGACGTGTGCTGTCAATTGAGTGTGTGAT
TGCATTACAAGCAGCAGAGTTGAAAGGTATTGAAGGATTATCACCAAAAACACGTCGTAA
ATATGAAGAGTTTCGAAGCATTGTGCCTTCTATTACACATGATCGTCAATTTCATAAAGA
TATTGAAGCGGTTGCACATTATTTAAAGCAATCTCTTTATCAAACGTCTGGATGTCATTA
AATCGACATGAAGTAAGTTCTTAATCGTCACTTGAAAAAGCAAATATAGTTTGCTATATT
AAAACTAACTTAATAAGATATTGTTCGTAGGACAAGTAATATACGGTGTTTGATGTCAGA
GAGCTTGTGGTTAGTGTGAACAAGAATCAACCTATATATGAATCTACCTACTTAATTGAA
AGAACAATCGGTAATAACCGTTATTTTAGTGAAGTGCAATTTAGATTTTAGTGTATAACT
ATATCTAAAATTGTTAAATAGGGTGGCAACGCGTAGACCACGTCCCTTGTAGGGATGTGG
TCTTTTTTTATTTTCAAAAATAAAATGCATGTTACCCAATAATAAATGATAATTTTTTGG
GAAAGGATGAATGTTAATGTTAGATATTAAACTTTTTAGAAATGAGCCTGATCAAGTTAA
GAGCAAAATTGAATTACGCGGAGATGATCCAAAAGTTGTAGATGAAATTTTAGAATTGGA
TGAGCAACGACGTAAATTGATTAGTGCTACAGAAGAAATGAAAGCACGTCGTAATAAAGT
AAGTGAAGAAATTGCTTTAAAAAAACGTAATAAAGAAAATGCCGATGATGTAATAGCTGA
AATGCGCACATTAGGTGACGATATTAAAGAAAAAGATAATCAATTAAATGAAATAGATAA
TAAAATGACAAGTATACTTTGTCGTATTCCGAACTTAATTAGTGATGATGTACCTCAAGG
TGAATCTGACGAAGATAACGTTGAAGTTAAAAAGTGGGGTACACCACGTGAATTTGATTT
TGAACCAAAAGCACATTGGGACATTGTTGAAGAATTAAAAATGGCTGATTTTGATCGTGC
AGCTAAAGTTTCAGGTGCGCGTTTTGTATACTTAACAAATGAAGGTGCGCAATTAGAACG
TGCTTTAATGAATTATATGATTACAAAACATACAACACAACATGGTTATACAGAAATGAT
GGTACCACAACTTGTGAACGCAGATACAATGTATGGTACAGGTCAATTACCTAAATTTGA
AGAAGATTTATTTAAAGTAGAAAAAGAAGGATTATATACAATTCCAACTGCTGAAGTACC
TTTAACGAATTTCTATCGTAATGAAATTATTCAACCAGGTATACTTCCTGAAAAATTCAC
TGGTCAATCTGCATGTTTCCGAAGTGAAGCGGGATCAGCTGGTAGAGATACAAGAGGGTT
AATTCGTTTACACCAATTCGATAAAGTAGAAATGGTACGTTTCGAACAACCAGAAGATTC
ATGGAATGCTTTAGAAGAAATGACAACAAATGCAGAAGCAATTCTAGAAGAATTAGGCTT
ACCATATCGTCGTGTTATTTTATGTACTGGTGATATCGGTTTTAGCGCAAGTAAAACATA
TGATTTAGAAGTTTGGTTACCAAGTTACAATGACTATAAAGAAATTAGTTCATGTTCTAA
CTGTACTGATTTCCAAGCGCGTCGTGCAAATATTCGCTTCAAACGTGATAAAGCAGCTAA
ACCAGAATTAGCACATACATTAAATGGTAGTGGTTTAGCAGTTGGACGTACATTTGCTGC
TATCGTTGAAAACTACCAAAATGAAGATGGAACAGTAACAATTCCAGAAGCATTAGTACC
ATTTATGGGTGGTAAAACACAAATTTCAAAGCCAGTTAAATAATTAAAGATTTGTAATAA
AAAGTGGTGACGAATCTGTCACCACTTTTTTGTTGCGAAAATTAATATTATGGAGCCATC
GTTAACAGCTCATATGAATAAAATTTTTACTCTATTTGTCAATATAATTATGGAGACAAC
GATGAATCATCCTGATGGACGAAAGCTATATTAACTATCACCATATCTAATGATGCGGTG
CACATATACTACTCTTGATGCATGAATAGGAAGCGTTATTACATATAAATATTATTAGAG
GAGGGGGAAGGGGAGGAGATGTGGAATAAAGAGTGAGACAAACAGCATAAAAAATATGGA
AAAATGCCTAAAAGAACATTATTAAAACACTTCAATGCAAGACGAAAATTTTATATAAAC
GTAGGGATGTCTTAAGTTTTTATTCAAAAATTCTGACAAATAAAACGCTATAACAAAAGC
GTTTTTATACTGATGTAAGTCTAACGTAAGACAAACCGAAGTCTAAAAATATTGCTTGTG
TATATGAAGTGTATTAGACTAGGTATATTATTTTTACGTAATTATAAACATAAAAAATAT
TAAAGGAGGGTGAACAGATGACATCGCATTTAAGTTTCAGGCAAGGCGTAAAAGAATGTA
TTCCTACTTTGTTTGGTTATGCAGGTGTTGGTATTTCGTTTGGCATTGTAGCGGCATCAC
AAAATTTCAGTATTTTAGAAATCACATTGTTATGTCTTATTATATACGCTGGTGCTGCTC
AATTTATTATGTGCGCGTTGTTTATTGCAGGAACGCCAATATCAGCGATTGTATTAACTA
CATTCATTGTAAATTCTAGAATGTTCCTCTTGAGTATGTCGCTTGCACCAAATTACAAAA
CATATGGGTTTTGGAACCGTATAGGATTAGGTTCATTAGTAACTGATGAAACATTTGGTG
TTGCCATTACACCTTATTTAAAAGGAGAACCCATCAATGATCGATGGCTGCACGGTCTGA
ATATAACGGCATATTTATTTTGGACAGTTTCATCTGTAGCTGGCGCTTTATTTGGAAAAT
ATATTTCAAATCCGCAAGCATTAGGTTTAGATTTTGCCATTACAGCTATGTTTATCTTTT
TGGCAATTGCACAATTCGAATCAATCACTAAGTCACGATTAAGAATATACATTGTATTAG
TTATTGTAGTAATTGTAATGATGTTATCTTTAAGCTTATTTATGCCTTCTTACCTTGCCA
TATTATTTGCAGCAACAATTGCGGCTGCGTTAGGAGTGATGATGGAACGATGACAACGAA
TATGAACATGTTAATACTTATTTTATTATGCGGCATCGTAACATTACTAATTCGAATCAT
TCCTTTTATCATGATTTCTAAAGTACAGTTACCAGATGTCGTTGTTCGATGGCTTTCATT
TATTCCTATTACATTATTTACGGCACTGGTCATCGATAGCATCATTCAACAAACACCACA
TAGCGATGGATATACACTGAATATACCTTATATCATTGCATTAATTCCTACTGTTGTTTT
ATCGGTAATTACACGCAGTTTAACTATTACAATTATTAGTGGGATTATTATCATGGCTGC
ACTAAGATTTTTCTTTTAAAAATACTTTAAAATCATTGAACAGATATTTAAACTTAGGTA
AACTGATATTAATCAGAAAATTCTGATACAAAAATCGTTTGTAGAGATATGGGAAATCAT
AAATATAAAACGGTTTGGTTAATCGCATGATTTTGATAACAATGTTTTCAAATGATAAAA
AGTAATTCATGACTTAAACTCAACTAAACACATAACAATTTTATATGTCTTATTGTGAGA
AGTTGAGGGACTTGGCCCTGTGATACTTCAGCAACCGACTTTATAGCACGGTGCTAAAAC
CAACGAGTTACTCGAATGATAAGTATATAAACTTCTTACTTTTCAATAGGGTAAGAAGTT
TTTTTATTTAAGGAGGAAAGGACAATGACAAATTACACAGTAGATACTTTAAATTTAGGG
GAATTTATAACAGAATCTGGGGAAGTCATAGATAATTTACGTTTACGATACGAACATGTA
GGTTATTATGGACAACCATTAGTTGTAGTTTGTCATGCATTAACCGGTAACCATTTAACA
TATGGTACAGATGACAATCCGGGATGGTGGCGAGAAATTATTGATGGTGGATATGTGCCC
ATCAACGACTATCAATTTTTAACTTTTGATGTCATAGGAAGTCCGTTTGGCTCAAGTTCA
CCTTTGAACGATGCTCAATTTCCTAAAAAGCTAACATTACGAGATATCGTTAGAGCTAAC
GAATTAGGTATTCGAGCACTTGGATATGACAAAATTAATATATTAATAGGTGGGAGTCTT
GGCGGTATGCAAGCAATGGAATTATTGTATAACCAACAATTTCAAGTAGATAAAGCTATC
ATTCTTGCTGCTACTAGTAGAACTTCGTCATACAGCAGAGCTTTCAATGAGATTGCAAGA
CAAGCGATTCATATTGGTGGTAAAGAAGGATTGAGTATTGCACGTCAGTTAGGTTTTTTG
ACATATCGGTCATCTAAAAGTTACGATGAACGTTTCACACCGGAAGAAGTCGTAGCATAT
CAACAACATCAAGGTAATAAATTTAAAGAGCGTTTCGACTTGAAGTGCTATTTAACACTG
CTTGATGTTTTAGACAGCCACAACATTGACCGCGGTCGTACTGATGTAACCCATGTTTTT
AAAAATTTAGAAACAAAAGTTTTAACAATGGGATTTATTGATGATTTATTATATCCAGAT
GATCAAGTACGTGCATTAGGTGAACGATTTAAATATCACCGTCATTTCTTTGTGCCTGAT
AACGTAGGTCATGATGGATTCCTACTAAATTTTAATACGTGGGCACCTAATTTATATCAT
TTTTTAAATTTAAAGCATTTCAAACGTAAGTAATATCATTTTATTTGTCTTAAAAATGAG
ACGTTTAAACTATAGTTACTAAATTTGAATAATTTTAAATAAATGACATAAATAACTAAT
AGAAATGACTGTATCTAAAATGCGATATAGTAATCGTGAAAAATTGAAGCATAATGGCTT
TAAAGGAAATAATATAACAATCTAAATGGCATGCGTTGAAAGATGCAAAACAACAAAAAT
AATAATCAATTAAATGTGATAGAAAGAGATAACCTATAAATTGTTAATTTCTATTAAAGA
GGTTAAAATAATAGCTATAGTTAAAAATATGGGAGTGGCTTATGTGTTTTCAAAAATACA
ACCTAAAGCAACAATGATTGCAACAATAATGTTGATATTTGTCGCTTTAGCTTTATATCA
AATGCCTGGTTTAGGACTAGTATTTTCATTATTTGCAACCATACCAGGTATCGTTTTATG
GAATAAATCAACACAATCTTTTGGAATTAGTGCACTTATTACAGTGATTATAACAACCAT
TCTAGGTAATACTTTCGTGTTAAGTGCTATTATATTAGTCTTAATCGCAAGTTTAATTAT
CGGTCAATTATTAAAAGAAAAGACATCTAAAGAGAGAATTCTATACGTAACAACTGTAGC
GATGAGTTTGATTTCATTAATCGCATTCATGTTACTTCAAACGTTCGGGAAAATTCCTTC
CTCAGCAAGCTTAGTAAAACCTTTTAAACAATCACTTCATGAAGTGATTACGATGAGTGG
CGTCGATGCAAATATGACCCAAATGCTAGAAGAAGGGTTTAGACAAGCGACCGTTCAATT
ACCTGGTTTCATCATTATCATTACATTTTTTATTGTCTTAATTAACTTAATCGTTACATT
TCCGATTTTACGAAAATTTAAAATCGCAACACCAGTGTTTAAGCCACTTTTCGCATGGCA
AATGAGCGGAATTTTATTATGGATATATATTATTGTCCTTATATGCTTGTTATTTACAAG
TCAACCAAGTGTGTTCCAGAGCATACTTTTAAATTTCCAACTTGTGTTATCATTAGTGAT
GTATATTCAAGGTTTAAGTGTTATTCATTTCTTTGGTAAAGCGAAAGGTTTGCCGAATGC
AGTAACGATTTTACTATTGATTATCGGTACATTATTGACACCTACGACACATATTGTAGG
ATTACTTGGTGTTATCGATTTAAGTTTGAATTTGAAGCGAATCATGAAAAATAATTCTAA
AAAGTGAATAGAGGTGGAATAATGAATCGGCAGTCCACTAAGAAAGCTTTACTAATACCA
TTTGTCATCATGATTATCACAGCAATTGTTTTAATGGGTGTATGGTTTATCTTTAATAGT
CTTATAGCATTAATTGCATCTATCGTTCTTGTCGTGATGATTATTGTTAGCGTCATTTTA
TTTAGACAAGCTTTAATGAAAATGGATAATTATGTAGATGATTTGAGTGCCCAAATTTCA
ACAACGAATAATAAAGCAATCAAACATTTACCAATAGGTATAATTGTTTTAGATGAAAAT
GACCATATCGAATGGGTTAACCAATTCATGACGGATCATATGGAAGCAAATGTCATTTCA
GAATCTGTGAATGAAGTATTTCCTAACATTTTAAAGCAATTAGATAGAGTGAAATCTGTT
GAAATAGAATATAATCAGTATCATTTCCAAGTACGTTATTCAGAGCATGATCACTGTCTC
TATTTCTTTGATATAACTGAACAAGTACAAACAAATGAGTTATATGAAAACTCTAAACCG
ATTATTGCGACATTATTTTTAGATAACTACGATGAGATTACGCAAAATATGAATGACACA
CAGCGTTCGGAAATTAACTCTATGGTGACGCGTGTCATTAGTCGATGGGCGACAGAATAT
AACATATTCTTTAAAAGATATAGTTCTGATCAATTTGTAGCATATTTAAACCAAAAAATA
TTAGCGGACTTAGAAGAGTCTAAATTTGATATTTTAAGTCAATTACGTGAAAAGAGTGTT
GGTTATCGTGCTCAATTAACATTAAGTATCGGTGTTGGTGAAGGTACTGAAAACTTAATC
GATTTAGGTGAGTTGTCTCAATCAGGATTAGACTTAGCATTAGGACGTGGCGGTGACCAA
GTTGCTATTAAGAGTATTAATGGCAATGTGCGTTTTTACGGTGGTAAGACTGACCCGATG
GAGAAACGTACTCGTGTAAGAGCACGTGTTATCTCACATGCATTAAAAGATATCCTTGCA
GAAGGTGACAAAGTTATTATTATGGGACATAAACGTCCTGACTTAGATGCAATCGGTGCA
GCAATTGGGGTATCTCGATTTGCGATGATGAACAATTTAGAAGCGTACATCGTATTGAAT
GAGTCAGATATTGATCCAACATTACGACGTGTTATGAATGAAATTGATAAAAAGCCAGAG
TTAAGAGAGCGATTTATTACATCAGATGATGCTTGGGATATGATGACATCTAAGACAACC
GTAGTGATTGTTGATACACATAAACCGGAACTTGTTTTAGATGAAAATGTCTTAAATAAA
GCAAACCGTAAAGTTGTTATCGATCATCATAGACGTGGTGAAAGCTTCATTTCTAATCCG
TTGTTGGTATATATGGAACCATATGCAAGTTCAACAGCAGAACTTGTAACAGAATTACTG
GAGTACCAACCAACAGAACAACGTTTAACACGTCTTGAATCAACTGTAATGTATGCAGGT
ATTATTGTAGATACAAGAAACTTCACATTACGTACAGGTTCAAGAACGTTTGATGCAGCA
AGTTATTTACGTGCTCATGGGGCAGATACGATTTTAACCCAACATTTCTTAAAAGATGAT
GTGGATACGTACATTAATCGATCTGAACTTATTCGAACAGTAAAAGTTGAAGATAATGGC
ATAGCAATTGCCCATGGTTCAGAAGATAAAATTTATCACCCAGTAACAGTTGCGCAAGCG
GCAGATGAACTGTTAAGTTTAGAAGGTATAGAAGCATCGTATGTTGTTGCGAGACGTGAA
GATAATTTGATAGGTATATCAGCACGCTCACTCGGTTCAGTAAATGTCCAACTAACAATG
GAAGCGCTTGGTGGCGGTGGGCATTTAACTAATGCTGCAACACAACTTAAAGGTGTTACA
GTTGAACAAGCGATAGCACAATTACAACAAGCAATTACAGAACAATTAAGTAGGAGTGAA
GATGCATGAAAGTAATTTTTACACAAGATGTTAAAGGTAAAGGTAAAAAAGGTGAAGTTA
AAGAAGTACCAGTAGGTTATGCAAATAATTTCTTATTGAAAAAGAATTATGCAGTCGAAG
CAACACCAGGTAACCTTAAACAATTAGAGTTACAGAAAAAACGTGCAAAAGAAGAAAGAC
AACAAGAAATTGAAGATGCTAAAGCATTAAAAGAAACATTATCAAATATCGAAGTTGAAG
TATCAGCTAAAACTGGTGAAGGCGGTAAGTTGTTTGGTTCAGTAAGTACGAAACAAATTG
CTGAAGCATTAAAAGCGCAACACGATATTAAAATCGATAAACGTAAAATGGATTTACCAA
ACGGAATTCATTCCCTAGGATATACGAATGTACCAGTTAAATTGGATAAAGAAGTTGAAG
GTACAATTCGCGTACACACAGTTGAACAATAAAGTTGGATTGAAATAAGAGGTGTAACCA
TTCATGGATAGAATGTATGAGCAAAATCAAATGCCACATAGCAATGAAGCTGAACAGTCT
GTCTTAGGTTCAATTATTATCGATCCAGAATTGATTAATACTACTCAGGAAGTCTTGCTT
CCTGAGTCGTTTTATAGGGGTGCCCATCAACATATTTTCCGTGCAATGATGCACTTAAAT
GAAGATAACAAAGAAATTGATGTTGTAACATTGATGGATCAGTTATCAAGTGAAGGTACG
TTGAATGAAGCGGGTGGTCCGCAATATCTTGCAGAGTTATCTACAAATGTACCAACGACA
CGAAATGTTCAGTATTATACGGACATCGTTTCTAAGCATGCATTAAAGCGTAGATTAATA
CAGACTGCGGATAGTATTGCCAATGATGGATATAATGATGAACTTGAACTAGATGCGATA
TTGAGTGATGCAGAACGTCGTATTTTAGAGCTATCATCTTCTCGCGAAAGTGATGGCTTT
AAAGATATTCGTGACGTGTTGGGACAAGTATATGAAACAGCTGAAGAACTTGATCAAAAT
AGTGGTCAAACGCCAGGTATCCCTACAGGATATCGAGATTTAGACCAGATGACAGCTGGG
TTTAACCGTAATGATTTAATTATCCTTGCAGCGCGTCCATCTGTAGGTAAGACTGCGTTC
GCACTTAACATTGCACAAAAAGTTGCAACACACGAAGATATGTATACAGTTGGTATTTTT
TCACTAGAGATGGGTGCTGACCAGTTAGCAACACGTATGATTTGTAGTTCTGGTAATGTT
GACTCAAACCGATTAAGAACAGGTACTATGACTGAGGAAGACTGGAGTCGATTCACGATT
GCTGTCGGTAAATTGTCACGTACGAAGATTTTTATCGACGATACCCCAGGTATTCGAATT
AATGATTTACGATCTAAGTGCCGTCGATTAAAACAAGAACATGGTTTAGACATGATTGTG
ATTGACTACTTACAGTTGATTCAAGGTAGTGGTTCACGTGCGTCGGATAACAGACAACAA
GAAGTTTCTGAAATCTCTCGTACATTAAAAGCATTAGCTCGTGAATTAGAATGTCCAGTT
ATTGCATTGAGTCAGTTATCTCGTGGTGTAGAACAACGACAAGATAAACGTCCAATGATG
AGTGATATTCGTGAATCTGGTTCAATTGAGCAAGATGCCGATATCGTTGCATTCTTATAT
CGTGATGATTACTATAACCGTGGTGGCGATGAAGATGATGACGACGATAGTGGTTTCGAG
CCACAAACTAATGATGAAAATGGTGAAATTGAAATCATCATTGCCAAACAACGTAACGGT
CCAACAGGAACAGTTAAGTTACACTTTATGAAACAATACAATAAATTTACAGATATCGAT
TATGCACATGCCGATATGATGTAAAAAAAGTTTTCCGTACAATAATCATTAAAATGATTT
TATTGTACGGTTTTTATTTTGTTCTGAATGGGTTGATATATGTTAAGTTTGTATATTATA
AGATATGATAAAACGACTTAAACCCCTTTGTTAAAGGGTTTATTAACTGTTTCGCTAAAT
TTATTAACATGATTTTTCTTTTGAAAAGTGTAAAAATCAATGTTCGATTTTCATTTGCAT
TATGGTCTCGTTATTGGTAGAATATCAAATGGTTAAATGAGAAAAACTTGGAGGTGCTCA
CATGTCATCAATCGTAGTAGTTGGGACACAATGGGGAGACGAAGGAAAAGGAAAGATTAC
GGATTTCTTAGCAGAACAATCGGATGTTATCGCACGTTTTTCAGGTGGTAATAATGCAGG
CCATACAATTCAATTTGGCGGAGAAACATATAAATTACATTTAGTGCCATCTGGTATCTT
TTACAAAGATAAATTAGCGGTAATCGGTAACGGTGTCGTTGTTGATCCAGTTGCACTATT
AAAAGAATTAGACGGATTAAATGAACGTGGCATTCCTACAAGTAATTTACGTATTTCTAA
TCGCGCGCAAGTGATTTTACCATATCACTTAGCACAAGATGAATATGAGGAACGTTTACG
TGGCGACAACAAGATTGGTACTACTAAAAAAGGTATCGGTCCAGCATATGTAGACAAAGT
TCAACGTATCGGAATTCGTATGGCAGATTTACTTGAAAAAGAAACGTTTGAAAGATTATT
GAAATCAAATATTGAATATAAACAAGCATATTTCAAAGGTATGTTTAATGAAACGTGCCC
ATCATTTGATGACATCTTTGAAGAATACTATGCAGCAGGTCAACGTCTAAAAGAATTTGT
AACAGACACATCAAAAATCTTAGACGATGCATTTGTAGCAGATGAAAAAGTTCTTTTCGA
AGGTGCGCAAGGTGTAATGTTAGATATCGACCATGGTACATATCCATTCGTTACATCAAG
TAACCCAATTGCAGGTAACGTTACAGTAGGTACAGGTGTAGGCCCAACATTCGTTTCAAA
AGTAATTGGTGTATGTAAAGCTTACACATCACGTGTTGGTGACGGTCCATTCCCAACTGA
ATTATTCGATGAAGATGGACATCATATTAGAGAGGTTGGTCGTGAATACGGTACAACAAC
AGGACGTCCACGTCGTGTAGGTTGGTTTGATTCAGTTGTATTACGTCACTCTCGTCGTGT
AAGTGGTATTACAGATTTATCTATTAACTCAATCGATGTTTTAACAGGTTTAGATACAGT
GAAAATTTGTACAGCTTATGAACTAGATGGTGAAGAAATTACTGAATACCCAGCGAACTT
AGATCAATTAAAACGTTGTAAACCAATCTTTGAAGAGTTACCAGGTTGGACAGAAGACGT
AACAAGTGTACGTACTTTAGAAGAATTACCTGAAAATGCACGTAAATATTTAGAGCGTAT
TTCAGAATTATGCAATGTACAAATTTCTATCTTCTCAGTTGGTCCAGATAGAGCACAAAC
AAACTTATTAAAAGAATTGTGGTAAAACTTTATATAAGTCATACACAATGATTATAAATG
CATGAGCCTTCTATCTTTATTGGTAGAAGGCTTTTATTATGTACTCTTGAAAGTCGATTG
TTTTGATGGAAACGATTATTAATGTATAGGTAAGATCGCTTGTCATATTTTAGAAGGTTT
GACGCGAAGGAATACAACGAAATTAAGATGAAATATTTAAATGAAAGAATTTTAGTATCG
AAAAATAACTATTAAAACAGCGTAGATACAGGATAAATGAAGATGACGGAAATAGAAAAT
TTTCAAAAAGAGAGTAAATTTTATAATAAATAGACTACCAATAAAATGCAATTTTTCACT
TATAACATAGTTCGAAAAATAATAGCAAAATTATGTAAAAAATATCTTGTCATGGTAAGT
TTGGCTGTGCTATAATCTATCTTGTGCTTAAGAACGGCTCCTTGGTCAAGCGGTTAAGAC
ACCGCCCTTTCACGGCGGTAACACGGGTTCGAGTCCCGTAGGAGTCACCATGTTTTAGGT
CTCGTAGTGTAGCGGTTAACACGCCTGCCTGTCACGCAGGAGATCGCGGGTTCGATTCCC
GTCGAGACCGTACAAATGCCTATCCAAGAGGATAGGCATTTTTTTACGTTTAAAATTATA
TCAATTGAAGACAAATGGACGAATGATAAACAAAATGATTTATCTATTCGTCCATTTTAA
TTATAATATACAAACTTCTGGTAATTCAGTTGCAATGAATTAAAGACAAATGTAAAAAAC
AAAATCTTTAATTAGATTACCATGTGCCTTTGTTAACATACTTCTTCATAGTGATATGCC
AATAGCGTCCACCTAACATAAATATAACAGTATTTATTTTCCTCATATCCACACTAATAG
GAATTCCGAATTTTTCGCACCTTTAATAATATAAAAATGATTTCGTGGCCATGTTATAGG
GAAAGACTAATTATTATTACAATACACCGTGAGAAACTAATAAAAAATATTAATATATAA
GTTTATATTGGAAAATAGAATTAATAGCTTATAAATGGTAAATTATATAATAGGTTACTA
TACGTTATAAGACGGAAAATGTGCACAATAACAAAAATAGTAAGCGACATCCTGTGATTT
TTTACACAAACATAAACGATAAAGATCAAAAAATGATAAAATGATATTAATGATTTAAGA
AAAGAGGTTTATGCAAATGGCTAGAAAAGTTGTTGTAGTTGATGATGAAAAACCGATTGC
TGATATTTTAGAATTTAATTTAAAAAAAGAAGGATACGATGTGTACTGTGCATATGATGG
TAATGACGCAGTAGACTTAATTTATGAAGAAGAACCAGACATCGTATTATTAGATATTAT
GTTACCTGGTCGTGATGGTATGGAAGTATGTCGTGAAGTGCGCAAAAAATACGAAATGCC
AATTATTATGCTAACTGCTAAAGACTCAGAAATTGATAAAGTACTTGGTTTAGAACTAGG
TGCAGATGACTATGTAACGAAACCATTTAGTACGCGTGAATTAATTGCACGTGTGAAAGC
TAATTTACGCCGTCATTACTCACAACCAGCGCAAGACACTGGGAACGTGACGAATGAAAT
CACAATTAAAGATATTGTGATTTACCCTGACGCATATTCTATTAAAAAACGTGGCGAAGA
TATTGAATTAACACATCGTGAATTTGAATTGTTCCATTATTTATCAAAACATATGGGGCA
AGTTATGACACGTGAACATTTATTACAAACAGTATGGGGCTATGATTACTTTGGCGATGT
ACGTACAGTCGATGTAACGATTCGTCGTTTACGTGAAAAAATTGAAGATGATCCGTCACA
TCCTGAATATATTGTTACGCGTAGAGGCGTTGGATATTTCCTCCAACAGCATGAGTAGAG
GTCGAAACGAATGAAGTGGCTAAAACAACTACAATCCCTTCATACTAAACTTGTAATTGT
TTATGTATTACTGATTATCATTGGTATGCAAATTATCGGGTTATATTTTACAAATAACCT
TGAAAAAGAGCTACTTGATAATTTTAAAAAGAATATTACCCAATATGCAAAACAATTAGA
AATTAGTATTGAAAAAGTATATGACGAAAAGGGCTCCGTAAATGCACAAAAAGATATTCA
AAATTTATTAAGTGAGTATGCCAACCGTCAAGAAATTGGAGAAATTCGTTTTATAGATAA
AGACCAAATTATTGTCGCAACGACGAAGCAGTCTAACCGTAGTCTAATCAATCAAAAAGC
AAATGATAGTTCTGTTCAAAAAGCATTATCATTAGGACAATCGAATGATCATTTAATTTT
AAAAGATTATGGTAACGGAAAAGACCGTGTGTGGGTGTATAACATTCCAGTTAAAGTCGA
TAAAAAAGTAATAGGTAATATCTATATCGAATCAAAAATTAATGACGTTTATAACCAATT
AAATAATATTAACCAAATATTCATTGTTGGTACAGCTATTTCATTATTAATTACAGTCAT
CTTGGGATTCTTTATAGCGCGAACGATTACCAAACCTATCACCGATATGCGTAACCAGAC
AGTCGAAATGTCGCGAGGTAACTACACGCAACGTGTGAAGATTTATGGTAACGATGAAAT
TGGTGAATTAGCCCTAGCATTCAATAACTTGTCCAAACGTGTGCAAGAAGCTCAGGCTAA
TACTGAAAGTGAGAAACGTAGACTTGACTCAGTTATTACACATATGAGTGATGGTATTAT
CGCAACAGACCGCCGAGGACGTATTCGTATTGTCAATGACATGGCACTTAAAATGCTTGG
TATGGCGAAAGAAGATATTATTGGTTACTACATGTTAAGTGTATTAAGTCTTGAAGATGA
GTTTAAACTTGAAGAGATTCAAGAGAATAACGATAGTTTCTTACTAGATTTAAATGAAGA
AGAAGGTCTAATCGCACGTGTTAACTTTAGTACGATCGTGCAGGAAACAGGCTTTGTAAC
GGGTTATATTGCCGTGTTACATGACGTTACTGAACAACAACAAGTTGAACGTGAACGTCG
CGAATTCGTTGCCAATGTATCACATGAGTTACGTACACCATTAACATCAATGAATAGTTA
CATTGAAGCACTTGAAGAAGGCGCATGGAAAGATGAAGAACTAGCACCACAATTTTTATC
CGTTACTCGTGAAGAAACGGAACGAATGATTCGACTTGTAAATGACTTGCTACAATTATC
AAAAATGGATAATGAATCAGATCAAATCAACAAAGAAATTATCGACTTTAACATGTTTAT
TAATAAAATTATTAACCGACATGAAATGTCTGCTAAAGATACGACATTTATTCGAGATAT
TCCGAAGAAGACAATTTTCACTGAATTTGATCCTGATAAAATGACGCAAGTATTTGATAA
TGTCATCACGAATGGGATGAAATATTCGAGGGGCGATAAACGTGTCGAGTTCCACGTGAA
ACAAAACCCACTTTATAATCGAATGACCATTCGTATTAAAGATAATGGTATCGGTATCCC
TATTAATAAAGTAGATAAGATATTCGATAGATTCTATCGTGTTGATAAGGCACGTACGCG
TAAAATGGGTGGTACTGGATTAGGACTAGCCATTTCGAAAGAGATTGTGGAAGCGCACAA
TGGTCGTATTTGGGCAAACAGTGTAGAAGGTCAAGGTACATCTATCTTTATTACACTTCC
TTGTGAAGTCATTGAAGACGGTGATTGGGATGAATAATAAGGAACATATTAAATCTGTCA
TTTTAGCGCTACTCGTCTTGATGAGTGTCGTATTGACATATATGGTATGGAATTTTTCTC
CTGATATCGCAAATGTCGATAATACAGATAGTAAGAAAAGTGAAACAAAACCTTTAACGA
CACCAATGACAGCCAAAATGGATACAACAATTACGCCGTTTCAGATTATTCATTCGAAAA
ATGATCATCCTGAAGGGACGGTTGCGACAGTATCTAACGTGAATAAGCTGACAAAGCCCC
TGAAAAATAAAGAAATAAAATCTGTGGAACATGTTCGTCGAGATCATAACTTAATGATTC
CAGATTTGAGCAGTGATTTTACGATATTTGATTTTACGTATGATTTACCGTTATCAACGT
ATCTTGGTCAAGTACTGAACATGAATGCGAAAGTACCGAACCATTTCAATTTCAATCGTT
TAGTTATTGATCATGATGCCCAAGGACATATCGTACTTTATACCATTAGTAAAGATCGTC
ACGATTACGTGAAATTGACAACTACAACGAAAAATGATCACTTTATGGATGCTTTATCTA
CAGTTAAAAAAGAAATGCAACCATATTCAGATATCATTACAAATAAAGATACAATTGATC
GTACGACACATGTCTTTGCACCAAGTAAACCTGAAAAGTTAAAAACTTATCGCATGGTAT
TTAATACAATTAGTGTTGAAAAAATGAATGCTATATTATTTGACGATTCAACCATTGTTC
GTAGTTCGAAGAGTGGTGTCACTACGTATAATAATAATACAGGTGTCGCAAACTATAATG
ATAAAAATGAAAAATATCATTATAAAAACTTGTCTGAAGATGAAGCAAGTTCCAGCAAAA
TGGAAGAAACAATACCAGGAACCTTTGATTTTATTAATAATCATGGTGGCTTCTTAAAAG
AAGACTTCAGATTGTTTAGTACGAATAATCAGTCAGGTGAGTTAACATATCAACGTTTCC
TTAATGGTTATCCAACGTTTAATAAAGAAGACTCTAATGAAATTCAAGTCACTTGGGGTG
AGAAGGGCGTCTTTGATTATCGCCGATCATTATTGCGCACAGACGTTGTTTTAAACAGTG
AAGATAATAAAACGTTGCCGAAATTAGAGTCTGTACGTTCAAGTTTAGCTAACAATAGTG
ATATTAATTTTGAAAAAGTAACGAACATTGCTATCGGTTATGAAATGCAAGATAATCCAG
ACCATAATCATATCGAAGTGCAGATTAATAGCGAACTCGTACCACGCTGGTATGTAGAAT
ATGATGGAAAATGGTTTGTTTATAACGATGGGAGGCTTGAATAAATGAACTGGAAATTGA
CGAAGACGCTTTTCATTTTCGTGTTTATTCTTGTCAACATCGTGTTAGTATCGATTTATA
TTAACAAAGTTAATCGTTCACACATTAATGAAGTTGAAAGCAACAATGAAGTGAATTTTC
AACAAGAAGAAATTAAGGTGCCGGCTAGTATTTTAAATAAATCAGTTAAAGGCATACAAT
TAGAGCAAATTACAGGGCGTTCAAAAGACTTTAGTTCTAAAGCTAAAGGTGATTCAGATT
TGTCTACATCAGATGGTGGAAAATTACTAAATGCGAACATCAGCCAATCGGTAAAAGTTA
GTGATAATAACTTAAAAGATTTAAAAGATTACGTTAACAAACGCGTATTTAAAGGTACAG
AATATCAATTAAGTGAGATTAGTTCAGGTTCCGTAAAATATGAACAAACGTATGATGATT
TTCCAATTTTAAATAATAGCAAAGCGATGTTGAATTTTAATATAGAAGACAACAAAGCGA
CAACTTATAAACAGACAATGATGGACGACATTAAGCCAACAGATGGTGCAGATAAGAAGC
ATCAAGTTATTAGTGTGAGAAAAGCAATCGAGGCATTATATTATAATCGTTACTTGAAAA
AAGGTGACGAAGTAATCAATGCAAGACTTGGTTACTATTCGGTTGTGAATGAAACGAACG
TTCAATTGTTACAGCCAAACTGGGAAATTAAAGTAAAGCATGACGGTAAAGAGAAAACGA
ATACTTACTATGTCGAAGCGACAAATAATAACCCTAAAATTATTAATCATTAATATGAAT
CATAATAAGCTAGCAGTGCAAACTCATAATATGTGAGAAGCAGTGCTAGCTATTTTAATG
GTGCGAGTTTTTATGGCTGACGTTTCAGTGTCTCCAACGTGCGCATTTATTAACTTATTA
AGTAGTACCGCATTGCAAAATTACCATAACTGTTATTTTAAAAACTTTAGTATTTGTCTA
ATCATTGTTATAATAATTAAGAAATTCATTGCACGTGATTATCAAAATTTAATTATAAGA
GACCGGTCGATGAACTAAAGTTACATAATAGGAAAGGTATACAAAACAGCTAATATACTG
ATAGTTTCTGTAGGGAAAATCGTATGTTTGTACTGATGTGATGTATATTGCAGTCATATA
GAGAAAGTGACTGTTTAAAGAGAAAGGATGAGCCGCTTGATACGCATGAGTGTATTAGCA
AGTGGTAGTACAGGTAACGCCACTTTTGTAGAAAATGAAAAAGGTAGTCTATTAGTTGAT
GTTGGTTTGACTGGCAAGAAAATGGAAGAATTGTTTAGTCAAATTGACCGTAATATTCAA
GATTTAAATGGCATTTTGGTAACACATGAACATATTGACCATATTAAAGGTTTAGGTGTT
TTGGCGCGTAAATATCAATTGCCAATTTATGCGAATGAAAAGACTTGGCAGGCAATTGAA
AAGAAAGATAGTCGCATCCCTATGGATCAGAAATTCATTTTTAATCCTTATGAAACGAAA
TCTATTGCAGGTTTTGATGTTGAATCGTTTAACGTGTCACATGATGCGATAGATCCGCAA
TTTTATATTTTCCATAATAACTATAAGAAGTTTACGATTTTAACGGATACGGGTTACGTG
TCTGATCGTATGAAAGGTATGATACGTGGAAGCGATGCGTTTATTTTTGAAAGTAATCAT
GATGTAGATATGTTGAGAATGTGTCGTTATCCATGGAAGACGAAACAACGTATTTTAGGC
GATATGGGACATGTATCTAATGAGGATGCGGGTCATGCGATGACAGACGTGATTACAGGC
AACACGAAACGTATTTACTTATCACATTTATCACAAGATAATAACATGAAAGATTTGGCG
CGTATGAGTGTTGGTCAAGTATTGAACGAACACGATATTGATACGGAAAAAGAAGTATTG
CTATGTGATACGGATAAAGCTATTCCAACGCCAATATATACAATATAAATGAGAGTCACC
CTATAAAGTTCCGCATTGTTGTGAGACGACTTTATCGGGTGCTTTTTTATGTTGTTGGTG
GGAAATGGCTGTTGTTGAGTTTAAGGGGACTAGTTGAGATGTAAAAAATAATTCGATATT
AAATGTAATTTATAAATAATTTACATAAAATCAATCATTTTAATATAAGGATTATGATAA
TATATTGGTGTATGACAGTTAATGGAGGGAACGAAATGAAAGCTTTATTACTTAAAACAA
GTGTATGGCTCGTTTTGCTTTTTAGTGTGATGGGATTATGGCAAGTCTCGAACGCGGCTG
AGCAGCATACACCAATGAAGGCACAAGTAGTAACAACGATAGACAAAGCAACAACTGATA
AGCAACTAGTACCACCAATAAAGGAAGCGGCTCATCATTCTGGTGAAGAAGCGGCTACCA
ACATATCAGCACAGGGAACAGCTGATGATACAAATAACAAAGTAACATCCAACGCACCAT
CTAATAAACCATCTACAGCAGTTTCAACAAAAGGAAACGAAACGCGCGACGTAGATACAC
AACAAGCCTCAACACAAAAACCAACTCATACAGCAACATTCACATTATCAAATGCTGAAA
CAGCATCACTTTCACCACGAATGTTTGCTACCAATGCACCACAAACAACGACACATAAAA
TATTACATACAAATGATATCCATGGCCGACTAGCCGAAGAAAAAGGGCGTGTCATCGGTA
TGGCTAAATTAAAAACAGTAAAAGAACAAGAAAATCCTGATTTAATGTTAGATGCAGGAG
ACGCATTCCAAGGTTTACCACTTTCAAACCAATCTAAAGGTGAAGAAATGGCTAAAGCGA
TGAATGCAGTAGGTTATGATGCTATGGCAGTCGGTAACCACGAATTTGACTTTGGATACG
ATCAGTTGAAAAAGTTAGAGGGTATGTTAGACTTCCCAATGCTAAGTACAAACGTTTATA
AAGATGGGAAGCGCGCGTTTAAGCCTTCAACGATTGTAACGAAAAATGGTATTCGTTATG
GAATTATTGGCGTAACGACACCAGAAACAAAGACGAAAACAAGACCTGAAGGCATTAAAG
GTGTTGAATTTAGAGATCCATTACAAAGTGTGACAGCAGAAATGATGCGTATTTATAAAG
ATGTAGATACATTTGTTGTTATATCTCATTTAGGTATTGATCCTTCAACACAAGAAACAT
GGCGTGGCGATTACTTAGTGAAACAATTAAGTCAAAATCCACAATTGAAGAAACGTATTA
CAGTGATTGACGGTCATTCACATACCGTACTTCAAAATGGTCAAATTTATAACAATGATG
CATTAGCACAAACAGGTACAGCACTTGCGAATATCGGTAAGATTACATTTAATTATCGCA
ATGGAGAAGTATCGAATATTAAGCCGTCATTGATTAATGTTAAAGACGTAGAAAATGTAA
CACCGAACAAGGCATTAGCTGAACAAATTAATCAAGCTGATCAAACATTTAGAGCACAAA
CAGCAGAGGTTATTATTCCAAATAATACGATTGATTTCAAAGGAGAAAGAGACGACGTTA
GAACGCGTGAAACAAATTTAGGAAACGCTATTGCAGATTCTATGGAAGCATATGGCGTTA
AAAATTTCTCTAAAAAGCCTGACTTTGCCGTGACAAATGGTGGAGGTATTCGTGCCTCTA
TCGCCAAAGGTAAGGTGACACGCTATGATTTAATCTCAGTATTACCATTTGGAAATACGA
TTGCGCAAATTGATGTAAAAGGTTCAGACGTCTGGACAGCTTTTGAACATAGTTTAGGCG
CACCAACAACACAAAAAGATGGTAAGACAGTGTTAACAGCGAATGGCGGTTTACTACATA
TCTCGGATTCAATTCGTGTTTACTATGATATGAATAAACCATCTGGCAAACGAATTAACG
CTATTCAAATTTTAAATAAAAAGACAGGTAAGTTTGAAAATATTGATTTAAAACGTGTAT
ATCACGTAACGATGAATGACTTCACAGCATCAGGTGGCGACGGATATAGTATGTTCGGTG
GCCCTAGAGAAGAAGGTATTTCATTAGATCAAGTACTAGCAAGTTATTTAAAAACAGCTA
ACTTAGCTAAGTATGATACGACAGAACCACAACGTATGTTATTAGGTAAACCAGCAGTAA
GTGAACAATCAGCTAAAGGACAACAAAGTAGCAAAGGTAGTGAGTCTGGTAAAGATACAC
AACCAATTGGTGACGACAAAGTGATGAATCCAGCGAAACAAATAGCGCCAAGTAAAGTTG
TGTTGTTGCCAGCGCATAGAGGGACTGTTAGTAGCGGTACAGAAGGTTCTGGTCACACAT
TGGAAGGGACTGCTGTAACAAGCAAGAGTGGGAAACAATTGACTCGTATGTCAGCGCCTA
AAGATAGCGTGCATGAGAAACAGTTACCAAAAACGGGAACTGATCAAAGTTCAAGCCCAG
CAGCAATGTTTGTATTAGTAGCAGGTATAGGTTTAATCGCGACTGTACGACGTAGAAAAG
CTAGCTAAAATATATTGAAAACAATACTACTGTATTTCTTAAATAAGAGGTACGGTAGTG
TTTTTTTTATGAAAAAAAGCTATAACCGTTGATAAATATGGGATATAAAAACGGGGATAA
GTAATAAGACATCAAGGTATTTATCCACAGAAATGGGGATAGTTATCCAGAATTGTGTAC
AATTTAAAGAGAAATACCCACAATGCCCACAGATTTATCCACAAATACACAAGTTATACA
CTAAAAATCGGGCATAAATGTCAGGAAAATATCAAAAACTGCAAAAAATATTGGTATAAT
AAGAGGGAACAGTGTGAACAAGTTAATAACTTGTGGATAACTGGAAAGTTGATAATAATT
TGGAGGACCAAACGACATGAAAATCACCATTTTAGCTGTAGGGAAACTAAAAGAGAAATA
TTGGAAGCAAGCCATAGCAGAATATGAAAAACGTTTAGGCCCATACACCAAGATAGACAT
CATAGAAGTTCCAGACGAAAAAGCACCAGAAAATATGAGCGACAAAGAAATTGAGCAAGT
AAAAGAAAAAGAAGGCCAACGAATATTAGCCAAAATCAAACCACAATCAACAGTCATTAC
ATTAGAAATACAAGGAAAGATGCTATCTTCCGAAGGATTGGCCCAAGAATTGAACCAACG
CATGACCCAAGGGCAAAGCGACTTTGTATTCGTCATTGGCGGATCAAACGGCCTGCACAA
GGACGTCTTACAACGTAGTAACTACGCGCTATCATTCAGTAAAATGACATTCCCACATCA
AATGATGCGGGTTGTGTTAATTGAGCAAGTGTATAGAGCGTTTAAGATTATGCGTGGAGA
GGCGTATCATAAATGAAACTAAAAAATAGGTTGTATATAACTCACTTTGAAATTGATTGA
ATATATAGTAACTTTAATAGAATGCAGCTATTGTGGCGGAGAATATGAGAATCAAAAAAT
GATTAATATAGTTTGAAGAGAGTGAGCATAAATACTAGAAAAATGGAGGCTGGGACATTA
AGTTCTTAGGCAATGTAAAAAAGCTGATTTCTATTAATTATTTGATAGAAATCAGCTTTT
TTTTAAATGTATTTGATAATATACAGCTCGTCGAGCTGCTATTTTCCTTATATTAAGTGC
CATTAATACAAAACCTAGCTCTCGTTTAACTTTATTTATTCCTCGAACTGACATTCGAGT
GAAACCCAAAATAGCCTTCATAAATCCAAAAACAGGCTCTACATCAATTTTTCTTTGACT
ATAGATTTTTTTCGTTTCTGGTTCAGAAAGCTTTTGATTAATCTCTGCTTCAATTTCTGC
AGGCGTTTTACGTGTTTTTCCTTCTTTTGGCGGTTATAACAATTTAACAAGTCCTGCTTT
AACCGCTTTAAAGAAGGCAATTTCATCATTGAGTTCTTGGGCTGTAGGTTCAGTCGCACA
AAGCGCAAAGGCTTTACCTAACTCTGTGACCGTTTTAATAAAACGTTGGCGTTCTTATTC
GCCTAAACCAATCACATAATCCATCGTATTCGATATTGTATAATAACGTTCTGATTTTTT
ATCTGAATTAAATTTAGAATAATCAAGATTATATAACATATCTTGAATCACATCATACTT
CAATAACATCAATTCAACCGCTTTATCTGTATCTATTGTCGTTTGAGCTTGATCAGATTC
TGTATATTCTTTAAGTGCTTCTTTTAAACTTTCGGCGATACCCACATAATCGACAATTAA
TCCACCCGGCTTATCTTTAAACACTCGATTAACTCGAGCAATTGCTTGCATCAAATTATG
GCCTTTCATTGGTTTATCAATATACATCGTATGCATGGAAGGAACATCAAATCCTGTCAG
CCGCATATCTCGAACAATCACGAGTTGTAATTCATCATTCACATCTTTCATATGTTTTTC
TAATAAATTATGACGTTTTTTAGGACCAATATGTCTTTGGAAAGAAGCAGGATCACTAGA
TGAGCCTGTCATTACTACTTTAATAACACCTTTATCATCATCATCCAAATGCCATTCCGG
TTTTAGACGAATGATTTCATCGTATAAATCAACATCAATTCGACGACTCATCGTTACGAT
CATTCCTTTAGCTTTCATCGCTTGCTGACGTGTTTCAAAATGTTGGATGATGTCTTTGGC
TAAAGCTTCTACACGAGGTTTTGCGCCTGCTAAGGCTTCAATTCGTGACCATTTTGATTT
TAAACGCTGTTTTACATCCTCTTTTTGATCTTCTGTAATGTCATTATATGCTTCGTCTAA
GTCTAAATTTTGAGGTAAATTTAATGGAATTACGCGACTTTCATAGTAAATTTTAACTGT
ACTTCCATCAGCTACGGCTTGTGTCATATCATAAACATCGATATAGTTCCCACAGACCAT
TTGCGTATTTTTATCCGTTGAAGCTACGGGTGTGCCCGTAAATCCAACAAATGTTGCATT
CGGTAAAGCATCTCTTAAATATTTAGCATAACCATATTTAATGCCTTCGCCTCTATCATC
GTAATTTGCATTAAAACCATATTGTGTACGATGAGCCTCATCTGCCATTACAAACACATT
TTTACGTTCTGTTAGGGACGCCATGGTCGTTTCATTTTGTTCAGGTTCAAATTTTGCATT
GTTGTAAATACAATACCATCCGACTCAACAGATAATAACGATTTTAATTCTTTACGTGTT
TCAGCTTGTTTTGGTGTTTGTCTTAATAATCCTTTACCAGAGCGACCTTTTGATTTAACA
AACGTACTGTATAGTTGGTTATCTAAATCATTACGATCTGTTATGACAACTAAGGTAGGA
TTATTAAGCATTTGAATTAATTTTCCAGAGAAAAAGACCATGGTTAAACTTTTACCAGAC
CCTTGGGTATGCCAAATGACGCCGCCTTTACCATCACCTCGCCCAGATGAAGCTAATAAA
GCTCTATCAACAGCTTTATTAACAGCATAGTATTGATGATACGCTGCTAGAATTTTACTG
ATATGCCCTTTACCATTATCTTGGAATAATACAAAATATCGAATTAAATCAAGTAAGGTT
TCTGGATTTAACATCCCATGAATCAGTACGTCTAAGCTAGCTAAACTTGACGAAGATTCC
GTTTCTCCATCTTTAGAACGCCAAGTCATAAAACGATCATAGTTCGCAGTTAGTGAACCG
ACTTTAGTATTAATGCCATCACTTGTAACAACCACTTCATTAAACGTAAATAATTGTGGA
ATACGCATCTTATACGTTTCTAATTGATGATAACCATCTTCGACGCCTACGGTTTCATTG
GTTGAATTTTTAAGTTCAATCACAACGATAGGCAAGCCATTAATAAAGAGGACAATATCG
GGACGTTTTGTATAGTCTCCATTAACGACCGTGAATTGATTGACTGCTAAAAAATTATTG
TTTTGTGGATGTTCAAAATCAACGATTTTAACAATTTCTACAATCGATTATCCTTCATCA
TCATAATCTTCAACTTCAATACCATTGATTAAATTTTCATGAAAGGTAAGGTTATTTTCC
AAAAGATTGATTGGGCGACTTCTCTAAAGTTAGTTCATGTAGCGCTTTTTCAATAAAACG
AGGATGAAGGAAGAAGCGTATCTCGTAATTTTACTAAATTATTAGTTTCTTTATTAAGAT
TACTAATGTTATTGAAAAGAGTTGAATGAATTTGATTTGCTTTTGATAACATTGGATGAT
TTAAATTAGGTAAAGCAATTTTAAAATTTTCAAATATTTTCTTAGTGTAAAATTCTCTAG
CAGAACCTGATGTTTGGTTACTTACATTTTTATTATATTATAAATCAAAGGATTATTTAT
CTTTGAATTGAGAGTTCTAAATCTCCACATATTTTGATTTTGTAAAGATGGTAAATTAGA
TTCTGTAATAATACCTATATTACCTATAGATCCCCCAACTGTTACTAATAAAGTATCAAA
AATTTCCAATGAATATTTATTATATTTTGGTATATTTATATAATCATTAGAAACAAATTT
TAAATTATTCCTCTCAATTAAGCAGCTAGTTTTAGATATATTTAAAGTTCTTAAGACTGA
TAATTTACTACTGTAAATATATTCACTAGATTTAAACGCGTATCCTGTTCTAATATCAGC
TATATTTTTTAATGAATTAATATTCCAATTTAAAGGTATTTCACCTAACTCACTATCAAT
CATTTCTCCACCATTAGATTTATAAGGAAGAGAAAGTTAAATTTATATTAAGTTTTATAT
ATGATTAATTATTAACGTATTAAATGTAGTATACTCTTAATATAAGTAAAATCATCATAA
TATTTGTCAAAAAAAGTGACATCTCATATAGTAGCGCGGTGTTAGTTGTCACAATTTTTG
ACAGCCAAAATAATACTTGAACCCTTGTGGTTATGCTATCTATTAAAGTATCTGATCGAT
AACTACCCCGAAGAATAGGGGACGAGAACTTAATTGCATTATCAAATGTATATGCTGGAT
TCCATGATCGATAACTACCCCGAAGAATAGGGGACGAGAACTTAATTGCATTATCAAATG
TATATGCTGGATTCCATGATCGATAACTACCCCGAAGAATAGGGGACGAGAACCACGCTG
TAGTGAAGTATAGAAACGGCATGAGTACAATGATCGATAACTACCCCGAAGAATAGGGGA
CAGAGTGTAAATTTAATTACACTCTAAAATTCGTGAATTTTTAATGGAATACGCATGGAT
TAATTTTTAGGGGATGGAAAATGAAAGATGTTATTTATGTAGAAAACCATTACTTTGTTA
CCGTGAAAGAAAATAGTATTAAATTTAGAAATGTAATAGATAAAAGTGAGAAATTTTATT
TGTTTGAAGAAATAGAAGCGATTATTTTTGATCATTATAAAAGCTATTTTTCTCATAAGT
TAGTAATTAAATGTATTGAAAATGATATCGCTATTATTTTTTGTGATAAAAAGCACTCTC
CATTAACGCAACTTATTTCTTCTTACGGTATGACTCATCGTCTTCAAAGGATTCAAAGTC
AGTTTCAATTATCTGGGAGAACTAGAGATAGAATTTGGAAAAAGATTGTTGTAAATAAAA
TTATTAATCAATCAAAATGTTTAGAAAACAATTTACATAATGAGAATGTGAAGTTATTAG
TAAACTTAGCAAAAGATGTTAGTTCTGGAGATAAAAGTAATAAAGAAGCACAGGCTGCAA
GAATTTATTTTAAAGATTTATATGGTAAACAATTTAAACGTGGGCGGTATAATGATATTA
TTAATTCAGGGTTAAATTATGGGTATTCTATACTTAGATCTTTTATTAAAAAAGAACTAG
CTTTACATGGATTCGAAATGAGTTTAGATATTAAACATCACTCAAAGGAAAATCCTTTTA
ATTTAGCTGACGATATTATTGAAGTTTTTCGTCCTTTCATTGATAATATAGTGTATGATA
TAGTTTTTAAAAATAATATAAATACTTTTGATATAAATGAAAAGAAACTATTATTAAATG
TTTTATATGAAAAGTGTATTATAGATAAAAAAGTAGTGAGATTACTTGATAGTATCAAAA
TAGTCGTACAGTCGTTAATTAAATGTTACGACGAAAATACGCCTACGCCTTTATCTCTAC
CTAAAATGATTGAGGTGGGGAACTAATGTATTTATTAGTTAGTTTTGACTTACCTAGAGA
TACTAAATTTGAACGTAAGATGGCAAGTGTGTATCGTACTCGATTATTAGAACTCGGTTT
TAGTATGAAACAGTTTAGTTTATACGAAAGGTATGTCAGCGATGTTCAGAAAAAAGATAA
GATTTTAGAAATTCTACAACAAGAAATTCCTGATACTGGAAGTATTACTCTATATGTCTT
ACCTGATGAGGTAAATAATAGTCAGATTACCATATTAGGAAAAGAGGTTAAGGTTGTTGT
GAGAAAAGAACCTAAGCTAATTTTTCTATAAAATGGAGGTTACAATGGATAAAAAAACGA
CATTAATGTATGGTTCTTTACTACATGATATAGGTAAAATTATCTATCGGAGTAACGGTC
ATGCATTTGCAAGAGGAACGCATTCAAAGTTAGGACACAAATTTTTGTCTCAATTTTCAG
AATTTAAAGACAATGAACTAATCGATAGCGTTGCTTATCATCATTATAAAGAACTTGCAA
AAGCTAATTTAGCTAATGATAATACAGCTTATATTACCTATATTGCCGATAATATTGCGA
GTGGTATTGATAGACGAGATATTATAGAAGAGGGCGATGAAGAATACGAAAAACAACCAT
TTAATTTTGATAAGTATACACCCCTATATAGTGTGTTTAATATTGTGAATTCTGAAAAAT
TGAAACAAATAAGTGGGAAGTTTAAATTTTCTAATGAAAGTAATATTGAGTATCCTAAAA
CTGAGAATATTCAATATTCAAGTGGAAATTATACAGCACTAATGAAAGATATGAGTTATG
ATTTAGAGCACAAATTAAGTATTAAAGAAGATACATTTCCTTCATTATTACAATGGACAG
AAAGTCTATGGCAATATGTGCCAAGTTCAACAAATAAAAATCAATTAATTGATATTTCTC
TTTATGATCATAGTCATATTACATGTGCTATTGCCAGTTGTATATTTGATTATTTAAATG
AAAATAATATACATAATTACAAAGATGAATTATTTACAAAGTATGAAAATACCAAAGCAT
TTTATCAAAAAGAAGCTTTTTTACTACTTAGTATGGATATGAGTGGTATTCAAGATTTTA
TTTACAACATAAGCGGTTCTAAAACATTAAAAAGTTTAAGATCTCGTAGTTTTTACTTAG
AACTCATGCTTGAGGTAATTGTTGATCAATTACTAGAAAAATTAGAATTAACACGAGCAA
ATCTTTTATACACTGGTGGCGGTCATGCATATTTATTAGTCTCTAATACAGATAAAGTGA
AAGAAAAAATAAATCAATTTAATACTGAGTTAAAAAATTGGTTTATGTTAGAATTCACAA
CCGATCTCTCATTATCAATTGCTTTTGAAAAATGTAGTGGCAGTGATTTAATGAATACCA
ATGGTAATTATAGAACTATTTGGCGTAATGTCAGCAGTAAACTTTCTGATATTAAAGCAC
ATAAGTATTCTGCAGAAGATATATTAAAATTAAATCATTTTCATTCATATGGAGATCGAG
AATGTAAAGAATGTTTAAGAAGTGACATAGATATTAATGATGATGGATTATGCAGTATAT
GTGAAGGAATCATTAATATATCAAATGACTTAAGAGATAAATCATTCTTTGTACTATCAG
AAACTGGAAAATTAAAAATGCCATTCGATAAATTTATATCGGTTATCGATTATGAAGAAG
CAGAAATATTAGCACAAAATAATAATCAGATTCGTATTTACAGTAAAAATAAACCTTATA
TTGGTGTAGGAATATCAACGAATTTATGGATGTGTGATTACGACTATGCTAGTCAAAATC
AAGATATGAGAGAAAAAAGTATTGGAAGTTATGTAGAAAGAGAAGAAGGTATTAAGCGTT
TAGGCGTTGTACGTGCTGACATAGATAATCTTGGCGCTACATTTATATCAGGGATTCCAG
AAAAATATAATTCAATTTCAAGAACAGCTACGTTGTCTCGTCAATTATCATTATTTTTTA
AATATGAATTAAATCATTTGTTAGAAAATTATCAAATTACAACTATATATTCAGGTGGCG
ACGATTTATTTTTAATTGGCGCATGGGATGACATTATAGAAGCAAGCGTTTATATAAATG
ACAAGTTTAAAAAGTTTACGCTTGGTAAATTAACAATGTCTGCTGGTGTTGGAATGTTCA
GTGGCAAGTATCCAGTTTCTAAAATGGCTTTTGAGACAGGACTACTTGAAGAAGCAGCTA
AAACTGATGAAAAAAATCAGATAGCACTTTGGGTGCAAGAAAAAGTATATAACTGGGATG
AGTTTAAAAAGTATATTTTAGAAGAAAAGCTTCTCGTTTTACAACAGGGATTTTTGCAAA
CAGATGAACACGGAAAAGCATTTATATATAAAATGCTAGCTTTATTAAGAAATAATGAAG
TAATTAATATAGCTCGATTAGCCTATTTATTAGCAAGAAGCAAAATGTCAGAGGAATTTA
CATCTAAAATTTTTAATTGGGCTCAAAATGACAAAGATAAAGATCAATTAATTACAGCTT
TAGAATATTATGTTTATCAAATAAGGGAGGCTGATTAAGTATGATATTAGCTAAAACAAA
AAGTGGTAAAACGATAGATTTAACTTTTGCACATGAGATTGTAAAAAATAATGTGAAAAA
TGTTAAAGATCGAAGAGGCAGAGAAAAACAAGTTTTATTTAACGGGCTTACAACAAGCAA
GTTAAGAAATTTAATGGAGCAGGTGAATCGACTTTATACTATTGCCTTTAATTCAAATGA
AGATCAATTAAATGAAGAATTTATCGATGAATTAGAATACTTAAAAATTAAATTTTATTA
CGAGGCAGGTCGAGAAAAAAGCGTTGATGAATTTTTGAAAAAAACATTGATGTTTCCAAT
TATTGATAGAGTGATACAAAAAGAATCAAAAAAATTTTTCTTAGATTATTGTAAATATTT
TGAAGCTTTAGTTGCATACGCTAAATATTATCAAAAGGAGGATTAATATGTATTCAAAAA
TTAAAATTTCAGGAACAATTGAAGTAGTTACTGGTTTACACATCGGTGGGGGCGGTGAAT
CTAGTATGATTGGAGCAATTGATTCCCCTGTAGTTAGAGATTTACAAACTAAATTACCTA
TCATACCTGGCAGTTCAATCAAAGGAAAAATGAGAAGTTTATTAGCAAAACATTTTGGCT
TGAAAATGAAACAAGAGAATCATAATCAAGACGATGAACGTGTTTTAAGATTATTTGGTT
CAAGTGAAAAAGGGAATATTCAAAGAGCTCGTCTACAAATTTCTGATGCATTCTTTTCTG
AAAAAACGAAAGAGCATTTTGCGCAAAATGATATTGCTTATACAGAGACGAAATTTGAGA
ATGCAATTAATCGTTTAACTGCAGTTGCAAATCCAAGACAAATTGAGAGAGTAACAAGAG
GATCTGAGTTTGACTTTGTACTTATTTACAATGTCGATGAAGAGTCACAAGTTGAGGATG
ATTTTGAAAATATTGAAAAAGCGATTCACTTATTAGAGAATGACTATCTTGGTGGCGGCG
GCACCAGAGGCAACGGACGTATCCAATTTAATGATATAAATATCGAGACAGTTGTTGGAG
AATACGACAGTACAAATCTTAAAATTAAGTAGGTGAAAGACATTGACAACAAAAGTATTT
AAACTTTCTTTTAAGACTCCTGTTCATTTTGGAAAAAAACGTTTGTCAGATGGGGAAATG
ACAATAACGTCTGATACTTTGTTTAGTGCTTTATTTATTGAAACGCTTCAATTGGGTAAA
GAAACTGGTTGGTTATTAAACGATTTAATCATTAGTGATACATTTCCTTATGAAAATGAA
CTTTATTATCTTCCTAAACCTTTAATAAAAATAGAATCTAAAGAAGAAGGCAACCATAAA
GCATTTAAAAAGTTAAAATATGTTCCGGTTCATCACTATAATCAATATTTAAATGGTGAG
ATAAGCGCTGAAGATGCGACAGATTTAAATGATATTTTTAATATTGGGTATTTTTCTCTA
CAAACAAAGGTTTCATTATCAGCACAAGAAATTGATTCAAGTGCTGACAGTGAACCTTAT
TCAGTGGGTACATTTACTTTTGAACCTGAAGCTGGTTTATATTTTATTGCAAAAGGATCA
GAAGAAACACTTGACCATTTAAAAGATATTATGACTTCATTACAGTACTCGGGTTTAGGC
GGTAAACGTAATGCAGGCTACGGACAATTTGAATATGAAATGGTAAATAATCAACAATTG
TTTAAATTATTGAATCAAAAGGGAGAATATTCTATTCTTTTATCAACGGCAATGGCTAAA
GAAGAAGAGATAGAGAGTGCTTTAAAAGAAGCGAGATATATTTTAAATAAACGTTCTGGT
TTTATACAATCAACGAATTATTCTGAAATTCTAGTTAAAAAAAGTGATTTCTATAGCTTT
TCTTCGGGTTCAGTTTTTAAAAATATCTTTAATGGCGACATTTTTAATGTTGGACATAAT
GGGAAACATCCAGTCTATCGCTATGCAAAACCTTTATGGTTGGAGGTATAAGTATGACAA
TAAAAAATTATGAAGTTGTTATTAAAACTTTAGGTCCAGTTCATATTGGTAGTGGTCAAG
TTATGAAGAAGCAAGATTACATTTATGATTTTTATAATTCTAAAGTTTATATGATTAATG
GCAATAAACTAGTTAAATTTTTAAAAAGAAAAAATTTACTTGATACATATCAAAACTTTT
TGAGAAACCCACCAAAAAATCCAAGAGAAAATGGACTGAAAGACTATTTAGACGCTCAAA
ATGTTAAGCAAAGTGAATGGAAAGCATTTGTGAGTTATTCTGAAAAGGTCAATCAAGGCA
AGAAATATGGTAATATACGTCCTAAACCGCTAAATGATTTACATCTAATGATAAGAGATG
GGCAAAATAAAGTGTATCTTCCAGGTAGTTCAATTAAAGGCGCTATCAAAATAGCCCTTG
TATCAAAATATGATAATGAAAAAAATAAAGATATTTATAGCAAAATTAAAGTCAGCGATT
CAGAGCCTATCGATGAAAGTCATTTAGCGATTTATCAAAAAATAGACATTAATAAAAGTG
AAAAACCAATGCCTCTATATAGAGAGTGTGTAGATGTAGATACTGAAATAAAATTTAAGT
TAACCATCGAAGATGAAATTTATTCTATTAATGAAATTGAACAAAGTATCAGAGATTTTT
ACAAAAACTATTATGACAAATGGTTGGTCGGTTTTAAAGAAACAAAAGGTGGAAGACGAT
TTGCATTAGAAGGTGGTATGCCCGATGTTCTAAACCAAAATATTTTATTCTTAGGAGCTG
GCGCAGGATTTGTTAGTAAAACGACACATTATCAATTAAAAAGTCGAGAACAGGCGAAAA
GAGATTCTTTTAAAGAGTTAACTAAAAAATTCCGTAGAACTTATGGAAAAATGAAAGAAA
TACCTTCTAACGTACCTGTTGCTTTAAAAGGGACAACTAACCAAAGTCGTCGTACTTCAT
ACCAGCAAGGTATGTGTAAAATAAGTTTTCAAGAGTTAAATAATGAGGTGTTATAATGAA
AGTACTATTTAGTCCAATAGGTAATTCAGATCCATGGAGTAATGATAGAGATGGTGCAAT
GCTTCATATCGTACGTCATTATCAACCTGATATAGTAGTTTTATTTTTTACTGAAAGTAT
CTGGGAAGGTAATAAAAATATACCTGGACGTAAAAACTTTGATTGGGAAAGTATTATTTT
AAAAGTATCTCCAGGAACAAAAGTAAATATAAAAGTTGATAACATTAAATATGAAAATGA
TTTTGATAGCTATAAAGACTTATTTCACTTTTATATAAATGAGATAAGAACTGAATATTC
CGAGGCAGAAATTTTATTAAATGTTACAAGTGGCACGCCACAAATGGAATCTACTTTATG
TTTAGAATACATTTCTAACCCTAATAATATGCAATGTATACAAGTTTCAACGCCTGCGCC
TACTGAAGGGCCTAGACGTTCATTTGCGAAACCTGAAACTTTGATTGAAGATTTAAATAA
AGTTAATGATAATGAAAAAGTTGCTACTAATAGAAGCAAATCAATTGATATTATAAGTTT
TAGAGAAGTTATGGTGCGTTCACAGATAAAAGGTTTAGTAGATAATTATGATTATGAAGG
TGCGCTTAATTTAGTAAGTAATCAAAAGTCTTTTCGTAATGGAAAATTATTAAGAAAAAA
ATTATTAGCTTTAACAAATCAAATTAAAACACATGAAGTCTTTCCAGAAATTAATGTGAA
ATATAATAATGCAGCTTTAAAAAAATCATTGTTTCATTATTTACTAGTAAATATGAGATA
TAATCGACTTGATGTGGCTGAAACATTAATTAGAGTGAAGTCTATTGCTGAGTTTATACT
TAAAACATATCTTGAAAATCATTGGACTCATTTAATGATTGAAGTTGACGGTAAACCATA
CTTAAATGCTGAAGATAATTTATCTTTTATTTACAAATATAAATTATTATTAGAAAAAAG
AAAACAGAATTTAGATACCTCAAGAATTTTAGGTCTTCCAGCATTTATAGATATGCTTAG
TATTTTAGAACCTAAGTCTAAATTATTAAAAGAAGTAAAAGCAGTGAATGATATCAATGG
ATTAAGAAATTCTATAGCTCACAATTTAGAAGTGTTACATCTAGATGAAAATAAAAATTA
TAAAAAAATTATGTTATCTGTTGAAGCTATAAAAAATATGCTGAATATTTCATTTCCTGA
GATAGATGAACAAGACTATAATTACTTTGAAGAAAAAAATAAGGAATTTAAAGAATTATT
ATGATAAACAAAATTACAGTAGAATTAAACCTACCAAATAGTATTCGTTTTCAATATTTA
GGAAGTATTTTACATGGCGTGTTAATGGATTATCTTCCTAATGATATTGCTGATCAACTA
CATCATGAATTTGCTTATAGTCCATTGAAGCAAAGGATATATCATAAAAACAAAAAAGTA
ATATGGGAAATTGTTTGTATGTCAGATAGATTATTTAATGAGATAGCCAAGCTATTCACT
TCTAAAAATAGGTTGTTTTTAAAATATTACCAAGTTTATATTGAGATTTATTCTTTTAAT
ATTGAGAAGGTAAACGTTCAAAATATTATGAATCAACTCTTGCAAACAGAAGAATTGAAT
CGTTATGTAAGAATTAATATACAGACACCTATGTCTTTTAAATATCAGAGTAGTTACATG
ATTTTTCCTGAGGTTAAACGTTTCTTTAGAAGTATTATGATACAATTTGATGCTTTTTTT
GAAGAATATAAAATGTACGATAAAGAAACATTAGATTTTTTAGAAAAGAATATCAATATT
GTTGACTATAAATTGAAAAGCACACGGTTTAACTTAGAAAAAGTTAAAATTCCTTCATTT
ACAGGAGAAATAGTGTTTAAAATTAAAGGACCATTACCTTTTCTACAATTAACTCATTTT
TTATTGAAGTTTGGTGAATTTTCTGGATCAGGTATGAAAACAAGCTTAGGCATGGGGAAA
TATAGTATAATATAACTAGAATATAGCTGAAATTTAATTGTCAAAAAATGTGACATTCTG
CACTTATAGTACAAGTGATTTGTCACTATTTTTGACAGCAAATTTTATATTTGAACTATT
GATTTAATAGGCTTTAAAGAGCTATCTATTCGATAACTACCCCGAAGAAGAGGGGACGAG
AACCTATAATAGTTACTGCTTTTGTAACCGTCCATATCATTCGATAACTACCCCGAAGAA
GAGGGGACGAGAACAAATGCTTATCCATTCTAATCATATTTTCAATTTGTTTATATTCGA
TAACTACCCCGAAGAAGAGGGGACGAGAACTGCCCACTTAATTAATTCATCTAGTCTCAT
TTCTTTATTCGATAACTACCCCGAAGAAGAGGGGACGAGAACCATCAACTGACTTTTTAA
CTGTTTTAGTGAATTCGTCTATTCGATAACTACCCCGAAGAAAAGGGGACGAGAACTTAA
AGATCTCAACAATAGCGTCCCATATTTTCTGTATTCGATAAATACCCCGGAGAACAGGGG
GCGAAAACCTCATCTTGATGATCCCAATTGGCCTGGTTAAAAAGAAATCGATAACCTTTC
GTAGAATAGAGAATAAGTATTAAAAATATATTTGGTTTGATAAAATATTCTGCAAAAAAG
GGGACAAAAAAATCAAGATTTAAACTGTAATTCATTATCTTTGAAATTAATTGACATTCA
ATTTCTAAATAAGCAGAGACAAAAATAACTTTCATACAAATAATTTCTTTGTGATTAAGT
TGGAATTAGAAAACTAATACTAAACGAATGGAATGTATATTATTGAGGAATTGGATGCAG
TGTGGTGCAATTTCGAGAACTACTACTTAAGAAAATAAACAATAAGAATTAAATCTGAGT
CAAGATATAAAAACAAATATTTTTACCATAACTATATTAGTAAATACTTTATTATTTAGT
ATACGGATGAAAGCGAAGTGACAGCTAGCAATGCTCCAGATATAGGTATTAGTATTATAA
AAGAGCAAGATTACCATTTAGAAAATGGAACTTTTTAAAAAAATTGAAGATAAAGTAGAT
CATTCTGTGAGTTTTTATGTTAATAAGTCTGAACATGAGGATGTAGTATGAATACGGTTT
AGTAGAAACTGACGCCGGAGCTGTAGCTAAGATTGACTATCAAAAATTAACTAAAGTATT
TGTTGAAGAATAATAACTTTGAAAGTTTTTTAGCAAAATCACTGATAGGGAGAGGCGTAT
CATAAGTAGGGGAAAAGATATCTATGGATAAATTAAAATTAATAACTGAAATGAGCAATA
AAGAAGCTAGAGCATTTTTATTAAAAAGTCAAAGTTACTGTAGTATTGATTTACCTGGAT
ACTTTAATTTTGATTGTATATTAGAAGAAATTAATAATAAATTTGAAAAAATAAATGAGA
ATAATGTTAAAAATTATGTAAAGATGAACAATTTGAAAGAACAAGACGATATTAACTGTA
AAATATATGCAAACAAAGATGGGAATTTTGATTGGCGTCCTTTAGAAATTATAAATCCAT
ATTTATACATTTATTTAGTTAGATATTTGACACGAACGGATGTATGGTATCAATTAGTCA
ATTGCTTTAATAATAATAAAGTGGAAAGAATTACAGTGGCTAGCATACCAGTAGAGTCTC
AGATTAGCACTAAAGATAAGAAAGAACAAATTTATAATTGGTGGGATGAGGTTGAGCAAG
AGTCAATAGTATATGCTTTAGATTATAAAAAAATTATACATTTAGACATTAGCAATTGTT
ATGGATCAATTTATACACACGTTATTTCCTGGGCTATTCATGGTAAAAATCATGCGAAGA
ACCAAAAAAGAAACAAAAATTTGCTTGGTAATAAAATTGACTATTTAATACAATTAATGC
AAAATAACCAGACTAATGGAATTCCTCAAGGAAGTATATTGATGGATTTTGTTGCCGAAA
TAATTTTAACTTATGCAGATAAATTACTAGAAAACAAAATAGGAGATTATGATATTGATT
ATAAAATAATTAGATATAGAGATGATTATAGGATATTTGCTAATGATAGCGAAACTATTA
ATATAGTTACAAAGGCTTTAAACGTTGTTTTAATGACATTAAATTTTAAATTGAATTCTA
AGAAAACAGTATACTCAGAAGATATTATTATTTCTTCAATAAAAGAAGATAAAATTTCTT
ATCAGGATATCATTTCGTCTATCTATACAAAGATTAGTCCAAATGAATTGGTATTTCATT
TGAATTTGCCAAAACATTTATTAAAGATACTAATGTTTAGCAAAAGATACCCTAATTCTG
GAAGTGTCATGAAAATGTTAAATGAATTCCATGTATATAGATTAGATGATATTAAATTAA
ATGAACATACTTACAATATACAATGTATAAGTATATTGACGGAAATAATGATGACCAATC
TTAAGACCACTCCATTATGTATAGCAATAATAAGTTCGTTTATCAATTCATTTGATATAT
GTGAAAAACAAAAAATCATAGAAAAAATTATTAAAAAGGTATCTAGTACCCCTAATGTGG
ATTTAGTCAATATATGGTTACAAAGATTGACAATTAAAGAACTTAACTCTTTGAAATATG
ACACTAATTTATGTGAATTTGTATGTGGCAACAGAGAGAAAATATTCAATATTTCTTGGA
TTAAAGGAATTAAAAATCAAGTTGAATTAAAAAATATAATTGATACAGATTATATTGAGA
ATATGGAAAATATAATAAGCCCCGAAGAGACATCATTGTTTTTATACTAAATGTTAAGAA
TGTTTTTATTACTTATTTGAAATATATTTTAGCATAAAAGAATTTAGTATAGATATTCAA
AGTCAAAAGTTCAATTAATAATATGCAGAAAGGATTATGATATGTCTACTTATAATTACG
AAGAAGTTGTAAAAAAATTAGAGTGTGTGGACGAGTATATATTACAAGATAAAATTAAAA
GGTTCAGAAATTTAGATATTAGAAATATGAATAACAATGATTTAAACAAAGAGATTTTTA
AAACATTATGTGATGGAAAAAAGGTTTTAGTTATATAGTTAATCTAAAGCATTACCCTGC
GGGTACAAACTTTTTTAGAGTAAGGGAACTTAATGTTGATAAAGTTGATAAAATAGATCA
AATTATGCAAAATCCTCAAGACTTTTGGAATCCTCCAGAAAAGTTAGTAAAAAAGCCTGG
GCGATTAAACAAAATTGGGGAATCATTATTATATGTATCTCCGATAGACCCTTATGTTTG
TATTAATGAATTAAAAATTAAACCTGGACAATTTTTTTATTGATAAAATATACTGCGGTA
GAGGATATAAACGTTAATATAATTGGAGGAGAATATAATTATGAAAAATTAAATATAAAA
AGTAGAAAAGCAATATTTATACATGAAATGATTAATAATTTTCTGAAGGAAGAATATAGT
AGGGAAGTAGGTGAAGGTACTGAACACTTATACAAAACTTCAGAACTTATTGCAAAAAAA
TTTCTTTGATTTACCTCCTGAAGTAATTCAAGATGCTTGGGCATATATTTCAACATTTGA
TAAAAAGTCATATAATGTATGTTTTCGATCTGAAATTGCGAAAAAGAAAATGAATTTGGT
TGGAGGTATAATAGCAAAATTAGATGATAAGAATAAAATTAATTGCCTACTTTTTACTCC
TGGTTATGATGAGAAATATAATGAGACTATTTTTTATGAGTTAGGTAGTGATTACCAAAA
AGAGTTATTCCCTGAAATTAAGAAATATTGAATAATGTATTTTCCAGATAATAGAATTAT
ATAAAGTAGCGATGATAATTTATATCTTTAGTGTTTTTATGCAGAACAGCTTTATACCAA
TGAAAATATATTCAAAATTACACTATTGAATATATTTCTACAAATTTATTATGGTTTTAA
ATATTTCACACAAACAAAAAAGGAGGAAACTAAAATTCCTCCTTAACCTTTATTACTCAT
ACTATAATTCAATTTTAACGTCTTCGTCCATTTGGGCTTCAAATTCATCTAGAAGTGCTC
GTGCTTCTGCAATTGATTGTGTGTTCATCAATTGATGGCGAAGTTCGCTAGCGCCTCTTA
TGCCACGCACATAGATTTTAAAGAATCTACGCAAGCTCTTGAATTGTCTTATTTCATCTT
TTTCATATTTGTTAAACAATGATAAATGTAATCTCAACAGGTCTAATAGTTCTTTGCTTG
TGTGTTCGCGTGGTTCTTTTTCAAATGCGAATGGATTATGGAAAATGCCTCTACCGATCA
TGACACCATCGATGCCATATTTTTCTGCAAGTTCAAGTCCTGTTTTTCTATCGGGAATAT
CACCGTTAATTGTTAACAATGTATTTGGTGCAATTTCGTCACGTAGATTTTTAATAGCTT
CGATTAATTCCCAGTGTGCATCTACTTTACTCATTTCTTTACGTGTACGAAGATGAATAG
ATAAATTTGCAATGTCTTGTTCTAACACGTGCTTCAACCAATCTTTCCATTCATCGATTT
CATAGTAGCCAAGGCGTGTTTTAACACTTACCGGAAGCCCACCTGCTTTAGTTGCTTGAA
TAATTTCGGCAGCGACGTCAGGTCTTAAGATTAATCCGGAACCCTTACCTTTTTTAGCAA
CATTTGCTACAGGACATCCCATATTTAAGTCAATGCCTTTGAAGCCCATTTTAGCTAGTT
GAATACTCGTTTCACGGAACTGTTCTGGCTTATCTCCCCATATGTGAGCGACCATCGGCT
GTTCATCGTCACTAAAAGTTAAGCGTCCGCGCACACTATGTATGCCTTCAGGATGGCAAA
AGCTCTCAGTATTTGTAAATTCAGTGAAAAACACATCCGGTCTAGCTGCTTCACTTACAA
CATGTCGAAAGACGATATCTGTAACGTCTTCCATTGGCGCCAAAATAAAAAATGGACGTG
GTAATTCACTCCAAAAATTTTCTTTCATAATATATTTATACCCTCTTTATAATTAGTATC
TCGATTTTTTATGCATGATGATATTACCACAAAAGACGAACTTATACAAAAGGAATTTCA
ATAGATACAACCATTTGAAAGGGAAGTCTAAGAGTAGTCTAAAATGAATATTGCGGTAAG
TTGATCAATATACAAATCAAGGATTATCGTATTAAATTGTTCATTATTAATGATACACTA
CTTATGAACATGATTCAGAATTTTCTTTGGCTACTTTTACAGTAAAGCAATTGTTAGTTA
CCTTATAACAAAGACAAATTTAAAAAGGTGATATTATGGGAGATTTAAAGCAATCTTTAA
AAGGTTTAGGTTGGTGGGATTTATTTTTTGCAGTACCTATGTTTCTGTTATTCGCGTACT
TACCAAACTATAATTTTATAACGATATTTCTTAACATTGTTATCATTATTTTCTTTTCCA
TAGGTTTGATTTTAACTACGCATATAATGATAGATAAAATTAAGAGCAACTCGAAATGAT
TCATTAATACGAATGTGATTAAACATAAAACTGAAGGGGCGATTACAATGGCGACAGAGC
AAGATATAAATGATTTGTTTTTAAATCTAGTGAATTCAAGTGACGTTAAAACTAGAAAGA
TGATGGGAGAATATATTATTTACTATGATGGCGTGGTTATAGGTGGTTTGTATGATAATA
GATTGTTGGTCAAAGCGACTCAAAGTGCACGTCATCAATTGCAAGATAATACATTAGTAT
CGCCATATCCAGGTGCTAAAGAAATGATATTAATTCCAGACTTTGCCGAAGCAACAAATC
TCACTGATATATTTAAAATCGTAAAAAATGATTTGAAAAAGTGAAGCGAGGGTGCACACA
CAATCAATTTAAAATAGTTACGCATAAAAATGTACTTCGTTAATTAAATTTTGAGGTGCA
TATTTTTTGTTCTAAATTTTAAAATATAGTCCGAAAGCACTGGTTTCAGAATATATAGCA
TTGGAAAATTTAATTTTGTATTAAACTACGCACTCTAAGCCTTTAATCAAGCTCATATTA
GTTGAAATTTTAAAGGCTTGACATTCATTCGCTACAATAGTAAAGTGCTTAACAGATAAG
TAACTAACTATAGAATTAACTACTTTTAACATTGAAATTAAAAGGAGTCTTTAAGATGAA
TAATAGAGATAATCATACGTCTGTACTTGTAGTAGGTGGTAGTTTAGTAGGTTTGTCTAC
TAGTGCATTTTTATCAAACCAAAAAGTGAAAAATATTGTAATTGAACGTCATCCGAGTAG
TGCGTTGCATCCTAAAGCGATGGGATTTACTCCTAGAACTATGGAAATATTCGATAAAAT
TGATATTGCAAAATTGATTCCACAGTCACCATCTAATTTCCGATTAAGAAGAGCTAGAAT
TGAAAGTTTAGACGGTGAATGGTTTGAGGAAACAGAATGGACACCTGGTGATGTTGATGA
AAGTAAAGTTAGTTACTCACCATTTAATGGTGCCGCAATTGCACAGGATAAATTAGAACC
TATCATTATGAATCGTGCTATAGAACTTGGCTCAGACATTAGAATGAACACAGAGCTAGT
CTCATTTAGTCAAGATAAATATGGTGTTACTGCAACTGTTAGAAACCGTGAAAATAATGA
AGAATACGAAATTACAGCCGACTATCTTGTAGCAGCAGATGGTAATCGTAGTCCAATTCG
TGAAAAATTAGGAATTGAACGTGAAGGTGTTGGGGATTTAAGAATTATGCGTAGTGTTCT
ATTCAAAGCGCCATTAGATGCATATTTAGAATCAGGTGTACGTCAATTTGATATAGATCA
AGAAGATTTAAAAGCCTTTTTAACAAGTTATGGTGACAGTCGTTGGGTATTAATGTTTAA
AGACGATATTGAGCGAACTGAAAAAGAGATGCATAAAGATATAATTAAAGCTATTGGTCG
TAACGATTTAGATATCGAAATTATTACAAGTGGTCGTTGGGAATTAGCTGCTTTAATAGC
TAAAACATTTTCAGTAGGTAGAATCTTTTTAGCAGGAGACTCAGCACATACATTGCCACC
AACACGAGGAGGTTTCGGTGCAAATACTGGAATCCAAGATGCATATAATTTAGCTTGGAA
ACTAGCTGCAGTTATATCTAAAAAAGCAACACCAGATTTGTTAGATACGTATGATAAAGA
ACGTCGACCTGTGGCTAATATGCGACATGATCAAACGTTTGCTCGTCCTGATTATAAATC
ATATACACAAAATAATTACGACATTGCTGTAATTGACGATGATGCGATAGAGTTTGGTGA
ATTATATCGCTCTGATGCAATTATTGGAGCAGACGATTCATTGCCATCAGCTTTACGTCT
TGATCAATGGAAAGGTCAACCTGGAACACGAGTACCGTATTTAACTTTTAATAATCAAAA
CAAAGAAAGTTCAACACTTGATATCGTTGGTGACAATTGGATTATATTAACAGCAGATAA
AGTATGGAAAGATATTGCCCAGGAAATAGTTGGTCAATTTGAAGCAACGATTGATATTTT
CCAAGTAACAAATAAAAATGTAGGTAAGCAAACATTTTGTGATGCATTTGGTATAAGCGA
AGAAGGTGCAGTAGTTGTTAGACCAGATGGTGTAATAGCTTGGCGCTCTGAAAATAGACC
TGAAGATACAAGAGGTATTTTGAAATCAGCATTAGACAAATTGTTATTTAAAGATAAATA
ACTACCGAAGTTTTATTTTAAAGAGTAATGTAACAGTGATGCTTGAAAATTACAGTTGAT
ACATTCATATTTAAGTTATACTAAATCAAGCTTCCTTAAATACTTTTGCAAAGGTACTAA
GGGAGTTTGTATTATTAATTACGTATTGAAAGGGTCTTAAACTATGACAAATTATGCTGT
TCAAACGATACGAGAAATTCAAGAAATTGCTTTAAAAAGTAAATTTGATGCAAATGAAGC
GATTCAAGATTTGGGATTATCTGCGCAACAAGGTCGCATTATTAAATATATTTATACACA
TCAAGATCAGTCTGTGAGTCAAAAAGATTTAGCCGATTACTTTAACGTTTCGACAGCAAG
TATTGGTGGCTCTCTAAAAGTGTTAGAAAAACACAATTACATTAAACGTACGAGAAAGCA
TGAAAATGCGAGACAATACGATATTATTGTCTTGCCATTAGGAGAAAGTATTATTGATGA
TTTTGACAAAAAAATAAAAGAAAACAATGAAAAATATAAGAGTTTTTTATCAGAAGAAGA
TTTTAAGACTTTACATGAGTTATTAGTTAAGATAAAAACACAATTTTAGTACGTGAAAAC
TATAAATTGGTTTGAGTTATTCAATATATAATCTGCTATATGAGTGCATTATGTAAATGA
TAAGTGCACCATATAGCAGCATGGATATCGTTAAGTTTATCTATGTAACTTACAGCTTTG
ATACTACAGAAGTTCGATCATTTCTTCAATCGTCTCATAATCATTAAATGCCACTAAGCA
CGACCCGATTGTTTCACACTTTTTTCAAATCTTTAAATAGCATTAATTATGAATGACGCC
ATCTATAACATTTATTTATCTTATAAAATAGTACAATTACAAAGTACTACAACGGTGACT
GGACTCACCTTAAATCATAACAACAACCGCTAAAATTGATCGCAAAACACATCATAAATT
GTCATGCTCAACTATTTTGAAAAGCATCATTTCCATATTATCAAATTATTGAGTATTTTA
ATTTATTGTTATACACAAACAGTATTTTTGTTATGATAGAGTTAATAAATATAATAAATT
AAACAAGTAACTTTACAAAAATTAGAATGATTCAATTCAATCACAATTGTTTGAAAATAT
AGATGAGCAGGTGAATGATATGTTAATTAGTCTCGTAGTCCCCGTTTTTGCTTTGTTAGT
TATTGGTGGTATTATTTGGGCGCTTATAGAAGGTATAGTACATATTTCAAAAAAGAATAA
AGCAATTGATAACTTTTTTAACCAAGTTAATAAAGTAAGTGAGACATATAAATTCGCTAC
TACTTTTTTATTTCTAATCTTGGCTACGGCTGGTATTTCTCAATTTTATCTATATTATAT
AGTATCAGCGTTTCTTTTTTGGCTTGTCATACTTACCTTTGGTATTGCAGGTATCATTTT
TTTAATGCCTTATGGATTATGTTTTCTTCCGTTTTATACGCAAAAAAAGAAAAAACAGAC
ATTTAAAAAATATATGGTTTACACAACGATTGGTTTGTCAATTTGTCTAGGCTTATCTCT
AGTTTTGGTTCACACTACGAAAATTTATATGGACGAAGGTGGCGTAAGATACTATTACGG
TAGTTTTGTAATGAAACAAGCGGGTGGTTATGCTTATTTAGCTTTAGCAGTACTTTCAAC
GTTGTTAATTGTTGCAAAAAAAGTTACAAATAAAAATAAAGAAGCCGAAACAGTCGACAA
TACAATTGAAGGATAATTATGAGAGTGCTCATTCAGGAGTGCTCTTTTTTATGTTCAAAT
TTAGTTGGAAATGAAAATATCGAAGAGATTTTTATAGCCATTTATAGGAGAATGAATTTT
AGGTCATATCGATTGATTTTATTAGTAGAATTTTACAAACATTTGTTGAATAAATATGGT
ATTGATAATATATGAATATTTTTGGAAAAACACTAATATGATTAAAATATTTGTTAAAAT
GACATTAAGTATAAAAAAACAGGGAACAAGGTGGGGTTTCATGAGTCAATTGGTAAATGA
TACGTTATCGGCTTGGTTGTTAATTGAATCTTTAAGTCCAGGAGAAGTAAGTTTTACAGC
GGAAGATATACTATCAGCTGAATATTTTAAAAATGGTACAAAGCAAGCACAGCTTCAAAG
TTTTGATGAATATTTTGAAATATGGAATGATGAACGCTTTATTGTATCCGAAGAAAAATC
AGAGACTGGCGAAATCATTTTTAAATTTTACAGACACTGTTTCCGCTATAATGAAATTAA
TTTGAAAATTCAAGATATTTTTGAAAATCACTCAGACATTCATAATCCAAATGGGACACA
TTGTTATGGTTACACATTTAACATAGATAAATATGGCAAAGTGATAGTTGATTCAATACA
TATTCCTATGATTATGAGTGCACTAAAAGAAATTGAAAAGAATAAAAATGCCAATATAGA
AGAAAAATTTAATGATTCTGTTGAAAAATTTGTTCAAAAAGTAAAAGAAATTTTAGCGGA
TGAACCAATTAATGAATTTAAATTGAAGAAGATGGACAAAGCTTATGATGAGTATTTTTC
TGTATTAAATTCAAAGAAAGATGGATTGTTTGCGCATTATGTAGCAATAGAATATGTGAA
AGATAGTGATTTACCACAGCCGGAATTTAACAGTTTCTTCATAAGTGATATTGAGAAAGC
GAGAAAATCTCCCAATCAAACTTTAATTGATTACATTGAAGGTGTAGAAGAAAATCAGCG
AATAGAAGTAGATGAAAATAAAGAAATGTTTGACAAATTTTTACATCCTTCACGTTTGCC
TGATGGACGCTGGCCATCACAGACTGAGTTTAGATTGTCTTTAATGCAACAACTTGCTGT
AAACCAAATTACGAGTGGTAATGAAAGAATAAGTTCTGTTAATGGGCCACCAGGGACAGG
TAAGACGACTTTATTAAAAGATATATTTGCTCATCTAGTAGTTGAAAGAGGTAAAGAGTT
AGCCGGACTAAATAATCCTAAAGATGCATTTGTCAAAACAAAAATTCATGAAACAGATGA
TAAATACGTCTATTTACTTCAGGAATCTATTGCTAAATATAAGATGGTAGTTGCGTCTAG
TAATAATGGCGCTGTTGAAAATATATCTAAAGATTTACCGAAAATTGAAGAAATTATAAG
AAATCCTGAAAAATGTAAATTCCCGGAATATGAAACAGCTTATGCAAATTTAGCATATGA
ATTAAAAGATTTTGCTGAAATAGCTGAAGATTTGATTGGGGAAAGTGCCTGGGGCTTATT
TTCTGGGGTGTTTGGAAAAAGTACCAATATTAATCAAGTATTGGATCACATGTTAAAACA
AGATGTGAATGATATTGGCTTTGCTAGATTACTTCAAAATGAAAATAATCGTATGAGTTA
TCACGAGTTAATGACTGAATGGCAAGCACATCAACGTGCATTTTTAGAAGAGTTGAAGCA
TGTTGAAATGTTAAAAGAAGAATCTATTAGAGCCTATGATGTTTATAAAAGTTGTGAGTC
TTACTCTAAGATGGAACAGGCAATTAATAGTGAAAAAACAAAAATTGAAGAACAGATATA
TCATTTAGAAAATGAAGCGTTACGAGACAATAAAGAAATAGAAGATTTGGATAATCAAAT
TAATTATAATGCTAAGCAAATAGAAACTTTAAATGAGTTGATTAAATCCATCAGAGATAG
TAACAAAGGGTTTGTTAACAAACTGAAGGCGATGTTTAATTCAGAAGAAGATGAAAGTTA
TAAAAATCATAATAAAGAGAAGCAACAATTATTAACACAACAGTTAGAGTTAGAAAAATT
TAAAAAAATTAAACATGAAGAGCTTGTTAGTAAACTAAAAGAAAAAGAGAATTTATTTAA
ACAATTAACTAAAGTACAGTTGCAATTAGACAGTTTAAACTCACAGGTACAAGAGTTAGA
AGCATATCGTGTTGAGTCAAAAATTACAATTCCAGAAAAAGATTTTTGGAGTGACAACAA
TTATGATGAGCGCCAAGTTACTAATTTGTGGACGAGTGACGAACTTCAATACAGACGTGC
TATGCTCTTTTTAAGAGCAATGATATTGCATAAATTATTATTGATTGCTAATAATACAAC
TATTTATTATGCGATTAATGATTTTAAAGATAGAAGAAAATTAATTGATGCAAATCCAGA
TAAAGTATACAACGCATGGAATGTGATGCATTTAATATTCCCTGTTGTTAGTACGACGTT
TGCAAGCTTTAAATCTATGTATGGAGGTATACCAAAAGATTTCATAGACTACTTATTTAT
TGATGAAGCAGGACAAGCAATACCTCAAGCAGCTGTAGGGGCATTATATCGTTCAAAAAA
AGTTGTAGCTGTAGGTGATCCGATTCAAATTGAACCGGTTGTAACTTTAGATAGCCATTT
AATTGATAACATTCGTAAAAATTATCATGTTCCAGAATATCTAGTTTCAAAAGAAGCTTC
TGTGCAGTCTGTTGCAGATAACGCTAATCAATATGGCTTTTGGAAATCTGATACTACTGA
CAGCAATCAAAAAACATGGATAGGTATACCTTTATGGGTCCATAGAAGATGTTTAAAACC
TATGTTCACGATAGCTAATCAAATCGCTTATAATAATAAAATGGTTTTGCCTAGTAATAT
TACAAAAGTAGGTAAAACTGGTTGGTATGACGTTAAAGGAAACTCAGTACAAAAACAATA
TGTAAAAGAGCATGGCGAAAAAGTAGTAGAACTACTAGCAAATGATTGGATTGAAGCAAT
TGAGGAAGGTAATAAAGAGCCGAGTTCATTTGTAATATCACCATTTTCAGCAGTACAACA
ACAGATTAAACGTATATTAAAGCAACAACTACCGACTAGGATTGATATTCAACGTAAAAA
AGTCAATCAATGGGTCGATAAATCCATTGGCACTGTTCATACTTTCCAAGGAAAAGAGGC
TCATAAGGTGTATTTTGTAATAGGTACTGACAATACCCAAGATGGTGCTGTGAACTGGTC
ATGTGAAAAACCAAACTTGTTAAACGTTGCAGTGACAAGGGCTAAAAAAGAATTTTATGT
AATTGGTGACATGCAGAGAATACAGTCGAAACCATTTTATGAGACGATTTTTAAAGAAAA
AAATGTAGAATAACATACAAAAAAGTGTATAGAGGAAGTTATGTTCATGCAAAATAGAAA
TGATTTTATAGAAAAGCTATTAGACAGAGCTCAAATTGAAGAAGGCATGCGTGTACTGGA
TATAGGTTGTGCGACTGGTGAGGTCACTCAATTAATTGCAAAACGTGTGGGGGCGAATGG
TGAAGTCGTCGGTGTTGATGTGAATGAATCATTACTTAAAATCGCAAATGAAAACAATCA
ATATAACAATGTATCATATCAATCTTCTGATATATATCAATTGCCAGAAACTATGGGGCA
TTTTGATGCGATTGTTGGTAGAAGAGTATTAATGTACTTACCAGATGCTGAAAAGTGTTT
ACAAATTTTGAAATCAATTTTAAAACCTGAGGGTATATTATGTTTTCAAGAAAGTGATGC
TATTAATGCAGGTGTTGGTGCAGATGTACTATCTTTACATCAATCAGCAATTCAATGGAT
TTGGGAAACAGTGAAGCAAGAAGGTGGCAATATTCATATCGGTCAAAATTTATATAATTT
GTTTAATAATAATGGAATGCATGTTGTAGATTATTTTGCAGAGGCAGTGATTCAAACGTC
AATGGACAATGATTTAGCATGGCTTGTAGATGTAATGCTACCAAGAATGAAAGCACATGG
TGTCATTAATGATGATTTTTCACTAGATGAGTTTAAATCAAACCTTGAACAAGAAGCAAT
AAACAATCAGTGTGCATTTATACGTGACATGGCGTTTGGTATTATCGGAAAAGCCTAGTT
AAAAAAAACGCTGAAAGCAGCATATTATCATCGCCATTGTTTTAATTTGTGAAGTTACTA
ATGGATTTTGAAAATAACAGCATTTTTGTAGACTAATCAAGTGATACTTAATTACTGAGC
AATTTATACATTTTAAAAGGAGTAAAATTGAATAATGAAGAAATTTAACAACTGGATATT
AAATGCAATAAGTGGATCTCAAACAGACAAGAATGGAACAACTGAAGAATTAAAAGGGGC
AAAATTTATCATTTTATATGCATATTCAATGCTCGTTTTGCTTGCGTTAGTAATTTCTAA
CATATTCATTCACATTTTGGAGCCTAAATTATCAATCACCACTCAAATCATCATCGTTTT
GATTTTAATTGAAGCAATAATTGGACTGCGTTTCTTGAAAGAGTACGATGTTAAGCGTGG
CAAAGATAAAGAAAATAAGAAAAATAGTAAGGATTTCGTTAAACTAAAATCAATTTTAGT
AGCAATTTTATTTACATCATTGGCGCTGACAGCAGGCACTGTAGCTGATATATACGGTAT
CACTGACTTAGGAAATACTAGGAGTGATTTAATCGTTTGGAGCATAGGTGGTATTATATT
CGGCCTCGTATGTTACACAATGGAAGATAAAAAATAATAATAAGGAGCTGGCGATTATAA
AGCTAGCTCCTTAAATTTACTTTTTGTCTTTAAATATATCAATTAAAGAAATCAAAATAA
CTTGACCGTCTTGAGTTAAAGGTAAAAAATTAAATACATTGGTTAAAAATATTAACGTAA
TAAAATTCAGCTTACCTAATGATAGCATAATCAATCCAATACAAAGACAAATAACAGGTG
CAGATATAGCTATAATTAAATTTTGGAGAGGATTGTGGTTATTTTTATAGGTAATAGAAA
CAAAAAATATACGTATATTTATCCGTATATTTTCTCTTTTGAAAATTTTGAGAAATATCA
AATGAGTAAACTCATGTATTAAAGCAACTATTATAAAAGAAAGAAGTAAATTTAATATAA
TAAGTACAAAATTCATTGTTTTTCTGTAACCTTATTGTGTTTTGAAAAGAACAGCATTAT
AACAGTCACTATAACAAACACTGTTATAAAACTAACTAACATCTTGGGGGTTAAAGAGAA
ATATGTCATAATTTCATCTTTAGTCATAGACATTTGTATTTTCAATCCCATAAGTGTGAT
TATGGTTTGACTCTGTGTGATTTTAAATAGTTCATATAGAAAATCTATTAGCGATATAGC
TAACCAAACTATAAAGCTAATTGTTAATAACTTAGCTAGTTTCATTACGTGTGCCTCCTT
TCTTTAAAAATACATAAGTATTCAACGCCTAAAAGTATTGCTATAGATAAAATTAAATAG
TGTGTTTTTGAAAATAATAAAGAAATTAATACCAGGATAAACAAAGTTAATATGCTTGAA
GTTGATTCGTTAATTGCACTTTCAAAGGCTGGGAATATGAATCCTAAAATAATTGTTAAA
GTTATTAGAGCAAAGCCAATTAATATAAAAGAGATAGAAAGTTTAGTAATACCAAATAAT
AAAGTCATTGGTAATAACAAAAGAGTTTGGCAAATAACTAAACATAAAAATTCTTGATTG
GTTGATACTCTATATAAAGTGAACATTCTACTTACACCAGATATAGAGTCGGCATAAAAT
AGACCTGCAACAAATGTTATAGGATATAAAAAATATAGTAATTGTAAAGATTTAAACCAA
TCAAAATAGATAAAACACAACACTGTAGCTGTAATAACTAAACACAACATATAAACTAAT
CTTTTTTGTCTTAAAAGTGCTAATAATATAATATTGAATATACCGTTAGTTAGTTTAATT
TTTGTGTTAAAGTATTTTAAGTTTATAAATGAGCGGTCATCACCGAACCATTTAAATAAT
ATCGAAATCATTATCAACAAAATCATAAAAAATATTATGAAGCATAATATTAATAAACTG
TTGATACCGTAAGAAGAGTAGTATACCCATAAGTCTATTTTAAATCTAAAAAACACAAAA
TAGTATGCTGAGCTAGAAATAATAAAACTAATGTATAATCCATAGCCAAACATATTTGAT
AAATATTTTAATAAAATATTTTGAATTAAAAATTCTAATATCAAAAAACAATCGAGCATA
ATGATGTGTATAATTATGAATAAACTTAAAAACTGAATTAGATTCATATTAGTTAGTGTA
AACAAAGGTATAGTAATTATTATTATAAGTTCAAATAAAATGATAGAAAGTGCTAGTTTA
AATATAGATTTAGATAAATTAATTTCTTTTAAACTAAAAGGCAAACTTTTTAGCATAAAT
AAAGATTTCGAACTTAAGTTGAATGTAACATCTATAAATAAGTATATTATTAGGCTAGTG
ATAATAGTTACATTTATATAGCTGCTAATTAATTGTTTGGCTATATTATTATCAAAATTT
TTATTAAATGTGTTGAATTGTGTAATGTTGATATAAATATAGGCTATATAAGTAAGTGCT
AGTAATATAAGGAATATTACTTTATTGGTTTTACTTTTTAATAACACGCTATTAAATACG
CTATTAAAAACCTCACGTAATAAAAATTTAACTATTATTATATTGTTCGATAATTTTAAT
TTTTCCACATAGATCACCTTTAGAAATTAAATACTTTTCTAATAACGAAATATTGCCTTC
ATACATGGATAGTTTACCTTTTTCTAAAATTCTAATATCATCTGAAAATTTAGAAATAAA
ATCCATCGAATGGGAAACCAAAATAATTTTACGTGTTTTTTCTTGCTCTTTAATTAAATG
TTCTAATAGTATTTTAGCTTCAAAATCTAGACCATTAGTTAATTCATCTGCTAATAAAAA
ATTAGTTTTAATAGTCAATGCTATGCATATCTGTAATTTCTTTTTCATACCATAAGAATA
GGTTTCGATTGTATTTCTAAGGAATGAATATATGTCAAATAGTTCACTTAAAATATAAAA
ATAATTTTTGTCATTTATGAATTCTTGATTGTAAATACTACTTACGAATAAAAAATACTC
TTCCCCTGTCATATATTCTGGTAAAAAGAAATCGGAGGGGATGAAAAATATTTCTTTTTT
ATAATTTGGATCACCTAAAGCATTATTATTAATAAAAACGTTACCAAAATCTGGTTTTGT
TAGTGTTGTTATTATATTTAATAGAGTTGTTTTACCACTACCATTTAAACCAACTATTAT
TGAAGTTCCATTGAGAGAAAAAGAAGTATTAATATTAGTTAACACTTCTTTTTTTTGAAA
TTCTTTGTAAGATTTTTAATATTTAACATGGGAATTTCCTTTATCTACTGCAACCTATTC
CAGCCTGCCAAATTCTTGGCCAATGTAATTTAACGTTTCCATTAAAGTTATATCCTCTGC
TAGTACAAAAGAATGCGTAGCCTATAATTCCTACTATGGCAATGATAGCAATAATAACCC
AAAACCAGCGATTTTCTATAGTTTCCTCAAATTTAGAATAAAAATGTTCCATAATCTCTT
CAATTTGAGATTTACACCAAAAATAAGTAGCAAAAAAGAATTTATTTGAATTAATAAACA
TGTTATTTCACCCCTATAGATTTATTTACTATATTATATATTATTTAATAGATTTTGTAA
AATATAAAATAAGGGATACAAAAGTGACAACAGAATTAGAAATTCTTCATTAAATTTACA
GATTAAATACTCATCTTTTATGAATTAAGAAGTTTAGTAGAATCTCGTAAAAACATATAA
AAAAAGATAAAAAATAACGATAAGGAGCTGACGATTATAAAGCTAGCTCCTTAAATTTTA
CGTACAACTATAAAGTTAAATTACATGGTTTTGAATCATACGTCATTAATTTCTATAATA
CATACGCATAAATATTATTTAAATAAGTTTTAAAATTCTGCACATATTTTTATTTTAAAA
AGGTGTATAATTTATATATAAAATATAGAAAGAAGTTGATGTTATGAAAAATTGTATTAA
GACTTTGTTTTTAAGTATCATTTTAGTAGTGATGAGTAGTTTGTATCATTCAGCACAAGC
GTCAGATTCGTTGAGTAAAAGTCCGGAAAATTGGATGAGTAAACTTGATGATAGCAAACA
TTTAACTGAGATTAATATACCGGGTTCACATGATAGTGGTTCATTCACTTTAAAGGATCC
AGTAAAATCAGTTTGGGCAAAGACTCAAGATAAAGATTATCTTACGCAAATGAAATCTGG
GATTAGATTTTTTGATATTAGAGGTAGAGCAAGTGCTAATAATATCATTTCAGTACATCA
TGGCATGGTTTATTTGCATCATGAATTAGGAAAATTTCTTGATGATGCTAAATATTATTT
GAGTGCCTATCCAAACGAAACAATTGTGATGTCTATGAAAAAGGACTATGGTAACGATTC
TAAAGTTACAAAGACATTTGAAGAGATTTTTAGAGAGTATTATTTTAATAATCCGCAATA
TCAGAATCTTTTTTACACAGGAAATAGCGCGAATCCTACTTTAAAAGAGACGAAAGGTAA
AATTGTCCTATTCAATAGAATGGGTGGTACATACATAAATAGTGGTTATGGTGCTGACAC
GTCAGGCATTCAATGGGCAGATAACGCGACATTTGAAACGAAAATTAATAATGGCAGCTT
AAATTTACAAGTACAAGATGAGTACAAAGATTACTATGATAAAAAAGTTGAAGCTGTTAA
AAATTTAATGGCTAGAGCTAAAACGGATAGTAACAAAGACAATGTATATGTGAATTTCTT
GAGTGTGGCGTCTGGAGGTAGTGCTTTTAATAGTACTTACAATTATGCGTCACATATAAA
TCCTGAAATTGCAAAAACGATTAAAGTAAACGGGAAAGCTAGAACGGGTTGGTTAATTGT
TGACTATGCAGGATATCCGTGGCCTGGATATGATGATATCGTAAGCGAAATTATAGATAG
TAATAAATAAGAACTCAATCATGACATTAAGACGAGTATGAAAATAGTTAGATTCTAATT
ATTTTCACTACTCGTTTTTATTTTGAAAATAAGTAATAATTCAACAATATTATAAATTCA
ACAGATTGTTTGTAAATTTTTTTGATAATATTAAAGTGAAAAAGTGTTATAAATTGATAT
TAATATGTAATTTACAAAAGTAAATCATTTAAAAAAGAAGAGAGTTGTAAGGTGATGAAA
CGATTAAATAAATTAGTGTTAGGTATTAGTTTCTTATTTTTAGTCATTAGTATTACTGCT
GGTTGTGGCATAGGTAAAGAAGCGGAAGTTAAGAAAAGCTTTGAAAAGACATTGAGTATG
TATCCTATTAAAAATCTGGAGGATTTATACGATAAAGAAGGTTATCGTGATGACGAATTT
GATAAAAATGATAAAGGTACATGGATTATAAATTCTCAAATGGCGACTCAAAATAAAGGA
GAAGCTTTAAAAATAAATGGCATGCTTTTGAAGATAAATAGAAATACAAGAAGTGCAAAA
GGATTTTATTATACTAATGAGATAAAGACAGAGAAATATGAAGTAGCTCAGGATAATCAA
AAAAAATATCCAGTTAAAATGGTAGACAATAAAATTATACCAACTAAAGATATCAAAGAC
GAAAAAATAAAAAAAGAAATCGAAAACTTTAAGTTCTTCGCGCAATATGGCAACTTTAAA
GATTTAAAAAAATATAAAGATGGAGATATATCATATAATCCGGAGGTGCCGAGTTATTCG
GCTAAATATCAATTAACTAATGATGAATATAATGTAAAACAATTACGTAAAAGATATGAC
ATACCAACAAATAACGCTCCGAAGCTGTTGTTGAAAGGATCTGGAAATTTAAAAGGTTCA
TCAGTTGGATATAAAAAAATTGAATTTACTTTTGTAGAGAATAAAAATGAAAATATTTAC
TTTACTGATAGTCTATATTTGGAACCAAGTGAGGATAAATAATCATCTCTTAACCAGAAT
ATGAAATCAATCCATGACAACCTAATAAAAAGGAGAGAGTTGTAAGGTTATGAAGTGTTT
AAATAAATGGGCATGTTACATTAGTTTTTTGATATTAGTCATTAGTATTACTGCTGGTTG
CGGTATGGGTAAAGAAGCGGAAGTTAAGAAAAGCTTTGAAAAAACATTGAGTATGTACCC
TATTAATAATCTAGAGGATTTATACGATAAGGAAGGCTATCGTGATGATCAGTTTGATAA
AAAGGATAAAGGGACATGGGTTGTTAATTCGGAAATGGCGACTCAAAATAAGGGAGAAGC
TTTAAAAATTAAAGGTATGGTCTTGTATATGAATAGAAATACCAAAACAACAAAAGGATA
TTATTATGTAAATGCAATAAAGAATGATAAAGACGGAAGACCCCAAGAGAATGAAAAAAG
GTACCCAGTTAAAATGGTTGATAATAAAGTTATTCCAACAAAAGAAATTAAAGATGAAAA
CATAAAAATAGAAATCGAAAACTTTAAGTTCTTTGTTCAATATGGAAACTTTAAAGATTT
GTCGAAGTATAAAGATGGAGATATATCATATAATCCAGAGGTGCCAAGTTATTCAGCAAA
ATATCAATTAACTAATGATGAATATAATGTAAAACAATTACGCAAAAGATATGATATACC
GACGAATAAAGCTCCAAAGTTATTGTTAAAAGGTTCAGGGAATTTAAAAGGTTCATCAGT
TGGATATAAAGATATAGAATTTACTTTTGTAGAGGAAAAAGGTAAAAATATATACTTTAG
TGATAGCTTAGATTATAAAAAAAGTGAAGAAGTATAATTATGGCTAAACCAGAATATGAA
ATTGATCCTGAAAAAAGAGAGTGATGAAATGATAAAACGTATAAATAAATTAGTATTAGG
CATTAGTTTCTTATTTTTAACAATTTTTATTGGAGGTTGTGGCATAGGTAAAGAAGCGAA
AATTAAGAAAAGTTTTGAAAAGACATTGAGTATGTACCCTATTAAAAATCTAGAGGATTT
ATACGATAAGGAAGGCTATCGTGATGATCAGTTTGATAAAAAGGATAAAGGGACATGGAC
TATTAGTTCTGAAATGGCAAATCAGAAAAAGGGAGAAGCCTTAAATATAAAAGGAATGGT
TTTGAAGATAAATAGAAATACAAGAAGTGCAAAAGGATTTTACTATGTTAATGCAATAAA
GAAGGATGAAGATGGCAGACCTAAGGATAATCAAATAGAATATCCTGTTAAAATGATTGA
CAATAAAATCATTCCAACAAAAGAAATCAAAGATGAAAAAATAAAAAAAGAAATTGAAAA
CTTTAAGTTTTTCGCGCAGTATGGCAATTTTAAAGATTTGACGAAGTATAAAGATGGAGA
TATTTCATATAATCCAGAAGCCCCGATTTATTCAGCAAAATATCAACTAACCAATGATGA
TTATAATGTAAAGCAATTACGTAAAAGATATGATATACCAACGAATAAAGCTCCAAAGTT
ATTGTTAAAAGGTTCAGGAAATTTAGATGGTTCATCAGTTGGATACAAAAAAATTGAATT
TACTTTTGTGGAGAAAAAAGGGGAAAATATATACTTTACAGCTAACCTACATTTTAAACC
GAGTAATGATGAATAATCGCGACTAATAAAGAGTATGAAATCGATTCAAGGAAACAAAAT
AAAAAGAAGAGAGTTGTAAGGTGATGAAACGTTTAAATAAATTAGTGTTAGGTATTAGTT
TCTTATTTTTAACAATTTTTATTGGAGGTTGTGGCATAGGTAAAGAAGCGGAAATTAAGA
AAAGTTTTGAAAAGACAATGAGTATGTATCCAATTAAAAATCTAGAGGATTTATACGATA
AAGAAGGTTATCGTGATAATCAGTTTGATAAAAAAGATAAAGGAACTTGGATTGTCAATT
CTCAAATGGCAATTCAAAATAAAGGAAAACCTATGAAATCAAAAGGCATGGTTCTGTATA
TGAATAGAAATACAAGAAAAACAAATGGCTATTATTATGTTAATGTGATTAAGGACGAGG
ATAAAGGTAAACATCAAGACAATGAAAAAAGATATCCGGTTAAAATGGTCGATAATAAAA
TCATTCCAACTAAAGAAATTAAAGATGAAAACATAAAAAAAGAAATCGAAAACTTTAAGT
TCTTTGTTCAATATGGAAACTTTAAAGATTTGAAAAATTATAAAGACGGAGATATTTCAT
ATAATCCAGAGGTGCCGAGTTATTCGGCTAAATATCAATTAACTAATGATGATTACAATG
TAAAGCAATTACGTAAAAGATATGACATACCAACAAATAAAGCACCGAAGTTGTTGTTGA
AAGGTACAGGGAATTTAAAAGGTTCATCAGTTGGATATAAAGACATTGAATTTACGTTTG
TAGAGAATAAAAGTGAAAACATTTATTTTAGTGATGGGTTAATTTTTAAACCAAGTGAGG
ATAAATAATCATGACTCGATCAAAATATGAAATCAATCCAGGAAAGACAATAATAAGAAT
AGGATTGTGAAATTATGAAACGATTAAACAAATTGGTATTGTACATTAGCTTTTTGATAT
TAGTCATTAGTATTACTGCTGGTTGTGGCATGGGTAAAGAGGCGGAAATTAAGAAAAGTT
TTGAAAAAACGTTGAGTATGTATCCGATTAAAAATCTAGAAGATTTATACGATAAAGAAG
GTTATCGAGATGATCAATTTGATAAAAATGATAAAGGTACATGGATTATTGGTTCTGAAA
TGGCAACTCAAAATAAAGGGGAAGCTCTGAAAGTTAAAGGTATGGTCTTATATATGAATA
GAAATACAAGAAGTGCAAAAGGATTTTACTATGTTAATGCGGTAAAGAAAGATGAAGATG
GTAGACCTCAGGATAATCAAATAGAATATCCGGTTAAAATGGTAGACAATAAAATCATTC
CAACTAAAGATATCAAAGACGAAAAAATAAAAAAAGAAATTGAAAACTTTAAGTTCTTCG
CGCAATACGGTAACTTTAAAGATTTGTCGAAATATAAAGATGGAAATATATCATATAATC
CAGAGGTGCCGAGTTATTCAGCCAAATATCAATTAACTAATGATGATTATAATGTAAAAC
AATTACGTAAAAGATATGATATACCAACAAATAAAGCGCCGAAGCTGTTGTTGAAAGGCT
CTGGAAATTTAAAAGGTTCATCAGTTGGATATAAAGACATTGAATTTACGTTTGTAGAGA
AAAAAGGTGAAAATATATACTTTAGTGATAGTCTACATCTTGAACCAAGTGAGGATAAAT
AACCTCACTGCCTCCCACACGACTCAATACGAATTTCAAATATGTTGCTATAAAATAATG
TAAAATAAACGTATTCATATTACTGAATTGAGGGATAGTATGCAACGTGATTATTTAATT
CGAGTAGAAACTGAGAGTATGTCAGATTTTAAAAGGCTCAATGGTTTAATGATTGGTTTT
GTTATTAAAGGTGAGGCACATATTTATGATGAAAATAATATGACGCAATGCGCCAGTGGC
GACATTTTCATCATTAACCACCGCGACTTGTATCGATTTCAACTTCAACAAGATGGCATC
ATATGTTATATCCAATTCCCAATGAAATATTTAGCAGACAAGTTTGATGATGCGCATTGT
CTATATTTTCACTTAACAGATGCGACCACAACAAAGAATATACATCAACTGAGGAATATA
ATGGCAAGACTGGTTTCAACACATATTCGACATAATGAGTTGTCTAAATTGACTGAGCAA
CAACTTATAATTCAGTTGCTTATGCATATGATTCATTATGTTCCGCGTACATATCATTCG
AACCAAAGTATCTTAAATGATGATAAAGTGAATCAAGTATGCGACTATATCGAGTTACAT
TTTCATGAAGATTTAAGTCTTACTGAATTGAGCGAATATGTAGGGTGGTCAGAGAGCCAT
CTGTCTAAAAAGTTTACTGAATCGCTAGGTGTAGGATTCCAGCATTTCTTAAATACGACA
CGAATTGAGCATGCGAAACTCGATTTGACATACACAGATGAAACGATTACTGATATTGCA
TTGCAAAATGGCTTTTCAAGTGCAGCGAGCTTTGCGAGAACATTTAAACACTTTACGCAT
CAAACGCCTAAACAATATCGAGGTAATCGTCCACCAATTAAAACAAACCAGCAATCAACA
CAACATGGCTATCACGACCGTGAATTGATATTACTTTTAAATGACTATATTGAAGAAATG
AATCATTTTATTGAAGATATTGAAAAGGTGAACTATAAAGAGATTGCTTTACAACCAACT
AATCAACAACTAAATCAATTTAATCATATCATTCAAGTGGGCTATTTGAGGAATTTGCTC
AATACACAGTACCAATCACAGTTGCTTACATGTCATCATGATTTTCATGTCAATGAAGTA
TTAGCCTATGATGTGATGCCATATATCATGCAAAAGCTCAATGCGCCATTCACGTATGAT
GCAGAAATTTCGAATATATTTTATGATATCGATTTGTGTTTAGACTTTTTACTAGATCAT
AATTTTAGTCTGACTATGCATTTAAATCAGTATGATTCACGTGATTATATCGATGCATTT
AAAGTATTTATCCATCATGTTGCTCTGCATGTCAGTCATAGAAAAGATTTGAAGTTCAAC
TTGTATGTAACGACATTGCATACTTCTTTGATTGAAATGATTGATTATTTTAAAGCATTA
TTCCCAAATGGTGGCTTGTACGTTCACTTAGATCAAACAGCCCAAAGACATTTACCATTG
TTGAAACGACTTGAGCCACACATCGACCATTTTGTATTTGATGCCAATTCAAATGATGCT
GTTGATTTTAATAAAATGAATGATGATGAATTTAAAACCGCAAGTCAAATGATCATTAAT
AAAACGAATTACCTTATCGATTTAATGCATCGTCATAACCTAAAGCGCCCACTCATTTTA
CTCAATTGGAATACATTGACGGGTGATACATTTATTACCAACGGCGAATATTTTAGAGGT
GGAATCATCATTGAGCAATTATTAAAGTTAAGCTCAAAGGTAGAAGGTATAGGGTATTGG
TTGAATTATGATTTGCACGTCAGTCATTGTAAAAATGAACGCGATTATATGAATTCAATT
GAACTGTTTCATCAATATAATGGAAAACGGCCGGTCTATTTCACGGCATTGTTATTTAAT
AAATTAACAAGCAATATTTTGTATTCTGATGATACATGTATTGTCACGGGAACTGATTCA
AATTTTCAAATATTGTTATATGACGCTAAACATTTCAATCCATACTTAGCATTGGACAAT
CAAATGAATATGCGTGCGACGGAAATGATTCATTTGAACATAAATGCCCTAGAAGACGGT
ATGTATAAGATTAAACATTTTACCTTAGATAAAGAAAATGGTGCGTTATTTAATCTTTGG
CGCAAACATCATACGATTCATGGCATGGACAGGGACTCTATAGATTACGTTAATCGAATG
AGTTTTCCAAAATTAGAAGTGTACGATATAGATGTCACGGATACGCTGGCATTAAATATT
AAAATGATTACAAATGGAATTCATTTAATTGAAGTAAAACGTTACCCATGTTCATAAAAT
GATCACAAATCACAAATTATGTTATACATAATTTGTGATTTTTCACATTCAAAGTTAAAA
TTGCAAAAAATTAATGGTTAACATCTCTGTTGTTGGCAATATAAATAATGGTTAACATCT
CTGTTGTTGGCAATATAAATAATGATTAATCATTTATGATGTAACTAAGGAGATGAAGGA
TATGAATCAACAATTAATTGAAACTTTAAAAGCAAAAGAAGACAAAATGATTGAGATCAG
ACGTTATTTACATCAGCATCCAGAATTATCTTTTCATGAAGATGAAACGGCGAAATACAT
CGCTGAATTTTACAAAGGTAAAGATGTGGAAGTAGAAACGAATGTCGGACCACGTGGGAT
TAAAGTAACGATTGATTCAGGGAAACCTGGTAAAACATTAGCAATCCGTGCAGACTTTGA
TGCCTTACCTATTACTGAAGATACAGGCTTATCTTTTGCATCACAAAATAAAGGTGTTAT
GCATGCTTGCGGTCACGATGCACATACAGCTTACATGCTTGTATTAGCAGAGACACTTGC
TGAAATGAAAGATAGTTTTACAGGAAAAGTCGTTGTGATACATCAACCAGCTGAAGAAGT
ACCACCGGGTGGTGCTAAAGCAATGATTGAAAATGATGTATTAGACGGTGTTGATCATGT
ATTAGGTGTACACGTCATGAGCACGATGAAAACAGGTAATGTATATTACAGACCTGGCTA
TGTTCAAACAGGACGTGCATTCTTCAAATTAAAAGTTCAAGGTAAAGGTGGCCATGGTTC
ATCACCACATATGGCAAATGATGCCATTGTTGCAGGTAGCTACTTCGTCACAGCGTTACA
AACAGTTGTATCTAGACGACTAAGTCCATTTGAAACAGGAGTTGTCACAATCGGTTCATT
TGACGGTAAAGGTCAATTCAATGTCATTAAAGATATTGTTGAAATTGAAGGCGATGTACG
TGGTTTAACAGATGCTACAAAAGCAACAATTGAAAAAGAAATTAAACGTTTATCAAAAGG
ATTAGAAGCATTGTATGGTGTAACTTGCACATTAGAATATAACGATGATTATCCTGCATT
ATATAATGATCCAGAATTCACTGAGTACGTAGCTAACACATTAAAAGAAGCAAATCTTGA
TTTTGGCATTGAAATGTGTGAACCACAACCACCTTCAGAAGACTTTGCATACTATGCTAA
GGAACGACCAAGTGCCTTTATTTATACAGGTGCAGCTGTGGAAGATGGTGAAATTTACCC
ACATCATCATCCTAAATTTAACATTTCAGAAAAATCATTACTTATTTCGGCAGAAGCTGT
AGGGACAGTTGTTTTAGATTACCTTAAAGGAGATAACTAACATGAATGAAACATATCGCG
GGGGCAACAAGTTAATTTTAGGTATTGTATTGGGTGTTATTACATTTTGGTTGTTTGCAC
AATCACTTGTTAATGTTGTACCAAACTTACAACAAAGTTTTGGTGCAGACATGGGGACAA
TTAGTATTGCGGTCAGTCTAACTGCACTATTTTCAGGTATGTTTGTTGTTGGGGCAGGCG
GACTAGCAGATAAAATTGGGCGCGTGAAAATGACGAATATCGGCTTATTATTAAGTATTA
TTGGTTCAGCCTTAATTATTATTACGAATTTACCGGCATTATTAATTTTAGGTCGTATTA
TACAAGGTGTATCAGCAGCATGTATAATGCCTTCCACATTAGCTATTATGAAAACATATT
ATCAAGGGGCAGAGCGTCAACGTGCCTTAAGTTATTGGTCTATCGGTTCTTGGGGCGGTA
GTGGTATCTGTTCACTCTTCGGTGGGGCAGTTGCGACAACTATGGGGTGGAGATGGATTT
TCATCTTCTCAATTATCGTTGCCATTGTTTCAATGTTACTCATCAAAGGGACACCTGAAA
CGAAATCAGAAGTTACCAATACACATAAGTTTGACGTTGTCGGATTAATCGTTCTAGTAG
TTATGTTGCTAAGTTTAAACGTTGTCATTACTAAAGGCGCGGCACTTGGTTATACGTCAC
TATGGTTCTTTGGTTTAATTGCAGTCGTTGTTGTAGCATTCTTTATGTTCTTAAAAGTTG
AGAAAAAAGTAGACAATCCGCTTATTGATTTTAAATTATTTGAAAATAAACCGTATACAG
GTGCAACGATTTCTAACTTCTTATTAAATGGTGTTGCAGGTACATTAATTGTAGCGAATA
CATTTGTACAACAAGGTTTAGGTTATACAGCATTGCAGGCTGGATACTTATCAATTACTT
ATTTAATCATGGTATTATTGATGATTCGTGTTGGTGAAAAATTATTACAAAGAATGGGTT
CTAAGCGACCAATGTTATTAGGTACATTCATTGTAGTCATTGGTATTGCGCTTATTTCAT
TAGTATTTTTACCAGGTATCTTTTATGTTATCAGTTGTGTTGTAGGATATTTATGTTTCG
GACTAGGTTTAGGTATTTATGCAACACCTTCTACAGATACTGCCATTTCAAATGCACCTT
TAGATAAAGTAGGTGTTGCATCAGGTATTTATAAAATGGCTTCATCACTTGGTGGCGCAT
TCGGTGTCGCAATTAGTGGTGCAGTATATGCTGGTGCAGTTGCTGCTACGAGCATTCATA
CAGGTGCGATGATTGCACTTTGGGTTAACGTATTAATGGGTATCATTGCATTTATCGCAA
TCTTGTTTGCGATTCCTAATGATGATAAGCGCTTAAAAGATGCGAAATAATAACGTTGAC
ACGCCCAGTATTTTGGTGAGTATTTAAATGAAAATAAAGCAAATTAAATGAGGAAATGTA
TAGAGCAGTTCATATAGATAAATCTATGATTAGATTTGCACTAATATAAACGAAAATAAA
AAACCATCCACCCAAACTTTAGATAAGTCAGGTGGGTGGTTTTATTGCGTTGTTCTAAAA
ATTTGTACACTTATATGGAACTAAATCTAATATGAAGTTTATAGCAATATGCTTCAATTA
GGGCAATACGTAAAAGTGTATATTGAATAATTGGGGGTCAGACTCCGAGAACAGTGTCCG
TCATGCTTACCGCATACTAGTGGAATATTGTTATAACAATGATTATAGCCGATTTGAGAT
AATGAATTTCGCTAAACAAAAAAGCCAATCCATGAATATTGGATTGGCTTTTACATGCAT
CTGAATCTCTAATTTTATAAAAAATATGAATATAAATAAGACAGTAAAATTAAATTTCAG
TTGTTGCAATTTCTTCGTCTGTTGGAACATCATCGTTAAGACCGACAAGTGCTTCAGAAA
CATTTCGTGAATGATAACCGATACGTTCAAGAACACCAATCATATCGATATATAGTAATC
CACCTTTTGTTGTACATTCACCACGGTTAAGACGTTTAATATGGCCTTTACGTAGTTTAT
GTTCAATATTAAATGATTCTCTACTACGTTCTACAATTTCATCTTTTTTCGTTTTGTCAT
AAACATCTAACATATCGATGGCTTTATCAAATGACTCAGCAACATGGTTGAATAATTTAT
CCATACCGCGTTGTGCATCTTCTGTAATTCGAATATCTTCATCATGTTGTCGTTTTAATT
GAGCGACATACTCTTCTGTTAGCTCTGCTACTTTTAAAATAGAACGATTGACATCAAACA
TAACTGCTAAACGCTCAACGTCTGCCTTAGTAATGGCTTTTGTAGAAATTCTAACTAAAT
AATTACGAATGCTGTCATTAATTGTTTCAACGGCTTGATGCTTTTGTTCGAGCTTCTTGA
TCAATTTTTTATCGTCTTTTGTAATTTCGCGAATGTCTTCAAACATTGATAAGACAATCT
GACCCACATTTTGTAATTCTTTTTGAGTTTCTTGTAATGCAACACCAGGTGCGTGATAAA
CAAGATCTTTGTTTAAGTGCTGAGGTTTATAGTCATCAGCAATATCTTTACCTGGGACAA
GCTTTGTAACTATCCATGCTAAACCTGCTACAAATGGTAATTGAATCAAAGTATTTGTTA
TGTTGAAGATACCATGTGATACTGCAATCGTCATCGCTGGTTTTAAGTGCCATACATCTT
GTAACAAACTAATCAAATGAATCACAACTGGCAAGAAAATTGTGAAGATAATTACTCCGA
TTAAGTTAAAGATGACGTGTACAAGCGCCGCACGTTTTGCAGCGATTGAGCCGGCTAAAC
TAGCTAAGATAGCTGTAATCGTTGTACCAATATTATCGCCTAGTAACACAGGGATTGCTG
CATTTAAACTAATTAAATCTTGTTGATAAAATTCTTGCAAAATACCAATCGTCGCACTTG
AACTTTGAACTAGTGCTGTTAACCCTGCGCCGACAATGACAGCAAGTATTGGATTTGATG
ACATATCAAGCATTAATTGCTTAAATCCATCTAATGATGCTAAAGGTTTAACGGCATCAC
CCATAAATTCTAGACCGAAGAATAGAGAACCGAAACCGAATAGTATGCGGCCAATGTTAT
TGATTTTAGAGCGTTTAAAGAAAAAGATTAAAAATGCACCTAATGCTAAAATTGGCATTG
CATATTCGCCTAAATCTATACCAATAATAAATGCAGTTACCGTAGTACCGATATTTGCAC
CCATTATCACGCCAATGGCCTGTTTTAAAGTCATAAATCCAGCTGTGACAAGTCCGATTG
TGATAACTGTCGTACCTGAACTACTTTGTATTAAAATAGTTACAACGATACCTGCAATAA
CACCTAATACTGGATTTGATGTAAATTTGTTTAAAATATCTCGTAGCCTGTCTCCTGCTG
ATGCTTGAAGCCCGTCTCCCATGATTTTTAAGCCGTAAAGGAAAATACCTAAACCACCTA
AAAAGGAGAAAATGACTTCTGTAACCGACATTTCCATTATTTCACCTCAAATAAGCTTTA
TATGTCGATTATCGCTTATAATTGTAAATTTAATGTTAAGATTAGGTAAAATTATTTAAC
AATATATGTTATTTGTATATGACTTGTAAAATATCGCCACTTATTATGTAAATTTTCAGT
GTGAAATGGCAAGTTTGCAATCACTTGTTTAACAAAATGATGCAATCAATCATGCAATCA
TGTTTCGGTAATAAAAAATCATGTGAGTGGGACAAAGAAATAAAGTTTGTGAACATATCA
TTTCTATCCCACTCCATGATTTGAAATCACCATATAGACATTATTTAATGTGCCTCGTTA
TAACAATTTGTGTTCTTTTAATAATGACTCAATGTACGTACCTTTTACTTTTTTAAGGAA
TCCAGCTAATGCTAGTTTTTGCACTTTCGAATCTTTAGTAATCTCGCGTAAATCTTGATG
GTCATTCAGTTCATATACAGCATCCATTAAAACACGAATATCAAATGGACTATTGATGAC
TTCTGGAATGCCATGATCGATATTTAATAATTGATAAACAGCTTCCATTGCAGTACGAAC
AGAATATTCTGTTGTAAATACAGTGTCACGTTCTGTTTCTGCAAAGTTACCAATAAATGC
TAAGTTCTGCGATTGATGTGGGACGACTAAAGGTCTGTCGCCGATAGCACGCGTCATGAA
ATAAGAGGTAATATATGGCATATAAACAGGAATCGTATTAGATGCATGTTTTGCTAAGTC
TTCAATTTTGTCAGTTGGTACACCTAAGTGATACAGCCATTCTTGACATATTTCATTACC
ACTACATTCTGTGATTGGCTTTTTAATATAATCGCCATTTACATCTGAATATAAGGCATA
AATCCATGTAGATATTTCATTTTTAGGTTGGTCTTTAAATTGTTGCTGACGATTGATTGT
AAAACTGATTTGCCATGCAGAATCATTGATTGTAATAATACCGCCAGTAACCGTTTTGCC
TGCAAGAGGGTCACGTTTACAAATGCTTTCTATTGTATCGATGATCTCTTTATTGTTTGT
TGTTGATGTTGCAGAAACAAACCAACTTTTTTGAGGAATATTTTGGCAAAACTTATCAGG
ATTACCAAATTCAGGACTTTGTCGTGCTAAATTTTTCCATAGTGTCCAACTACCACCTAA
TTCGTCTGTTGGTGGCGCTGGTGTATCGTTATCACCATACGTAGAGCTTTCCGTAATACT
ACCGTTTGTCACAAAGACAAGATCATTTATAGTCAGTTTAATTGATTCTGCATTACCATT
ACGGTGAATTAATATTTCTCGGGCAATTTTTTGACTTGTCGTAACATCTACTTTAATATC
TTCTACTTTTACATCGTATTCAAATTGAACGCCATGTGATTTTAAATATTCAACCATAGG
TAATACTAAAGATTCATACTGATTATATTTAGTGAATTTTAAAGCTGAAAAGTCTGCGAG
ACCACCAATATGATGAACGAATCGCATTAGATAGCGACGCATCTCCATAGCAGAGTGCCA
CGGTTCAAATGCAAACATTGTTTTCCAGTAAGTCCAAAAATTTGACTTAAAGAAATCATC
AGAAAATACATCTGTGATTTTGACATCGTCTAAATCTTCTTCATTCATTAAGCATAAGTC
TAAAATTTCTTTAATCGCTTTTTTGGTCAAAGTGAAGTCTCCATCGGTAACTAAACGTTG
ACCTTGTTTTTCAATAACGCGACAGCGAGAATAGTTAGGGTCTTCTTTGTTTAGCCAATA
GAATTCATCCAATACAGACGCGTTATCGATTTCTAAAGAAGGGATAGATCTGAATAAATC
CCACAAACATTCAAAGTGGTTCTCCATTTCACGACCACCTCGGACAACATAGCCTTTTAA
AGGCATATTTTCACCATCAAGACTACCGCCTGCTTTAGGTAACTCTTCTAAAATATGAAT
CTTCGAACCTTCCATCTGACCATCCCTTATTAAAAAACAAGCTGCAGCAAGTGAAGCTAG
ACCAGATCCGATTAAGTAAGCGGATTTGTTTTCTACATTTTCAGGTTTTTTAGGGCGCGC
AAATGCTTCATAATTTCCATAACTGTAATACATATCCACCAAGTCCTTTCGTATTAGAAT
ACACTCAGACTATACCCCTTTGTGAATTGCAAATATTAGTATTTATATTGGTAAATATGA
CGAAATTAGATCATTTTTATATTTTTGATTTTTAAATTTTTATTACTCGAATGTTTTTGG
ATTCTGAGGTGCGGGACTTGGAATAATTATGCATTTTGAAAGAAGTTACTTAAACTAACG
CCTAGTAGAGTGATAAGTCCACCTATAATAGCAAGGGTTGTTGGTAGCTCGTCTAATAAT
AGATAAGATAATAATAAAGAAACGATAGGTGTTAAATAAAGAGACATTGTTGCATCAGAG
ACACCAACTGACTTCACGATATAAGCAAGCAAAATGTATGGAATTATAGTAGGGAATATA
GCTAAATAAAGTACCGATACTATTGATGTAAAAGTGGCGCCGTGTATATCGTTGATGATT
TCAGGAATAAAAATAAGCATAAATGGTGAGCTTGCCATTATTGTATATAGTGTGAAAGCG
ATGAAGCCGTATTTTTCTATGTATTTTTTCTGGAAAGTAAAATACAAACTTTCACTATAA
GATGCAAGTAAAATAATAAAAACACCTAATACATTAATAGTTGTGTAATCATCTTTACTT
ATTGAAATAATGGATATTCCTATAAATGCGACGAGTGAACTTAACCAATTCCATTTTGAA
AATTGCTCTTTTAAAAATATATAAGCTAAAGCACTAGAAAAAATAGGTGTTGTAGAGACT
AGAATTCCAGATATACCTGCACTAATTAAAGTTTCACCAAAATTTAAAGCTGTGTGATAA
ATTACAAATCCACAAAATCCTAAAATAAAAATAACAGGGATATCTCTTAGTTCAGGGGTA
GGCAATTTCTTTATAATTACGAACGGCAAGAGAATTATTGTTGCTAAAATTAAACGAAAT
GCCGACAATGATTCTGCACTAAAATCATTTAACGCAATCTTTATCATTGGAAACGCAGAT
CCCCACAAGATGATAGTAAATAAATATGATAGAAAAGTAGTGTCTCGAAGCTTATTCATT
AATACCATCACTCCTTTAATTATGTATTCCTATATTAAAAAATATGATTTAAAATGAGTA
CAACCAATTTTGAATGGATTTACCTATCCAATTTTAAAAGGGAGGGAGAAGATGGCGAAA
TATAAAGATATTGCTAGTGACATCAGAGATAAAATAATCACAGGGGATTGGTTTTATGGA
ATGAAAATACCTTCACAGAGGCAGTTGGCGATACAGTACAACGTAAATAGAGTAACGATT
ATTAAAAGTATTGAGTTATTAGAAGCTGAAGGATTTATCTATACTAAAGTGGGGAGTGGA
ACATATGTTAATGACTATTTGAACGAAGCACATATTACAAATAAGTGGTCTGAAATGATG
TTATGGTCTTCTCGACAAAGAAGTCATTATACTGTGCAATTAATTAATAAAATTGAGACA
GATGATTCGTATATACATATAAGTAAAGGTGAATTGGGTATATCGTTAATGCCTCATATT
CAATTAAAAAAAGCCATGTCTAATACAGCAAGTCATATTGAAGACTTATCATTTGGTTAT
AATAATGGCTATGGTTATATCAAGCTGAGAGATATCATCGCTGAACGATTGTCAAAGCAA
GGTATAAATGTAGGTAGAGAAAATGTAATGATTACTTCAGGAGCTTTACATGCCATTCAA
CTTTTATCTATTGGATTTTTAGGTCAAGATACCATAATAATTTCAAATACACCATCATAT
ATTCACTCTACAAATGTTTTTGAGCAATTGAATTTTAGACATATTGATGTTCCTTATAAT
CAAATTAATGAAATTAATACCATTATTGATAGATTTATTAATTTTAAAAATAAAGCGATT
TATATAGAGCCTAGGTTTAATAACCCGACAGGTCGTTCTTTAACGAATGAGCAAAAGCAA
AATATAATTACTTATAGCGAAAGACATAATATTCCTATCATTGAAGATGATATCTTTAGA
GATATTTTCTTTAGCGATCCAACTCCTTCTATCAAAACTTATGATAAATTGGGAAAAGTT
ATACATATAAGCAGTTTTTCAAAAACGATTGCACCAGCAATAAGAATAGGTTGGATTGTT
GCTTCTGAAAAAATAATAGAGCAATTGGCAGATGTAAGAATGCAAATTGACTATGGATCC
AGTATTTTGTCACAAATGGTTGTATATGAGATGTTGAAAAATAAGTCTTATGATAAACAC
TTAGTAAAGTTAAGGTATGTTTTAAAAGATAAACGAGACTTTATGTTAAACATCCTCAAT
AATTTATTTAAGGATATAGCACATTGGGAAGTTCCAAGTGGAGGTTATTTTGTATGGTTA
GTCTTTAAAATAGATATAGATATTAAATGTTTATTCTACGAATTGTTAAGTAAAGAAAAA
ATATTAATCAATCCGGGTTACATTTATGGTAGTAAAGAAAAGAGTATAAGGCTATCTTTT
GCCTTTGAATCAAATGAAAATATTAAGCATGCACTCTATAAAATTTATACATATGTGAAA
AAGATTTAATTAAAACAATAATTCGAATCATTATTGTGGCATGTTAAACAGATAAATATA
AGCTATGCACATTTAACAAGCGGATATTCCTGACGCAACTATAGTATCATTACATATTGT
TTAATCGTTTGGGGTAATGTAATTAAAAGGTAAAATAGGCAGAGTGTTATACATAAAATG
TAAAGAAAGAGGCGATAGAATGTCTAAAATCAGGTCTTTTACAATATTAAGTTTACTAAT
TTACTTAGTTATGATGTGCTATACAGTAATGAACTATTCGAAATTACCATCGAAAGTGCC
TATTCACTATAATTTAGCAGGGAACGCAGATAATTTTGCTGATAAATGGGTGTTGCTATT
GATTAATGGTGCATTTATAGTGATATGGCTTATATTTTTCATCGCAGGTAGATACTATGA
ACGATTTGCTAAATGGTCACATTATAATCACACACCACGTGAAATACAGACGATTAAGTT
ATTTTTAAGTACATTAAACTTGGAAATTATGAGTTATATTTCTATTTTCATGATTTTAGA
AATTTGGCAAATACAACACAATCATCAATTGGGTTTATTATGGTTTAACATGATATTTAT
CATTATCATTGGATTGACACTTGTCGTATTTTGTTTACTCCCTACCATTCATAAAATGAG
AGATTCTCAATAAAAATATACGCTGTCATGATGCATTTTTGAAGCGGATGTCGAAGATTA
ATATAAATAATATCTAGTATTTTTAATTAAAATGATATATTATTTATTGTAGTTAAATAT
TGTGTATATTTTGTGAACTTTTTGTAAAAATTCGATTGCCTGTCACATATAGGAATGTTA
CATTTTAAATACGTGATCATCGCAAAATATAAGTTGAAATAGGTTCTAGATTAATCAGGA
TGATAAATATTTTTAGATAAAGAGAGGGAGTCATTATGACACTACTTACTGTAAATCCAT
TCGATAATGTTGGATTATCAGCCTTAGTTGCAGCAGTACCTATTATTTTATTTTTACTAT
GCTTAACCATTTTTAAAATGAAAGGCATTTATGCAGCATTGACAACTTTGGTTGTTACAT
TGATTGTGGCTTTATTTGTGTTTGAATTACCAGCACGTGTATCAGCAGGCGCAATAACAG
AAGGCGTTGTTGCTGGTATTTTCCCAATAGGGTATATCGTTTTAATGGCGGTATGGTTGT
ATAAAGTTTCTATTAAAACAGGACAATTTTCAATTATTCAAGATAGTATTGCTAGTATTT
CAGAAGACCAACGTATCCAACTGTTATTAATTGGATTTTGTTTTAACGCATTTCTAGAAG
GTGCAGCAGGCTTTGGTGTGCCGATTGCAATTTGTGCAGTGTTATTAATTCAACTTGGCT
TTGAACCATTAAAAGCTGCGATGTTATGCTTAATTGCTAATGGTGCAGCAGGTGCCTTTG
GTGCGATAGGTTTACCAGTTAGTATTATTGATACATTTAACTTAAGCGGAGGTGTTACAA
CATTAGATGTTGCGAGATACTCAGCATTAACACTTCCAATTTTAAACTTTATTATTCCAT
TTGTTTTAGTATTCGTTATAGATGGCATGAAAGGTATTAAAGAAATTTTACCTGTTATTT
TAACAGTGAGTGGTACATATACTGGATTACAATTATTATTAACAATATTCCATGGTCCAG
AACTAGCAGACATTATTCCATCACTAGCAACAATGGTGGTGTTAGCATTTGTTTGTCGTA
AATTTAAACCGAAAAATATTTTTAGGTTGAAAGAATCAGAGCATAAAATTCAAAAGCGTA
CACCTAAAGAAATCGTCTTTGCATGGAGTCCGTTCGTCATTTTAACTGCTTTTGTATTAG
TATGGAGTGCACCATTCTTCAAAAAATTATTCCAACCTGGTGGTGCGCTTGAAAGTATAG
TATTAAAAATGCCAATTCCAAATACTGTGAGCGATTTATCGCCTAAAGGTATTGCGTTGC
GTCTCGATTTAATTGGGGCAACTGGGACAGCGATTTTACTAACGGTAATTATTACAATTT
TAATTACGAAGTTAAAATGGAAAAGTGCAGGTGCTTTATTGGTCGAAGCAATTAAAGAAT
TATGGTTACCGATCCTTACAATTTCAGCTATCCTAGCTATTGCTAAAGTAATGACATATG
GTGGTTTGACTGTAGCAATTGGACAAGGTATTGCTAAAGCGGGAGCAATCTTCCCATTAT
TCTCTCCAGTATTAGGTTGGATTGGTGTGTTTATGACTGGTTCAGTTGTAAATAACAATA
CTTTATTCGCGCCTATCCAAGCGACAGTAGCACAACAAATTTCAACAAGTGGTTCATTAC
TTGTAGCAGCCAACACTGCAGGTGGTGTAGCAGCGAAACTTATTTCACCACAATCAATTG
CCATTGCGACTGCAGCTGTTAAAAAAGTTGGTGAAGAATCTGCATTATTAAAAATGACGT
TAAAATACAGTATTATATTTGTTGCATTTATCTGTGTTTGGACGTTTATATTAACGTTAA
TATTCTAAATATACGTTGTGTGTTTGAATGAATTTAAATAATAAATGAAGAATCGAGCTA
GTACGAGATACTATATGTATTTCACTAGTTCGATTTTTTACGTTAGAAAATTCTTGTTGT
GTCTTTTGTTATCGCTATATGTTTCTTCGATGGCAGTCAGAAATATGAGATTAATAAAAA
ATCAAAAAAATGCACTTAGCAACAAAAGATGTTGCCAGTGCATTTATAATGTTCTCATCT
GTACAAATAAGAATATTTTAAATATATAAGGTAAAATTGGTTTGGATAAAATGATATCTA
TAGTTGTTTATTTTTTATAGTTCGCGACGACGGCCAGCTAATAATGCTGCACCTAATGCT
AATGATAATCCACCAAATACTGTTGTACCGATGAATGGATTTTCTTCACCAGTTTCTGGT
AATGCTTGAGCTTTATTAGCTTCTGCATGATTTGCTTGTTGTTTCTTATCAACTACAAGT
TCTTGACCAGGTTTAATCATGTTTTTGTCTGCTAATTTGTTATCTGCAGCAATTTTATCA
GCAGTTGTTCCATGTGCTTTAGCAATGTCATTTACTGTATCACCAGGTTTTACGACATGT
ACACCGTTGCCGTCTTCTTTACCAGGTTTGTTGCCGTCTTCTTTACCAGGTTTGTTGCCG
TCTTCTTTACCAGGTTTGTTGCCGTCTTCTTTACCAGGTTTGTTGCCGTCTTCTTTACCA
GGCTTGTTGCCGTCTTCTTTACCAGGCTTGTTGCCGTCTTCTTTACCAGGTTTGTTGCCA
TCTTCTTTGCCAGGTTTGTTGCCATCTTCTTTGCCAGGTTTGTTGTTGTCTTCATCTTTA
GGTGCTTGAGCATCATTTAACTTTTTAGCTTCTGCTAAAATTTCTTTGCTTACTGAAGGA
TCATCTTTAAGACTTTGGATGAAACCATTACGTTGTTCTTCAGTTAAGTTAGGTAAATGT
AAAATTTCATAGAAAGCATTTTGTTGTTCTTTGTTAAATTTGTTGTCAGCTTTAGGAGCT
TGTGAATCATTAAGTTTTTTAGCTTCTGCTAAAAGATTAGCGCTTTGGCTAGGATCATCT
TTAAGACTTTGGATGAAGCCATTACGTTGCTCTTCGTTTAAGTTAGGTAAATGTAAAATT
TCATAGAAAGCATTTTGTTGTTCTTGGTTGAATTTGTTGTCAGCTTTAGGAGCTTGTGAA
TCGTTAAGTTTTTGAGCTTCACCTAAAAGGTTATTGCTTTGACTTGGGTCATCTTTAAGA
CTTTGGATGAAACCATTACGTTGCTCTTCATTTAAATTAGGCATGTTCAAGATTTGATAG
AAAGCACTTTGTTGATCCTTGTTGAAATTGTTTTGTTGCGCTTCTGCCTTTGGAGCTTGT
GAGTCATTCAATTTTTGAGCTTCACCTAAAACGTTTGCACTTTGGCTTGGGTCATCTTTA
AGGCTTTGAATGAAACCATTGCGTTGTTCAGCATTTAAGTTAGGCATATTTAATACTTGA
TAGAAAGCATTTTGTTGTGCCTCATTGTGTTGCGCAGCATTTGCAGCAGGTGTTACGCCA
CCAGAGATAAGTAAAGTACCTAAAGTCACAGATGCAATACCTACACCTAGTTTACGAATT
GAATAAATATTTTTCTTTTTCAAATTAATACCCCCTGTATGTATTTATATGGTCATCATA
ATATAACGAATTATGTATTGCAATACTAAAATCTATATTTATAATTAAATTTAAATGTAA
GTTTTACAACTTATTAAATAAATATTTTGTGTAAATAATTTTTCAGAAATACAAAGATTC
GGTAGGGCAAATTCGCTTTAAATCTAATAATAAAAACTGATAAAATGTAGCGATAAATCA
ACGATGAAAGCGATTTAATATAGACGAGTTAATTATATTTTTTAGCAACAAATTCGAACA
GGTGAAATAATTTGAACTACGTTGAAATTTGAAAAGGGGTTAATATCGATGTGACTAACA
TTTAATTTTTAGAGGATTTCTGTAAAGTAAAATAAAAATACAAGTGTACTTTTAATAATC
AGTACACTTGCATGAGGACTATTTTTATTGGAAAACAAGATGTAAATGATCTTTGTCAGC
CAATAATTGATTCACTTGTGCCAATAATTTTTCAGCATGGTCTTGTTGCGCATCATCCAT
ATGAATTAAAATTTTTCTTTCATCTTCAGTTGAGCGTACCTTTATTAGATAACCTTGCTT
TTTTAAATTATTGAGAGCTCTAACAGTTTGAGGATATTTGTGGTGAATCGTCTCAATTAA
ATCTTTGAGAAGAACGATGTTTTTATTTTGAGAAGTGATGATAGCTAGAATTGTGAATTC
TACAAAACTTAGTGTTAGATGTTTTTTGATAATGTTTTTGAAGTACATCGTATACATCAT
CAAATTAAGAAAATCTTTACTATCTTTCGGTATGATTTGTGATTCACTTTGCTCCGCGTG
ATTAAATTTTTTGATGATTTGATCAAATAATGATACGCGTTCTGCAATTTTTTCTCGTTG
TTCTTCTGATATAGAAATATAAGTATTACGCTCATCTATTTTACTGCGAATTTTGCTAAC
ATATGAATGTTTTACTAGAACCTTTATATGCTGGACTAAATCGGATTGTTTATAACATAA
ATCTGAGACGATTTTTTTAAATGGTAGTGTCTTTTCTTGTTGATGAAATAAATAAGTCAG
TAATATAAATTCTTTTATAGTCATATCGACTTCAGGTTTTACCTTTTTCTTAAAACGAAA
CATGTATGCTTCAATGATTATAAAATCTCTAATTTTGTCTTGTTTATTATATTTCATTGT
TTTTCTCCTTGTATATGCACTTTATTTTAATATAACACAATATAATAAGAAAAATAATCC
ATAATTTACAATTAAAAATAATATGATATTTTTATTAAAATTTGTGTTTTTGAATAAATG
ACATTATCAAACACTATATTTAAATAAGAAATAGCTATCGATATTTGAAAAAAAGAAGAA
TATTGCCCTCTATTATAGAATATGAGCCAGTGTTAATTGTATAAAGTGGATTAATATGCA
ACGAAAGAAGTCGACACATGTTAACAATCAATACAGGCATTCGTAAAGAAAAAACCTCGC
AACAATATACCAGCTTTTATAAGCTAACAATGTTGTGAGGTCATTTTGTTTTGATAGATA
TTTTTATAACTTTTTCACGGTCAATAATAAGTAAATGAAGAATGGTGCACCGAATGCAGC
GATAAATATACCGGCTGGCACCTCTTTGGGTAAGAATAAGGTACGCCCAATTAAGTCGGC
AATAACGATTGAAATAGAACCAATCATTGCTGACATCAGTAACTTTTTAGCGTAACTTCC
TCTAACGATTGTTTTGGCAATGTGTGGGGCAATTAAGCCTACAAAACCAATATTACCTAC
TAAACTGATTGCCATAGATACAAGTATCGTAGAGGTAATTAATTGAATTAGTTTCATGCG
TTGTACATTTAAACCTAATCCAATAGCTACAGGATCATCAAGTATAGATATTTTCATTTT
AGGAATAACAAGAAATAGCAATGGAACAATAGCTATGATAACAATACCCAAAATAAAAGT
GTCTTTAAACGTTGCACCATAAAGGCTACCAACTAGCCATGTATAGGCTTTAGCTGCAGA
TAATTGCTTTGTTGTAATGAGCAGGCCTTGGACAAGTGCAATGAATAGTGTTTGCATTGA
AATACCAATAATAATTAAAGTCGTCGGTCGAATTTGACCTTTCGTTTGAAATATTAATAG
AATTACCATTGCTAATGCGCCGCCTAATACTGCGAAAAGTGGCAGTAGATGTATCGACAA
ATGACTGAAAAATGCGATGAATACGACAGCACTTAAGCTAGCGCCACCTGTAATACCGAT
AATATCTGGTGAGGCAATGGGGTTTTTTAATACATTTTGTAACATTAAACCACTCATACC
TAATGCAGCACCGGCTAAAATTGCAAGTGTAATGCGAGGCAAACGTAATACTTCCAATGT
GAACTGATCAATGCTTTCATTAGGATTTAAAAAGTACATCAATACGCGTTGTAATGGTAT
AAAACTAGAACCGACCATCATACTTACCACAGATATGAGGGCTAAAAAGATTAACGCGAA
GATGAGGTTATAAGAGTCTTTTTTATTAATCTTTTCCGTCATAAGCGTTGACGTCCTTTC
TTCATTATATAAATTAAGACAATAGCACCAATTACGGCTGTAACAACGCCGATAGGTAAC
TCTAACGGCTTAATAATCACGCGTGCAATCATATCTGATAAAATCATTAGAATAGCACCA
GCTAGTGCCGTAAATGGAATTAGATATTTATAATTTGGTGGTAATAAACGTTTGCTAATA
TTTGGAACAATGAGTCCAACGAAAACAATTGATCCAGCAACGGCAACTGAAATACCAGCT
AGCATACTAATGAGCAAGATAATTATCCATTTTATTAATTTAATATTTTGCCCAAGTCCC
GTTGCAATATCATCACTGGTCATCAATATATTGATATGTGAAGCCATACTAAACGCGATT
AAAATAAGTATTAACACAAGTGGGATAATCCATGGTATATCCCATATATTGCGCAATGAA
ACAGAGCCACTTAGCCAGAAAAGTAGTCCTTGTAAGTCAGTTTCATTCATAATGAGTATG
CCTTGAGTAAAGGCTGTAAATAGCATCGCAATCGCTGCACCCGCTAAAATGACACGATGA
GGTGAGAATTGCGTTTGTCTAAACATACCAAGTGCGACGACTAATACAGTAACAACAATG
GCGCCTAAAAATGCAATAACGACAATCATTTTAAATGACTGAATTTGAATAAATGTAATA
CTAAAAATGACAAAAAATACAGCACCTGCATTGACTCCAAAAAGACCTGGAGATGCTATT
GGATTTCGTGTGAGTGCTTGCATCAACAAACCTGACACAGCAAGTGCAGCGCCAGTCAAT
AAGGCGATGATGGTTCTCGATGCACGTGCACCAGTGACAACATTATGTAAATCGTTTTCA
CTATCAAAGTTGAATAACGCCTGTATCACCGTAATAGGTGACACAAGCGTATTCCCAATC
ATTAAACTTAAGATAGCTACTATTGCAAGACATAAACCAGCAATAACGATTTGATATTTC
GGTTTAAGTAGCATCGTAAAACTCCTTAATTATTTTGATTGTTTTTCAATATTTAACTTT
TCGTATAAATCGTCAATAAGTTTTAATGATGATTTATATCCACCAGCTAAGTTCCAAGTG
ATTTCGTCTAGATCATCAGATACTTGGTTATTTTTAACTGCATCTAAATTTTTCCATTCT
TTACTTGAAGTCCATTCGCTTTCAGTCTTTTTAACTAATGCAGCATCTTTTGCGTTTGGA
TCAGATTTTACAACAAAAATATGATCAGCGTTCATCAATGGAATACTTTCTTTAGATGTT
AATTGAATAATATCTTTACCATTATCAACTTGTTTTTGTAAATCTTTATTACGCTTAAAT
CCTAAATCGTTTAGAATTTCTCCTGCGTATCCACCAGCATAGATTCTTGTATGATCAGCA
CGGAAGTTAACAACCGATGCTTTCAATGGCCATGCATCTTTATATTTCGCTTTTGCATCT
TTTTGGAATGCAGCTACTTTATCATCATACTTTTTCAGTAAATCATCAGCTTCTTTTTCT
TTCCCTAAAGCTTTCCCCATTAATTTTGTCGTATCTTTAAACTTGAAGACTGTGTCAGTA
GAAACAGTTGGTGCAATTTTAGATAATTGATCGTAAACTTTTTCGTTTCTAACTTTTGAC
GCGACAATTAAATCAGGTTTTAACTTAGAAATTTCTTCTAAGTTCGGTGCAGGTTCTTGA
CCTACAATCTTAGTATCTTTTAAATCATTTTTTATGTAATCGAATTTCGGTTTTTGTGTC
CATGATTCCACAGCACCTACAGGTTTAACACCTAAAGATACAGCAACATCAGTGGCACCT
TGATATAATGTGACAACACGTTTTGGTTTCCCTTTAATTTCAGTTGTCCCCATTGCATGT
TTGATAGAAGTTGTTTCCTTGTCTTTGCTATCATATGATTGCTTATTTGAATTCCCACTA
CATCCTGCTAAAACAAGTAGGAAAGCAAGTGTAACAACAAGCATTTTAATTACTTTATTC
ATTGACTAATTAGCCTCCTTCGTGATGTATGACAATGAGAATCATTATCACAAATAAGTA
TGAATTAAATTATTTCTTAAGTCAATAAAATATTTATGATTTACATGCAACTTATAATTA
TTTGACATATAAATGCATAAAAAATATAATCCTAATTACTTGATAGTGAGAATCATTATC
AATTAGGTAACACACAATATTATAGAATTTTAAATTTGAGGAGGAAGCGCTTTTGATTGA
ACGAAGTCAAGCATGTCACGATTCATTATTAGATTCTGTAGGGCAGACACCCATGGTTCA
ACTTCATCAACTATTTCCAAAACACCAAGTGTTTGCAAAATTAGAGTATATGAATCCAGG
AGGCAGTATGAAAGATCGACCGGCCAAGTACATTATTGAACATGGTATTGAATCTGGTCT
TATAACTGAGAATACGCATTTAATTGAAAGTACCTCTGGAAATTTAGGTATTGCTTTGGC
GATGATAGCTAAAATTAAAGGATTAAAGCTCACTTGTGTTGTTGATCCTAAAATATCGCC
AACAAATTTGAAAATTATTAAAAGTTACGGAGCTAATGTAGAAATGGTTGAAGAACCTGA
TGAGCATGGGGGTTATTTAATGACTCGTATTGCTAAGGTTCAAGAACTATTAACTTCTAT
TAAAGATGCATATTGGATTAATCAATATGCAAATGAGTTAAATTGGCAAGCCCATTATCA
TGGTGCTGGAACTGAAATAGTAGAAACAATTAAACAGCCTATAGACTATTTTGTCGCACC
AGTAAGCACGACAGGTAGCATTATGGGTATGAGTAGAAAAATTAAAGAAGTACATCCCAA
TGCACAAATTGTTGCTGTGGATGCTAAAGGGTCAGTCATTTTTGGTGACAAACCTATTAA
CAGAGAGTTACCTGGTATTGGTGCTAGTCGCGTACCAGAAATTTTGAATAGATCAGAGAT
TAATCAAGTCATTCATGTAGATGATTATCAATCTGCACTAGGCTGCCGCAAATTAATTGC
TTATGAAGGTATTTTTGCAGGTGGTTCAACAGGTTCAATTATTGCAGCAATTGAGCAGTT
AATAACAAAGATTGAAGAAGGTGCAACAATTGTAACGATTTTACCAGATCGAGGCGATCG
TTATTTAGATTTAGTGTACTCAGATACATGGTTAGAAAAAATGAAATCAAGACAAGGAGT
TAAATCAGAATGAATAAAGAGATGTTGTATTTAAATAGATCAGATATTGAACAAGCAGGA
GGTAATCATTCACAAGTTTATGTGGACGCGTTGACTGAAGCATTAACTGCGCATGCGCAT
AATGATTTTGTACAACCGCTTAAACCTTATTTAAGACAAGATCCTGAAAATGGACATATC
GCAGATAGAATCATTGCAATGCCAAGTCATATCGGTGGTGATTACGCGATTTCAGGTATT
AAGTGGATTGGTAGTAAACATGACAATCCATCAAAACGTAGTATGGAACGTGCGAGTGGT
GTCATTATTTTAAATGATCCAGAAACAAATTATCCGATTGCAGTTATGGAAGCGAGTTTA
ATTAGTAGTATGCGTACTGCAGCAGTTTCGGTGATTGCAACCAAACATTTAGCTAAAAAA
GGGTTTAAAGATTTAACGATTATTGGTTGCGGTCTAATCGGAGACAAGCAATTGCAAAGT
ATGTTAGAACAATTCGACCATATTAAACGCGTCTTCGTATATGATCAATTTCCTGAAGCA
TGTGCACGCTTTGTTGATAGATGGCAACAACAGCGCCCAGACATCAGATTTATTGCAGCT
GAAACAGCTAAAGAAGCCGTGTCAAATGGTGAAGTAGTCATTACATGTACTGTTACTGAT
CAACCGTATATTGAATATGATTGGTTACAAAAAGGGGCATTTATTAGCAATATTTCTATT
ATGGATGTGCATAAAGAAGTATTTATTAAAGCTGACAAAGTCGTAGTAGATGACTGGTCA
CAATGCAATCGTGAAAAGAAAACGATTAATCAACTCGTATTAGAAGGGAAATTTAGCAAA
GAAGCACTGCATGCTGAACTTGGACAGCTTGTTACAGGTGAAATTCCTGGTCGTGAAAAT
GACGATGAAATCATATTACTTAATCCAATGGGCATGGCCATTGAAGATATTGCGAGTGCT
TATTTTATTTATCAACAAGCACAGCAACAAAATATTGGTACAACACTAAGCCTATATTAA
GAATGCGAGGTGTCTAAATATTGCATACTCATAAAGCAGTGAATACAGCACAAACGATAA
TATTAAGAGATTTAGTTGATGCACTTTTATTTGAAGATATCGCGGGGATTGTTTCAAATA
GTGAGATAACTAAAGAACATGGACAAACGATATTGATTTATAAAAATGGAGATCAACAAA
TTAAGATTCCAGTTTATTTTAGTGCGTTAAATATGTTTCGCTATGAAAGTTCAAAACCTA
TTACGATAGATGGAAAGTCATCTAGCAAACAGTTAACAGCGCCTGAATTTTGGCGAATGA
TTGTTAATATGAATCGTGATTTAAGCCATGAATGGGAAGTTGCTCGCGTTGAAGAGGGGC
TAAATACTGCTATAACACAACTTGCTAAACAATTATCTGAATTAGACTTGGCAACGCATC
CTTTTGTCATGTCGGAGCAATTTGCAAGTTTAAAAGATCGTCCATTTCATCCACTAGCTA
AAGAAAAAAGAGGCTTATCAGAAACAGACTATCAAGTTTATCAAGCTGAATTAAATCAAT
CATTTCCTTTAATGGTTGCAGCTGTTAAAAAGACACATATGATTCACGGTGACGAAGCAG
ATTATGATGAGTTAGAGAGTTTGACAGCACCTATAAAAGACCAAGCGACAGACTTGTTAA
ATAATAAAGGGTTATCAATAGATGACTATGTACTATTTCCGGTACATCCTTGGCAATATC
AGCATATTCTACCGAACATCTTTGCGAAAGAGATTGCTGAGAAATTAGTTGTCTTGTTGC
CGCTTAAATTCGGTGATTATCTTTCATCCTCAAGTATGCGTTCATTAATTGACGTCGCAT
CTCCTTATAATCATGTCAAAGTACCATTTGCGATGCAGTCATTAGGTGCATTAAGGTTAA
CGCCTACGCGCTATATGAAAAATGGCGAACAAGCAGAACGATTATTGCGTCAACTTATTA
ATAAGGATGAAGTATTAGCTAAATATGTGACAGTTTGTGATGAGACAGCGTGGTGGTCGT
ATATGGGTCAAGATAATGATATTTTCAAAGACCAATTAGGACATTTAACTGTTCAATTAA
GAAAATATCCGGAAGTGCTAGCCCAAAATGATGAACAACAACTTGTATCAATGGCTGCAC
TTGCAGCGAATGACCGTACCTTATATCAAATGATTTGTGGAAAAGACAATCTTTCCCAAA
ATGACATCATGACATTGTTTGAAGATATCGCTCAAGTCTTTTTAAAAGTGACTTTATCAT
TTATGCAATATGGTGCATTACCAGAGTTACATGGTCAAAATATATTATTGTCATTTGAAG
AAGGACACGTACAAAAATGCGTATTACGTGATCATGATACTGTCAGAATTTATAAACCAT
GGCTTACAGCGCATCAACTTTCGTTGCCACAATATGTTGTAAGAGAAGATACGCCTAATA
CGCTAATTAACGAAGATTTGGAAACATTCTTTGCTTATTTCCAAACGTTAGCTGTATCGG
TAAATCTATATGCCATTATTGATGCACTTCAAGATTTATTTGGTGTAAGTGAGCATGACC
TCATGTCGTTGTTAAAACGTATTTTAAAGAATGAAGTTGCGACTATTTCCTGGGTTACAG
CGGATCAGTTAGCAGTAAGACATATTTTATTTGAAAAACAGACATGGCCGTTTAAGCAAA
TCTTATTGCCATTGCTATATCAACGAGATAGCGGCGGAGGTAGTATGCCTTCTGGTTTAA
CTACTGTACCAAATCCAATGGTGACATATGATTGAACAGTCTATCTGGCGTAGTAACTTT
CGCGTTTTATGGCTCAGTCAGTTTATCGCGATTGCTGGTCTAACAGTGCTCGTGCCATTA
TTACCTATTTATATGGCATCATTACAAAACCTTTCAGTCGTTGAAATACAGTTGTGGAGT
GGCATTGCTATTGCTGCCCCCGCTGTTACGACGATGATAGCGTCACCGATTTGGGGAAAG
TTAGGCGATAAAATTAGCCGGAAGTGGATGGTTTTGAGAGCGTTACTTGGTTTAGCTATA
TGTCTGTTTTTGATGGCATTATGTACGACGCCATTACAATTTGTAATTGTGAGACTACTA
CAAGGGTTATTTGGTGGCGTAGTTGATGCATCAAGTGCATTTGCTAGTGCCGAAGCGCCA
GCTGAAGATCGTGGAAAAGTATTAGGAAAGCTGCAAAGTTCAGTGAGTGCTGGTTCACTA
GTTGGACCATTAATTGGTGGCATTACGGCTTCGATATTAGGATTTGGCGCACTATTAATG
AGTATTGCTGTCATTACTTTTATTGTTTGTATTTTTGGCGCATGGAAATTAATTGAAACT
GCACATGTACCGAAATCGGAAACACCTAATATTAATAAAGGCATTCGTCGTTCATTTCAA
TGTCTGTTATGTACACAACAAACGTGTCGATTTATTATAGTTGGTGTTTTAGCAAATTTT
GCTATGTACGGTATGTTAACTGCGCTATCACCATTAGCATCATCAGTCAACCACACAACA
TTAGATGATCGTAGTGTAATTGGTTTTCTACAATCTGCCTTTTGGACAGCTTCGATATTA
AGTGCGCCTTTATGGGGTCGCTTTAATGATAAATCTTATGTTAAATCAGTATATATATTT
GCAACGGTAGCATGCGGCTGTAGTGCTATATTACAAGGTTTAGCGACGAACGTAGAATTT
TTAATGGCCGCAAGAATACTTCAAGGATTGACATACAGTGCACTGATTCAGAGTGTTATG
TTTGTCGTCGTAAATGCGTGTCATCAACAACTTAAAGGGACATTTGTTGGAACGACGAAC
AGTATGTTAGTCATTGGTCAAATTATTGGTAGCCTTAGTGGTGCTGCCATTACAAGTTAT
ACTACACCGGCAACTACGTTTATCGTTATGGGCGTGGTATTTGCTGTAAGTAGCTTGTTT
TTAATTTGTTCATCCATCACTAATCAAATCAACGATCACACATTAATGAAATTATGGGAG
TTGAAACAAAAAAGTGCAAAATAAAGAATTAATACAATATGCAGCGTATGCGGCTATCGA
GCGCATTTTAAATGAGTATTTTAGAGAGAGTAACTTATATCAAGCACCACCTCAGGATAA
TCAATGGTCTATACAATTATCAGAACTCGAAACGTTAACTGGTACATTTCGTTATTGGTC
CGCTATGGGACATCACTTGTATGGTCCAGAGGTATGGCTTCTTGATGGCAAAAGTAAAAA
ATTAACAACATATAAGGAAGCAATTGCACGTATTTTACAACATATGGCACAAAGTGCTGA
TAATCAAACAGCTGTACAGCAACATATGACACAAATTATGTCTGATATCGATAACAGTAT
TCATCGAACAGCGCGCTATTTGCAAAGTAGCAAGACAGACTATATAGAGGATCGTTATAT
TGTCTCGGAACAATCACTTTATTTAGGTCATCCGTTTCATCCAACTCCAAAGAGTGCAAG
TGGATTTTCAGAAGCTGATTTAGAACGATATGCACCTGAATGTCATACGTCATTTCAATT
GCATTATATAGCTGTACATCAAGATATTATTTTGTCACGTTATGTTGAAAATATGGAAAA
TCAAGTTGCGACAGTATTGCATCAATTAGCTGGTATAGATAAGTCAGAGCTACCCAAAGA
CTTTATATTATTACCGATACATCCTTATCAAATTGGTGTGTTGCGACAACATCCGCAGTT
TATACAATATAGTGAACAAGGCTTAATTAAAGATTTAGGTGTTTCTGGTGACATTGTATA
TCCGACTTCTTCTGTAAGAACGGTATTTTCAAAAGCATTAAACATTTATTTGAAATTACC
GATCCACGTTAAAATTACTAACTTTATACGTACGAATGATCTCGAACAGATTGAACGTAC
GATTGATGCAGCACAAGTTATTGCATCGATTAAAGATGATGTAGAAACACCTCATTTTAA
ATTAATGTTTGAAGAAGGATACCGTGCGTTATTACCTAATCCACTAGGACAATCAGTTGA
GCCTGAAATGGATTTATTAACGAATAGTGCCATGATTGTACGTGAAGGTATTCCAAATTA
TCATTCAGAAAAAGACATCCATGTGTTGGCGTCATTATTCGAAACAATGCCTGATGCGCC
GACGTCTAAGTTATCACTAGTGATTGAGGAAAGTGGTTTAACATCGGAAGCATGGCTCGA
ATGTTATTTAGACCGCACGTTATTGCCGATATTAACGTTATTTAGTAACACAGGTATTAG
TCTAGAAGCACATGTGCAAAATACATTAATTGAATTAAATGACGGTATTCCTGAAGTATG
CTATGTCAGAGATTTAGAAGGTATTTGTCTTTCAACGACAATTGCCATGGAAAAACAACT
TATCCCCAATGTAGTATCTACATCAAGTCCTGTTGTATATGCGCATGACGAAGCGTGGCA
TCGACTTAAATATTACGTTGTAGTAAATCATTTAGGGCATTTAGTATCTACAATTGGTAA
GGCAACACAGAATGAAGATGAATTGTGGCAATTGGTAGCGCGCCGTCTTATGGATTGGAA
GGAAGAATATGCTGATAATGCAGTGTTTGTTGAATGTGTTGAAGATTTATGTCAATCATC
GACGATTGCTGCTAAAGCAAACTTAATGAGTAAATTGAATGATTGTGGTGGAAACCCGAT
TTATACACATATACCAAATCCAATTTGTCATAACAAGGAGGTATCGTATTGTGAATAATA
CCATTAATAACGTAATTCTTGACCGTGTTAAAACTAGAGTGATGCAGCAACTTGTATCAT
CACTTATTTATGAAAATATTGTTGTATATAAGGAATCATATCGAGACGGTGTGCATCATT
TTACAATAGAAGGAAATGGTTCTGAATATCATTTTACTGCTAAAAATGCACATAGTTTTG
ATCGTATATGTCTAACATCACTAGTTACACGCATTGTAGGAAATGATATTACCGAGACAA
CAGATTATGCGCAATTATTAAGAGAAGCTTTGTTTACATTCCCTAAAGATGATGAAAAGT
TAGAACAATTTATCATTGAGTTATTACAAACAGAGTTGAAAGATACGCAAAGTTTGCAGT
TTCGCGAAGAACATCCACCAGCGAAACCTAAAACATTCAATGATTTCGAATTTTATGCTA
TGGAGGGTCACCGATATCATCCGAGTTATAAATCACGCTTAGGATTTACGTTGAGTGATA
ATTTGAATTATGGACCTGATTTCGTACCAGAAATTAAATTACAGTGGCTGGCCATTGATA
AAGATAAAGTGGAGTCAACGGTATCTCAAAATATCGCAGTAAATGATTTGCTGCGTCAAC
AACTAGGCGATGCAACGTACCAATGTTTTGTAGATGAAATTGAGAAATCTGGCAAAGGTA
TAGAGGATGTCGAGATTATTCCTGTTCATCCATGGCAATTTGAACATGTAATACAAGTTG
AATTGGCAGAGGAACGGCTCAATGGAACGGTGTTATGGTTAGGTGAAAGTGATGAAGTAT
ATCACCCTCAACAATCGATTCGAACTATGTCACCGACAGATACATCGAAATATTATCTTA
AAGTACCAATCAGTATAACGAATACATCTACGAAACGAGTATTGGCACCTCACACAATTG
AAAATGCTGCACAAATTACGGATTGGTTAAAGCATATTCAGCAAAAAGATACGTATTTAA
GTGATGATTTAAAGACGGTTTTCTTAGGGGAAGTCTTAGGACAGTCTTATTTAAACACAC
AACTTTCATCTTATAAGCAAATGGAAATATACGGTGCACTTGGTGTGATATGGCGTGAAA
ATATTTATCATATGTTGAATGATGAAGAAGAAGCGATACCGTTTAATGCACTTTATGCAA
GTGACAAAGATGATGTGCCACTCATTGAGTCATGGATAAAATCGTATGGTGCTGAGGCAT
GGATGAAACAATTTTTATCTGTTGCGGTTCGTCCAATGATTCATATGCTGTATTATCATG
GCATTGCTTTTGAATCGCACGCACAAAATATGATGCTTATTCACAAAAATGGTTGGCCTA
CGCGAATTGCTTTAAAAGATTTTCATGATGGTGTTCGATTTAAACGTGAACATTTGAGTG
AAACTGCTTCCCATTTGAAGTTAAAGCCAATGCCAGAAGCACATAAAAAGGTGAATAGTA
ATTCATTTATTGAAACAGATGATGAACGGTTAGTACGAGACTTTTTACATGATGCATTTT
TCTTCATCAATATTTCTGAAATTATCTTATTTATTGAAAAACAATATGGTATCGATGAGC
ATCTGCAATGGCAATGGGTTAAAGCCATAATCGATTCATATCAAGAAGCATTTCCAGAGT
TGAATAACTATCAACATTTCGATTTGTTTGAACCTACAATTCAAGTTGAAAAGCTAACGA
CACGTCGTTTGTTAAATGACTCGGAGTTGCGAATTCATCATGTTACAAATCCATTAGGTA
TAGGAGGTAGTGTTAATGCAACAACTATCCCTGAAAAATAGATTGAACAATGGTGATTCA
GTTTATGGCATTTTTAATTCCATACCAGATCCACTGATGATAGAAATTATTGCTGCAAGT
GGTTATGACTTTGTTGTGATTGATACAGAACACGTAGCGATAAATGATGAGACACTGGCG
CATTTAATTCGTGCAGCTGAAGCAGCACATATCATTCCAATTGTACGTGTTACTGCAGTT
ATAGATAGAGATATCATTAAAGTGTTAGATATGGGCGCAAGAGGTATTATTGTGCCACAT
GTGAAAGATCGTGAGACAGTTGAACATATCGTTAAGCTAAGTCGTTATTACCCACAAGGT
TTGAGAAGTTTGAATGGTGGACGCATGGCTAGATTTGGACGCATACCATTACTTGATACT
ATGGAAATGGCTAATGAACATATTATGGTGATTGCTATGATTGAAGATGTTGAAGGGGTT
ATGGCCATTGAAGATATAGCACAAGTTGAAGGTTTAGACATGATAGTCGAAGGTGCAGCA
GATTTATCTCAGTCACTTGGTATGCCATGGAAAACCAGAGATGAAAAGGTAACGTCACAC
GTCCAACATATATTTGAAGTTGCAAAGGCAAATGGCAAACATTTTTGTGCGTTACCGCGT
GAAGATGAAGATATTGCAAAATGGCGTTCACAAGGTGTACAAACATTTATTTTAGGTGAT
GATCGAGGAAAAATATATCGTCATTTTTCAGCAACTTTAGCGACGTCTAAGCAGAAAGGG
GTTAAAGATTAATGCGTGTGGTTCAACCAGTTATCGAACAATTAAAAGCACAACGTCATC
CAGTTTGTCATTATATTTATGATTTAGTCGGATTGGCGCAACATTTACAACGCATTACAT
CATCATTGCCGAGCAATTGTCATATGTACTATGCAATGAAAGCAAATAGTGAACGAACAA
TCCTAGATACAATCAGTCAATATGTTGAAGGATTTGAAGTTGCATCTCAAGGTGAAATAG
CAAAAGGTCTTGCTTTTAAACCAGCAAATCATATTATTTTTGGTGGCCCTGGTAAGACAG
ACGAGGAACTAAAATATGCAGTAAGCGAAGGTATTCAACGAATTCATGTTGAGAGTATGC
ATGAATTACAACGGTTAAATGACATTTTAGAACATGAAGATAAGACACAACACATTTTAT
TGCGTGTTAATTTAGCAGGATCCTTCCCAAATGCAACGTTGCATATGGCAGGTCGACCAA
CACAATTTGGTATTTCCGAAGACGAAGTGGATGATGTCATTGAAGCAGCACTAGCAATGT
CAAATATACATCTTGATGGCTTTCATTTTCATTCCATTTCTAACAATTTAGATGCAAATT
TACATGTTGATGTAATGAAACTTTATTTTGAAAAAGCAAAGGCATGGTCTGAAAAACATC
AATTTTCACTCAAACATATTAACCTTGGTGGTGGTATAGGTGTAAACTATGCGGATTTAA
CTAGCCAATTTGAGTGGGATAATTTTGTAGAACGTTTTAAGAAATTAATTGTTGAACAAG
ATATGGAAGATGTAACGCTGAACTTTGAATGTGGACGTTTTATTGTGGCGCATATTGGAT
ACTATGCGACAGAAGTTCTAGATATTAAGAAAGTACATGGTGCATGGTATGCCATTTTAA
GAGGTGGTACGCAACAATTTAGACTACCGGTATCATGGCAGCATAACCATCCTTTTGAAA
TTTATCATTCGATAGATAATCCATATTCATTTGAAAAAGTTTCAATTTCGAGACAGTACA
CAACATTAGTCGGACAGTTATGTACACCGAAAGATGTCTTTGCAAGAGAAGTCCAGATAG
ACGCAATCAGTACAGGCGATGTTATCATTTTCAAATATGCAGGTGCATACGGATGGTCTA
TCTCACATCATGATTTCTTAAGCCATCCACATCCCGAATTTATTTATTTAACGCAAACAA
AGGAGGATGAATAACTATTGAATCATATTCATGAACATTTAAAATTGGTACCAGTAGATA
AAATTGATCTTCACGAAACATTCGAACCTTTAAGATTGGAAAAAACGAAAAGTAGTATTG
AGGCAGATGGCTTTATACGTCATCCGATTTTAGTGACTCCGATGCAGCATGGTCGATATA
TGGTTATTGATGGTGTTCATCGATACACAAGTTTGAAAGAATTAGGGTGTAAGAAAGTTC
CAGTGCAAGAAATCCATGAGACGCAATATTCAATTAGTACGTGGCAACATAAAGTACCAT
TTGGAGCATGGTGGGAAAATTTACAACAAGAACATCGTTTGCCTTGGACTACAGAGACGA
GACAAGAAGCGCCATTCATTACAATGTGTCATGGTGATACAGAGCAATATTTGTATACAA
AAGATTTAGGTGAAGCACATTTTCAAGTATGGGAAAAGGTTGTCGCAAGTTACAGTGGTT
GTTGTTCTGTAGAAAGAATTGCGCAAGGTACATATCCTTGCCTTAATCAGCAAGATGTAC
TCATGAAGTATCAACCATTAAGTTATAAAGAAATTGAAGCGGTTGTTCATAAAGGGGAAA
CTGTGCCAGCAGGTGTGACACGCTTTAATATTTCAGGACGATGTCTTAATCTTCAAGTAC
CACTGGCATTACTTAAACAAGATGATGATGTTGAACAACTGCGTAATTGGAAACAGTTTT
TAGCAGATAAGTTTGCTAATATGAGATGCTATACTGAAAAAGTATACTTGGTGGAGCAAT
AGTTTTACTGTGATGTAGAGAGAAATATGATGATTTAGAGTATTGATAGCGAAAATATAA
TGAAACAATATAGTATAGAGAACTTTTGATATTTTATAAATATTGAAGTTCTCTATTTTT
GTATTTTGCATATAAAAATTAAATAAAATAAGGTATATTAAGGTAAAGTATAAATTTTAA
ATAAATGGGGAATGAGTATGGATTTAATTATAGGAAAAATAGCAATTTGGATAGGAATCG
TAGCTCAAATATGTTATAACGTCGCCATTGTTAGCGTGACAGCCTTTATCTTATATATAT
ATGGTGAAGTACCCAGCCATGTAATGGCTGTTTTAATAGCATTAGTAATAATTGCTATCA
TAAGTTTACCACTCGTCCTAACAGCCATTAATTTAGAGAATAAAATGGAAGTAAAAGGTG
CGCTTTTTATTGTTTATGCGATTGTTGTATTTCGTTTACATAATTACCTTTCGTCAATTT
TATGGGTGGTTTGCGGCATTTTTCTGATTTGGGCTAAATATTCAAAAGGTGAATCGACAG
ACGAAGACGAAAATAAAAATGTTGATAGTGAGAGTACAGAGAATCGAATTGAATCTACAG
ATAACATAACTAAAAAGTAAAACGAATGCTTAATGAGAAGTATAAATTTTAAATAAATGG
GGAGTAGTCATGGTGAAAAATACAGAAATAATATTAATATGGATAGGCATAATTATTCAA
ATAGCATATGTAGCTGTTATATCTTTATTAATATATATATTTACATTATTCTTTGGATCA
CTTTTTGGATTTTTACATTTGTTAACGGGTAATCATATTGAAGATTTATTAACAACTCCA
ATTACATTTATTATATTTGCCACATGTTTAATAATATTTTCGTCCATACCTGTTATCGTA
ATGGCATTTGACTTATCTAAAGGGAGAATTATAAAAGGTATTATATTAGTTGTATATGCT
ATTATCGCTTTATTAATAAACAACTTTGTATCTGCAATACTTTGGTTTATTGCAGCTATT
TTACTATTTGTTAGGAAAGAATCGTCAGCTGCTAAAGATACTGTTATTGTTCAAAGTCGC
AAAGGAACTTCCGAACAAGCAATACGTTATAAACTTGTATACAAATTTGCTTCAACAAAA
CATAGTGATGGCTCAATCAAAGCAGCACATACAGATGAAAATAAAACAGTTGATAACAAA
ACAAACGATATTCATCTTGATTCTAGTGAAATATTGACAAAGATTAACACTGATTCAAAT
CAAGCACTACATACAGAGGACACTAGAACTGAATTGGAAAGTAAAGACATGAGTGAACCT
CCAGAGTTTAAAAATGTCGCGACTAAAAATGGGGAAGGCTCAAAACAAGAAGTACACACA
GCTGGTGTAGAATCTAAAAGTGATAGTGATGATACAGAACCTCCAATTGAGTCAAAAAAT
CATTCATCTAAAAAAGATTAATGACATTACGATAGTGTCTTTCTCAAGAAATTAATTCTT
TGAACATAAGATTATTTAAAATAAAATTTTAAGCGCATTGCCAATCATGATAGGTAGTGC
GCTTAATTTTTTCTTAAAAGTTTGAATATTTCGTTAAAAAGGGTGTCATTATTGTACTAA
TCAAATTAAGAGGAGTAAAATGTAATTAAAGAGAAAGTAATTTGAGGAGTGATTTTTATG
ACAAATAACAAAGTAGCATTAGTAACTGGCGGAGCACAAGGGATTGGTTTTAAAATCGCT
GAACGTTTAGTGGAAGATGGTTTTAAAGTAGCAGTTGTCGATTTCAATGAGGAAGGTGCA
AAAGAAGCGGCACTTAAATTATCAAGTGATGGTTCAAAAGCTATTGCTATCAAAGCAGAT
GTATCAAATCGTGATGATGTCTTTAATGCGGTAAGACAAACTGCAGCACAATTTGGTGAC
TTCCATGTTATGGTTAACAACGCTGGTCTTGGACCAACAACACCGATTGATACTATTACT
GAAGAACAATTTAAAACAGTTTATGGTGTTAACGTTGCAGGTGTGTTATGGGGTATTCAA
GCAGCACATGAACAATTTAAAAAATTTAATCATGGCGGTAAAATTATTAATGCAACATCT
CAAGCAGGTGTAGAAGGAAATCCAGGTTTATCATTATACTGTAGTACAAAATTTGCGGTT
CGTGGTTTAACTCAAGTAGCTGCACAAGATTTAGCTTCTGAAGGTATTACTGTAAATGCT
TTCGCACCTGGTATTGTACAAACACCAATGATGGAAAGTATTGCAGTGGCAACTGCTGAA
GAAGCAGGTAAACCTGAAGAATGGGGCTGGGAACAATTTACTAGTCAAATTGCATTAGGA
AGAGTTTCTCAACCTGAAGATGTATCAAATGTAGTCAGCTTTTTAGCAGGAAAAGATTCT
GATTATATTACTGGACAAACAATTATTGTTGATGGCGGTATGAGATTCCGTTAATAACGA
TACACCAAAGATAAATAAATCCTTATTGTTAAGTTTAAAACTTAGCAGTAAGGATTTTTT
AGTGCAATTAGAATGAATTGTATTGGATGAAGTCATAAGCTTTTAAATATATGGAGCATT
ATTATCAATAAAATCATCGCATCATATCCCTCCTTCAATAAAATTGTCGCTCGCATAATA
ATGAAAAAGACACTGCTATCTAATCTATACCAATAAAAATTCACAAAAATATCTCATTAT
ATTTTTATAAATAAAAAATAGTGATAAAAAGCTTACAATACTTTATGTTTTTGTGATATA
TTTTTAATGTATAAAAGAGGTGGAAGATGTGGAAAGAGTTTTAATAACTGGTGGGGCTGG
TTTTATAGGTTCTCATTTAGTAGATTTTTTACAACAAGACTATGATGTTTATGTTCTAGA
TAATTATAGAACGGGCAAACGAGAAAATATAAAAAACTTGGCCGAAGATCATGTCTTTGA
ACTTGATATTCGTGATTATAGTGCAGTAAAGCAAATCATGAAAACATATCAATTTGAATA
TGTAATTCATTTAGCAGCTTTAGTAAGTGTTGCTGAGTCTGTTGAAAAGCCTATTTTATC
TCAAGAAATTAATGTCGTTGCAACATTAAGATTATTAGAAACCATTAAAATATATAATCG
CAATATTAAACGCTTTATCTTTGCATCATCAGCGGCAGTTTATGGTAATCTTCCTGATTT
ACCTAAGAATGATCAATCGTTAATTTTACCGTTGTCGCCTTATGCAATTGATAAATATTA
TGGAGAGCGAACAACATTGAATTATTGTTCCCTCTATAATATTCCAACATCAGTTGTTAA
ATTTTTTAATGTATTTGGACCGAGACAAGATCCTAAATCACAATATTCAGGTGTAATTTC
AAAAATGTTCGATTCATTTGAGCATGATAAACCATTTACGTTTTTTGGGGATGGCTTACA
AACAAGAGACTTTGTATATGTATATGATGTTGTTCAATCGGTACGTTTAATTATGGAGCA
TAAAGATGCAATTGGACGTGGATTCAATATTGGTACAGGAACATTTACAAATTTATTAGA
AGTATATCGAATTATTGGGGAATTATATGGTAAGTCTGTCGAGCATGATTTTAAAGAAGC
AAGAAAAGGAGATATTAAGCATTCTTATGCAGATATTACTCATTTAAAAGCATTAGGGTT
TGTTCCTAAATACACAGTAGAAACTGGTTTGAAGGATTACTTTAATTTTGAGGTAGATAA
TATTGAAGAAGTTACGAAAAAAGAAGTGGAAATGTCATAAAAGTATTAATGAAGATTTAC
ATATTAATAAAGAATATGACTATCAAAGAAAATTAGATGCGCTAGAAGAAGTACATAAAG
CATATTTCCCAATCAAACGTACAATCGATTTAGTATTAAGTATTATTTTATTATGTTTAA
CATTTCCAATTATGGTTATTTTTGCAGTCGCGATTGTTATAGACTCTCCTGGAAACCCTA
TTTATAGTCAGGTTCGAGTTGGGAAAATGGGTAAATTAATAAAAATTTATAAATTACGTT
CAATGTGCAAAAACGCAGAAAAAAATGGTGCACAGTGGGCTGATAAAGATGATGATCGTA
TAACAAATGTAGGTAAGTTCATTCGTAAAACACGAATTGATGAATTACCACAATTAATCA
ATGTAGTTAAAGGAGAAATGAGTTTTATAGGCCCTCGTCCAGAACGTCCGGAATTTGTAG
AATTATTTAGTTCAGAAGTTAAAGGTTTTGAGCAAAGATGTCTTGTTACACCAGGATTAA
CAGGACTTGCACAGATTCAAGGTGGATATGACTTAACACCAGAACAAAAACTAAACTATG
ACATGAAATATATACATAAAGGTAGCATGATGATGGAATTGTACATATCAGTTAGGACAC
TTATGGTTGTTATAACAGGGGAGGGCTCAAGGTAGTCTTAATTTTTTAGAAAATTTGAAT
TCTTAATTTATATTCAAAATTGTAATCAGTAGTCATGATAAAAAGAGTAAACCCTTGAGA
CTCATTAATAGAATTAAGCAATACGATAATACGATACTACGCTGAGTGACATTGTAAATG
ATGGCAACCCATTAGCAGCGATATCATCGTTAAGAAAATGAAAGTACAGTGTTAAAGGGG
TTTGTAACAATTGAAAATTATATATTGTATAACTAAAGCAGATAATGGTGGTGCACAAAC
ACACCTCATACAACTTGCGAATCATTTTTGCTTACATCATGACGTTTATGTCATTGTAGG
TGACCATGGACCAATGATTGAACAGCTAGATACAAGAGTAAAGGTGATTGTCGTTGATCA
TTTAGTAGGTCCTATTGATATTAAGCAAGACATATTAGCGATTAAAGCATTAACACAACT
ATTCTCGAAGGTTCAACCGGATGTCATACATTTACATTCTTCAAAAGCTGGTACAGTAGG
TCGTATTGCAAACCTTTTTTCAAAGTCAAAAGGTGCACGCGTAATATTTACAGCGCATGG
TTGGGCATTTACAGAAGGCGTTAAATTAGTTAAAAAAATTATATATTTGACGATTGAAAG
ATTAATGTCACGTATTACAGATTGCATTATTTGTGTTTCAAAATTTGATGAAAAATTAGC
TGTGAAGTATCGATTTAATCGATTGAAATTAACTACAATACATAATGGCATTGCCGACGT
TCCAGTTGTAAAGCAGACATACAAAAATCATATTCAAGATACATTAATAGAGGTAGATGG
AGTAGTTGGAGCTCCAATAAATTCAAATGGTATTCAAGTTGAGCGACCATCACAGCATCA
ATTTGTCATGATTGCACGGTTTGCTTATCCAAAATTACAACAGAATTTAATTGCAGCCAT
AGCGATTTTAAAATCACAGTACAGAAAGCATGCACATTTTACATTTATAGGAGATGGACC
GACATTAAATGATTGTAAGCAACAAGTGTCACAAGCTGGTTTAGATAATGATGTCACATT
TTTAGGAAATGTCATTAACGCGAGCAATTTATTATCACAATATGACACGTTTATTTTAAT
AAGCAAGCACGAAGGATTGCCAATTAGCATTATCGAAGCTATGGCTACAGGGTTACCCGT
TATTGCAAGTCGTGTGGGTGGTATTACTGAATTACTAACGAATAATGGCATATGTGTCAA
AAATAATCAACCAGAGACGATTGCTAAAGTATTGGAGAAATATTTAACAGATGGTGATTA
TGACACATTGAGTAAACAATCGAGAAAACGTTATTTAGAATGTTTTACTGAGGCGAAAAT
GATTAAAGAAGTGGAAGACGTTTATAATGGAAAATCAACACAATAGTAAATATCTCACAT
TGTTACTTATCGGTTTATCGATATTCATTCAGCAATCTTCGGTTATTGCTGGTGTGAATG
TATCTATAGCTGACTTTATTACATTACTAATATTAGTTTATTTACTTTTTTTCGCTAACC
ATTTATTAAAAGCAAATCATTTTTTACAGTTTTTCATTATTTTGTATACATATCGTATGA
TAATGACGCTAATATTACTATTTTTTGATGATTTGATTTTTATTACGGTTAAAGAAGTAC
TAGCTTCTACAGTTAAATATGCATTTGTAGTCATATACTTCTATTTAGGTATGATTATTT
TTAGATTAGGTAACAGCAAAAAAGTAATCGTTACATCTTATATTATTAGTAGTGTCACAA
TCGGGTTGTTTTGCATAATTGCCGGTTTGAATAAGTCGCCAATACTAATGAAATTACTTT
ATTTTGATGAAATTCGCTCGAAAGGATTAATGAATGATCCTAACTATTTTGCGATGACAC
AAATTATTACATTAGTGCTCGCATACAAGTATATTCATAATTACATATTTAAGTTTATTG
CGTGTGCCATTCTACTTTGGTCTTTAACAACTACAGGTTCTAAGACAGCATTTATTATTT
TAATCGTCCTTGCGATTTATTTCTTTATTAAAAAGTTATTTAGTAGGAATGCAATAAGTG
TTATTAGTATGTTGGTTATTATGTTGATATTACTTTGTTTCACATTTTATAACATTAACT
ATTATTTATTCCAATTGAGTGATCTTGATGCGTTGCCGTCATTAGATCGAATGGCCTCTA
TTTTTGAAGAAGGATTTGCATCATTAAATGATAGTGGGTCTGAACGAAGTGTTGTATGGA
TCAATGCCATTTCAGTAATCAAATACACTTTAGGGTTCGGCGTTGGTTTAGTTGACTATG
TACATATTGGATCGCAAATTAATGGTATTTTGCTCGTTGCACATAATACATATTTACAAA
TTTTTGCTGAATGGGGCATTTTATTCGGTGCTTTATTTATCATCTATTTACTGTACTTAC
TATTTGAATTATTTAGATTTAACATTTCTGGTAAAAATGTAACAGCAATTGTCGTAATGC
TGACAATGTTAATTTACTTTTTAACTGTATCATTCAATAACTCTAGGTATGTCGCTTTTA
TTTTAGGAATTATCGTCTTTATTGTTCAATATGAAAAGATGGAAAGGGATCGTAATGAAG
AGTGATTCACTAAAAGCAAATATTATTTATCAGGGACTTTATCAACTTATTAGAACACTA
ACACCTTTGATTACGATACCAATTATTTCACGTGCGTTTGGACCTACTGGAGTAGGTATA
GCATCATTTTCTTTCAATATCGTGCAATACTTTTTAATGATTGCAAGTGTTGGTGTACAG
TTGTATTTTAATAGAATTATCGCGCAATCTGTGGATAACAAACAGCAGTTATCTCAGCAA
TTTTGGGACATATTTATTAGTAAATTACTCTTATCTGCGACTGTATTGGTCATTTACATT
GCAACCATAACTTTATTGATAGATGATTACTACATGATTTTCCTACTACAAGGAATTTAT
ATTATAGGTGCCGCGCTTGATATTTCATGGTTTTATGCAGGGACTGAAAAATTTAAGATC
CCCAGTTTAAGTAATATTGTTGCTTCTGGCATTGTGTTAGGTGTTGTCGTTATTTTTGTT
AAAGACCAATCGGATTTATCATTGTACGTATTTACAATCGCTATCGTAACAGTATTAAAC
CAAATACCATTATTTATCTACTTAAAACGATATATCATATTTGTGTCGATTAATTGGAAA
CAAGTTTGGCAGATATTTCGTTCATCATTAGCATACTTACTACCGAATGGACAGCTCAAT
TTATATACAAGTATTTCGTGTGTTGTGCTAGGGCTATTAGGTACGTACCAACAAGTAGGC
ATCTTTTCTAACGCATTTAATATTTTAACGGTCGCAATCATTATGATTAACACTTTCGAC
CTTGTGATGATTCCGAGAATTACGAAAATGTCGACGCACCCATCACATAGTTTAACTAAA
ACTTTAGCAGATAATATGAATATCCAATTGATGTTAACTATTCCTATGGTCTTTGGTTTA
ATTGCAATCATGCCATCCTTTTATTTATGGTTTTTTGGAGACGCTTTCGCATCAACTGTG
CCATTAATGACCATTTTGGCGATACTCGTATTAATCATTCCATTAAATATGCTGATAAGT
AGGCAATATTTATTGATAGTGAATAAAATACGATTATATAATGCGTCAATTACCATAGGT
GCGGTCGTTAATATAGTATTATGTTTGATTCTAATATATTTATTTGGCATTTACGGCGCT
GCAATTGCACGTTTAGTTACAGAATTTATATTACTCATTTGGCGCTTTATTGACATCACT
CAAATCAACGTAAAGTTAAATGTGTTAAGTGCGTTTCAATGTATCATCTCAGCAGTAATT
ATGTTTATCGTACTTGGGGTGATCAATCATTACTTATCACCAACTATTTATACAACGATA
TTTTTAATTGTGATAGGTATCGTGGTGTATATTTTATTAATGATGGCTATGAAAAATTAT
TATTTATGGCAATTACTGAAACATTTAAGACATAAGACTATTTGATATTGGAAATTTCCA
GGCTAACAGCTCAGTTGAAAAGGAATGAATCGAAGCGTAATTTTTATTGAAAATTAGTAT
TTACTTTTTCGTGTTGTGAATTGGAGTAGTTACAAAAAGCTACAAATGCCCTTTTATATT
TAAGGTAAAATATTATAGCAATTTCGAATATTTAAATTTTATATAATTGGATATAACAAA
TAAATAATAATTATTGCAAAACACACCCGAAATTAATTATTATAAAAGTATATTCATAAA
AGGAGGAATATACTTATGGCATTTAAATTACCAAATTTACCATATGCATATGATGCATTG
GAACCATATATAGATCAAAGAACAATGGAGTTTCATCACGATAAACATCATAATACTTAC
GTGACGAAATTAAACGCAACAGTTGAAGGAACAGACTTAGAGCATCAATCACTAGCGGAT
ATGATTGCTAACTTAGACAAAGTACCGGAAGCGATGAGGATGTCAGTCCGTAATAATGGC
GGTGGTCATTTTAACCATTCATTATTCTGGGAAATACTTTCACCTAATTCTGAAGAAAAA
GGTGGCGTAATCGATGACATCAAAGCGCAGTGGGGCACTTTAGATGAGTTTAAAACTGAA
TTTGCAAATAAGGCTACAACATTATTTGGATCAGGTTGGACATGGTTAGTAGTGAACAAT
GGCAAATTAGAAATCGTAACTACACCAAACCAAGACAATCCACTTACAGAAGGCAAAACA
CCAATCTTATTATTTGACGTTTGGGAACATGCCTACTATTTAAAATATCAAAATAAACGT
CCGGACTATATGTCTGCATTTTGGAATATCGTTAACTGGGAAAAAGTTGATGAATTATAC
CAAGCAGCAAAATAATAAAATATAATTAATGAACTAAGGTGGAGCATCTTTAAGGTGTTC
CATCTTTTTTGCTATCCATATTAGATGTTAATCATTCATATTTTATTGGAACAACATCCG
CCTTGTATTGAACAACAGTATTAATGGGGCAACATATTTATAATATATAAATTGATAGAA
TAAGTAGTTTTTGTGAATTTAAAGTGAAATTTTTATAAAAAAATGTAATGATTCAAAAAA
ATAGTTGCTTTTCTTTTGTAATCATATGATAATATATTTGTAATCAAATTGTAATATAAG
GGGTAAGAGAAAAATTAGCAACTGTAGGATCTATCATTGCAACAAGCACTTTATTATTAA
CAAGCGTACCTTATCAAGAAGCACATGCCGCTAGCACAGTTTCAAATGTTACAAATCAAC
AAAATCAAGCTACTCAAAAAGATCGACCATATGGTGGTGTTACACCACAAGGAATGACAC
AAGCACAATACAATGAATTAGAGAAAGCCGTACCTAAATTGAGTGCAAGTAGTAACATAC
AAGACTATAATATGAAATTGTTCGATGCCACTCAAAACATTGCAGATAAATACAATGTAA
CAATTACAACAAATTTAGGTGTTTTTAAACCACATGCTGTTAGAGATATGAATGGTCATG
CTTTACCTGTAACGAAAAATGGTAACTTTTATCAAACAAATGTAGATGCAAATGGCGTTA
ATCATGGTGGGAGTGAAATGGTTCAAAATAAAACAGGACATATGAATCAACAACCAATGA
TGAACCAAAAGCAAATGGGTCAACATCAAATGATAAATCAACAAGGACATATGCAACAAC
AAGCTAATATGCAGTCATCACATCATCAAATGAAACATAATGATAAGAAAGTATTACCAG
CGGCAGGTGAAAGTGTAACGACAAGTATAGTTAGTATGAGTGTTGCTGCACTACTTTTAG
TATCTGGTTTATTCTTAACATTTAGACGTCGCTCAGCTAACAAATAACATTAGAGCATAA
CAAAGTAAAAAATCATGTGATTATCTGAATTGTTATTGTCAATAAAGCAATAGCATGACA
GTTATCACATGATTTCTTTTTTATGTCTAAAATATTTAATAATCTGATTGTCTGATTCGA
GTTAGCGTTAATTCTGAAATATCTTGAGGAATGTACCATTTATTAATCATAATTGGATAT
GGCGTTTGAGCATATAGTGTTTCAATAATGAGCCAACAATGCATATCTCCATCAAATACG
TGACTTTGATTTTTAAAGTGTGGTGCTTTGGTAATAGACATTTTTAAATCAGATCGATAG
GCATTATTGTATATTGTTTGCTCAACAAATATTTTCATGTCATCTTCGTTTTGTGTATTT
ACTTTAAACGTATCGATTACGTTGAGTGGTATAAAGGTAAAGCAAAATGCATCAGCATTC
TTGGAATGATTATCCTTTTTTTGATAGTAACGCTCCATAGCAATGACTGCAGAAGGATGA
TTTGCAAATAAATGATTTGTATATTCGCTTTCTAAGTCTACACGATAGTTAATTGATGAC
ATTGATACTTTTGCTAATAATATTTGATCAAGTGGATGCTTAAATTGATTCATACTTGAA
GCGTGTTGGGCATTCGTTTGTGGAATAACGAAGTGTCCCTTCCCTCTTGTACTCTCTACG
ATGCCATCTTCGGCCAACAATTTTATAGCTTGGCGCAAAGTCATACGACTGACCTCAAAG
CGTGCACATAATTCCTTTTCAGTAGGCAGTGCATGGCCACTCGGATATTTTCCTATTTGA
ATTTCTTTATATAACGTATTATAAATCGTTAAAAACTTTGGTTGTGTTTGCGTCACGTAG
CCAACCTCCATAAAGTTACTTTATCACTTTCATCATACAATAATTTTTACTGAATTTGGC
AAAATAATAAAAATTAAGCACCGAGTTTACTTAAAAATTGAATTTGTATAGTGCTAGTTT
GTATTACTGTAAAATGTTCTAAATATTGTCATAATGTAATGCTTGAAAGCGCTTTTAAAA
AATATTATTATATACATGGTTAGACAAATAGACAAATTACTATACAAATATTGGGAGGAA
TATTTTATGAAATCAACACCACACATCAAGCCGATGAATGACGTCGAAATTGCAGAAACG
GTTCTATTGCCAGGAGACCCGTTACGAGCAAAATTCATTGCAGAAACATATTTGGACAAT
GTGGAACAGTTCAATACCGTGAGAAATATGTTTGGTTATACTGGAACTTATAAAGGTAAA
AAAGTTTCTGTTATGGGTTCTGGAATGGGAATGCCATCCATTGGAATATACTCTTATGAG
TTAATTCATACATTTGGTTGTAAAAAATTAATCCGTGTTGGTTCTTGTGGTGCAATGCAA
GAAGATATTGATTTATACGATGTAATTATTGCACAAGGTGCTTCTACCGACTCAAATTAC
GTGCAACAATATCAGTTGCCAGGACATTTTGCACCGATTGCTTCTTATCATTTATTAGAA
AAAGCAGTTGAAAAAGCACGTGATAAAGGTGTGCGCCATCATGTAGGAAATGTATTATCA
AGTGATATTTTCTATAACGCGGATACAACTGCAAGTGAGCGTTGGATGCGTATGGGTATT
TTAGGTGTAGAAATGGAATCAGCTGCATTATATATGAATGCGATTTATGCTGGAGTTGAA
GCATTAGGTGTGTTTACGGTGAGTGACCATTTAATTCATGCTACGTCAACAACACCTGAA
GAAAGGGAACGTGCATTCACTGATATGATTGAAATTGCACTGTCATTGGTGTAGATAATT
ATGAATAATGTTGAATATTCTAAAATAAAGAAAGCAGTACCTATATTATTATTCTTATTT
GTATTCAGTTTGGTTATAGACAATTCATTCAAATTGATTTCTGTAGCTATTGCTGATGAC
TTAAATATCTCTGTAACAACAGTAAGTTGGCAAGCAACTTTAGCAGGTTTAGTTATTGGT
ATTGGTGCTGTTGTATACGCCTCTTTATCAGATGCGATTAGTATACGTACATTATTTATT
TATGGCGTGATATTAATTATTATCGGATCAATTATTGGTTATATTTTCCAACATCAATTC
GCATTACTTTTAGTTGGACGTATTATTCAAACTGCAGGTTTAGCAGCTGCGGAGACATTA
TATGTAATATATGTGGCAAAGTATCTTTCTAAAGAGGACCAGAAGACTTACCTTGGCTTA
AGTACGAGTAGTTATTCCTTGTCATTAGTTATCGGAACATTATCAGGTGGATTTATTTCT
ACGTATTTACACTGGACAAATATGTTTTTAATTGCATTAATCGTAGTATTTACGTTGCCA
TTCCTATTTAAACTATTGCCAAAAGAAAATAATACAAATAAGGCACATCTTGATTTTGTT
GGCTTAATTCTAGTGGCAACTATAGCTACAACAGTCATGCTGTTTATTACGAATTTTAAT
TGGTTATACATGATTGGTGCTTTAATTGCGATTATCGTTTTTGCACTATATATTAAAAAT
GCTCAACGTCCATTAGTAAATAAATCATTTTTCCAAAATAAACGTTATGCTTCCTTTTTA
TTTATTGTGTTTGTTATGTATGCAATTCAACTAGGATATATATTTACATTCCCATTTATC
ATGGAACAAATTTATCACCTTCAACTAGATACAACATCACTTTTATTAGTGCCGGGCTAT
ATAGTAGCAGTGGTTGTTGGTGCATTAAGTGGTAAAATTGGTGAATACCTTAATTCAAAA
CAAGCGATTATTACAGCGATAATTTTAATTGCTTTAAGTTTGATTTTACCTGCATTTGCA
GTAGGTAATCACATTTCAATCTTCGTTATTTCTATGATATTCTTTGCAGGTAGCTTTGCT
TTAATGTACGCTCCATTACTTAATGAGGCTATTAAAACAATTGACCTTAATATGACAGGT
GTAGCTATTGGTTTTTACAATTTAATTATAAATGTGGCGGTATCAGTAGGTATTGCAATT
GCAGCAGCTTTAATTGATTTTAAAGCATTAAATTTCCCGGGTAATGATGCATTAAGTTCA
CATTTTGGTATCATTTTAATCATCTTGGGCTTGATGAGCATTGTCGGATTGGCTTTATTT
GTTATCTTAAACCGTTGGACACAATCTGAAAAATAAATAGATATAAATTCGCGAGATATA
TTCGTATTTATAGTAAAATTAAGTTAATAGACTATATAACACGAGGAGTAATAAGTATGA
AATTTGAAAAATATATAGATCACACATTGTTGAAACCTGAATCAACACGCGCGCAAATCG
ACAAAATTATCGATGAAGCGAAAGCATACAACTTTAAATCTGTATGTGTCAATCCAACGC
ATGTTAAATATGCAGCGGAGCGTCTAGCTGATTCAGACGTGTTAGTTTGTACTGTGATTG
GCTTCCCATTGGGAGCATCGACAACTGCAACGAAAGCATTTGAAACGGAAGATGCGATTC
AAAACGGTGCAGATGAAATTGATATGGTCATCAACATTGGCGCATTAAAAGATGAGCGTT
ATGATGATGTACAACAAGACATTGAAGCTGTAGTTAAAGCGGCAAAAGGACACACAGTGA
AAGTAATTATTGAGACGGTATTGTTGAACCGTGATGAGATTGTAAAAGCGAGTGAGTTAA
CCAAAGCAGCTGGTGCAGACTTTGTTAAAACATCAACAGGTTTTGCAGGTGGCGGTGCGA
CAGCAGAAGACGTTAAATTAATGAAAGACACAGTAGGTGCGGATGTAGAAGTAAAAGCAT
CAGGTGGCGTACGCAATTTAGAAGATTTTAACAAAATGGTTGAAGCGGGAGCAACACGTA
TTGGTGCGAGCGCAGGCGTTCAAATTATGCAAGGCTTAGAAGCAGATTCAGATTACTAAT
ATATATAAATTTCGGGAGTGATAGTTATGACAAGACCATTTAATCGTGTGCATTTAATCG
TAATGGATTCAGTAGGAATTGGTGAAGCGCCAGACGCAGCTGATTTTAAAGATGAAGGTT
CACATACTTTAAGACATACTTTAGAAGGTTTCGAACAAACTTTACCAAATCTTGAGAAGT
TAGGTCTAGGGAACATTGATGATTTACCGGTAGTAAAATCTGTTGAGCATCCAGAAGCGT
ACTATACAAAATTAAGCGAGGCTTCAGTTGGTAAAGATACTATGACTGGACATTGGGAAA
TTATGGGATTAAATATTATGCAACCATTTAAAGTATATCCTAATGGTTTTCCAGAAGAAT
TAATTCAACAAATTGAAGAAATGACGGGTCGTAAAGTTGTTGCCAATAAACCAGCATCAG
GTACACAAATTATTGATGAGTGGGGCGAGCACCAAATGAAAACAGGTGACTTAATTGTTT
ACACAAGTGCAGACCCAGTATTACAAATTGCTGCACATGAAGACATTATCCCATTAGAAG
AGTTATATGATATTTGTGAAAAAGTTCGTGAATTGACAAAAGATCCTAAATATTTAATTG
GCCGTATTATTGCGCGTCCATATGTTGGTGAACCAGGAAACTTTACACGTACATCTAACC
GACATGACTATGCGTTAAAACCATTTGGTAAAACTGTATTAGATCATTTAAAAGATGGTG
GTTATGATGTCATTGCCATTGGTAAAATTAATGACATTTATGATGGTGAAGGTGTAACAG
AAGCGGTTCGTACGAAGAGTAATATGGATGGTATGGACCAATTAATGAATATTGTTAAGA
AAGATTTCACAGGTATTAGTTTCTTAAACTTAGTAGACTTTGATGCATTATATGGTCATC
GTCGTGATAAACCTGGTTATGCACAAGCGATTAAAGATTTCGATGATCGCTTGCCAGAAC
TGTTTAGCAACTTACAAGAAGATGACTTAGTAATTATTACAGCAGATCATGGTAATGATC
CAACAGCACCAGGTACGGATCATACAAGAGAATATATTCCAGTAATTATGTATAGTCCGA
AATTTAAAGGTGGTCATGCACTAGAAAGTGATACTACATTTAGTTCAATTGGCGCAACAA
TAGCAGATAATTTCAACGTAACATTACCAGAGTTCGGTAAAAGTTATTTAAAAGAATTGA
AATAGAATCAATTTAGATATAATTAAAACAGCAGTGAAGTTAACTATAACAATAGTTTTC
CTCACTGCTGTTTATATTTTGAATAGATAAGTAAGACTGCTTGACTGCTGAAATTATAAA
AGGTTAAACAATGCGTTTTCGAATTGAGCCAGAAATTAAATCGACAATTGCCACCATTAG
TACTAAACCGATTAATATAATACCTACACGATCCCAAGAACGTGTTTGAATGGCAAATAT
GAGTGGAGTTCCAATACCACCTGCCCCGATTAACCCCAATATAGACGCTGAACGTAAGTT
GAGTTCAAAGCGATAAAGGATGAGTGATAGGAAGGCAGGCATAATTTGGGGTATGACTGC
GAATACGAGTGTTTTAATCTTATTCGCACCACTAGCCTTTAACGATTCTACTGCACTGAA
ATCTAACCCTTCTATGTCTTCAGCTAAGAGTTTTCCAAGCATACCTACTGAATGTATCCC
TAAAGCTAACACTCCTGAAAATGAACCTGGGCCAACAGCTTTTATAAATATAAGTGCCAT
GACAATTTCTGGGAAGACACGTATAATACTTAAAATAAATTTGCTGATACCTGAAATAGG
GCGTAACTTTACCATATTATTTGCACCTAAAAATGCTAATGGTATACAGATGATTGCGGC
GATAAATGTTCCTACAACAGCTATCGCAAAGGTTTCAAGTAAACCACGCAATAAGTCTTC
GCCATCTGGTATATAAATATAGCTGATATCAGGATGGAATAATCCGCTGAATATGGATTT
TAAAATTTCTAATGATTTACTTTTAAGTTCTAAACTTGGTACACCTGCAAATGCCCAAAT
AATAATAGCTAAGATGACAATTGCTATAAACCATCTTTTAATCAATTTTCGTTTGTGTGC
TTTTGTATGAACATTATATTTTGCTATTTCTTGTGTCATGCGAGATGTGCCCTCACTTTC
GTACTGATGTAATCAATGACGACGACGATAACTAAAGTAAATAAAATAATCGTTGCTGTT
TTGGGATATTGGAATAAACCAAGTGTTTGATCATAAAATAATCCGATACCGCCAGCGCCA
ACTAATCCTAGCACGGCAGAAGCACGTATATTTACTTCAAACGCATATAATACATATGAC
ATAAATGATGATATGGCTTGTGGTACAACACCGAAAACAATCCATTTTACTTTATTGGCA
CCAACAGCTGTCATTGCTTCCATAGGACCTGGATCTATCGTTTCCAATGATTCATATAAT
AATTTTCCAATAATACAGATAGTTAAAATAAACAATGCTAATATACCTGGGATTTGGCCG
ATTCCAAATACAGCCACAAAGATTGCTGCTAATAGCAAATCAGGTATAGTACGAACAATA
TTTAAAATGAAACGTGATGGTATTGAAATCCACTTTTGATGAACGATATTACTAGCACAT
AATAATGCAATAGGTATCGAAACAATACTGCCTAATACCGTACTTACGATAGCCATTCTA
ATTGTATCTAACATTGGGGTTGTGATTTGTTGTAAGTATTCGAAATCAGGCGGAATCATT
TGCTTAAATAGGTCACCAATTTGAGGGATCCCTATCATTAAATCTCCAAAGTTAAAGCCT
GTATAAATAAAGCTCCAAATGATGAATCCGATGATTAACATAAATGTAAAACTCGTTTTT
AACGATACTTTCTTTTTTAAAAGGGAGTCATACTTTGTAGATGTTTCTAAAGGCATGTTA
GTTCACTCCTAGCTTTTCATCTTCTTTAATTGAGCGTCCATAAATATTACTGAAGACATC
ATCTGTTGCTTCAGAAGCAGGACCATCAAAGACAACTTCGCCATCACGTAAACCGATAAT
ACGTGTGCCATATTCTTTCGCTAAATCTACAAAATGTAAATTAATTAATATTGTTATTCC
TAATTCTTGATTAATTTTTCTTAAATCGTCCATTACCTGCTTCGTTGTCAATGGATCTAA
AGAAGCAACCGGCTCATCAGCAAGAATAATTTCTGATTCCTGACAAAGCGCACGTGCGAT
TGAAATACGTTGTTGCTGACCACCTGATAACTCGTCAGAACGTTGATTATATTTATCTAA
AATATTTACGCGTTCTAATGCATCCATCGCTTTAATTTTGTCTTCTTTAGGAAATAAACC
TAATACCATTTTCCACGTAGGATGATAGCCTACACGTCCACTTAACACATTTCGAAGTAC
ACTTGATCGTTTAACTAAATTAAAATGTTGGAAAATCATACCAATATTACGGCGCATAGC
TAATAACTCTTTGCCGCGTGCTTTTGTAATAGATTTTCCTTTTATGAAAATTTCACCTGC
AGTGATATCGTGCAAACGATTCACAGATCTTAATAATGTAGATTTCCCAGCACCAGATAA
ACCAACAATAACCGCGAATTCGCCTTTTTCAATACTTAAGTTAATATTCTTCAAGCCTAC
ATGACCGTTAGGGTAGACTTTACTGACGTTTTTAAATTCGATTTGACTCATGTTTGACAC
CTTTCTTTAATAAAGAAAAGCCAAGGTAAACTGAAGCATGATAGACATTAGTTCTAGTGT
ACAAATCGTTTCAAATGTACAACTATAACTTTTCGATGTCTTTGCCAGTTTAGCGCCTAG
CTTTTCAATATCAATTTAGAATATAGCTATTGAACGAAAGCTTTTAAATTTTAAATTCGA
TCTTCGTTGTATTTTGAATTTGTGATTATTTCATATCTTTCACTAATTTTTCATACTCTC
TAACAATGTCGAAATTCGAATCTTTCGTATCAGTGTATCCTTCGTGTGAATATACTTCGC
TAATAATTTTGTGACCTTCTTTTGATTTAGCAATATCTATAAATGCCTTTTTCAATTTCT
TTTGGAAGTCTTTATCCATATCAGGTCTTACAGAAATTGTGTCATTCGGAATAGCTTGTG
TTAATTTTAAAATTCTTGTATCTTTAAATACATTTGGTTGATCTTTTTTAACTGTATTAC
GCGCATCGTTAAATACTGCTGCAGCATCTACATCTCCATTTAATAATGAAATTACTGCTT
GGTCATGACCTTTTACGTTTACAATTTTCATGTCTTTTGTTGCATTAATACCTGCTTCAT
TTTTCAACATCGCTAGTGGGAATGTATACCCGGCAGTTGAAGTAACATCTTGTAATGCGA
TTTTTTTACCTTTTAAATCTTTTAAGCTTTTAATTTTCGAGTCTTTTTTAACAAGTATTT
CTGATTTGTAACTGTCTACAAGTTCTTTACTTGCAGAACCATCTTCTTTTACACCAAAAC
GTTGTGCTTGTAATAATAAATCAGCTGCTTTTTGATCATGTGCCAATGTGTATGCTGTTG
GTGGTAAGAAACCAACATCGACTTTTTTAGATTTCATAGCTTCTACTATTGTGTTGTAGT
TAGTAGATACAGATACCTTAACTGGAATACCTAACTCCTTAGATAACAACTTTTCTAATG
GCTTCGCTTTAGCTTCTAAAGTCCCGGCATTTTGAGAAGGTACAAATTGAACTGTTAATT
CTTTAGGTGTGTATCCTCCTGATTTAGAGTCTGAATCATTACTGCTGTTCTTTTGATTAT
CCAAAGAACTTGAATTCCCACATGCTGCTGCAAAAACAATGACTGCTAACATTAACACAA
ATAAATACTTGAAATTTTTCATTTTGATAACTGTCCCCTTCACATTCTTAATCGTGTAAT
ATGTATGCATTAAAATTACACTTATAGCGTATCATATTTAAATGCAAAAAAGTATTTTAT
AAAAATGAATTTTAATAACTTTCTTTAAGAGTGTGATAAGATTTTGTAAATTTTTAGTTA
ATTTGCCTGTTTTCAACTTATATTTATCCTATAATTCAAGAGCAAATAAAAATCAAAAGG
AGCCTCATAAAATGAAAAAAATATATAAGTCATTAACTGTCTCTGCAATTGTTGCAACGG
TATCATTAAGTGCATTACCACAATCTTTAGCTATAACACATGCGTCACAACCTACAAAAC
AACAGCAAACAGTATTATTTGATCGTTCCCATGGTCAAACAGCTGGTGCTGCAGATTGGG
TAAGTGATGGTGCATTTTCAGATTATGCAGATTCAATGCAAAAACAAGGCTATGATGTTA
AAGCGATAGATGGTCATTCGAACATAACAGAAGCAAGTTTGAAAAACTCTAAAATATTTG
TCATTCCTGAGGCTAACATTCCTTTCAAAGAATCAGAACAGGCTGCAATCGTCAATTACG
TTAAGCAAGGCGGTAACGTTGTCTTTATTTCAGATCACTATAATGCGGATAGAAATTTAA
ATCGTATTGATTCATCTGAAGCAATGAATGGTTATAGACGTGGTGCTTATGAGGATATGT
CGAAAGGTATGAATACAGAAGAAAAAAGTTCTACAGCAATGCAAGGTGTGAAAAGCTCAG
ATTGGCTATCTACTAACTTTGGCGTGCGTTTTCGTTACAATGCGTTAGGTGATTTAAATA
CGAGTAATATAGTTACTGCAAAAGAAAGTTTTGGTATTACTGAAGGTGTTAAATCAGTAT
CCATGCATGCAGGTTCCACATTAGCCATCACCAATCCTGAAAAAGCTAAAGGTATTGTGT
ATACACCAGAAAAACTGCCAGCTAAAAGTAAATGGTCACATGCTGTAGATCAAGGTATTT
ATAACGGTGGAGGTAAGGAAGAAGGTCCATATGTTGCAATATCAAAAGTAGGTAAAGGTA
AAGCAGCTTTCATCGGTGATTCATCACTAGTGGAAGATAGTTCGCCAAAATATGTGAGAG
AAGATACTGGGGAAAAGAAGAAAACATATGATGGATTTAAAGAGCAAGACAATAGCAAAT
TATTAAATAATATAACGACTTGGATGTCTAAAGATAATGATGGGAAATCACTTAAGGCGA
GTGGAGTAACATTAGATGCTAAGACTAAGTTGCTTGATTTTGAAAAGCCAGCAAACTCAA
CAGAGCCTGAAAAAGAACCGTGGGCACAACCACCAAGTGGTTATAAATGGTATGATCCAA
CAACCTTCAAAGCAGGTAGTTATGGCAGTGAAAAAGGAGGGGGACCTCAGCCGAATACAC
CAGATGATAATACGCCAACAAATCAGAATGGGAAAGTATCATTTGATATTCCACAAGATG
TATCTGTAAATGAGCCATTTGAAATAGCGATTCATTTAAAAGGTTTTGAAGCGAACCAAA
CACTTGAGAATCTTAGAGTTGGCATTTACAAAGAGGGTGGACAACAAATTGGACAATTCT
CAAATGGAAATGGTGCATTCAGCCCTCCAGGATACAGTACGTTGTCAACAGTTAAAACTG
ATGAAAATGGAGATGCTACAATCCAAATTAATGCAAAAGTACTTGAAAATACTGAGGGGT
CAAAGATTCGTTTGAAACTCGGTGACAAAACCTTGATTACAACAGACTTCAAATAAATAT
ATAATAGATTTAAGAAAGTATGTTTTTGATTTAAGGAGTGGTTGAGGATGTCAAACATAG
CATTTTATGTCGTGAGTGATGTGCATGGCTATATTTTTCCAACAGATTTTACGAGTAGAA
ATCAATATCAGCCCATGGGACTGTTACTAGCGAATCATGTTATTGAACAAGACAGAAGGC
AGTATGACCAGAGTTTTAAAATAGATAATGGTGATTTCTTGCAAGGGTCACCATTTTGTA
ATTACTTAATCGCGCATAGCGGTAGTAGTCAGCCTTTAGTTGATTTTTATAATCGAATGG
CATTCGACTTTGGTACGCTAGGTAATCATGAGTTTAATTATGGATTGCCATACTTAAAAG
ACACTATAAGTAAACTTAACTATCCAATATTGTGTGCAAATATTTATGAAAATGATAGTA
CATTGACGCATAATGGTGTGCAGTATTTTCATGCGGGTAATCAAACGGTTGGTGTAATAG
GATTGACGACACAATTTATCCCGAATTGGGAACAGCCAGAGCATATTCAGACACTTACAT
TTCATAGTGCTTTAGAAACACTTCAACAACACTTACCTGAAATGAAGCGGCGTGCTGATA
TTGTAGTAGTTTGTTATCATGGGGGCTTTGAAAAAGATTTAGAAAGTGGTAATCCAACCG
AAGTATTGACGGGAGAAAATGAAGGCTATGCCATGTTAGAAGTATTTTCACAAGACATTG
ATATCTTTATTACAGGTCATCAACATCGACAAATTGCTGGGATGTATAAGGATACCGCCG
TGATTCAACCTGGTACGAGAGGTACAACTGTAGGGAAAGTTGTCTTAAATACTGATGAAT
ATGAAAATGTATCCGTTGAATCATGTGAATTACTGCCTGTTATAGATGATTCTACATTTT
CTATTGATGAAGATGACCAATATTTACGTAAGCAGTTAGAGGACTGGTTAGATTACGAAA
TTACTACATTGCCATATGATATGACGATTGATCATGCATTTAGGGCACGTGTAGCACCGC
ATCCATTTACTAATTTTATGAATTACGCTTTACTAGAAAAAAGTGGTGCAGATGTTGCCT
GCACAGCTTTGTTTGATTCTGCTAGTGGTTTCAAGCAGGTCGTGACGATGAGAGATGTTA
TTAACAATTATCCATTTCCAAATACATTTAAAGTTTTAGCTGTAAGTGGTGCCAAACTTA
AAGAAGCCATTGAACGATCAGCAGAATATTTTGACGTGAAACATGATGACATAAGTGTGA
GCGCAGACTTCCTTGAACCTAAACCACAGCACTTTAATTATGATATATATGGTGGCGTAA
GTTATATCATTCATGTTGGAAGACCAAAGGGACAACGTGTGAGTAACTTATTGATTCAAG
GTCATCCAGTTGATTTAAACCAGACATATACAATTTGTGTGAATAATTATCGTGCAGTTG
GCGGTGGTCAGTATGATATGTATATCGACGCGCCAGTTATAAAAGATATTCAAGTTGAAG
GCGCACAACTATTTATTGATTTTTTATCAAATCATAATTTGATGCGCATCCCACAAGTTG
TTGATTTTAAAGTTGAAAAGTGACGAAAAAGATATATGTTTAAAGCGAGAAAGTATTATT
TTTAGACGACGTGATTGAAATGTCACGCCCTGTCAAAATGAATAGTTTGTTAAAGTTGTA
TTTTGATAAAAATATACTGACACCACAAAAATTATTGAATTATTTGAAAGTCGATGAAGT
ATTTCTGAATCATCTAGCAGGTATTAATTTAAAACTCTTTAAGGATTATGTTAATGAAAA
TAGAGAATATAATATAACGAATCTATATAAATAAGACACAAATATGTAAAGCTCGAGCTG
AAAAGATCATCATTTCAGTTCGAGGTTTTTTTATGTGTAACATCTGTTGATAGGTATCTA
TAAAGTCTTGTAAATGTTGTGTTTTACGCGACATAACGGGCTTTTTAGACTATTGAAGAA
TATTCAGAATTAAATATATAATTATGAATAAATTATGTCATTGGAAAAATTATGTTTTCA
AAATCATTCTAAAAACATTGAAATAACAGTGATTTCAAGAAAACATTTATTTTAAAATTT
GATATTTGTTCAAATAATATTCGAAATTTAATTTTTTTGTATAGAATTCTCTTTATATCC
GAGAAAACATATACTATAATGTTTGTGAAATAATTCACAAACTAAAAAGGAGTGGTTGTA
TATGTTAACTATACCTGAAAAAGAAAATCGTGGATCGAAAGAACAAGAAGTGGCTATTAT
GATTGATGCCCTAGCTGATAAAGGGAGAAAAGCTCTAGAAGCATTATCTAAAAAGTCACA
AGAAGAGATTGATCATATTGTTCATCAAATGAGCTTAGCGGCTGTTGATCAACATATGGT
GCTAGCAAAATTAGCACATGAAGAAACTGGAAGAGGTATATACGAAGATAAAGCAATTAA
AAATCTATATGCTTCTGAATATATTTGGAATTCAATTAAAGATAATAAAACAGTAGGAAT
TATTGGTGAAGATAAAGAAAAAGGACTGACATATGTAGCGGAACCAATTGGTGTTATTTG
TGGTGTAACACCTACAACGAATCCTACATCTACAACAATCTTTAAAGCAATGATTGCAAT
CAAAACAGGTAATCCGATTATTTTTGCATTCCATCCAAGCGCGCAAGAATCATCGAAACG
TGCAGCTGAAGTTATGTTAGAGGCTGCAATCAAAGCAGGTGCACCGAATGATATCATTCA
ATGGATTGATGTGCCATCTATCGAAGCGACAAAACAATTAATGAATCATAAGGGGATTGC
GTTAGTGTTGGCAACAGGTGGCTCTGGCATGGTTAAATCTGCATATTCAACTGGAAAACC
AGCGTTAGGTGTAGGACCAGGTAACGTACCTTCTTATATTGAAAAAACAGCACATATTAA
ACGTGCAGTAAACGATATTATTGGTTCAAAAACATTTGATAATGGTATGATTTGTGCTTC
TGAACAAGTTGTAGTGATTGATAAAGAAATTTATAAAGACGTTACAAATGAATTTAAGGC
CCATCGAGCATACTTTGTGAAAAAAGATGAATTGCAGCGCTTAGAAAATGCAATTATGAA
TGAACAAAAAACAGGTATTAAGCCTGATATTGTAGGTAAATCTGCAGTCGAAATTGCTGA
ACTAGCTGGTATTACTGTCCCCGAAAATACAAAACTTATCATAGCTGAAATTAGCGGTGT
AGGTTCAGACTATCCGTTATCTCGTGAAAAATTATCCCCAGTATTAGCTTTAGTAAAAGC
ACAATCTACAAAACAAGCATTTCAAATTTGTGAAGACACATTGCACTTTGGTGGATTAGG
TCATACGGCCGTTATCCACACAGAAGATGAAACATTACAAAAAGACTTTGGTCTTAGAAT
GAAAGCGTGTCGTGTACTTGTAAATACACCATCAGCAGTTGGAGGTATTGGTGATATGTA
TAACGAATTGATTCCATCTTTAACATTAGGTTGTGGTTCTCACGGTAGAAACTCTATTTC
ACACAATGTAAGTGCAACGGATTTATTAAATATTAAAACGATTGCTAAACGTCGTAATAA
TACACAAATATTCAAGGTTCCTTCCCAAATTTATTTTGAAGAAAATGCAATTATGAGCCT
TACAACGATGGAAAATATTGAAAAAGTTATGATTGTCTGTGATCCTGGTATGGTCGAATT
GGGATATACGAAAACTGTTGAAAAAGTATTGAATCAACGATCTGAGCAGCCGCATATTAA
AGTGTTTAGTGATGTTGAGCCAAACCCATCAACGAATACTGTCTATAAAGGCTTAGAAAT
GATGATAGATTTTCAACCAGATACAATTATTGCACTTGGTGGTGGCTCTGCAATGGATGC
TGCCAAAGCAATGTGGATGTTCTTTGAGCACCCAGAAACATCATTCTTTGGTGCAAAACA
AAAATTCTTAGACATAGGTAAACGTACTTATAAAATTGGCATGCCTGAAAATGCAACATT
TATTTGTATACCAACGACATCGGGTACAGGTTCTGAAGTGACTCCATTTGCTGTTATTAC
TGATAGTGAAACGAATGTAAAATATCCATTGGCAGATTTTGCATTAACACCTGATGTAGC
AATTATCGATCCTCAGTTTGTTATGAGTGTTCCGAAAAGCGTCACAGCAGATACTGGTAT
GGATGTTTTAACACATGCGATGGAGTCATATGTGTCAGTCATGGCATCGGATTATACTAG
AGGATTAAGTTTACAAGCGATTAAGCTAACGTTCGAATATTTAAAATCATCTGTTGAACA
AGGTGATAAAGTTTCAAGAGAGAAAATGCATAATGCTTCAACATTAGCTGGAATGGCATT
TGCCAATGCTTTCTTAGGTATCGCGCACTCAATTGCACATAAAGTTGGTGGCGAATATGG
TATACCACATGGTAGAACAAATGCGATATTACTTCCACATATTATTCGTTATAATGCTAA
AGATCCACAAAAACATGCGTTATTCCCTAAATATGAATTCTTTAGAGCGGACACAGATTA
TGCAGATATCGCGAAATTCTTAGGATTAAAAGGAAATACGACAGAAGCACTCGTAGAATC
ATTGGCCAAAGCTGTTTACGAATTAGGTCAATCGGTTGGCATTGAAATGAACTTGAAAGC
ACAAGGTGTTTCTGAAGAAAAATTAAATAGCACTATTGATAGAATGGCAGAGCTAGCATT
TGAAGATCAATGTACAACTGCAAACCCAAAAGAGGCGCTCATTAGTGAAATTAAAGGTAT
CATTCAAAGAGCATATGATTATGAAGAATAGTTTTTCAAGATTGTGCCACGAATGATAGA
GCTTAAACCTCTGAAATTAAAAGTTTAATCATATATCAAATGAAATGATAAGTCGGTAAT
CATAATTGGTTATCGGCTTTTTATTTTTTATCATCAAAATATCTATCAAAATAATCATAA
AAAAATAAAAAGTTTAAATAAAGAACTTCTTAAGATTGAGATTATTTTCACAAAGACTTA
CACTTTTAGAGTATAATTATTTTTAAAGGCATATAAATGTGAAAGAAGAAATATTTACCT
TTAAAAGTAATTTATTGTTTAAATACATTGTAATATGTAAATACTATATATATAATACCA
ACAATATTGAAAAATTTAAGGGAGGTAAATAATGGATAGTGCATTAGAATTAACAAAAAT
TAAAGAAGTGTTACAAAAAAACTTAAAGATATTAATTATCTTGCCACTATTATTTTTAAT
TATTAGCGCGATTGTTACGTTTTTTGTCTTATCACCTAAATATCAAGCTAATACACAAAT
TTTAGTGAATCAAACTAAAGGTGACAATCCTCAGTTTATGGCACAAGAAGTACAAAGTAA
TATCCAGCTTGTAAATACGTATAAAGAAATTGTTAAAAGTCCGAGAATTTTAGATGAGGT
GTCGAAAGACTTAAATCATAAATACTCACCTTCTAAATTATCGAGTATGTTAACAATCAC
AAACCAAGAAAATACACAACTTATCAACATCCAAGTTAAAAGTGGTCATAAACAGGATTC
TGAAAAAATTGCGAATAGTTTCGCTAAAGTAACAAGTAAACAAATTCCAAAGATTATGAG
TGTAGATAACGTATCAATTTTATCTAAAGCAGATGGTACAGCAGTTAAAGTCGCACCAAA
AACGGTAGTGAATTTAATTGGTGCATTCTTCTTAGGATTAGTTATCGCATTGATATATGT
ATTCTTCAAAGTTATTTTCGATAAGCGAATTAAGGATGAAGAAGACGTAGAGAAAGAATT
GGGATTACCAGTATTAGGTTCGATTCAAAAATTTAATTAAGGATGGTTGCTACTTATGTC
AAAAAAGGAAAATACGACAACGACACTATTTGTATATGAAAAACCGAAATCTACAATTAG
TGAAAAATTTCGGGGTATACGCTCAAACATCATGTTTTCAAAAGCAAATGGTGAAGTAAA
GCGTTTGTTAGTTACTTCTGAAAAGCCTGGTGCGGGTAAAAGTACAGTTGTATCGAACGT
CGCGATTACGTATGCTCAAGCAGGCTATAAGACTTTAGTAATTGACGGTGATATGCGTAA
GCCAACACAAAACTATATTTTTAATGAACAAAATAATAATGGATTATCAAATTTAATTAT
TGGTAGAACTACGATGTCAGAAGCAATTACATCAACAGAAATTGACAATTTAGATTTACT
CACAGCAGGTCCTGTACCTCCTAATCCATCAGAACTAATAGCTTCTGAAAGATTTAAAGA
ATTAGTTGATCTTTTCAATGAACGTTATGACATTATTATCGTTGATACACCACCAGTTAA
TACTGTGACGGATGCACAACTATATGCACGTGCCATTAAAGATAGCTTGTTAGTTATTGA
TAGTGAAAAAAATGATAAAAATGAAGTTAAAAAAGCAAAAGCGCTTATGGAAAAAGCAGG
CAGTAACATTTTAGGTGTCATTTTAAACAAGACCAAGGTCGATAAATCTTCTAGTTATTA
TCACTATTACGGAGATGAATAAATATGATTGATATTCATAATCATATATTGCCTGACATC
GATGACGGACCTAAAAATGAAACCGATATGCTCGAGCTTTTAAAGCAAGCAACAACACAA
GGTATTACAGAAATAATCGTAACACCACATCACTTACATCCACGATATAATACTCCAATA
GAAAAAGTGAAATCATGTTTAAATCATATTCAAAACTTAGCTGAAGTTCAAAAGCTGAAC
TTAAAGTTTTATTATGGTCAGGAAATAAGAAATACTGATCAAATACTTAAAGATATTGAT
CATAAAGATATTACTGGTATTAATGATTCACGCTATTTACTCATAGAATTCCCATCAAAT
GAAGTTCCACATTATACTAATCAATTATTTTTCGAGTTACAAAGTAAAGGATTTATACCT
ATCATTGCACACCCAGAGCGTAATAAGGCAATCACCCAAAATCTTGATATTCTTTACGAT
TTAATTAATAAAGGGGCATTAAGTCAAATTACAACATCATCTCTTGCGGGGATTTCTGGT
AAAAAAATTAGAAAATTAGCAATACAAATGATTGAAAATAATCTGACCCATTTCATAGGA
TCAGATGCGCATAACACAGAAATAAGACCATTCTTAATGAATGATTTATTCAAAGATAAA
AAATTACGTCAATATCAAGATGATATGAACGGATTTATTAGTAATGCGAAGTTAGTTGTT
AATAATAAAAAAATTCCTAAACGAATGCCACAACAAGACTATAAACAGAAAAGATGGTTT
GGGTTATAAACAGCAAATGAGGGGTTTTATGGCACATTTATCTGTGAAATTGCGGCTTCT
AATATTGGCATTAATCGATTCGCTGATTGTGACAGTTTCAGTGTTTGTGAGTTACTACAT
TTTAGAGCCGTATTTCAAAACATACTCTGTCAAATTACTAATATTGGCAGCTGTTTCACT
ATTCATATCACATCATATTTCAGCATTTATTTTTAATATGTACCATCGTGCATGGGAATA
TGCCAGTGTGAGTGAATTAATTTTAATTGTTAAAGCTGTTACGACATCTATTGTTATAAC
TATGATTGTCGTGACAATTGTAACAGGCAACAGACCGTTTTTTAGGCTGTATTTAATTAC
TTGGATGATGCACTTGATTTTAATAGGTGGCTCGCGTCTCTTTTGGCGAATTTACCGAAA
ATATCTTGGGGGTAAATCATTTAATAAAAAACCTACTCTAGTTGTTGGTGCAGGTCAAGC
AGGATCAATGCTGATTAGACAAATGTTGAAAAGTGATGAGATGAAACTTGAACCAGTATT
AGCTGTTGATGATGATGAACATAAACGTAATATCACCATTACTGAAGGTGTTAAAGTTCA
AGGGAAGATAGCAGACATACCAGAATTAGTGAAAAAATATAAAATTAAAAAAATTATTAT
CGCTATTCCGACAATCGGGCAAGGGCGTTTGAAAGAGATTAATAATATTTGCCATTTAGA
CGGTGTTGAATTATTGAAAATGCCTAACATTGAAGACGTGATGTCTGGTGAATTGGAAGT
CAATCAATTGAAAAAAGTTGAAGTGGAAGATTTGTTAGGCAGAGATCCCGTTGAGCTAGA
TATGGATATGATATCAAAAGAATTAACGAATAAAACTATTCTAGTGACAGGTGCAGGTGG
TTCAATTGGTTCTGAAATTTGCAGATAAGTATGTAACTTTTATCCAGAACGAATTATCTT
GCTTGGACATGGTGAAAACAGTATTTATTTAATTAATCGAGAATTACGTAATCGTTTTGG
AAAACACTTTGATATTGTGCCTGTTATTGCAGACGTTCAAAATAGAGCGCGCATGTTTGA
AATTATGGATCAATATAAACCATATGCAGTTTATCACGCAGCGGCACATAAACACGTACC
GTTAATGGAATATAATCCTGAAGAAGCAGTTCGTAATAATATTTTAGGGACAAAAAATAC
TGCAGAAGCAGCGAAACATGCAGGTGTAAAGAAATTCGTGATGATTTCCACCGATAAAGC
AGTTAACCCACCTAATGTTATGGGTGCTTCAAAACGTATTGCAGAAATGATTATTCAAAG
CTTAAACGATGAAACGCATCGAACAGATTTTGTTGCAGTAAGATTTGGTAATGTACTTGG
TTCGAGAGGATCCGTGATTCCGCTTTTTAAAAGTCAAATTGAAGCGGGAGGTCCAGTTAC
TGTAACGCATCCTGAGATGACAAGATATTTTATGACGATACCCGAAGCTTCTAGATTAGT
TTTACAAGCAGGTGCACTCGCAGAAGGTGGCGAAGTATTTGTGTTGGACATGGGAGAACC
AGTCAAGATTGTAGATTTAGCCCGCAACTTAATTAAGTTAAGTGGTAAAAAAGAAGAAGA
TATACGTATCACATATACGGGTATTAGACCTGGCGAAAAAATGTTTGAAGAGTTAATGAA
TAAAGACGAAGTACACCCTGAACAAGTATATGAAAAAATTTATCGCGGTAAAGTAAAGCA
TATGACAAGTAATCAAGTTGAAGCGATTATTCAAGATATTGTAAATGATTTTAGTAAAGA
AAAAATTATTAACTATGCCAATGGCAAAAAAGGGGAATAATGATGTTTGATGACAAAATT
TTATTAATAACTGGTGGCACAGGCTCATTCGGTAATGCTGTTATGAAACGCTTTTTAGAT
TCTAACATCAAAGAAATTAGAATTTTCTCGCGTGATGAGAAAAAACAGGATGATATTCGA
AAGAAATATAACAACTCTAAATTGAAGTTTTATATTGGAGATGTGCGTGATAGTCATAGT
GTGGATACAGCCATGCGGGATGTTGATTATGTATTCCATGCAGCTGCGTTAAAGCAAGTA
CCATCGTGTGAATTTTTCCCAGTTGAAGCGGTAAAGACCAACATTATTGGTACTGAAAAT
GTATTACAGAGTGCTATTCATCATAATGTTAGAAAGGTCATTTGTTTATCTACAGACAAA
GCAGCGTATCCAATTAATGCAATGGGGATATCAAAAGCGATGATGGAAAAAGTGTTCGTG
GCAAAATCGCGAAATGTACGAAGTGAACAAACGCTAATTTGTGGCACGAGGTATGGAAAC
GTGATGGCTTCAAGAGGATCCGTAATCCCGTTATTTATAGACAAAATTAAGGCGGGAGAG
CCTTTGACGATTACTGATCCAGAAATGACTCGTTTCTTAATGAGTTTAGAAGATGCAGTA
GAGCTCGTTGTTCATGCATTTAAACATGCAGAGACAGGCGACATCATGGTTCAGAAAGCA
CCTAGTTCCACTGTAGGTGACCTTGCAACAGCCTTATTAGAATTATTTGATGCGGATAAT
GATATTGAGATTATCGGGACTCGTCACGGAGAAAAGAAGGCAGAAACCTTATTGACACGA
GAAGAGTACGCGCACTGTGAAGACATGGGTGAATATTTTAGAGTGCCGGCAGACTCCAGA
GATTTAAACTATAGTAATTACGTTGAAACTGGTAACGAAAAGATTACTAAAGCTTATGAA
TATAACTCCGATAACACACATATTTTAACAGTAGAGGAAATAAAAGAAAAACTACTGACG
CTAGAATATGTTAGAAACGAATTGAATAATTATAAAGATTCAATGAGATAGGAGAGATTG
ATGTTGAACATTGTAATTACAGGAGCAAATGGATTTGTAGGGAAAAATTTAAAAGCAGAT
TTATCATCAACGACAGATCATCACATTTATGAAATACATCGACAAACAGATGAAGAGGAT
TTAGAGAAGGCTTTATTAAAAGCAGATTTTGTTGTCCATTTAGCGGGCGTTAATAGACCT
GAACATAATAAAGAATTCAGTTTAGGAAATGTAAGTTACTTAGACCATATACTTGAGATA
TTAACGAGAAATACAAAAAAGCCAACGATATTGTTATCGTCATCAATACAAGCAACGCAA
GATAATCCTTATGGAGAAAGTAAGTTGCAAGGGGAACAGCTATTAAGACAATATGCTGAG
GAGTATGGCAACCCGATTTACATTTATCGATGGCCAAATCTATTTGGTAAATGGTGCAAA
CCGAACTATAACTCAGTTATTGCGACATTTTGTTACAAAATAGCACGAGATGAAGAAATA
CAAGTGAATGATCGCAATGTTGAACTGACGCTAAACTATGTGGATGACATTGTGGCCGAA
ATTAAACGCGCAATTGAAGGGGAACCAACGATTGAAAATGGTGTGCCTACAGTTCCAAAT
GTTTTTAAAGTGACACTTGGAGAAATTGTAGATTTATTATATAAATTTAAACAATCACGA
ATCGATCGAACGTTACCAAAGTTAGACAATGTATTTGAAAAGGATTTATATAGTACGTAC
TTAAGTTATTTGCCGACGACGGACTTTAGCTATCCACTTGTAATGAATGTGGATGATAGA
GGTTCATTTACAGAATTTATAAAATCACCGGATCGTGGTCAAGTATCTGTAAATATATCT
AAACCAGGTATTACTAAGGGGAATCATTGGCATCATACTAAAAATGAAAAGTTTTTAGTT
GTATCAGGTAGAGGTGTGATTCGCTTTAGACATGTTAATGATGATGAAGTCATAGAATAT
TATGTTTCTGGTGACAAACTGGAAGTCGTAGACATACCTGTCGGATATACACATAATATT
GAAAATTTAGGTGATACAGATATGGTAACTATTATGTGGGTGAATGAGATGTTTGATCCA
ACTAAGCCAGACACCTATTTCTTGGAGGTATAGCATATGGAAAAGTTAAAGTTAATGACC
ATAGTTGGTACAAGACCTGAAATTATTCGTTTATCATCGACGATAAAAGCATGTGATAAA
TATTTTAACCAAATATTAGTACACACAGGGCAAAACTATGACTATACGTTAAATCAAATT
TTCTTTGATGATTTGGAATTAAGACAGCCGGACCACTATTTAGAGGCAGTTGGAAGTAAC
CTCGGAGAAACGATGGGGAATATTATTGCAAAATCATATGACGTTTTAGCAAGTGAACAA
CCAGATGCACTTTTAATACTTGGCGATACAAATAGTTGTTTAGCGGCAGTATCTGCTAAA
CGTTTAAAAATACCTGTTTTTCATATGGAAGCGGGTAACAGATGTTTTGATCAAAATGTA
CCGGAAGAAATTAATCGTAAAATCGTTGATCATGTTAGTGATGTCAATTTACCTTACACG
GAGCATAGCAGACGCTATTTGTTAGATGAAGGGTTTAATAAAGCGAATATATTTGTTACA
GGTTCACCGATGACAGAAGTGATAGAAGCGCATCGAGATAAAATCAATCAAAGTGATGTG
TTAAATAAGCTTGGATTAGAACCACAACAATATATTTTAGTATCTGCACATAGAGAAGAA
AATATTGATAATGAAGACAATTTTAATTCATTAATGAATGCGATTAATGACATTGCTAAA
AAATATCAAATGCCTGTTATTTATTCGACACATCCAAGAAGTTGGAAAAAAATTGAAGAA
AGCCAATTTGAATTTGATCCATTAGTTAGACAGTTAAAACCATTTGGATTCTTTGATTAC
AATGCATTACAAAAAGATGCATTCGTTGTGTTATCAGATAGCGGCACCTTATCAGAGGAG
TCTTCAATATTGAAGTTTCCAGGTGTTCTTATCCGTACTTCGACAGAAAGACCAGAAGTA
TTAGATAAAGGGACAGTGATAGTTGGTGGTATAAGCTATAACAATCTTATTCAATCTGTT
GAACTAGCAAGAGAGATGCAAAATAATAACGAACCGATGATTGATGCAATAGATTACAAA
GACACAAATGTTTCAACAAAAGTAGTCAAAATCATTCAAAGCTATAAGGACATTATTAAT
CGAAATACTTGGAGGAAATGATGATGAAGATAGCGATTCTTGGCGCTACAAATATTAAGC
ACATGTCATTGTTATCGCATTACTTAAACCATATTGATTTGGAGAGCAATGACGTGGACA
TTATATATACTGACAAATATGATATCAACGAGCATATCCAAGGCATCAACAATTATTATA
AATACAAAGTAAATATTAAAGACAATTGGTCATTTTTCAAAAAAGCTAGAACGTATTATC
AATTTAAGCCCTATGCAAAACAAATTCTGAGACAAAATGAGTATGATTTTATTATTGTTT
GGGGAAGTTATACGGGACATTTGTTTAAGGGGTTTTTAAAAAAGCACTATAAAAACAAAT
TTATCTTAAATATAAGAGATTACTTTTATGAAAGAAATAAACTCATTAAGCATAGAATGA
AAAAAATTGTTAATGCCAGTAGACTAACGACGTTATCTTCAGAGGGTTTTCTATCTTTTT
TACCAAAATCTGATAAGTATAGAATTATTTATAGTTATAACTTAAGTATTATAGAAGAAA
GTTATGTAAATAAAAGTTATAAATCAATACTCCCTATTAATATAGGGTTTATAGGAAATG
TCAGATTTAATGAGATAAATGAAGCATTAATGAAAGAACTTGCTAATGATCCAAGGTTCC
ATTTGCAATATTTTGGAACGGGATCGAAACATTTAGAAGCATTTGCTCAAAAAAATCATA
TAAATAACGTTACATTTTCAGGTGGCTTTGATTTGACAGATACGCCTAAATTCTTAAATA
AAATTGACATTCTGAATAATTTGTTTGGTAATCAAAATATTGCTTTAGATACAGCTTTAT
CAATAAGAATGTACTATGCCTTGTTTTTAAATAAACCTATTATTACAACTGAGGGTACAT
TTACTGCTACGGAAGCGAATAAATTTGGATTGGGGTTTAGTGTTAGTCCAGAAAATTTAA
AAGGTATAGGTGATGTATTGATGAATTGGTATAACAATTTGGATGTAAATGACATTGAAA
ATAAAAGAGAAACTTATAGAAATAATGTAATTGAAAATAATAAACAGTTTTATAAGGAAA
TAGGTAGGATATTCAATGAATAAATTCTACAATGTCACATCATATGTCATTGCTATTTTA
ATATTTCCATGTCTTATATTTGGAGACAAACCATTATTATTTCTAGCACCTATATGTTAT
GGAGTTGGAAAACTCCTTTTAAGTTTCTCTAATAATGCAAATTTCAAGTTCTCAAAAATT
GTATATGATGTTTTGGGTTTTCTAAGATTAGTCATCATACCAGCAATGATTGCCTTATTC
AATGATTCAATTATAGATAATTTGCCATTAGGACAAACATATTTTAATGAAGCAGTTTTA
TACATGTGTGTAGAGTTTATCATAGGTTCATTATTTATTTTGATTCTATCAAGGACAAGG
TTATTTAAACAAAAAGTAGTGACACGCAATAATTTTAAGCTTTCTGGATCACCAATTTAT
TACATTCTATTTAGTTTAGTTATTTTTGGAATATTTTTAGTTTCTCCAGGAGTAAGAAAA
AATATATCATTTTTAATCATCAAAACAGATGCAATGGGTAGAGGAACGGAGACGGCAAGT
AGTTTAAATGTCCTTTTTGTTATGTTATTTCAACTGGCTTTAGCACTTTTATTTTTAGTT
ATTGCGTATGCGTCATATAAAAAATACAAAGATAACCCTAAAATTTATTATGCTATATTA
CCGCTATTTATAGGAGTTATTAATATTAGTTTAATTGTTGGTGAAAGAAGAAGTTATCAA
CTTTATACAATGATTGCTGTTTTAACAGTTGTTTCATTGTTGTTTTTTAAACATAAAAGA
CGTATCAATATTGTCATTATTTCGGTAGGTATCTTTGTATTAGCGTTAATGACATTATAT
AAGGAATTATATGTGTTTAATTATACATCGTATAGCGAAGCACTTAAGAGCACAAGTGTA
GGTAACTTGAGAATTGTTGATACGTTACAATCATATTTTTATGGACCGAGTAACATTGCG
GCTTCTATAGATTATTTAAATTATTATAATGGTTCATTTAAACAATATTTATTCGATAAT
ACGAGAGCTATTTTTGGTATTAACTTTTTTATAGATAAACAACATTTAATTACGAGTCAA
CTTTTCAATCAGTTGATATATGGTAGTAAACAATTGACCGGTCATCTTATATCGAGTGCA
GGATACGGCATTATATACTTTGGACCATTATTCTTCTATTTGAATTTGCTAGCAAATATT
TTCTTTGCATTTTTAGTCGAATATATTATTCGCAGAAGTAAATCATTAGAAGGGATATTT
ATTGGCACATACATTTATATGCGACTTATCACAAATGTTTTCAGTCATCCAACACCACTA
ATTACACTGATTTCTATGATTTTAGTTGTATACTCTATAGCTATCGTCCCAGGCATTATT
ATTAAAAATTTCACTAAAAAAGTAGGGATAGAATGATAATCAAAACATTTATGAAAACCA
AACTGTTTAGATTAATGAATACACCGCTATTGTTGTTTTATAAAAAAGAGTATTTAACTG
GATACTATTTTGAAAATAAAGTAGCTGGATGGTTATGGGCGTGGAAGGCAGTTCCATTTA
AATTGTTAGGTATTAATGCTCGTATACCATTTCCAGCTGACATAACTGTCAGAATGCATA
ATCCAAATAATATTGTTTTTGATAAAAATGATATTCATATATTCCAATCACCAGGTACGT
ATTTTAATAATTTTTCAGCAGTAATATATCTAGGAAGAGGTGTCTACATAGCACCTAATG
TAGGTATTATTACAGCAAATCATGACATTAAAAATTTAAAGTCACATGTCCCAGGAAAAG
ATGTCAAAATAGGCAATTATAGCTGGATAGGTATGAATTCAGTCATATTACCAGGCGTTG
AGTTAGGGGATCATACTATAGTAGGTGCTGGATCAGTTGTTACAAAAAGTTTTCCTGAAG
GCAACGTTATTATAGGCGGAAATCCAGCGAAAATCATTAAGAAAATCTGAGGCTAATTAT
GAAAATAAATAAATTTATTAGTGATTCATTTTTAATGATTTTAAGTAGCGGTATTGCGCA
AATCATACTAATCGTCACAACTCCAATTATTACAAGGTTATATTCGCCAGCTGAATTTGG
AGAGTTTACGATTTTCTCTAATATCGCAATGATTCTAATACCGATTATTAATGCAAGATA
TGATTTATTAATCGTAAATGCTAAAAATGATCGTATTGCAAATATACTTTCACAGATTAG
CTTTTTAATATCATTAGTCATTATATTAATACTAATTCCAGTATTTATGGTTAGTGCATT
ATTGTTTCCAAATTTTATACTAGATTTTATTTTTATTATTATCATGTTGTTTTTGGTAAG
TTTGACGAATATATTTACGAATTATTTAAATAAGGAACGGAAATATAAAGTATTAAGTTT
GATTAACGTTTTTAGAGCTGCATCAATGGCATTACTTCAAATCATATTTGGTTGTTTAGC
ATTTGGAAGTCTAGGTTTAATCATTGGATTTTCATTGTCTTATATTGCAGGTCTAACACT
CGGATATAGAACCTTTAAAAAGCATTTTAATATTGTAAAAGATAAAGAAGAGGCAAAGGA
GATATTTTTAGAAAATAAGAATCAGTTAGTTTATTCAACACCATCAATATTATTAAATAG
TTTATCTTTTTCGGTTGTTGTGTTCTTTATAGGTATTTTGTATACAAACACTGAAGTAGG
TATATATGGGATGGCGATCAGAGTATTGGGTATTCCAGTCACAATTATTTCTTTAGGTTT
ATCAAAAATATTTATGCAACAAGCCAATGATTATTACATCGAGTATGGTAATTTTCGGAA
TTTGTTACTTAAATTTAGTTCAGCATTAATCATAGTTTCAATCATACTCTATGTACCACT
TTATTTATTCAGCGAAGAACTAGTAAATATATTATTAGGAAAAAATTGGGTTGATGCAAT
TATTGTAATTAAAATTGTTATCCCATTATTTGTAGTAAGACTGATTGTATCTACAGTGTC
ACTTTCTGTGATTGTATTGCAAAAACAACAGTTAGAACTTATATTACAAGCGTTATTTTT
AGTAGGAACAACTATTACATTCATCATTTCTAAAATATTTAGCCTAACATTTTTAAACTT
CGTTTCTATTAATACAATTGTACTAGTATTCTCGTACATTATATTTTTTATAGCACTGTT
TTATTTCGCTAAAAACAAAAGATTCAAAGAAACTTAAGTTGAAATCTAAAATGACTACTG
AAAAGGACGATTAGATGAGCAAAAAAAATATTTTAATACTATGCCAGTATTTTTATCCGG
AGTATGTATCTTCTGCGACGTTGCCAACGCAACTGGCTGAGGATTTAACTGCTCAAGGTA
TCAATGTCGATGTCTTATGTGGTTGGCCATATGAATATAGTCAAAACAATAATGTCTCTA
AGACGGAAACGTATCATGACATTCATATTCGACGTCTTAAATATTCAAGATTTAATAATA
AAAGTAAGGTTGGAAGAATAATTAATTTCTTTAGTCTATTTTCAAAGTTTGCACTAAATA
TGCCAAAAATGTTGAAGTACGACCACATTCTTGTTTACTCTAATCCACCCATTTTGCCAT
TAATACCAGACGTTTTGCATAGAGTATTTAAGAAGAAATATTCTTTTGTAGTCTATGATA
TTGCGCCTGACAATGCTATTAAAACAGGAGCTACTCGACCTGGTAGTATGATTGATAAAT
TAATGCGTTATATCAATAAAAATGTGTATAAACACGCAGACAATGTCATTGTGCTTGGTA
CTGAAATGAAAAATTATTTAGTAAATCATCAGATTTCTAAAAATCCTAACAACATCCATA
TTATTCCTAATTGGTATGATATGCGTCAGTTGCAAGACAATCATATTGAAAATGACACAT
TTAGAACTTATCGCGAACAATACGACAAGATTTTATTATATAGCGGTAATATGGGTCAGT
TACAAGATATGGAGACACTCGTTTCATTCTTAAAATTAAATAAAAATGAAACGAAAACAT
TAACAATACTGTGTGGACATGGTAAGAAATTTGCTGAAGTCAAAGCGGCTATTAAGACAC
ATCAAATTGAAAATGTAAAAATGTTTGAATTTTTAACGGGGACAGATTACGCCGACGTCT
TGAAAATTGCTGACGTTTGCTTTGCATCACTTATTAAAGAAGGTGTTGGTTTAGGAGTGC
CGAGTAAAAATTATGGCTACCTAGCAGCTAAGAAGCCGTTAGTACTCATCATGGATAAAC
AATCTGACATTGTTCAACATGTTGAACAATATGATGCAGGTGTACAAATAGATAATGGCG
ATGCACAAGCTATTTATAATTTCATCAACACCCATTCTAGCCAAGCATTACAAGAAATGG
GTGAGCGCGCACATCAACTGTTTAAAGATAAATATACGAGAGAAATTAATACAATGAAGT
ATTACAATCTGTTGAAGTGAGGAGATAATTATGAAGCGATTATTCGATGTAGTAAGTTCA
ATTTACGGTTTAGTAGTATTAAGTCCAATCTTATTTGTAACGGCATTACTGATAAAAATT
GAATCACCGGGACCTGCCATTTTTAAACAAAAAAGACCAACTGTTAATAATAAACTTTTT
AATATTTATAAGTTCAGATCTATGAAAATAGACACACCCAACGTTGCAACAGATTTGATG
GATTCTACTTCATATATTACAAAAACAGGTAAAGTCATTCGTAAGACATCTATAGATGAA
TTACCACAATTATTGAATGTTTTAAAAGGTGAAATGTCGATTGTAGGACCGAGACCAGCA
CTTTATAACCAATACGAGTTAATAGAAAAGCGTACAAAAGCGAATGTGCATACGATTAGA
CCAGGTGTGACCGGCTTAGCTCAAGTGATGGGTAGAGATGATATTACAGATGATCAAAAA
GTAGCCTATGATCGTTATTATTTAACGCATCAATCCATGATGCTTGATATGTATATCATT
TATAAAACAGTTAAAAATATTATTACTTCTGAAGGTGTGCATCACTAATGAGAAAAAACA
TTTTAATTACAGGTATGCATGGCTACATTGGAAATGCACTGAAAAATAAGCTAACTGAAC
AAGGGCATCGAGTGAATCAAATCAATGTTAGGAATCAATTATGGAAGTCAACTTCATTCA
AGGACTATGATGTCTTAATTCATACGGCAGCCTTAGTTCACAATAGTACACCAGAAGCGC
GACTATCAGATTATATGCAAGTGAATATGTTGCTTACGAAGCAATTAGCACAAAAGGCGA
AAGATGAAGGCATCAAGCAATTTATTTTTATGAGTACGATGGCTGTCTATGGTAAAGAGG
GTAATGTTGGAAGAACAGATGAAATCAGTACACAAACACCAATAAAACCAACGACAAATT
ATGGGATTTCCAAAATGTTTGCTGAACAAGCATTATTAGAGATGGTGAGTAATACATTTA
AAGTCTCAATTGTAAGGCCACCTATGATTTATGGTCCAAATTGCCCAGGAAATTTCCAAC
GCTTAATGAAGTTATCGCAATTATTACCAATCATTCCTGATATTAAAAATCAGCGTAGTG
CTTTATATATTAAACATCTGACAGCATTTATTGATCAATTAATATCACTAGAAGTGACGG
GGGTATATCATCCGCAAGACAGTTTTTATTTTGATACATCAGCGGTAATGCATGAAATTC
GTCATCAAGCACATCGTAAAACCATTATGGTAACTATGCCATCAATGTTAAATAGATATT
TTAATAAATTGTCGATTTTTAGAAAATTATTTGGCAATTTAACATACAGTAAGACGTTAT
ATGAAAACAATAATGCATTAGAAGTTATCCCTGGAAAAATGTCACTTGTTATTGCGGACA
TCATGGATGAAACGACAACCAAAGATAAGGCATAAGTCATCTATTAAATGAAATAAACAT
ACAAATAGTTTTTATTTGGAGGTTATAGTATGAAATTAGCAGTAGTTGGCTTAGGTTATA
TCGGTTTACCAACATCAATTATGTTTGCAAAGCATGGTGTCGATGTGCTTGGTGTTGATA
TAAATCAAAAAACAATAGATAAGTTACAAAGCGGTCAAATTAGTATTGAAGAACCAGGAT
TGCAAGAAGTTTATGAAGATGTACTGGCATCGGGTAAATTAAAAGTATCCACAACACCTG
AAGCATCTGATGTATTTATCATTGCAGTACCGACACCGAACAATGATGATCAATATAAAT
CATGTGATATTTCTCTTGTAATGAGTGCACTCGACAGTATTTTACCATTTTTAGAAAAGG
GAAATACCATTATTGTTGAATCGACAATAGCGCCTAAAACGATGGATGATTTTGTAAAAC
CAGTTATTGAAAATTTAGGATTTATAATAGGTGAGGATATTTATTTAGTCCATTGTCCAG
AACGTGTATTGCCAGGAAAAATTTTAGAAGAATTAGTTCATAATAATCGTATTATTGGTG
GCGTGACTAAAGCGTGTATTGAAGCAGGAAAACGTGTTTATCGTACATTTGTACAGGGCG
AAATGATTGAAACTGATGCGCGTACTGCTGAAATGAGTAAGTTAATGGAAAATACGTACA
GAGATGTCAATATAGCTTTAGCGAATGAGTTAACTAAAATATGTAATAACTTAAATATTA
ATGTGTTGGATGTTATTGAAATGGCTAATAAACACCCACGTGTTAATATCCATCAACCTG
GTCCAGGCGTGGGTGGTCATTGTTTGGCAGTAGATCCTTACTTTATTATTGCTAAAGACC
CTGAAAATGCAGCGCTCATCCAAACTGGACGTGAAATTAATAATTCAATGCCAGCCTATG
TCGTTCATAAAACGAAAGAAATGCTTAAAGTACTTAACGGGAATAAAGTTGCAGTCTTTG
GTTTAACATATAAAGGTGATGTAGACGATATTAGAGAATCCCCGGCATTTGATATTTATC
AATTGCTATTGCAAGAGAACGATATCAAAGTAAGTGCGTATGATCCACATGTTGAATTAG
ATTTTGTCGAACATGAAATGGCGCGTGCAGTTTCAGATGCATCGTTAGTATTAATTTTAA
GTGATCATTCAGAATTTAAACATTTAACAGATAACGATTTTAAAGGAATGAAACATAAAG
TAATTTTTGATACTAAGAATGTTGTTAAATCTGCATTTAAAGATGTATCATATTATAATT
ATGGCAATATATTTGATTTTATGGACAAACACATTTTATAAAATAAAGGCTCGAATCATT
AAAAGCGATCAATTGCCACGTGTTTGAATCTCAGAGAGGATAATGATATGAAGAAAATTA
TGGTTATTTTCGGAACTCGACCCGAAGCAATTAAAATGGCACCTTTAGTAAAAGAAATTG
ATCATAATGCGCAACTTGAAGCGAATATTGTGATTACAGCACAACACCGAGATATGTTGG
ATAGTGTACTAAATATATTTGATATTCAAGCTGATCATGATTTAAATATTATGAAAGATC
AACAGACGTTAGCAAGTCTTACTGCGAATACGCTCGCTAAACTCGACAATATCATTAACG
TAGAAAAGCCAGATATGATTTTAGTTCATGGTGATACAACTACGACATTTGTAGGTAGTT
TGGCGGCATTTTACCACCAAATTCCTGTTGGACATGTCGAAGCGGGACTGCGTACACATC
AGAAATATTCGCCATTTCCTGAAGAATTAAATCGTGTCATGGTAAGTAATATTGCAGAAT
TGAATTTTGCGCCAACGGTGATTGCTGCTGAAAATTTACTTTTTGAAAATAAAGATAAAA
ACAGTATCTTTATTACTGGAAACACAGCAATTGATGCACTTGCAACAACAGTACGTGATG
ATTTCGTTTCGAAAATTATTAATAAACATAAAGGTAAGAAAGTTATTTTATTAACAGCTC
ATCGTCGTGAAAATATTGGAGAACCTATGCACCGTATTTTTAAAGCAGTGAGAGATTTGG
CAGATGAATATGAAGATGTGGTCTTCATTTATCCAATGCATCGAAATCCAAAGGTTAGAG
CGATTGCTGAGCAATATTTGTCAAATAAAAATCGTATTGAATTGATTGAACCATTAGATG
CGATTGAGTTCCATAATTTTACAAACCAATCATATCTCGTGCTAACAGATTCGGGTGGTA
TTCAAGAAGAGACACCGACATTTGGTAAGCCTGTGTTGGTACTAAGGGATCACACTGAGC
GTCCGGAAGGTGTTGAAGCGGGGACGTCGAAAGTAATTGGTACTGATTATGACAATATTG
TTCGAAATGTGAAACAACTCATAGAAGATAATGACGCATATCAACGTATGAGCCAAGCGA
GCAATCCATATGGAGATGGCCAAGCATCGCGACGTATTTGTGAAGCTATCGAATATTATT
TTGGTTTACGATCCGACAAGCCGGATGAATTCATGCCATTATGTGATAAATAATTAAAAT
ACCCCCTAATCATGAAGCTGATATACATGACCAGCAGTGACTAGGGGATATTTTTATATG
ATTATTTTTGATAGTGGTAGCCAATATCATAAGTGAAAACTTTATTTGATAATATTGGGC
TTTTTTCTGCATCATGTTCACTTTTTAAACGTACATTTTTATGAGCTTCTTTAAATACAT
CTGAATTTAACCAATTGTTAAAACTCTCTTCAGACTCCCAAATGGTTAAGATTTTAACTT
CATCTGTATCTTCAGTATTTAATGTTTTAGTGACAAACATTTGTTGGAATCCTTCAATTG
TTTCGATTCCTTGTCTATTGTAAAAGCGCGCAATCGTTTCTTCTGCACTACCTTTTTCTA
ACTGTAATCTATTTTCTGCCATAAACATAGATAATCACTCCTCTATTTTATTATTTGATT
GTGGTAATGTTTTTACAAATGTGAATAGAACGATTGTTTGAATGACAACCATAATAATTA
ATCCTATTCTTACTGCCAAAACATCCACCATATAAATTGAAAAACCAATGACAATGTATA
AGCTAATTAAGATTTTTATTTTCTGCGGTAACGTATAACCGCGGTGTAAGTAAAAGTTTT
CAACATATTCTTTATAAATTTTTTGATTAATAAGCCAATTGTAAAAACGATCCGAACTTC
GTGCAAAACAAAAGACTGCTACGAGTAAGAAAGGTGTCGTTGGCAATAAAGGTAAAACGG
CACCGGCAATACCAAGTGCTGTAAATATCAGGCCAATGACGATTAATATAAGTCGCATTG
TAAAAACTCCATTCTAATACTAATGCGCATGTTATATCGTTATATCAATATAAATCATGC
TAGATGTAATATGTATGACAAGCGCAATGCGTAAGCAAATCGAAACCTTGGATTGTTTTT
ATCTTATTCATGCATTTTAAGTGCGACTTTCATAACAATTCAGTTGATTAATGAGAATAC
TTCTCAAGTAGTATAGTTATATTATGAGTTTTATTTTTGAAAAGTGCAATATATTTTCGA
TAATATAATCACTTTTTGTGGTTAAATAAGACGAAATTTTTAAAAGATGAAACATCTGTG
AGCTGATTATTTTATAAAATGTAAACGCTTACTATATAATGTGAATCATATCGTTTAAAA
TCATTATTATATATGATGCTGAATGATTTATTTTATAGCCTATAAACAAAGGAGAGATAA
CATGGCAGTAAACGTTCGAGATTATATAGCAGAGGATTACGGTTTATTTATCAATGGGGA
ATTTGTTAAAGGTAGCAGTGACGAAAAAATTGAAGTGAAAAATCCAGCAACTGGAGAAAC
ACTATCACATATTACGAGAGCAAAAGATAAAGATGTTGATGATGCAGTCAAAGTAGCACA
AGAGGCATTTGAATCATGGTCATTGACATCAAAAACAGAACGAGCACAGATGTTACGCGA
CATTGGTGATAAATTAATGGCGCAAAAAGACAAGATTGCAATGATAGAAACGTTAAATAA
TGGTAAGCCTATTCGTGAAACAACAGCGATTGATATTCCATTTGCAGCAAGACATTTCCA
TTATTTTGCAAGTGTTATTGAGACTGAAGAAGGCACAGTGAATGATATCGATAAAGATAC
GATGAGTATTGTAAGGCATGAGCCGATTGGAGTAGTCGGTGCGGTTGTTGCTTGGAACTT
CCCAATGTTATTAGCTGCATGGAAGATTGCACCTGCCATTGCTGCAGGTAATACGATTGT
GATACAACCATCGTCTTCGACACCATTAAGTTTATTAGAAGTTGCAAAAATCTTCCAAGA
AGTGTTACCAAAAGGTGTTGTTAATATACTAACTGGTAAAGGATCAGAATCAGGTAATGC
AATATTTAATCATGAAGGTGTGGATAAATTATCATTTACTGGTTCAACTGATGTGGGATA
CCAAGTTGCAGAAGCTGCAGCGAAACATTTGGTTCCTGCTACATTAGAGCTTGGAGGTAA
GAGTGCCAATATTATTTTAGATGATGCTAATTTAGATTTAGCAGTTGAAGGTATTCAATT
AGGTATTTTATTCAACCAAGGTGAAGTATGTAGTGCAGGCTCTCGATTATTAGTTCATGA
AAAAATTTATGATCAATTGGTACCGCGTTTACAAGAGGCATTTTCAAATATTAAAGTCGG
TAATCCACAAGATGAATCTACACAAATGGGTAGTCAAACTGGTAAAGATCAGTTAGAAAA
GATTCAATCTTATATTGATGCAGCAAAAGAATCAGATGCACAAATATTAGCAGGAGGTCA
TCGTCTAACTGAAAATGGATTAGATAAAGGTTTCTTCTTTGAACCAACGTTAATTGCTGT
GCCAGATAATCAACATAAGTTAGCTCAAGAAGAGATATTTGGACCAGTGCTAACAGTCAT
TAAAGTGAAAGACGATCAAGAGGCAATAGATATCGCGAATGACTCAGAGTACGGTTTGGC
TGGTGGCGTATTCTCTCAAAATATTACACGTGCATTAAATATTGCGAAGGCCGTACGTAC
AGGACGTATTTGGATTAACACTTATAACCAAGTACCAGCAGGCGCACCATTTGGCGGTTA
TAAAAAATCAGGTATTGGTCGAGAAACATATAAAGGTGCGTTAAGCAATTATCAACAAGT
TAAAAATATTTATATTGATACAAGTAACGCTTTAAAAGGTTTGTACTAGAGTAAATATAG
TTTTTGAGGCGTGTTCGTAGGTCAGTCTATCGGTAGGTCTTAATGTTTAACGAAGCGATT
AAGATTTTAAGTAGAATGACTGGATGTATAGGAATGCGCGTAATGATATCAGTATATAAT
GAGAAAAATAACAGCAGTAGGATGATTTTTAATTACAAATCATCTTACTGCTGTTTTTAC
TTGTGCTCTTTTGCAGTACGTTTTTTATAAGACAACGTTTATTTGATTGAAAAGGGATTA
TAGTTTTTGACATTTTTATGTAAATAGCAAAATACTCTCGGCAGTTTTCCATATATTCTA
TATGATAGGGATAAAATAGCGATACAACGAGACATTAAGTGGTAAAAGTTTTTGCAAAAG
TGATATTACATTACGTTATAAAGGGTAAATATTAATGAACTGTCATGTCATAACATTGTT
ATTTTATAAATCATGTTTAGTTAAGAGAATGCTATTATTTTATAAAACTATAAATATTTA
CTTTTAAAACTAATTTTATTGAATATGGTGTTTTATTTAGGAGTGGAAAATTAGATGAAT
AAAAGGGAGAAAATTGCTTTAAATAGATACAAATATTTTCATCATGTTGATCATCAAAAA
ATTCAACAAAATTCTAAAAAGACATTATGGGCATCACTTATTATTACACTGTTATTTACA
GTGATTGAATTTGTTGGAGGATTAGTGTCAAATTCATTGGCATTACTTTCTGATTCGTTT
CATATGTTAAGTGACGTATTAGCACTAGGTTTATCGATGCTAGCAATTTATTTTGCAAGT
AAGAAGCCGACCGCACGCTATACATTTGGCTTTTTGAGATTTGAGATATTAGCAGCATTT
TTAAATGGTTTAGCATTGATTGTAATATCAATTTGGATTTTGTATGAGGCGATTGTGCGC
ATTATTTATCCACAACAAATTGAAAGTGGCATTATGTTTCTCATAGCTAGTATTGGTTTG
TTAGTTAATATTATTTTGACTATAATTCTAGTAAGATCTTTAAAACAAGAAGACAATATT
AATATTCAAAGTGCACTATGGCATTTTATGGGGGATTTGTTAAATTCTATTGGTGTTATC
GTAGCGGTAGTATTGATTCATTTTACTGGTTGGCGCATTATTGACCCAATCATTAGTATT
GTGATTTCAATCATCATTTTGCGTGGTGGTTATAAAATTACGCGTAATGCTTGGTTAATT
CTAATGGAAAGTGTACCTAAACATTTAAATACCGATGAAATCATTGAAGATATCATTAGT
ATCGATGGCATTTTAGATGTGCACGAGTTTCATTTGTGGAGTATTACAACAGACCATTAC
TCATTAAGTGCGCATGTTGTGTTAGATAGAAATTGTGATGTTGATGATTATCAAGCTATT
GATCAAGTTTCAACGCTGCTTGAAGAAAAATATGGCATTGCACATTCAACATTGCAAATT
GAAAACTTACAACTAAACCCATTAGATGAACCATACTTTGATAAATTAAAATAATTAAAC
AACATGCGCTGTGCCAGAATAACTTTAGCACAGCGCATGTTTTGTTTATGCTTATGTTGC
GTCACCTAAATCATTTTCATCAATTTCTTTAATGTCATCCACTTCTAAAACGACGTCTTT
AGGTTTCAGAATATGAATATGTTTTTCGTCATCTGTATGTAAAATACGTTCTATGATGTA
TCTTTGACCGGCCATTGTTTCCACAGCAATCTTTTTATTTCTTGCTAAACTTGCTACGAC
AGATTCTTTATCCATAATGATAGCCTCCTATATATATGTTTATTTAGTTATACCCTAACA
TTATTTTTATACTCTTTGAAAATATATTTCCTGAAATTTTATCTAAATATTTAAAAAAAT
AGCCCAATATCCTTGTAATCTGATAGGAATTATAGTAATATTTTTTCAACCATTGTTATA
GGAGGTTTTATTAATGACATTATTTTTACTAGAAGCCAATCATCTTGATTTTGCATCATC
GAAAGAAGAACTGGAAGCAAAGGCAGCATCGTTATCTACTAAATCAATACCAACTTTAAT
TGAAGTACAAGCTACTGAAAATTTAACTCATGGATATTTTATTGTAGAAGCAAATGATGA
AACAGAAGCTAAACAATTTTTAACAGACGCAGGTATCAGTATTCAATTAGTGAAAGAAGT
ACGCTTAGTTGGAAAAGATTTAGACGAAGTTAAAAATGGAGATGCACATGTCGATTACCT
TGTAACTTGGAATATTCCTGAAGGCATTACTATGGATCAATATTTAGCACGTAAAAAGAA
AAATTCTGTTCATTATGAAGAAGTACCAGAAGTAGAATTTAAACGTACATACGTATGTGA
AGATATGTCTAAATGTATTTGTTTATATAATGCACCTGATGAAGAAGCGGTGCGTCGTGC
GCGTAAAGCAGTAGATACACCAATTGATGGCATCGAAAAACTTTAATAAGACTACAAGTT
GATGTTAGTCATCAAATTTGAGTGTTTAGTATAGATGGACGAGAGTTATTTTAATAATAG
ATATCATGAACGCAATACAACATCTGTATGCAGAGGTATTGAAATAAAGATTTTTCTTAA
TATAGTATAGGCCTGCTATTTTTCTAAAGATAATTTATGAAAGTGGTAAGGAAAATATCG
TAACGAACACGATATCAATAATCATCTGTAGTTATAACAATTTGCGATATAAGGGCTGTG
TTAGGCATAGCCCTTTAGATATACACTTAATTCTTATTAAAATAGTAGGAATTAAAAGGG
GGATTGTCATGATTAAAATACAGCAATTACAACATCATTTCGGCACACATCAAGTCATAC
ATAACTTTAATTTAGATATTAACAAAGGTGAAATCATCTCATTTATAGGAAAAAGTGGTT
GTGGCAAGTCTACCTTACTTAATATTATTGGCGGATTTATTCAACCGTCGTCAGGACATG
TCGTAATTAATAATCAAGTAAAGCGAAACCCATCGCCAGATTGTTTAATGTTATTCCAAC
ATCATAATTTGCTACCTTGGAAGACGATTAATGACAATATTAGGATAGGGTTACATAAAA
AAATGACTGATACAGATATCAATGAACAACTCAAATTAGTTGATTTAGAAGGAAAAGGTA
AACATTTTCCTGAGCAATTATCTGGTGGTATGAAACAACGTGTAGCACTGTGTCGTGCAC
ATGTACATCAGCCAAACGTCATATTAATGGATGAACCATTAGGTGCATTGGACGCATTTA
CACGTTATAAATTACAGGATCAGTTAGTGCAATTAAAACATCAAACAAAAGCCACTATCA
TTCTTGTGACCCACGATATTGATGAAGCAATTTATCTTTCTGATCGAATTGTTTTATTAG
GAGAAGGTTGTAATATTATTTCTCAATATGAAATGACAACATCACATCCACGCAATCGTA
ATGATAGTCATTTGCTTAAAATCCGTCATGATATTATGGAAACATTTGCCTTGAATCATC
ATCAAGTTGAACCTGAATACTATCTATAAGGAGTGAAAAACGATGAAAAAAATTATCGCA
ATCGTCATTATTGGATTCCTTATACTTTCAGGTTGTGACTGGCAAAGGGTGTCTAAAGCA
CCGTCTAAAAAGTCGCAAAATCAGCAAGTAATTAAAATAGGGTATTTGCCGATTACACAT
TCAGCGAATTTGATGATGACTAAAAAATTATTATCGCAATCGAGCCACGCTAAATACAAA
CTTGAACTAGTGAAATTTAATAATTGGCCTGATTTAATGGATGCATTAAATAGTGGTCGT
ATAGATGGTGCATCGACTTTAATAGAACTTGCTATGAAGTCAAAGCAAAAGGGATCAAAT
ATAAAAGCGGTGGCATTAGGGCATCATGAAGGCAACGTCATTATGGGTCAAAAAGGCATG
CATTTGAGTGAATTTAATAATAATGATGAATATCATTTTGGTATACCACATCGTTATTCA
ACCCATTATCTTTTACTTGAAGCATTACGTAAGCAATTAAAGATTCGACCGAGCCATTTT
AGCTATCATGAAATGTCACCAGCAGAAATGCCAGCAGCTTTAAGTGAACATCGAATTACT
GGATACGCTGTAGCTGAACCGTTTGGTGCCCTCGGTGAAAAGTTAGGGAAAGGTGAGACT
TTGAAACATGGTGATGACGTCATTCCTGATGCATATTGCTGTGTGCTAGTGCTTAGAGGT
GAACTTCTGCATCAACATAGAGATATAGCGCAAGCGTTTGTACAAGATTATAAAAAATCC
GGCTTTAAAATGAATAATAAAAACACAAGTGTAGATATTATGACACAACATTTTAAACAA
AGTCGTGAGGTCTTAAAACAATCAGCCGAGTGGACATCATATGGCGACTTAACTATTAAA
CCATCCGGCTATCAAGAAATTTCGAAGTTGGTGAGACAACATCAATTATTTAACCCACCT
GCATATGATGATTTTGTTGAACCATCACTATATAAGGAGGCATCGCTTTCATGACACGTC
TCACAATAAATAAAATATTACTACCAATTATCACATTTATCATTTTCCTAGGCATATGGG
AATTAGTTATTATCATAGGACACTACCAACCAGTATTGCTGCCTAGTCCAGCGCTTGTAG
GAAAAAGTATTTGGACATTCATTGTTACTGGAGAGATTTTTCAACATTTGGTTATTAGTT
TATGGCGGTTTGTTGCAGGTTTTGTTGTCGCATTAATAGTTGCTATTCCAGTAGGGTTCC
TACTTGGAAGAAATCACTGGTTTTACAATGCAGTAGAACCACTATTTCAGTTGATTAGAC
CAATATCACCGATAGCTTGGGCGCCATTTGTTGTCCTATGGTTTGGTATAGGGAGTTTGC
CAGCGATAGCAATTATTTTTATAGCTGCCTTTTTCCCAATTGTTTTTAACACAATTAAAG
GTGTAAGAGATATTGAGCCTCAATATTTGAAAATAGCTACTAATTTAAATTTAACTGGAT
GGTCGCTATACCGAAATATTTTATTTCCTGGGGCATTCAAACAGATTATGGCTGGTATAC
ACATGGCCGTTGGAACAAGTTGGATATTTTTAGTTTCAGGTGAAATGATTGGAGCGCAAT
CAGGTCTAGGATTTTTAATTGTAGATGCACGGAACATGTTGAATTTAGAAGATGTGTTAG
CAGCAATCTTCTTTATAGGTCTATTTGGTTTTATTATTGATCGTTTAATTAGTTATATTG
AGCAATTTATACTGAAAAGATTTGGAGAGTAAGGAGAGATGATGATGATGACTTTAGAAA
CATTAATTAAAGAACAGTTGGATCCATATTTAGAAGAAATTGATGCTGGTACATATTATC
CGAAGGCATTTATTCAAAAGTTATTTGTAGATGGATATTTTGGTGAAGCATCACTTAGAA
AAAATGCTGAAGTAATTGAGGCAGTATCGCAGTCTTGTTTGACCACAGGCTTTTGCTTGT
GGTGCCAGTTGGCCTTTTCTACTTATTTGCAAAATGCACCACAGCCACATTTAAATAAAG
ACTTACAAGTGCAATTGTTATCGGGAGAAATATTAGGAGCTACCGGATTGTCTAATCCAA
TGAAATCATTTAATGATTTAGAAAAATTAAATTTAGAGCATTCATATGTCGATGGGCAAC
TAGTTGTTAGTGGACGTATGCCGGCTGTTAGTAATATCCAAGAAGATCATTACTTTGGCG
CAATTTCGAAGCATGAATCATCAGATGAATTTGTGATGTTTATATTACGTGCAAATCAAC
ATGGTATTACACTCGTTGAAAAAACAAACTTTTTAGGAGTCAATGGCTCAGCAACATATC
AAATTACGCTAAATCAAGTGGTTGTACCACAATCTCAAATTATTACGCATGATGCAAAAC
AGTTTGCTGCAACGATTCGACCACAATTTATTGCATACCAAATTCCAATTGGATTAGGAT
CAATCAAGAGTTCATTAGACTTAATCGATGCATTTTCTAATGCACAAAATGGTATCAATC
AATATTTAGTATACGATGTTGAAGATTTTAAAAAGCGTTATCATCAACTTAAAGAGGCAT
TTTATGCATTGTTAGAAGATGGCAATTTAGATGGCCATTTAAGTGAATTGATATCATTGA
AGAAGGACATTGGCTATTTATTGTTGGATGTAAACCAAGCTTCTGTTGTTAATGGTGGCT
CAAGAGCATATACACTGTATTCCCCACAAGTACGTAAATTAAAAGAAGGATTCTTCTTCG
CTGCATTAACACCGACATTAAGACATTTAGGTAAACTTGAAGAAACATTGAAGGACTAAG
TACAATATGCTGATTTGTTGTTTAGATGCATTTGTTGAAACATTTTTTATAAATAATATA
AATACTGGTTTATAAATATTTCCTGTTAATTTGTTATATCCTTTTAACTAGGAAAATATT
CATTTTGTAATAATAATAATCGTTATCATTGAAAAAGTGTTAATAAGGTGTATAATGAAA
ATGTGAACAATTAATGAACTTCTTATTTTAAAGAAGGTGAATACAATAGATACGCATACT
AAAGAACAACAATTCTCGAATCTAGTGAGATCTTATCGTAAAGAATACGTGGGTAAAGGC
CCTAATAGTATTCGAGTGTCGTTTAAAGATAATTGGGCGATTGCATATATGACTGGTGTC
TTAAGTAAAGTTGAAAGCTTTTACTTAAACGACAAACGCAATGAATCGATGCTACATTAT
ACACGCACAGAGAAGATTAAACAGATGTATAAAGAAATAGATGTAAATGAGATGGAAAAT
CTTGTAGGCGCTAAGTTTGTAAAATTATTTACAGATATTGATTTGAATGATGATGAAGTC
ATTTCAATATTTGTTTTCGATAAGTCAATAGAATAAGTGTTGCTGGTGTAAGGTACGCGG
TGCTGTTTGCTAACTTCGCTTTGAATTTAACAATAATTCAAGGGGGTGGTATGTCAAACG
GTGCCGTTTTTTTGTCGTATTTTTAAAACAAGCAACATGCAACACGTACTTTAAGGAAGT
CAAAATTTATCATTTAGGAGAGATGGATATGAAAATCGTAGCGTTATTTCCAGAAGCAGT
AGAAGGTCAAGACAATCAATTGCTTAATACTAAAAAAGCATTAGGATTAAAATCATTTTT
AGAGGAAAGAGGACATGAATTCATTATATTAGCAGATAACGGTGAAGACTTAGATAAACA
TTTACCGGATATGGATGTGGTTATTAGTGCACCATTTTACCCTGCATATATGACTCGTGA
ACGTATTGAAAAAGCACCAAAATTGAAATTAGCAATTACAGCAGGTGTCGGATCTGACCA
TGTAGACTTAGCGGCTGCAAGTGAACACAACATTGGTGTCGTTGAAGTTACTGGAAGTAA
TACAGTTAGTGTGGCTGAACATGCTGTCATGGACTTATTAATACTTCTTAGAAACTATGA
AGAAGGTCATCGTCAATCAGTAGAAGGTGAATGGAATTTATCTCAAGTGGGTAATCATGC
GCATGAATTACAACACAAAACAATTGGTATTTTTGGATTTGGACGAATTGGACAACTTGT
TGCTGAAAGATTAGCACCATTTAATGTGACATTACAACACTATGATCCAATCAATCAACA
AGACCATAAATTATCAAAATTTGTAAGCTTTGATGAACTTGTTTCAACAAGTGATGCGAT
TACAATTCATGCACCATTAACACCAGAAACTGATAACTTATTTGATAAAGATGTTTTAAG
TCGCATGAAAAAACACAGTTATTTAGTGAATACTGCACGTGGTAAAATTGTCAATCGCGA
TGCGTTAGTTGAAGCATTAGCATCTGAACATTTACAAGGATATGCTGGTGATGTATGGTA
TCCACAACCTGCACCTGCTGATCATCCATGGAGAACAATGCCTAGAAATGCTATGACAGT
CCACTATTCAGGTATGACATTAGAAGCACAAAAACGTATTGAAGATGGAGTTAAAGATAT
TTTAGATCGTTTCTTCAATCATGAACCTTTCCAAGATAAAGATATTATTGTTGCAAGTGG
TCGTATTGCTAGTAAAAGTTATACAGCAAAATAGAATAAGTATGTTGATTTAGCGATGAA
CACTTTCAATTTTATATAAATGAATTATATAAGTACTACTGCTGTTGTATAGATGGCAGT
AGTTTTTTTATGATTACATTTAAGTATATGAACTACTAGGATTGGACAATCATTTAACGT
TTACGCACATATGTGTTCACTTACGCAAATATTGATAAATTTCACTCGTTTGGAATAATA
TATAGTCATATAGTGCTAAATTTTTTGAGGTGTAATATGCAAGAAGCATTGTTAAATCGA
TGTATTTGTTTATTAAATAAATGGTCATAATTAAAAAAATTTGCTTCAACGTATGATCCA
GTAATAGATATCACATAAATGTTAGTGCGCATATACATGGAAATTGGGGTGTAGTTATCA
ATGAAACGCTTAAGTACGACTTTGAAAGTACGACTGATTAGTAATTTTTTACAGCTGATT
ATTACGACAGCATTTATACCGTTTATAGCATTATATTTAACAGATATGTTAAGTCAATCA
ATTGTCGGCATATACCTTGTTGGTTTAGTAGTTCTAAAATTTCCGTTATCTATTATATCT
GGTTACCTTATTGAAATATTTCCGAAAAAGTTGCTAGTACTTATTTATCAAGCAACGATG
GTTATGATGCTAGTGTTAATGGGGATGTTTGGATCACATCAGTTGTGGCAAATCATTGGC
TTTTGCGTTGCATATGCTATATTTACAATCGTTTGGGGATTACAATTTCCAGTTATGGAC
ACATTAATAATGGATGCAATTACCGAAGACGTGGAACATTATATTTACAAGATCAGCTAT
TGGATTACGAATTTATCGGTAGCTATTGGGGCATTGTTAGGTGGTTTGATGTATGGCTAT
AGTATGTTACTACTTTTCTTAATAGCAGCTTGTATATTTTTAATTGTACTGATTATTTTA
TATATTTGGTTACCTCAAGACGACAATCAAGTAAGGCAAAGTGATGATAATAGACATGTA
AGTAGTTATCAAAAATTACAAATTATGAATATGTTTCGTAGTTATAAATTAGTTTTAAAA
GACCGTAATTACATGTTATTGATTTCGGGGTTCAGTATTATTATGATGGGTGAATTTTCA
ATTTCTTCATACATTGCTATTAGACTAAAGGATCAATTTGAAACAATAAGCATAGGTTCA
TATGATATTACAGGTGCTAAGATGTTAGCAATTTTGCTAATGATCAATACAGTTGGCGTC
ATTTTACTTACGTATTTTATCTCGAAAGTTGTATTGAAAGTAGATTTTAAAATAGCTTTA
ATAACTGGTTTGCTAATTTATATTGTCGGCTATAGTGGTCTAACGTATCTTAATCAGTTT
GGCTTATTAATCATTTTTATGATAGTTGCAACTGTAGGTGAAATTATTTATTCGCCTATA
GTTTCAGAACAACGTTTTAAAATTATTCCTAAAGCCAAAAGGGGAACATATAGTGCGGTT
AATGCATTAGGTATTCATATTTCAGAAACACTAGCTAGATTAGGGATTGTGTTGGGTGCT
TTCTTAACATCATTACAAATGGGGCTGTATATGTTTGTAGTGTTAACAATTGGTGCGAGC
ATGCTTGTTGCTGGTGTATTTGGGGGACAAAAGCAATCAAATACAGATTGAATTCACTTA
TATATTTATTTTATACATTTGTTTATATTGAAAACCTATTAATTAGGTCGTGATTAAAAT
AGAGATAAATTTATTAAGAATTTGTTAAAATTTAGTGATAACAATTGTTTTATGCGAGTT
GTTTGTTTAATATAAACTTGCTTCATGGATATTTTGTAACAACCGTACTGTAGTTAATGA
ATGATATGAATAAATGATAGTTATTGAGTAAAAAATAAAGTGTTATTTATCGCAATGTAT
GTAATTTACATTTAAAACGTTTGGTGATTGATACGAGTGGTGTATTTTATGGGTAGAGAT
ATATCGCTATTAATCTGATGTCGCAAATGATGTTTTGTAATAATCATCTTCTAACGAGAT
AAGTAGTACTGCCATTCATTGACATATCATCGTTCAATTTCAGTAAGGATTGGGTATTAT
GATATGAAAGAAGGACTTTATATGATTATGGGTAACATGAAATTTCAACAAGAATATTTT
AGAATATACAGCAATCATACAGAATCAACGACACACCGTAATACGTATTGGGTTAAACTC
GCAACAAATGTTGATACTCAGCAAATGATGCATGCACTATCGAAAGTTGTGCAACAACAT
CCATCTTTAAGACAATGTATTAATGCAAATGTCAATAATGACTATACAATGACGCTTCAT
GAATTTCTACCTTTTATTGAAATGCAACAAGTTCCATTTTCTTCTACAAATTATGATTTA
GATTCTTATTTTAAGAAAAAATTAAATAGATTCCATTATAATGGCATGCCGTTATTTAAA
TTTAAATTGTTTCAGTTTACCGATGCTACTTTTATATTATTAGATTTTCATGTGACAATC
TTTGATGATAGTCAGCTTGATATTTTTCTGAATCATATAAGTAATGTATATTGCAACATC
AATACTTTAAACGATACGAAACATATATCACCTTTAATTGAGAAGCAAAAAGACAACTAC
AAACACAATCAAGATAAATTTCAAATACAATCAGACTGCTTTCGGCTAGAGAATGATAGC
AATGTATATAAAGATAGTTATTTTCCAATCAAGTTCACCTATGAGCAAGCAAAGTATAAG
CAATATTTGATTGATGATATGTCATCAGTGGATCTTAAATCATTGGCTGTGAGTGTATAT
TTAGCAAATCATATTATAAGCCAGCAACATGATGTGACCTTAGGTATGCACATACCTCCG
AGGATTCCTAGCGAAGATGTATTAACGTTACATGGTAGTGTAGTACCCTTAACTTTAAAA
ATTGATAATCAAGAATCATGCCATCATCTTTTATCTGAATTTAGTAATATTGTTTTTAAA
AATGCCAACACATTACAATCTGCAAAGACATCACTTTCGTTAGAAACTATTTTTCACTGT
TACCATCAAACAGTGACGTATCGTAATGATGTCGTTATGGATATTCATCAAATACACGAC
ACACATACAAGTTTAGCTGATATTGAAATCTTCCCCAATGAGCATGGTTATAAAATTATT
TATAACAGTGAGGCTTATGATTTGTTATCGATAGAAACACTAAGTAAATTAGTTCAAAAT
ATTTATGTTCAAATAAATAAAAATAAGAAAATGGTAATTGGTGAACTCAATTTGATAACT
GAGAATGATATGAAAGTATATGATTCAATTAATTTAAACATACCAGCTATAGACAATAAT
CAAACCGTTGTAGATTTATTTGAACGTCAAGTTGAAGCAACACCGGATCATATTGCTGTT
AAATTTGAAGGGGAAGCAATTACTTATCAAATTTTAAACGCACGTGCCAATGATTTAGCA
AGACGTTTAAGATTGCATTTTAATGTTAAACCTAATGATAGAATAGCTATTATTGCTGAT
CGGAGCATTGAAATGATTGTCGCAATGTTAGGAGTGTTAAAGGCGGGCGGTGCATATGTG
CCTATAGATCCTGATTATCCAGATGAACGTCGAACGTATATTTTAAATGATGCAATTCCA
AAAGTTGTTATAACGTATCAAGTAGCTCATGAAAATGATAATAAAGACATTGCTCATTTA
GACTTAGAACAGGTCGATTGGCAAGATGCTGATAATCTTCCGAGATGTAATACGATTGAG
AACCATGCTTACGTCATTTATACTTCTGGCACAACAGGTAAGCCTAAGGGGACATTGATT
CCGCATCGCGGGATTGTTCGCTTGGTTCATCGAAATCATTATGTACCATTAAATGAAGAA
ACGACGATGCTACTGTCAGGTACGATTGCTTTTGATGCTGCAACCTTTGAAATATATGGT
GCATTATTAAATGGTGGTACCATCATCATTACTTCTAAAGAGCAATTGTTGAACACATCG
GTTTTAGGACGGCTGATTAAAGAAAATGATGTTAATACAATGTGGTTAACTTCTTCGTTA
TATAACCAGATTGCTAGTGAGCATATAGAAATTTTAGAACCGTTAAGTTACTTATTAATC
GGTGGCGAAGTTTTAAATGCTAAGTGGATAACTTTATTAAATCAAAGGTTGAAACATCCC
CAAATTATTAATGGGTATGGTCCTACAGAAAATACGACATTTACGACAACTTATGCTATA
CCGTGTGAAGTTCCAAGACGTATTCCAATTGGCAAGCCTATTCTCGGTACACATGTCTAC
GTTATGCAAGGTCATCGGTGTTGCGGGATAGGTGTTCCTGGAGAGCTATGTATAGGAGGT
CTTGGGTTAGCAACAGGGTATTTAAATCAGCCGAAAATGACAGCAGATAAATTTATCATG
AATGCCAAGAGCCATGAATTGATGTATAAAAGCGGCGACATTGTACGTTTATTACCTGAT
GGGAATATTGATTATTTATATCGGATGGATAAGCAAGTTAAGATTCGTGGATTTAGAATT
GAGTTATCTGAAATCGAACGCGCACTCGAGCATATACAAGGTATAAATAAAGCGGTGGTT
ATTGTTCAAACATATGACCAAGAAGACTATATTGTGGCCTATTATGAAGGCATGCATATA
TTATCTAATAATAAGATTAAGGCACAGTTACGTAGAACGTTGCCAGAGTATATGATACCT
GTGAATTTCCTGCGTATTAAACAAATTCCAATTACGATGAATGGAAAGATAGATAAAAAA
TCTTTACCTAAGATGGACTTCGTTGATATGGGTAGTTATGTACCTCCTAGTACTGATATG
GAACATATACTGTGCCAAATTTTTGAAGATATTTTAAATGTGCAACGAGTCGGCATACAT
GATAACTTTTTTGAATTAGGTGGACATTCATTAAAAGCAACATTAGTAGTAAATCGTATA
GAGGAATATACTGGTAAACGGTTAAAAATTAGTGATTTGTTACAAAAACCAACTGTATTT
GAATTAGCACAAGCTATTTCGACAATTCAAGAACAAAGATATGAATCGATTCCTATAGCG
GTGAATAAAGAGGATTACGTGTTGAGTTCTACGCAGCAACGCATGTATTTATTATGGCAA
GCAAATCCAAAAGATACTGTGTATAACGTACCGTTTTTATGGCGTTTGTCATCGGATCTT
AATGTGTCCCAATTACAACGTGCAATTCATCAATTGATAGCACGACATGAGATTTTACGA
ACACAATATATAGTTGTAGATGATGAAGTTAGACAGCGTATCAAAACAGATGTTGAAGTT
GACTTTGAAGAAGTTAATACCCATTTTAAAGATGAGCAACAAATCATGCGTCAGTATATA
GAGCCTTTTAATTTAGAAAAGCCAAGTCAAATTCGATTTAGATATATTCGAAGTCCATTG
CATGCATATTTATTTATTGATACACATCACATTATTAATGATGGTATGAGTAATATTCAG
CTAGTAAAAGATCTTAATGCGCTTTACCAGAATAAAAAGTTGTCACCACTTACATTACAG
TATAAAGACTATAGTGAATGGATGGCTCAACGTGATATGGGGCGACATAGACAATATTGG
ATATCGCAATTTGAAGATGCTGTACCTATTTTAAGTATGCCGACTGATTTTGTAAGACCT
AATGTTAAAACAACAAACGGTGCGATGACATCATTTTCATTGAGTAATACTACAAGACGT
CAGTTGCAACAATATGTAGAGAAGCACCAAGTTACTGATTTTATGTTCTTTATGAGTGTA
GTAATGGTACTGTTAGGTAAATATGCACGAAAAGAAGATATTACAGTAGGTAGCGTAATG
AGTGCACGTATGCATAGTGATACAGAGCGTATGTTAGGCATGTTTGCTAACACTTTAGTG
TATCGAGGACAACCAGTGAAAGAGAAAATGTGGACACAGTTTTTGCAAGAAATTAAAGTG
CATAGTTTGGCAGCGTATGAACATCAAGAATACCCATTTGACTGTCTTGTTGCCGATTTA
GATCAAGCACATGATGCTTCTCGAAATCCATTATTTGATGTGATGTTAGTTTTACAAAAT
AATGAAACGAATCATTCCCATTTTGGGCATAGCAAGTTAACGCATATACCGCCAAAATCA
GTGACTTCGAAATTTGATTTAGCCTTTATTATTGAAGAAGATTGTAATAACTATACTATC
AATATTGAGTACAACAGCGATTTATATCGTTCGCAAACGATACAGTATATGGGTCAACAG
TTTATCGCTATGATTGAATTTATTTTAGCGCATAATGCGCCATTACAAATTAAAGATATA
CCAAATGATAATACAGATTTATTGGATTGGGTTAATACGCATGTTAACAATAGAACACTT
GATGTCCCAGGAAATAAATCTATAATAGAATATTTTGATGAAGTTGCAGCACAACGTAGC
AATCATGTGGCACTAGTAATGAATGATTTGACGATGTCATATGAAACTTTGCAACACTAT
GTTAATAAAATTGCACGAATACTTACTTCAAAAGGTATTGTTAGAGGACAACGTATAGCA
TTGTTAGTTGAACGTAGCTTTGAAATGATTGCAGCTATGCTAGCAGCAGTGAAGTTGGGT
GCGGTATATGTACCGATTGATACTGATTGTCCGAAAAAGCGACGTGAAATAATTTTAGAG
GACGCTCAAATTGTAGCAATCATGACCTATGGTGTGGATATTGAGTCGACATTACCAGTC
ATTGATTTAGAAAATGTTAAATGTCATCACAAACCGAGCAAATATGGTTATGGTGATAGA
GTGAATTGTAATCAAGATGATGAAACATGTACTGAAGGAGACGACAACCAAGGCTGTGTA
GAATGGGTCAATTCATATGATTGTACCTATGACAAAGCACTTCATAATCAATATAGTCAT
GAGTCTGATGAAGTGCGAGATAATCAATGTGAAGCAGTGTCTGACGTTCAAGAATGTGAA
ACAGTAGATAACCATAGTTGTGGCGAAATGATGTTGGATAACGAGATGTACGTAATCTAT
ACCTCTGGAACGACGGGTGTTCCTAAAGGCGTTGCTGTAAATCAACGTAATTTATTGAAT
TTAGTATATGCTTGGACAAAAGAACTACAATTAGAAGATACTGAAGTATTTATGCAGCAT
GCAAATATAGTTTTTGATGCATCGGTAATGGGAATATACTGTTGTCTGTTAAATGGTCAT
ACACTTGTGATTCCAAATAAAGAACAACGTGTTGATCCAGAACAATTACAGCAACTTATA
TCTAAGAATCACATTACGGTTGCATCGATTCCTTTACAAATGTGCAGTATGATGGGTGAT
TTTTATATTGAAAAATTAATTACTGGTGGTGCAACGAGTACGCCATCATTTGTAAACGAT
ATTGAGCATCATTGTGGCACTTATTACAATGCATACGGACCATCGGAATCAACAGTCATT
ACGTCGTATTGGTCACATCAATGTGCTGATAAAGTTCCTGAAACCATTCCTATTGGTAAA
CCATTATCAAATATTCAAGTATATATTATGGATGATGGATTATTATGTGGTGTTGGTATG
CCTGGTGAATTGTGTATCGCAGGAGACAGTTTGACGCTAGGGTATATTAATCGCCCAGAG
TTAACTGCTGATAAATGGCAAGATAATCCATTTGGTAAAGGAAAGCTATATCATAGTGGT
GATTTAGCAAGGTATACACCAGACGGACAGATTGAATTTTTAGGAAGAATAGATAAACAA
GTGAAAGTGAATGGTTATCGTATTGAATTAGATGAAATTGAAAATGCGATGCGAGCTATT
CATGGTGTATCTGATTGTGTTGTAACAGTAAACCACTTTGATACGCATGATATATTAAAT
GCATATTATGTGGGGCAACCACACATTGAGCAACACGTGAAGCATCATTTATTGGAACAT
TTACCTAAGTATATGGTTCCGAAAACTGTCACTCATATGAATCAAATGCCTTTAACAGCG
AATGATAAAGTAGATAAGTCGCAATTGCCTGAACCATCCATATTACAACAGAATGGCAAG
ATGGATAGTGAAGCTACTAATGAAATTGAACAGACGTTTATAAATGTCTTTGAAACAGTA
TTAAAGCAGAATCACATTGGTGTAGATGATGACTTTTTTGAACTAGGTGGTAATTCATTG
GAAGCGATGCTCGTTGTTTCTCGTTTGAAAGTATTCGGACATCATATATCAATGCAAACT
TTGTATCAGTATAAAACTGTAAAACGTATCGTTAAATATATGCATCAATGTCAACAATTA
GAAGTAATGTTGCCAAAGGATTATCCGGAATTACAACAAATGGTTGAATCTCATTACCGT
ATGGATGTTTTTGAGCATTCTTTAGAACGAGGTACACTTGGAAATGTGCTATTGACAGGT
GCTACAGGATTTTTAGGTGCTTATCTAATTGAAGCGCTTCAAGGATATAATAATCGTATT
TATTGTTTTATACGTGCGGATAATAATGATGATGCGTGGGATAAATTACTGACGAATTTG
AACTATTATTTTTCACAAGAAACAGTTGAAAAATGGTTATCCAATTTAGAAGTTATTGTA
GGTGACCTCGAACATATGAACGAGGTAGCATTGACGAGAAAAATAGATACCATTATTCAT
GCAGGCGCCCGTACAGATCACTTTGGTGATGATGCAGAATTTGAAAAAGTTAATGTTCAA
GGTACTATTGATGTCATTCATATGGCTCGGCAACATCAAGCAAGGTTAATTTATATATCA
ACGATAAGTGTGGGAACTTATTTTGATATGGATACAGAAGAAACAACATTTTCGGAAGCG
GATGTTTATAGAGGACAATTACTGACATCGCCTTATACACGAAGTAAATTTTACAGTGAG
TTGAAAGTATTAGAAGCTGTAAAAGATGGTCTCGATGGAAGGATTATACGTGTTGGTAAT
TTGACGATTCCTTATAAGGGACGATGGCACATGAGAAATATAAAAACAAATCGTTTTTCA
ATTGTAATGAATGACTTGTTACAACTGGATTGTATAGGTGATGGTTTAGCTAAAACACCT
GTTGATTTATCATATGTGGATACGACGGCAAGACAAATTGTTGCATTAGCAAAATTAAAC
ACGCCACCAATTATTTATCATGTTTTATCACCATATAAAATGACGATGAAATCTCTGCTA
GAAAATGTTAAGTGTAAAGAGATAAATATCGTCAGTGACAGGTATTTTGATCAAATGTTA
CACAAACAACAAATGTACGAAACAATCGGTCTAACGAGTGTTGATTACGGACAACAACTT
GCGACGATTGATGCTGAAAAGACATTAAGCATAATGAAAGACATCGGTGAACAGTGGCCA
ACAATGACTAGCGATTGGCTTTATCATTGGGCACAATATATCCAAACAATATTCAATAAG
TAAGTAGGGAAAGTTATGACAGTATTTGTAATGCAATTACAGAGTAACTTGAAAAGTATT
GAAGAATTAATATCACAAAGTCGTTGGTCATATAAAAAACCGCGAACAGTCAACTATAGA
TACAATCAAGATAAACTCATGCACAGATTGGGAGATATTTTACTGCAATACGGAATTCAA
CATGATACAGGTTTATTACCGCATGAATGGCATTATCACATTTCTTCATCAGGGAAGGCA
GAAATTGTTCAACATCATAGCGATGGTCCATCAATTCATGTGAGCTTGTCATATAGTTAT
CCTTATATTGTGTGCGTCGTAGATACACAACCGGTTGGAATTGATATCGAAAAAATTTCA
GATCGCTTAGACTGGCGTACATTAGTAACGTGCTTTTCTACAAATGAAGCACACCAAATA
TGTAGTTTAAATGATTTTTACCAAATTTGGACACAAAAAGAAAGTTTCACTAAGTTAATT
GGAGAAGGTTTAATTAAAGGATTGGATGTTTATGATATGACCCAGTCACATTTTTATCAA
GCACGTGAAGTGAAATTTAAGCAATTTATGTTTGATCGTTTTATGGTACAAGTATGCTTT
ATCGGACAAGCACCTTGGGGTTATAAAAAATTATCTATTTTTCAATTATTGAGTAGTTAA
AAATACGTCTAACAGTATCTCTTAGCAATAAGCTTAAAGCTTAATACGCTGAATGGTTTG
CTGTTAGACGTTTTTAGTTATATTTTGAAAAATTAATATTAAAACTACGGAATTGAAGAG
GAAACAGGCATAGCGTAGTCATTCAATACGAATAATTGTATAAATAGAGAACAGCAGTAA
GATAATTTTCAATTAGAAACTATCTTACTGCTGTTTTTTAAAAAGGGATTTATGTTCGTC
CCAGCATCTTATTATTTACATATTAATTCAATCTATAGCGATAAACAAAATGTTGTCGTA
CTAGTTCAATGGTCATCATCCAAACAACATGGCCAAATAATTCAGAGGCATGTTCTTGGA
AGGGTTGATCCCATGGCGCTGGTACAGTATGCATAATTGGCATAATAATGATATGGAAAA
GAATCCATATTGCAATACCAAAGACAGCACCTTGTCCCATTGCTAAGTAAGCATATTTTT
TAACTAAAATACAATAAATAATCGCTATAACGATAGAAAAACTAAAATGAACAATAAAGC
TTACCCAAGGTAACTCCATATTTGAAAATGTATATGTTTGATGAGTAAAGTCGCTGCTAA
ATCCTAATTGTTGCAATAACTCTTGAGGTGGATTCGTTGCATTTCGTTCTGGTGTACGAG
GTGGAAACATGACCTCCCAGCCTAACTTTACAATTCCAGATAACAAACCACCAATAATTC
CGGCATAAATGAACAAGCCAATTTGTCGTTTCGTCAACTTAAGGACCCCTCTCTTTTTAT
CTATATTCATTATAGTACTATGTGAAAAAACTCACAATAAAAAAGTTTTTTAAAATTTAA
AATATTTCTATCAACTATTTAGAAAATGACAAATAGAGTAGCAAATTTAATTTTGTAAAG
AAGTATTATAAACATAATAATGCTCATAGAAATCAATGATGTAAACCTCTAATGTTGTTG
GTATATTGACCAAAAAGAAAATCACTTAATCAATGAAAAATATGACATCGATTAAGTGAT
TGAAGATGAAAATTTAACATATAGTTGTACCAACAAAATTGTCATGATAAATTTTTTCAA
TAATATTTGGTTTGCTACCAGATGCAATTATAACTTTAGGACATCCATTTTCAATAGCAT
TTTTAGCATCAAGTACTTTGGGAATCATGCCACCGTATATATCACCGCAATGAATAAATT
GCTCAATGTTACTAATTGGCAATTTAGAAAGTACAGAATCTTGAATAATTACGCCTGCAA
TATTACTGAGGACATAAATCGGTACTTCTAATGACGATGCGATGAAATAGGCAAGAGTAT
CTGCATTGATATTATAAAATGCATTGTTATGATAACTATAGCCAATTGAGTTAATGATAG
GGACATATTGAGTACTCAAGTAATTTATGGCTTTTTTATTTAAAGTAGTAGGAATGCCCA
CATATCCATATTGCTGGTTATATGGTGTAATCTCAAATAACTGTGCATCGAGACCACTTA
AACCAATTGCCGAACAACCATGTCGGTTAAATGTTGCAACTAATGCGGTGTTAACTTCTG
CAATTAAAGTTCGCTTTGTAATATCCATTGTTAATTTATCGGTTACTCTTAAACCATCAA
TAAAATGTGGCTCAATATTATGACTTGATAATGCTTCATTAATAAATGGACCGCCACCAT
GTACGATAATAGGGTGAATATTTTGCGATTTTAAATGCTTAATATTGTTAATAATTGATG
GATGCATGTCACTAAGTGTACTGCCACCAATTTTAATGACAATAAAGTTCATCATATGAT
TACACCACCTTACGTACGATATGACGCATTGATGCGTACATAATCATAGGATAAGTCACA
TCCGTAAGCTGTAGCTGATGCATCACCTAAACCGAGCTGGACATCTATGATGACATTTTC
TTTAGTTAATGATTTTGACATGACTTGTTCATCAAATGATACAGCCATACCTTTATCAAC
TACTGGAATATGATTAAGTTGGACGTATGTTTGATGTGGTTCAATATTACATCCGCTATA
ACCAATAGCTGTAATGATTCGTCCGAAATTAGCATCTTCCCCAAAAATAGCTGATTTGAC
AAGGCTGGAGCTTACGATTGTTTTACCAATTCTTCTAGCTTCTGATATAGATTTTGCGCC
TGAAACATTCACTGTTATTAACTTTGTTGCGCCTTCGCCATCTCTAGCAATAGCTTTAGC
TAAAAATGTGCAGACAAAATGGAATGCATCAACAAAAGTTTGCCATTGTGGATGATTAGA
ATTTAAAGTTTGATGTTTCACTTGGTGATTTGCCATAACTAACACCATATCATTTGTACT
AGTATCACCATCTACTGTAATCATATTAAATGAATGATCAGTCGTTGATTTTAATAATTG
ATGAAGTGTATCTGTTTCAATCGTGGCATCAGTTGTAATAAATGCGAGCATGGTAGCCAT
GTTTGGATGAATCATGCCAGAACCTTTAGCGGTTCCACCAATCGTTATCGTTTGATCATC
AATTTTAAGTGACACAGCGATGTGCTTTGTACATGTATCCGTAGTTAAAATTGCCTCATT
AAAAGCTTCAGACATAGCATAGCCGGTATCTTGAATATGTTCTGTCCCATATTTAATTTT
ATCCATAGGTAAATATTCACCAATAACACCTGTTGAAGCAACAGCAACATACTCAGGCGG
TATGTGAAGTTGTTGTGCAGCCCATTTTTGCGTTTGTCTTGCATCATCTATGCCTTGTTT
CCCTGTACAAGAATTTGCATTAGCTGAGTTAACAATAAGGGCTTGTAATTTGCCATTGGA
TTTTTGAAGTGTTGCTTCGGTAATAACAAGTGGCGCAGCTTTGAATTGATTTAAAGTATA
AACAGCAGCTGCACTAGCCAATGAAGTGGAATAAATCCAACCGAAATCTTTTTTATTAGC
ACGTAAACCAATATGCATACCACCAGCAGTGAATCCTTGAGGTGTACTGATATCCCCATG
CTTAATTATTGAAAAATTATGTTCTTGTAATGTCGTTTCTTGTTGTTTCATCGTAACACC
CCTTATGGATAAACTGGTGATTGTCTTAGACCAGTAGTGATATCAAGACCATACAATTGA
TTTAAGTTTTGAATGGCCTGTCCACTTGCACCTTTAACAAGATTATCAAGCACTGATATT
AATATTGCTGTTTGTGTCGATTCGTCTACATAAATACCGATATCACAGTAATTACTGCCG
AGTACCTCTTTAGTTGTTGGAAAACTACCGATATCTCTTATTCTGACAAACGGTTGATCA
GCATAATAAGAAGTCATTAATTTATGTAATGATTTAGTCGTATTTTTAGAGGTTAATTTG
ACATAAATCGTTGATAAAATGCCACGAGTCATAGGTACAAGGTGTGGCGTAAATATAACT
GAGACGTCTTGCCCAGCAATTGTTGATAAATATTGTTCAATTTCTGGTTTGTGCTTATGG
TTACCAATTGCATAAGCACTTAGGTTTTCATTCATTTCTGAAAAATGAACACGTTGAGAT
AAAGAACGGCCAGCCCCTGATACACCGGTTTTAGCATCAATAATGATAGATGATAAATCC
ATAATTTTTTCACTAATTAGCGGGTGTAATGCTAGTAAGGTTGCTGTAGGGAAGCAACCT
GGATTGGAAATCAGTTTAGTTTCTTTGTTATCAAATGATTGCCATTCTGAAATGCTATAG
ATAGCATGATTTAAGTCGTCTTGAGATGCAGCTGATTCTTTGTAATATGACTCATATACT
TCACGATTTTTAATTCTAAACGCACCGGATAAATCGATAACATGAATACCTTTTTCAACT
AAAGGGGGGATACATGTTTTACTCACAGGTGCGGGTGTAGCAAAGAAAATCACATCACAA
TCATTGTTTTCAACTGTAAGTGCTTCGAAGTGCTGCATGATATGTTGTAAATGTGGGAAC
GTTAATTTCAACGGTTCATCTACTTTTGAATGTGAATAGATATGTGCAATGTTTACTTGG
GGGTGTGTCTGCAATAATCGAATTAATTCAATTGCTCCATAACCGCTACCGCCAACAATA
CCTACTTTAATCATCATGAATCCCTCCTAAATGATATATATTCTTATTTTTAATTTTTAA
AAACCTCTTGAAAAACAGAAACGATGTCATTAATTTCTTCTTCGCTTATTACTAAAGGTG
GTGATAAACGGATGATAGTACGATGCGTGTCCTTACATAAAACACCACGAGCTATTAATT
GTTCAACAAATGGTGTGGCATCTGTGTTAAGTTCGATACCTATAAATAAACCACGGCCTC
TAATTTCTTTGATGTTTGGGTTATCAAGTTGTTGGAGTTGAGTTAATAGTAACGATCCTA
AGTGTTCTGAGCGTTCAATTAGTTCTTCATTTTTAAGAACATCAAGTGCTGCAGTTGATA
CTGCAATAGCTAACGGATTGCCTCCAAATGTTGAACCATGTGTGCCAGGTGTTAATACGC
GCATCACATCATTATTTGCGAGAACTGCAGATACAGGATATAGTCCGCCACCCAGTGCTT
TTCCTAAAATATAAATATCTGGAACAACTTGTTCCCATTCCATGGCAAACCATTTACCCG
TTCTACCGAGACCGACTTGAATCTCATCTGCAATGAGTAATATTTGATGTGTATCACATA
ATTGTCGTACAGCTTTAATGTAACCTTCAGGTGGAATGTTTACGCCACCTTCACCTTGAA
TGGGCTCTAAAATAATTGCTGCAGTATTTGGTGAAATAGCTTGCTCTATTTGTTCAATGT
TTCCGAATTCTACTGTGGTTGTACCTTGAAGTAGGGGGTGAAATCCTACTTTGTATGAGT
CATGGTTTGATAGCGATAATGATCCCAATGTACGACCGTGGAAATTATTGTTCATAGCTA
TAATTTCAACTTGGCCGTCAGGAATATTTTTAACATCAGACCCCCATTTTCTAGCGATTT
TAATAGCCGCCTCAACAGCTTCAGTGCCTGAATTAAGGGGGAGTACTTTGTCTTTCTTAG
CAAGATGACAAATTTTTTCTTCCCATTTACCGAGATTGTCACTATAAAGCACACGTGAAA
TAATAGACAACTTTGAAGCTTGTTCAGTCATAGCTTTAACAATTTCTGGGTGGCAATGTC
CTTGGTTTGCCACTGAAAATCCGGAGATACAGTCTATATATTGTTGACCATCAGTATCCC
AAACTTTAGTGCCTTTTCCTTTAGTAATAACAAGTTTAAGAGGTGCATAATTATTAGAGC
TATATCGATCAGTTAATTCAATGATAGAATTCATGGGTCTCCCCCTCCTTTATATTTATA
CATTTTAAAGAATTAATATTAATATATTACAGTTGTTCAATATAAGTGTCAAATGTAAAT
TTAATAATAAATGCATATTATTTCTTTGGTTTTAAAATAGAGTAGAGATGCTGCGATTTA
TTTTGGCGTTTTGTGGTTATGGAAAATATTCAAATGTAATCAAGATAGCTATTTTTAAGC
ATTGTGGTCTGATAAAGGTGATGAACAATAGTAACAATCGCTTTGGTTTATGAAATTGTT
GTATAAAAAAATAGTGCATGATGAATGAATACATTCATCAGCACTATACTTATATCAGCC
GATATATATATATATATATGCATAAATTATTTTTGGAATCTTGGGAATAATTTAAGTGCA
CTATTATATTTAATATTTTCAATTGTTTCATTGTTTAAATCTAGTTGATGCTCGATTGTA
TTAATCATTGATTGATCTAAATTTTCAGGTGCATAGTGAGCATCGCTACCGAATAAAATA
TGGTCTTCAGGAGTAGTTTCTTCTAATGCACTAAATGTTGCAGCTTGTGTTGATAAAGCA
GTGTCATAATAAAAATCACTAACATAAGCTTCAGGGTCTTTGGCTAGAACAACAAATTGA
CTTTCGTCCGCAGTTTGTTTGATTAATTTATAACATTCGTTAATTCTCCATGTTAAATAT
GGTAATGTACCACCGGCATGTGCCAAAATAAATTTAATATTTGGATAGCGATCCATTGTG
CCACTTAAAATTAAGTTTGCTGCAGCACGCGTTGTATTAAAAGTAAACTCAGCCATGAAA
TCTACAGGCATATATTTTGGTCTAGGTACATAATCAGGTGGTGTACTTGGATGTATAAAC
ACAACTGCTGATCTTTCATCAAGAACTTTCATTAATGGTTCAAATTGTGGATCGCCTAAA
AATGCTTCATTGTAGTTAGATAATAAACCTACACCATCTAATTGTAAATTATCCAAAGCA
TATTTAACTTCTTCAATTGCACTATCCACATCAGGTAGTGGCAATGTTGCGAAAGCACCA
AAACGATTTGGATACTCTTTGATAATTTGTGTTTGAAGTAAATTAATTTCTCGTGCAATT
GCTTTTCTTTTACTTGGTTCAAGTGGTTCAACGACTGGATCAGAAATGGAAGTAATCCCT
ACGTCAATACCTAATCTATCCATCATTTTTATACTGTCTTCAGGTTGCCAATTGTTGATT
TTTAGACCACCAGCTTTGTCAATACCAGCTTCTTTTAATGCGTCTAGGTAAAATTCAGGA
ATGATGTGATGATGAATATCAATATAACCTGTTTTATTTGTCATAATATAAATCCTCCTA
AAATTTCAAAATGAACAAATTGACTATTTATAGACAACTTGTATATAATTCATTGTACGC
TTAATACAATTAATTGCAATTCACAAAAAATGTTTATTTGTACACTAAAATACAAATTGA
TTAAATGTGTAAATAAAGTAGAAAATGATAGATAGAGGTGCTGAAAATGACAAATAAAAA
AATTGATCCACGGGTAAAAAGAACAAATCAATATTTAATTAATGCAATTGTAAAACTACT
CAATGAAAAAGATATCAATAAAATATCTATACAAAATATTACAGATTCAGCAGATCTGAC
TCGAGCAACGTTTTATCTGCATTATCGAGATAAGCAAGATTTTTTCAATCGAATTGTCAC
AAATGTTATAGATGATTTGATAGATTACGTAAAAGATGGACATTTGGTAGCATCTGGCTT
AAAAAGTGAATCAGATATTAAAAATGCATTTACGCGATTATTTGAATATATTTATATGAA
TCATACAGTTTTCGGTGTTATGTTAAGTGATAAAGGTTTATCACAATTTAGACCAAAATT
AGAAACTGAAGTGCAAAAAGAAATTTATATACCATTGTTTCACGCACTTGTTAAAATAGA
TGGCGAAAAAGCAAGTAAGTTTCCACAACATTATTTTTTAAACTATATAACGTCTGCTCA
TATTGGTGTTATTTGTACTTGGTTAAATGACGATATGAACTATAGTCCGAAATATATGGC
GGAACTTCTATATAAACTAACTTTAGAAGGTGTTTTTTCAGTAGTACAAAGTGAATTTTA
AACAATAGTTGTGGAGAATGAAGTAATAGGATAAGGTGTAACAACACTCTATATAGGCAA
GAATGAAAAATGCCACAAGCACATATTTAAGTATGCTTGTGGCGTTATATTATGTTTGCG
GTAAATTACGATGTTTAATTTTATAGATTATAAAGCCGATAATGAATCCAATTACACTAA
GAACAACCCAGCCCATGCCGATATCTGATAATGGCAAATATTTTTGACCGAAGTTAATCA
AAGCTTGAGCAAATGAAGTGCTTGAAATGAATTCTGGGCTAGCTTTTAATCCATCAAGTA
ATGCAGCAATTGCTGTAAAGAGAATCGTCCATTGATACACAATCTTTGAATGATGGAACT
TACTACTAAATAAAGTTAATATGATCAAAGCAATTGCCAATGGATATAAGAACATTAATA
CTGGAACTGAATACATAATAATTTTAGTTAATCCGACGTTTGCGAACAAGAATGAGATAA
AGCTTACAACTGTTGCAATCGCTAAATAATTCAGTTTCGGGAATAAATGCTCAAATGTTT
CTGAAAATGCTGTAATTAAACCGATGGCTGTTTTTAAGCACGCGACCATAACGATTAGAG
ACAATAAGACAATGCCATAGTTACCTAAGTAATATTGTGTAATTTGTGCTAATGCGATAC
CACCATTTTCACTTACTTTAAAGTGACCGATACTTAATGTACCCATAATTGCTAATAGAG
TATAAATGATACCCATCATAATGATACTGATAGTACCAGACTTTATTGTTTCTTTAGCGA
TATCGGTTGGATTTTCGATGCCTAACTTTTTAATCGTAGCAACAATAATAATACCAAATG
CTAACGATGCTAATGCATCTAATGTGTTGTATCCATCTAAAAAGCCATTAAATAAAGCGT
TAGATTGATATTGCTTACTAATAGGTGCATCTGAAATGCCACCTAATGGATGGATAAAGG
CAAATAATAAAATGATTGCTAATAATACTAAGAATACAGGGTTTAAAAATTTACCGATAT
ATTCTAAAATTCGTGAAGGTTTTCTCGCAAAAAACCATGCAATCACAAAGAAAATAAAGC
TAAAAATAAATAAATATAAAGTGATCTGCTTTGGTGATAAAAATGGCGAGAATGCTATTT
CAAACGATGTTGTAGCTAATCTAGGTAGGGCAAAAAATGGGCCAATTACCAGATACAATG
CAATCGTGAAAATATAAGCATAGGTTTTATTAACACGAGAGGCGATTTCAAATAAGCCAG
CTGTCTTTGAAATACCGATGGCAATGATACCTAAAAACGGTAATCCGATTGCTGTAATTA
AGAATCCTAAGTTAGCGATAAAAACGTTAGAACCAGCAGCTTGCCCCAAATGAATCGGGA
ATATAAGGTTACCAGCACCAAAGAATAAACCGAATAACATAGAACCTATAAACATGTTTT
CTTTAAATGTTAGTTTCTTTTTCATATATGTATTTGTTCTCCTTTATAGAACTTATAAAA
ATCTACTTAATTAAGATAATATCAAAAACTAAACATAAAATGATACATAATTTTGTAATA
AATACTAAATTTTTTGAAAATTCCGGAATGAGGGTAGTATTTAAATAAGTAAGAGGGATA
CAAATAGAATCATTTAACAATAAATGTGTGTATTTAAATTATAGAGGTTAGACAACCCGG
CGTTTTAATAATTTGTGATGTGTATTGTATGAAATAAAAACGCCCCTTCATCAAAAATGA
AGGGGGATATCTAAGTACACGCTTATTTTAATGTGTTCAGTAATTCATTTGTAGTTATTG
TTTGTCCCATTATAGGAAATATATTTTCAATAGGAAATTGATGTAACGTTTCATTTTGTG
CGCTCATCATATCCGTAACAAAGAACTGATTGTAGTTTAACTGATAGGCATCTCGTGCTG
TCGTATCTACACCAACATGTGTTGCGACACCACCAAGAACAATAGTATCAATGCCTCGGC
GTCGTAATTGTAAGTCTAAATCTGTACCTACAAATGCACTGAATTGCCGTTTGTCTATGA
CAAAATCGCCATCTCTCTTATCTAATAAGTGATGGAACTTACTATAGTCATCGCCTTCTT
TAGGTGGTAATGATATCATTGCATTCGGTTTCAATGCATCGTTACCATCGTAAAGTTTAA
CGCGGACAAAAGCGATAAAGCCATTATTTTTTCTAAACACTTCTATTAATTTGTTAGCAT
TTTGAATTACATTTTCAGCAGTGTTAGGTGCGTAGTCCATTTTAAGGATGCCTTGTTGCA
AGTCAATTAAGACTAATGCAGTTTTATTGAAATTAATCATTTTTTATCAGAGTCCTTTTC
ATATAATTAAGCATTTATAATTATATTTATACCCTAAGAACGATGAATTTATTTATTTTG
TTGTGAAAATGCTTTAGCAATATCGATTAGTTTTTTCGGTGCATCTTCAACAGACATTTT
GACTTCGACAAAATGCATTACATCTGTATTGTTGTTAATTGCGTTAAATGTATCTTGCAA
GTCTTTTGCTGATTCAACATCATGAACTGCTACATTTTTACCACCAAATACAGCAGGTAG
GGCTTTATAATCCCACATATGAATATCGTTATAAGGCTCATACATTCCATGAATGAGTCG
TTCAACCGTATAGCCATCATTATTAATCACAAATAGTACCGGTTTAATATGTTGTCTAAT
CATAGTCGAAATGGCTTGAACAGTTAGTTGTAAAGAACCATCACCAATTAATAGTAAGTT
ACGACGATTTGTATCTGCTAATTGAGAACCTAATGTTGCTGGTAACGTGTAGCCGATAGA
ACCCCATAATGGTTGTCCGATAAAGGTATTATTTTTGTATAAAGCTAAATCGTAAGCTCC
AAAGAATGATGTACCTTGATCAGCAATAATAACATCATTTGGGTTTAAGAAATTTTGCAT
CATTTTGAAATATGTTTGTTGTGTTAATGGTTCTGTGCCAACGGTACAATCTGTTGATGT
TGGACGTTGATAAGCAGGGAATGATGCATTGTTTGTATATGAAATATTGGATAATTGTTT
TAACAATGATGGTAGAGATACTGCATCATTTGTAACATCATCAATTTTGATATTGTGATG
ATTTAACATAACGACATCATCAATATTAAATTGGTATGAAAATCCAGCTGTTGCAGAATC
TGTTAATTTGGCGCCAATATTTAAAATTAAATCGCTATTGTCCACATAATCTCGAATGTT
TTCTTCGGCAATTTTTCCATCGTAAATTCCCATATAGTACGGATTTTCCTCATTAAAAGC
ACCTTTTCCTAATGAAAGCTGTGCCACAGGTATCTGTGTTTGATTTACAAAACCTTCTAA
TTCTTGATGGAGATTGAAACTATTGATTTCATGCCCAGTAATGATGACAGGTTGCTTCGC
TTGCTGCAACTTAGAAGTTAACAACTCTATATATGTTGATGCATCAGTGTGTTGTGCTGG
TGTCACTTCGAATGGTGTCGGTATGTCAATTTCAGAGATTGCAACATCAATCGGTAAATG
CAAATGCACTGGGCGTCTTTCGGCAATAGCAATATTAATCAATCGTGGTATTTCAGTTGT
TGCGTTTTCAGGTGTAATGTAACCTTGTGCAACTGTAATATGAGCAAACATTTTACGATA
GTCATCAAATGTTCCTTCACCAAGTGAATGATGTACATATTTGCCAGCTTGTTCTACGGC
ACGAGTGGGTGCACCTGTAATCGCAATGACAGGTATACGTTCGGCATAAGAACCTGCGAT
ACCATTGACGGCGCTGAGTTCACCAACACCAAATGTAGTAACTAAAGCAGCGAGTCCATT
AAGACGGGCATAACCGTCCGCTGCGTAACTTGCATTTAATTCGTTTGTATTTCCAACCCA
ATCTACATTGGGATTGCTGATAATATCGTCTAGAAAAGCGAGATTAAAATCACCAGGAAC
ACCAAAAATTTTATCGACGCCTGCTCGATGAATAGCGTCAATTAAGTAAGCTCCAATGCG
TTGTTTCATAAAAAAACCACCTTTTCTTTATATTTACACTTAAAATGATAGCCTTGAATG
TGGTATAAGGTCAAGAAAGTTGACTTTATTGTGAAAACGCTAACAATAGCGAACAATTAA
TGTTTTTAAAAGGGTTTATATTGAGCAATTCAAAGAGGGGATACTAATATTAAAAAGTAT
AGAGAAGTGAATGTGTTGCATGAGATGATGACAAAATTTAAAGTTATTAAAGCCAAAATA
AACAGGAGCGTATCCATAAAAAGGTATACACTCCTGTCGTTATATTAATTATTTAGCTTC
AAACAATTGATCTCCAAATGCAATGTTGCCGTGTTCACCTTGTTTAAAATCAAGATTTGT
AATATTGCCTTGAGTAACAATGATTGGTGTAATGTCGCTCTTCGCATTATTACGAATATA
GTCTAAATCAAAGCTGATTAATAAATCGCCCTGCTTAACTTCTTGACCTTCTTCAACATG
TAATGTAAATCCTTCACCATTTAATTTAACAGTGTCTAAGCCGATATGAATTAATAGCTC
TAGTCCGCTATCAGATACAAGGCCAATCGCGTGTTTTGTTGGGAAAATCATTTGTACTTT
ACCATTGAATGGTGCACGAACTTCACCTTGTGAAGGTTTAATAGCGATACCATCACCCAT
CATTTTTTCACTGAACACTTGATCAGGCACTTCTGATAATGGTGTTACTTCACCAGTTAA
TGGTGCATGAACGATATGGCTCAATTCGCTTGTTGCAGATTTATCTTCTGCAACAACAAC
AGTTTCGTCTTTATCGTCTTCCATAGTAGTAGGGTTTTCTACTACTTGACCATTCATAAT
CTGCTGCATTTCATGCTTGATTTGGTCAGATTTTGGACCAAAAATTGCTTGCATATTATT
ACCGACTTCTAATACACCGGATGCACCTAAATCTTTCAAACCAGGAACATCAACTTTAGA
TTTGTCGTTAACTTCAACACGTAGGCGTGTGATACAAGCGTCTAAATGCTTAATGTTTGC
TTTTCCACCCATAGCTTCTAATACTGCATATGGTAATTCAGTTGCTGAAGCAGTAGCTGC
TTGTGATTGTTTATCTTCACGACCTGGTGTTTTATATTTTAATTTTACAATTAGGAATCG
GAATACGAAGTAGTAAATAACTGCGTATACAAGACCTACAGGAATGACTAACCACCATTG
CGTCTTATTTGGTAGCACGCCGAGTAAGAAGTAATCGATGAAACCACCTGAGAATGTATA
ACCTAAGTGAACATCTAATAAGTACAATGTTAAGAATGATAAACCATCAAGTACTGCGTG
AATAAAGAATAATAATGGTGCTACGAATAAGAATGAGAATTCTAAAGGTTCTGTAATACC
AGTTAAGAATGATGTTAAAGCTGCAGAACCCATTAAACCTGCTACTACTTTTTTATTTTC
AGGTTTAGCTGTGTGATAAATTGCTAAAGCTGCTGCAGGTAAACCGAACATCATAACAGG
GAATTCACCTTGCATGAATTTACCAGCCGTCAAATGTGCACCTTCACGAATTTGTTCGAT
AAAGATACGTTGATCACCGTGAATAATGTCACCAGCTGCATTTTTCCATGAACCAAACTC
GAACCAGAACGGTGCGTGGAAAATATGGTGCAGTCCGAATGGAATTAATAAACGCTTAAT
GAAACCGAATAAGAAGACGGCAACGCCAGTATTTGAATCTAATAATCCTGTACTGAATGC
ATTTAAGCCTGATTGAATCGTTGGCCAAATCAATGCCATTGGGAATGCTAATATAAATGA
TGTTGTAGCCATCATAATAGGCACGAAACGCTTACCAGCGAAGAAACCTAAATAAGATGG
TAAGTTAATGTTATAGAACTTGTTATAACACCAAGCTGCCAGGGCCCCGATAATAATACC
GCCGAATACACCTGTTTGTAATGTTGGGATACCTAAAATGCTAGCGTAACCACTCGCTGG
ATCACCTATGTTTTTAGGTGTTACTTGTAAAAAGTCACCCATTGTTTTGTTCATGATTAT
GTAACCGACAAATGCTGCAATAGCTGCTACACCATCACCGCCAGCTAATCCAATTGCGAC
ACCTAATGCGAAAATCATAGGCAAGTTATCAAAAATGATACCACCAGCACCTGTCATTAA
TTTAGCGACAGTTTGTACGCCACCATTTTGTATAAAAGGCAAGTAGTGTTGTAATGATTC
GCCTTGCATAGCTGTACCAATAGCTAATAAAAGACCGGCTGCTGGTAAAATTGCAACAGG
TAACATTAAAGCTTTACCGATACGTTGCAATTGACCGAATATTTTCTTTCTCACTTGTCC
AACCTCCAAAGTTGTATTTGATATTTAAGATTCAATAAAAAAAGACACAAGTAAATAGAC
TGTGTTGGTAACCATCACAGTATAATTTAACTCATGCCTAATCTTACTTAGTAACACGTT
GGTGTATGTAATTAATGCAAAAGAAGCAATTGACTAAGGTTAGTTTGTCGAGCTTACCAT
CACATCTTATTGAATCTTATTTGTTTGCGACTCCTATTTTAGCATGGTAAAGTATGCGTT
TTCAATACAATTATTAAATTCAATTCCAAATAGCTAAATTATTTTAAGATTAATATGAAA
AGTTAATATAAGATAATCAATAATAAAGTGCGTAAAAGTGAATGCTGGATGCGACAATAG
CAATGATTTTAAAGAATTAAATGAAAACTCATGGAAGGAGATTGAAAAGAAGAAGTTGTG
ACAGAAATTTGTAACATTATTACAATGAATACACTTGAGCTTATTAATATTGTAATGTGG
TTTCTCTTATAGTAAAATGTAAGCGATTACACAACTCAACTATATTTTCCTAATATTTAT
AACATTAAGGAGGGCTATTTTGACAGGCTTTTCAGTGTATTTAGGACAACCTTTAGACGA
AGCGTATATTAAACGCATGATTAATTTAGGTTATCAAACGATTTTCACATCTATACAAAT
ACCAGAAGAAGATGACGAGACAAAATATCATTATTTCACACAACTACTCAACTTATTACA
ACATGAACAAGTGACATACCTCATAGATGCAAATCCATCTATCTTAACACCATCTTTTTA
TGAGCATCTTCGACAATATGATGCACAATTTATGATTCGTATCGATTATAGTACATCTAT
TGAAACAATCGAAGCGATTATGGCACAAGGTTTTAAGTGCTGTTTGAATGCAAGTATTAT
TTCCCGGGAATTGTTAACAAATTTACATCAACATTTGAATGATTTTACTTTACTTTCATT
TTGTCATAATTATTATCCAAGACCAGATACGGGATTATCTGCTGACTGGGTTAAAAAGAA
AAATGAATATATTTATCAATTTAATAAAAAGGCACAAATATATGGCTTCATAGTAGGTAC
AGATTTAAGAGGACCTTTGCATAAAGGTTTGCCAACTATCGAATTAACACGATATGACCA
TCCAGTCGTTGCAGCCAATGTATTGCAAGATGTTGGTATTACGGATGTGTTAGTTGGGGA
TCCAAAAATTGAAAAAAGACTAGCTATACAACTTATAGACTTTTGTAATTGTCGACATTT
CTCACTAGCTATTAATGAAGATTTCGATGAGCAAGTAGCATTTCTTTTCGACATACAACA
TAAAGTGCGTCCTGATAACCCAGAAAAAGTTATTCGATCAGAAACATCAAGAGAAATAAA
TTCGCAAACTATTCAACCACATCATACGGTACAGCGACATATTGGTTCAGTGACCGTGGA
TAATTTGAAAAATGGACGCTATCAAGGTGAACTCCAAATTGTAAGACACCCTCTTAGCGC
GCATGACAATGTTAACGTTGTTGCACAAATTATCAAAGAAGACTTACCGTTGTTAAATTG
TATTGCACCGAATGATACATTTAATTTTCAAAAATTAGGGAGTGTCAAAAGTAATGGAAA
ATAGTACGACTGAAGCACGCAATGAAGCGACGATGCATCTCGATGAAATGACTGTGGAAG
AGGCGCTAATTACGATGAATGAAGAGGATCAACAAGTACCATTAGCGGTCAAGCAAGTGA
TCCCACAACTTACAAAAGTCGTAAATAAAACAATTTCACAGTACAAAAAAGGTGGGCGTT
TAATTTATATTGGTGCAGGAACGAGTGGACGATTGGGCGTCTTAGATGCGGCAGAGTGTG
TGCCTACATTTAATACAGAACCTCATGAAATTATCGGTATCATTGCAGGTGGTCAGCGCG
CGATGACGATGGCAGTAGAGGGTGCAGAAGATCATAAAAAACTTGCAGAAAATGATTTAG
CAAAGATAAATTTAACAGAAAAAGATATCGTAATTGGTATTGCTGCGAGTGGCAAAACAC
CATATGTTATTGGTGGTTTAACATTTGCAAACACAATCGGTGCGACAACGGTGTCAATTT
CATGTAATGAACATGCAATTATAAGTGAAATTGCCAAATATCCTGTAGAAGTAAAAGTTG
GTCCTGAAGTATTAACTGGATCTACACGATTAAAGTCAGGCACAGCACAAAAATTAATTT
TAAATATGATATCAACAATTACCATGGTGGGTGTCGGGAAGGTATACGACAACCTCATGA
TTGATGTGAAAGCAACAAACCAAAAACTTATCGACCGTTCAGTGCGTATTATTCAAGATA
TATGTGCTATCACATATGATGAAGCAATGCATTTATATCAAGTGTCTGAGCATGATGTAA
AAGTTGCGACAGTCATGGGTATGTGTGGCATTTCTAAGGAAGAGGCAACAAGACGGTTAT
TAAACAATGACAATATTGTTAAACGAGCAATCAGAGATAAACAACCTTAGGAGGGATTTA
AATGACCAAAGAGCAACAGCTTGCAGAACGAATTATCGCTGCAGTAGGTGGCATGGATAA
TATAGATAGCGTTATGAATTGTATGACGCGTGTTCGTATTAAAGTATTAGATGACAATAA
AGTAGACGAACAAGGACTAAAACAAATTGATGGTGTCATGGGAGTTATACATGATGAACG
TATTCAAGTTGTAGTTGGTCCTGGTACAGTAAATAAGGTGGCCAACCATATGGCGGAATT
GAGTGGTGTAAAACTAGGAGATCAAATACCACATCATCACAAAGATTCTCAAAAAATGGA
CTATAAATCATTTGCGGCTGATAAAGCGAAAGCAAATAAAGACGCACACAAAGCGAAACA
AAAGAATGGTAAGTTGAATAAAGTACTAAAATCAATTGCCAATATATTTATACCGTTGAT
TCCAGCATTTATTGGAGCAGGATTAATCGGTGGAATTGCTGCTGTACTTAGCAATTTAAT
GGTCGCTGGGTATATTTCAGGTGCTTGGATTACGCAATTGATTACCGTTTTTAATTTAAT
TAAAGATGGTATGCTAGCATATTTAGCTATTTTCACTGGTATTAATGCTGCTAAAGAATT
TGGTGCGACACCAGGATTGGGTGGTGTCATTGGTGGTACAACTTTATTAACTGGTATCGC
TGGTAAAAATATTTTAATGAATGTTTTTACTGGGGAACCATTACAACCTGGACAAGGTGG
AATTATAGGCGTTATTTTTGCAGTTTGGATTTTAAGTATTGTTGAAAAAAGACTACATAA
AATTGTACCAAATGCTATTGATATTATCGTAACACCGACAATTGCATTATTGATAGTAGG
GCTACTAACTATCTTTATCTTTATGCCATTAGCAGGATTTGTTTCAGATAGTTTAGTTTC
AGTTGTTAACGGTATTATTAATATTGGTGGTGTATTTAGTGGCTTTATAATCGGTGCCAG
CTTCCTACCGTTAGTTATGCTAGGACTGCATCATATTTTTACACCAATTCATATAGAAAT
GATAAATCAATCAGGTGCTACTTACTTATTACCAATTGCGGCAATGGCTGGAGCTGGACA
AGTCGGTGCAGCATTGGCACTTTGGGTAAGATGTAAACGCAATACGACATTACGTAATAC
ACTGAAAGGTGCATTGCCGGTTGGTTTCCTAGGCATTGGAGAACCTTTGATTTATGGGGT
GACTTTACCATTAGGACGACCTTTCTTGACTGCTTGTATAGGTGGTGGCATAGGCGGTGC
TGTGATTGGTGGCATTGGGCATATCGGTGCAAAAGCAATTGGACCAAGTGGTGTGTCATT
ATTGCCATTAATTTCAGATAATATGTATTTAGGGTATATTGCAGGACTACTTTCTGCGTA
TGCAGGTGGATTCATTTGTACTTATTTATTTGGAACGACAAAGGCAATGCGACAGACAGA
TTTGTTGGGTGATTAATGATGACAAATATTTTGTATAGGATTGACAAACAATTGAGTGAT
TTTACTAAGACAGAAAAGAAAATCGCCAATTACATTTTAAAGAATCCACATAAAATCATT
GATATGACAGTAAACGATTTGGCAGATGTTGCAAAAGTAAGTACGGCATCTATCGTTCGA
TTTAGTCGGAAGATGACACATCAAGGTTTTCAAGAGTTAAAGATTGCGATATCTAGATAT
TTACCTGAAGATATTGCGACTAATCCGCATCTAGAATTGATTGAAAATGAATCTGTAGAA
ACTTTAAAAAATAAAATGATCGCAAGAACGACAAACACAATGAGATTTGTAGCTACAAAT
ATAATGGATGCACAAATTGATGCTATATGCGATGTATTAAAAAATGCTAGAACAATATTT
TTATTCGGATTTGGTGCGTCGAGTTTAACAATCGGTGATCTTTTTCAAAAGTTATCTCGT
ATAGGGTTAAATGTGAGGTTATTACATGAAACGCATTTACTTGTTTCAACGTTTGCGACG
CATGATAAAAGAGATTGCATGATTTTTGTTACGAACCAAGGTAGTCACAGTGAATTGCAA
TCTATAGCACAAGTTGCCACACATTACAGTATTCCCATCATAACTATATCTAGTACAGCT
AATAATCCAGTGGCACAAATTGCAGATTATGCATTAATCTATGGCAGAACTGATGAAAAT
GAAATGCGTATGGCAGCAACGACATCTTTATTTGCACAGTTATTCACGGTAGATATATTG
TACTATCGCTTCGTAGCTTTAAATTATCATGCGATACTTGATTGTATAACCCAGTCAAAA
ATGGCACTTGATAATTATAGGAAACATCTTGCGACGATTGAATTTAAACATTAGGTAATT
ACGCTTTCTAATATAAATGGATTTGCAGTATAAATATAAGTAGTTTAAGTTTTCGATGTG
ACTAAATTATTTGATGAAAATGTTTTAAAAAAGTTGGTAGCGTCGGCATTTCATTGTATT
GGGTAATGCAGCGTAAGCAAATTATTGTGCGAACATTTTTGATAGAAACCATTTTAATAT
GTAGCACGGGTATTTGAGGGGAATTTGTTGTGTTGATATCAAACTACGATTTATAAGGCA
TATCCGAATAACTTAAAGCAAAGTTCAAATAAAAGACTCCCTATAAAGTAGACACTTAAA
AAGTGGAATACTTATAGGGAGCTTTGCTTTTTCGTGATTAAAAATTCAAGAATAATTTTA
ATGCTAAGTGAACTAATATGAAGATTATTAAGATTATCATAATCCAATTTGCAATATGAA
TAACACGTTTAAAGCGTTTACGTTGTTTGTATTCTGGGCTTTTATAGAGTAGGTAATAGT
ACATAAATAGAATGGCAGCGAACATACCAAATATTGAAGTGAAGTTACCAATAGTTACTG
ACATAAAATGACTTAAAGTTAAATAATAACTAAGAGTGATGATTAAAAATAAAATGATTT
CATAGATAAATAAGACCACACATGCCAACCTCCATTACTTTTTAGTCGAAGTAGTGAGAA
ATTACTTGATGTAGTGCTTTCAAATATTAGTATACACTTTATATAAAATATAAGCATTAA
ATTAAAGGCCGATAAAAATAGAATATATTTACGTTTAAAGATAAAAAATAAACATTTTTC
ATTAATATTTATGATATATTTAGGACAATAGAAAGTGTACGGAAGGGGATATGGATGGCA
CATCAAAGTGAATATGCATTAGAAAATGAAATGATGAACCAACTTGAACAACTAGGCTAT
GAAAGGGCAACGATACGAAATAATGAGCAATTGCTTGATAATTTCAGAGCCATTTTAAAT
GAACGTCATGCGGATAAATTAGATGGGAAACCACTCACTGATAAAGAATTTCAACGTCTT
CTAACGATGATTGATGGGAAAAGTATTTTCGAGAGTGCACGTATTTTACGTGACAAATTA
CCACTTCGACGTGATGATGAGTCTGAGGTTTATTTGTCGTTTTTAGATACTAAAAGTTGG
TGTAAAAATAAGTTTCAAGTGACAAATCAGATAGCAGTTGAAGATGCCTATAAAGCACGT
TATGACGTTACAATTTTAATCAATGGATTACCCCTTGTTCAAGTAGAATTGAAGCGTCGT
GGCATTGATATTAATGAAGCATTTAATCAAGTAAAACGATACCGTAAACAAAATTACACA
GGTTTATTCCGTTATATACAAATGTTTGTTATTAGTAATGGTGTTGAGACAAGATATTTT
TCCAATAATGACAGTGAATTATTAAAAAGTCATATGTTTTATTGGAGTGATAAACAAAAT
AAGCGTATAAATATATTGCAATCTTTTACTGAGACATTTATGAGACCTTGTCAATTAGCC
AAGATGATATCACGCTATATGATTATTAATGAAACAGATAGAATTCTAATGGCAATGCGT
CCATATCAAGTGTATGCAGCTGAAGCACTAGTACAACAAGCAACTGAAACAGGCAATAAT
GGATATATTTGGCATACTACAGGAAGCGGTAAGACGTTGACATCTTTTAAAGCGAGTCAG
ATTTTATCACAACAAGAAAGTATTAAGAAAGTTATTTTCTTGGTTGACCGTAAAGACTTA
GATAGTCAAACAGAAGAAGAATTTAATAAATTTGCAAAGGGCGCTGTCGATAAGACATTT
AATACTTCGCAACTCGTACGCCAATTAAATGATAAAAGTTTACCGCTTATTGTTACGACA
ATTCAAAAGATGGCAAAAGCAATTCAAGGGAATGCCCATTTATTAGAGCAGTATAAGACG
AATAAAGTAGTATTTATTATTGATGAATGTCATCGCAGTCAATTTGGTGATATGCACCGT
TTAGTTAAACAACATTTCAAAAATGCCCAATATTTTGGGTTCACTGGTACACCACGTTTC
CCAGAAAATAGTAGTCAAGATGGTCGTACGACTGCAGATATTTTTGGTAGATGTTTGCAC
ACATATTTAATTAGAGATGCCATTCACGATGGTAATGTACTCGGTTTCTCAGTTGACTAT
ATTAATACTTTTAAAAATAAAGCTTTAAAAGCAGAAGATAACAGCATGGTGGAAGCAATT
GATACAGAAGAGGTATGGTTAGCTGATAAACGTGTGGAATTAGTAGCACGACATATCATT
AATAATCATGATAAATACACACGTAATCGTCAATATTCAAGTATATTTACAGTACAAAGC
ATCCACGCGCTTATTAAATATTATGAGACATTTAAGCGACTTAATAAAAAGCTAGAACAA
CCATTAACGGTAGCTGGTATATTTACGTTTAAACCTAATGAAGATGATCGTGACGGTGAA
GTACCATATCATTCACGTGAAAAATTAGAGAAAATGATTAGTGATTATAATAAAAAGTTT
GAGACGAATTTTTCAACAGACACGCATAATGAGTATTTTAATCATATTTCAAAAAACGTT
AAAAAAGGCGTAAAAGATAGTAAGATTGACATCTTAATCGTTGTTAATATGTTCTTAACT
GGTTTTGATAGTAAAGTACTGAACACTTTATATGTTGATAGGAATTTAATGTATCATGAT
TTAATTCAAGCATATTCACGTACAAATAGGGTTGAAAAAGAATCGAAGCCGTTCGGTAAA
ATTGTAAACTATCGCGATTTGAAAAAAGAGACGGACGATGCACTGAGAGTATTTTCACAA
ACCAATGATGCGGATACTATTTTAATGCGCAGTTATGAAGAGTATAAAAAAGAATTTATG
GAAGCATATCATGAGCTTAAAATGATTGTGCCGACACCACACATGGTTGATGATATTCAA
GATGAAGAAGAACTGAAACGCTTTGTAGAAGCATACCGTTTATTAGCTAAAATTTTATTA
CGTTTAAAAGCATTTGATGAGTTTGAGTTTACCGTTGATGAAATTGGTATGGATGCACAA
GAAAACGAAGATTATAAAAGTAAATATTTAGCTGTGTATGATCAAGTGAAAAGATCGACG
GCTGAGAAAAATAAAGTATCCATATTAAATGATATTGATTTTGAAATAGAAATGATGCGT
AACGATACGATTAATGTGAATTACATTATGAATATATTGAGGCAAATTGATTTAGAAGAT
AAAGCAGAACAACGGCGTAATCGAGAACAAATTAGACGTATTTTAGACCATGCAGATGAT
CCGACTTTACGATTGAAACGTGATTTAATTAAAGAATTTATCGACAATGTTGTACCTTCA
TTAAATAAAGATGACAATATTGATGAAGCATATGTTAATTTCGAAAGTATTAAAAAAGAA
GCGGAGTTCAAAGGATTTGCAGGAGAGAGATCTATCGATGAACAAGCCCTAAAAACAATT
TCAAATGACTATCAGTATAGTGGTGTCGTAAACCCTCACCAACTTAAACAAATGATTGGT
GAGTTGCCATTGAAAGAAAAACGTAAAGCAAGAAAAGCCATTGAATCTTTTGTTGCAGAG
ACAACTGAAAAATACGATGTGTAATGACTGAAAATATCCCCCTCGCTTAGTGTAGGGGGA
TATGATTTTGGTGTCAAAACACCTAAAGTATGGGTGAGATTTTAAGTCATGGTAAAGCAC
CTAAAGCTTGAAATGGTGACCGAACCTTAACATAGCACAATATAGTATGACAAAGTCATC
GAACATAACTCATAGAAAGTTGCGCAGTTTATTCCAAGTCGCGCAGTCACTGAACCGAAT
CGCTCATAACTTTTATTTTGTAATGACAGGCACTGCTGAAATAAGTTGTTTTGCATAGTC
TGATTGCGGATGTTTGATAATATCTTCTGTGTTATTAAGTTCAACGATTTCTCCATTTTT
CATCACTGCAACGCGATCACATATTTCATTGATAACGCCCATGTCGTGTGTGATGAATAA
ATAAGTGATGCCAAAATCTAACTGTAATTGTTTTAACAAATCGATGATATCTTTTTGGAT
TGAAACGTCTAAAGCTGACACTGCCTCGTCGCAAACAATTAGTTTAGGTTCTACAGCGAG
TGCTCTCGCGATACTTACACGTTGGCGTTGTCCACCAGATAACTCATGTGGATAACGATA
TAAGAATCTTTGATCTAGGCCAACTTTTTCTAACAACGATACGACAGTTTTAATCATATC
ATCATCTTTTACTTTCCCATGAATAATAAGAGCTCGTTTAATTACATCAATGACTTTAAA
TCTTGGATTAATAGATGCGAATGGATCTTGGAAAATCATTTGAATGTCTTGGCGTAAAGG
TTTCAATTCCTCAGCATTAAATAAACTTATAGGTACATTGTTATACCAAATAAATCCTTC
TGACACATCCTTTAGACCGACGACCGTCTTACCTAAAGTTGATTTTCCTGAACCTGACTC
CCCAACGATACCTAATGTTTCACCTTTCCTAATAGCTAAGTTTATATCTCTAACTGCTCG
GAATATGCTGCCACTCGGTGATGTATAATCTACGCTCACGTGATCGAATTTTAATAAAAT
ATCATTACTTAATTGTCTTGGCGGACGAGTTTGATGAATATTAGGAATCGCATCAATCAA
GCGTTTCGTATATGTATGTTGCGGTGATTTAAAGATACTTTCAACCGTACCACTTTCAAC
GACACTTCCATCTTTCATTACAATCACATCGTCGCAAAATTGATACACAGCGCCTAAATC
GTGTGTGATAAAAATAATAGATGTTTCTGTGTACTCATAAAGGGACTTCATTAACTGCAG
TAATTGATTTTGTGTACTTGCATCTAATGCTGTTGTTGGTTCATCTGCGATTAAAATTTG
TGGTTTTAAAATTAAGGCAATTGCTATCATGACACGTTGACGCATACCACCAGAAAGTTC
ATGTGGATAAGCATTAAATTGACGTGTCGCATCTTTAATTCCAACTTTATCTAAAATATC
GATGGCCATCGACTTTGCTTCTGACTTTGATACACGTTTATGTTGAAATAGAACTTCTGT
AATTTGCTTGCCAATCGTTAATCTTGGATTTAAAGAGGAAAGTGGATCTTGAAAAATCAT
CGAGATATCTTTTCCTCGAATTTGTCTTAATGATGCAGAGGTTAATTCTGTTAGTACCTT
ACCGTCAAAAATAATTTCTCCAGTTAAAGTATGATCTGGATAATCTGGTAATAGACCTAA
AATTGATTTTGCCGTAATACTTTTACCTGATCCAGATTCACCAACTATACCTAAAATATG
TTTTTTTCGTAATTCGAAAGAGACATTTTTTACCGCTTGAACTGTAGTTTCATCATAATT
GAATTGTACATTCAGACTGTTGACTTCTAATAAATTTGACATGATGTTGTGCCTCCCTAT
TCACAAATGTGTAAATTTATTCTATACTTTTATATATCATAGTAATCTACTCAAGATTAT
TTTACAAGGAGTGATTATCATAATTACTTATTCAAAGTCATTTAAGTTGTTGTATCATAA
GGCATTTTATAGGGTTATACTTTCGGTATTGAGCTTACCAATATTTTTATATGCAGTGAT
TGGTTTTGCTTTTTCAACTAAGAGAAAAAAATTTTATGCCAATAATTCTGAAATTTCAGA
AATCGAACAAGCGTTACAAGAAAAATATAAATATTTGTCTCAGCTAAAGTCGACTACACA
AATACATAGAGAAGCAATCAAAATATTCAAGACGCAAAGGTCTAATACCAACTTTAATAG
TATTGAACAAGCGCATTTTTCATCATACTTTGAAAATGTATTGTTCCACAAGTTCATCAT
TATCAAAGTGGTATTGGCTTTACCACTGTTCGTTATGCTGACATTTTATTTACAGCCATT
AGTTAGGTATATTTTCGAACGCATCATTATGGCTGTAATTGTTATTATTGGCGTAATCAT
TAGTGTCTTTACAATTTTATATTTTTCACCACTTGATGCGGCATATAGCATATTGGGGCA
AAATGCTACAAAAGCACAAATACATCAATTTAATGTATTACATCACCTTAACGAACCTTA
TTTTATTCAATTGTGGGATACTATCAAAGGCGTTTTTACGTTTGATTTAGGTACAACATA
CAAAGGAAATGAGGTAGTGACAAAAGCGGTTGGTGAGAGAATTCCAATTACAATTCTTAT
AACAGTATTAGCGTTGATTGTGGCACTAATTATTGCGATACCAGTAGGGATTATTAGTGC
GATGAAGAGAAATAGTTGGCTTGATATCACATTGATGACGATAGCTTTAATTGGTTTATC
CATTCCAAGTTTCTGGCAAGGGCTATTGTTTATTTTGGCGTTCTCATTGAAATTGGATAT
TTTACCACCGTCTTATATTCCAGAACATCCAATATCGTTGATTTTACCTGTACTTGTCAT
TGGAACAAGTATTGCTGCTTCTATAACGCGTATGACAAGGTCTTCAGTTCTTGAAGTTAT
GCGTAGTGATTATGTATTAACTGCTTATGCAAAAGGGCTATCTACGACGCAAGTAGTTAT
TAAGCACATTTTAAAAAATGCAATCGTTCCAATTGTGACGCTAGTCGGTCTATTAGTGGC
GGAGTTACTGGGTGGCTCAGCTGTGACGGAACAAGTATTTAATATTAATGGTATCGGTCG
TTATATTGTTCAAAAACAACTTATACCTGATATCCCAGCGGTCATGGGTGGGGTCGTATA
TATATCAATAGTTATTTCATTATCAAATTTAATCATTGATATTTTCTATACGCTTATCGA
TCCAAAATTACGTAGTGAAATTAACGAAAGGAAGTGAGGCATATGGTAAAAGTTACAACA
AAGATAGCTTCCTTAAAATTATTCGCAAGTTATGCCATAGCAACATATATTTTAGTCATT
TTAACAAGTGCTTTAAATATTTTTAAAGGATATGTGGCAGATACGTTTTATATTGCTGAA
ACGTTGTTAATCATCTTAACCATTGCGTTAATTATTATCGTAGTAACTGAATCAAATTGG
AAAAGGCATGTCACATGGCGTCGTTTCATTGAAGTATTGTTACTGTTGATGGCTTTAACA
GGGAATGTATTCACTTTATTAATGTTTGTAAGTGTTAGACGTTATCAACGTACATCGCAA
ATACATAGTTATAACGGTTGGGAAGCATTTATACGAAAAATTGTTAAACATCGTATTGCT
ATTATTGGATTATTTGTTTTAGTTTACATGCTGTCATTATCAATCGTGTCTCAATTTACG
TTTGATACGTCATTGGCTACTAAAAATCAGTTTAATGCACTATTACATGCACCAAGTCTA
GCCTATCCGTTTGGTACTGATGATTTCGGTAGAGATTTATTTACACGTGTTGTTGTAGGG
ACGAAACTGACATTTTCAATATCAATCATCTCTGTGATTATCGCAGTTATTTTTGGTGTG
CTACTAGGCACAATTGCCGGTTATTTTAATCATATTGATAATTTAGTGATGCGTATTTTA
GATATTGTGTTTGCAATTCCATCATTATTGTTAGCGGTGGCAATTATTGCTTCTTTTGGC
GCAAGTATTCCAAATTTAATTATTGCACTAAGTATTGGAAATATACCATCATTTGCGCGA
ACGATGCGTGCAAGTGTTTTAGAGATTAAACGTATGGAATATGTAGATGCAGCACGTGTT
ACAGGAGAAAATACTTGGCGTATTATATGGCATTATATTTTACCGAATGCAATTGCACCA
ATGATTGTACGATTTTCTTTAAACATAGGTGTTGTTGTGTTAACAACAAGCAGTTTAAGT
TTCTTAGGACTTGGCGTTGCGCCTGACGTAGCGGAATGGGGTAACATTTTGCGTACCGGT
AGTAACTATTTAGAAACACACAGTAACTTAGCTATAGTACCTGGTATTTGTATTATGTTC
GTCGTTTTAGCATTTAATTTTATAGGTGATGCAGTGCGAGATGCACTTGATCCAAAAATT
CATTAAAAAGGTAGGGATAGATGTGAAAAGAATCATTAGTATCGCAATTATAGTGTTAGC
GTTGGTATTAAGTGGTTGTGGTGTCCCTACGAAATCAGAAGTGGCTCAAATATCATCGAA
AGTAGAAGTAAAAGGTGAGCGACCAACGATACATTTCCTAGGACAAGCAAGTTATGAGAA
CGATATGAATATCGTTAAAGATCAGTTGGAAAATGCAGGATTTAACGTCAAGATGAATAT
TCAACCAGATTATGGTAGTTATCGCACGCAACGTCAAGCAGGCAATTATGATATTCAAAT
TGATGACTGGATGACGGTATTTGGTGACCCGAACTATGCTATGACGGCATTATTTAGTTC
TACAGGATCAAATAGTTTATTAAAAGATAAGCACGTGGATGAGTTATTAAATAAAGCTTC
TACTCAAAATGAAGTAGACGTTAAACAAACATATAAACAAATTGAAGATGAAGTTGTATT
TGATAAAGGATATATGGCGCCTTTATACGGATCAAAAAAGAATTTAGTATATGACAATAA
AGTGTTGGATAAAAATAGCGTTGGATTGCCAAATTCACGTGCGCTAATATGGCAACAATT
TGATTACAATAATAGTAAAGAACGAGATACGCGGCCACTTGTGATGACACAACAAGATGG
CGAAATTCCAACATTGGATCCAATACGTTCAATTGCACCGTCAGTATATTCAATTAATAT
GAATATGTACACAAGGTTATTATTATTAGATGAAAATGACCACTTAACAACAAAAGGTTC
GTTAAGTCGTGACTATGCTGTTAATAAGGACAATAAAGCATTTTATTTCTTACTTAGAGA
TGACGATTATTTTGCGAAAGTAGTTAATGGAGAAGCGCGCAATACTGGTGAACGTGTGTC
GGCTGAAGATGTTAAATTTTCTTTAGATAGAGCTCGTGATAAAAAGTCAGTGCCTAACAA
TAATACGTACAATATGCATAAACATATTAATGACATCAAGATATTAACTGATGATGACAT
TAATCAGTTGCGCAAAGAAAAAGATAAAGACGATAAATCTATCTATGACAAGTTGATAAA
AGCTTATAATGTCAAATCGTTAACAACAGATGGTCAAAAAGTAAATAACAAAGATGGGAT
TTATCAAATAGTTAAAATTACAACTGATCAATCGATGCCTCGAGAAGTGAATTATTTAAC
ACATTCTTCGGCAGGTATTTTATCTAAAAAATTTGTTACTGAAGTAAATCATCAATATCC
AAAGGGCTATGGTGATAGCAGTACTATTCCTGCTACTTCAGATGGTAAAAATGGACTATA
TGCGAGTGGTGCATACATTATGACACAGAAAAATACCTATCAAGCAGAGTTTCAACGTAA
TCCTGGATTCAACGAAACAGAACAAGATAGCTATGGTCCAGGAAAAATTAAAAATATCAC
ATTGAAATTTAATGGTGATCCTAATAATGCATTGTCAGAACTTCGAAACCATTCAATTGA
TATGTTGGCAGATGTGAATCAAAAACATTTTGATTTAATTAAGTCAGATAAAAATTTAAG
TATTATACGTAAAAATGGACGTAAGTCAGTCTTTTTAATGCTTAATATTAAAAAAGGTAT
ATTTAAGACACATCCAAACTTAAGACAAGCTGTTGTAAACGCGATCGATCAGGATCAATT
TATTAAGTTTTATCGTGGTGACAAATTTAAAATTGCATCACCGATTACACCACTTGTTGA
CACAGGCAATGTTCAACATCAAGACTTAGAAAAAGTAGAGAAAGCCATTAATCAATAATA
TTTTAATGATTTCAAGAAAGTAGGAGGATAACATATGGTCATTAACTTAAATGATAAACA
GAAAACAACATCTAAAGAAGGGTTAATTTCCGTGTCGCATCCTCTTGCTGCTAAAATTGG
TAAGGGTGTATTAGACAAAGGCGGCAATGCAATGGATGCAGTAATTGCGATTCAACTGGC
ATTGAATGTGGTAGAACCATTTGCATCAGGTATAGGTGGAGGCGGGTACTTACTCTATTA
TGAGCAAAGTACTGGCAGTATAACTGCGTTTGATGCGCGTGAAGCTGCACCTGCACATAT
TGATCAGGAATTTTATTTAAATGATTCAGGCGAATATAAATCGTTTTTTGATATGACTAC
ACATGGTAAAACTGTGGCAGTACCGGCAATTCCGAAGCTGTTCGATTATATTCATAAGCA
TTATGCTAAGTTGTCATTAGAGGAATTAATCAATCCTGCAATTGAGTTAGCTATGGAAGG
TCATTCTGCCAATTGGGCTACTGAAAAATATTCGCGCCAGCAACATGCAAGGTTGACAAA
GTATCACGAAACGGCGCAAGTATTTACGAATGAAAATCGGTATTGGCGTGAAGATGACTG
GATTGTACAACCCGAAATAGGCAAGACATTTCAAATATTAAAAGAGCATGGATTTAATGC
ATTTTATAAAGGTGACATTGCGGAAAAGTTAGTAAATATTGTCAAAAAATATGGTGGCAC
AATCACTTTAGAGGACTTAGCAAAATATGACATTCAGATTAAAACACCGATTAGTGCGAC
GTTTAAAGATTATGATATTTATTCAATGGGGCCATCTAGTTCCGGCGGTATCACAGTTAT
TCAAATATTGAAGTTATTAGAGCATGTCGATTTACATTCAATGGGAGCAAGATCTGTCGA
TTATTTGCACTATTTAATACAAGCTATGCATTTAGCATATAGTGATCGTGCACAGTTTTT
GGCAGATGATAACTTTCATGATGTACCTGTAGAGTCATTAATTGATGACGACTATTTAAA
TACACGCAGTAAGCTCATTGATAGTGATAAAGCAAATATCGATATAGAACATGGCGCTAT
TTCTGATTGCATAAGTCATACAGATGTTGATGAAAATCATACCGAAACAACACATTTTTG
TGTAATTGATAAAGAAGGTAATATTGCTTCATTTACGACGTCAATCGGTATGATTTACGG
TTCAGGTATCACTATTCCAGGATATGGCGTGTTATTAAATACGACAATGGATGGTTTTGA
TGTAGTAGCTGGTGGAATCAACGAAATCGCATCATATAAACGACCTCTAAGTAATATGGC
TCCAACGATTGTGACACATCACGGTAAACCGATATTAACGGTAGGTGCACCTGGTGCCAT
AAGTATTATTGCTAGCGTTGCACAAACATTGATCAATGTCTTAGTGTTTGGGATGGACAT
TCAACAAGCTATTGATGAACCTAGAATTTATAGTAGTCATCCTAATCGTATCGAATGGGA
GCCTCAATTTTCACAATCTACAATATTAGCATTGATTGCACGTGGACATGCGATGGAAAG
TAAACCAGATGCCTATATTGGAGATGTGCATGGATTACAGGTTGATTCGAATACACGTGA
AGCTTCGGGAGGGGCTGATGACACGAGAGAGGGTACTGTGATGGGTGGTGATGTGTTAAC
GATTAGAAAACAACCATTACCTATTTCAAATATGTATGATAATGACGCCTATCATGTATA
TTTCAATAATGTGCAGTTACCATTATTAGCAGATCAAGTACGATGGATGCATGACAAATG
TTGGATTGAGGAAAGTGTCGTTAGAATCATTTTGTCTGGAGTTAGTGCACATGTTGAAGA
TTTGAGAAGCTATGAAATCGCCGGAGAAAATTATATAGATATTGCCTGGTTGGCACGGAA
GAAAGGTTATCAAGTTACCTTAAAGGATGACAGTTTATATTTAAGTGATGAATCGTATCA
TTCAGTAAAAAGAAATACAAATGCGTATTATCGATATGATCGAGATAGCATTACAAGGTA
AATTATGTTTATGCGATTGATGTGAATTTTGAAGTGTATTAGTTTTTTCTTGAACCAAAA
GATCTGATTTTGAACTTTAGAGTGACGCTTGAGTATCGTAGTATAGAAAATGCTATAAGA
ATCGCTATGCACCTTATTGAATTTTAAAACGCCTCACAAATTCGTTTTTGATATACACCA
CAACAGTTAGTCTAAAATCTAACTTTATGTGATTCGGTACAATTAAATGAATGATGTGAG
GCGTTTTTATAATGTGTGATTTTAGTATGTTAAACGATAATAAATGATTTGGTTATTTCT
ATAATTACATCATAAGTATTAATGTTCACTTATTTTATTATAAGTAAGGCTTTCTTTGTA
TATAATTTGGTCTTTTCCAGGACTTGAAAAATAAAAATAAAGTTTCTGATCTTGATGATG
ATTGCCTTTTAAATCACTCATTCCCTTTAATTCCACCTTTGTTGATGCATTTTTTGGAAT
ATGATATCTATGTTTTAATTGTTTGACGCATGGATTATCATTCGACAACTTACCAGATAA
ATTATAATAATTAGTAGTAGGATCATGTGTGATTTTCAAATCATTGCTGTTCAAAATGCT
TGATAAATCGCCATTTTGAATCAAAAATTGATGGCTTTCGATTTTTTGTTTCAGTTCGGG
ATCTTTTACGTCTTTTGTGCAGACGATTTTATTATTAACTACTTTTACTGGATAACTTTT
GTCTGTCGAGTGAGTAACATTTTTTCTATCGTTTATTGTTGTGTCATAATCACCAGTTAT
TTTATGTTTGTTTTTATCTACCTCTAACAACATACGGTCTTCTTTTAAAATCGTATCTGA
TCCAACAACTGAATAAGATGATTCTATATACCATGTGTCATGACCATTATTTTCGTAATG
GGGATTATCGTGACCATTAATTTTATAAAGCGTTTCTAAGTTTTTAATAGGATATGTACT
TAGTATTTTTTTTAAATCACCTTTCAAATGAATTTGTTCTAAACGAGTTGCCAAAAACAT
ACCGCCACAGATTACAATTGAAATAATAATAATTGCTGCTAAGTTTAACCAGAAATTTTT
ATGCGTTTTCATACATCCACACCTTTTCTCAAAATACTTAATTAACACTATAATAATATA
TTTTAAAAATATTTACATCAGCATTAAAGTGAATATCAAACTTTAAATTTGTAAAAATAA
TAGATTTTTATAAAAAAGTCGAAAAGGTATACAATAAAAAACTGCATGACGTTGAGGCGT
CACACAGTGTAATTAGAAATTTAAAATGTTGTTGCTAATTTTTCAGCATTATTAATACTT
GTTGCTTTAATTTCTTCAGTTTTATGAGGTTCGGCATTGTGCCCTTCAATAATAATCGTT
TCATATGATGGCACACCTAAGAATGTCATGATTGTTCTCAAATAACGGTCGCCCATTTCA
AAATTAGCAGCAGGGCCTTCTGTATAATATCCACCACGTGATTGAATGTGTAATACTTTT
TTGTCAGTTAGTAAACCTTGTGGTCCTTCAGCAGAGTATTTAAAAGTTTTACCTGCAATT
GAAATAGCATCAATATATGCTTTGACTACAGGAGGGAAAGAAAGGTTCCACATCGGCGTC
ACAAATACATATTTATCGGCACTTAAAAAATCTTCTAAAATTTCACTTAGTCTTGAAACT
TTTATTTGTTCATCATCAGTTAATGTTTCACCATTATTAATTTTTCCCCAACCAGTTAAT
ACATCTTTGTCGATGACTGGAATATAAGTTTCGAATAAATCGATATGTTTCACTTCGTCC
TCAGGATGTTGTTGTTGGTAAGCTTCAATAAATGCTTTACCAGCCGCCATAGAATTTGAT
ACTAATTCATTAAATGGATGTGCTGTAATATATAATACTTTCGACATATAAATATTCTCC
TCTGTATCTTTTATATTTTGGTATAATTAGTATATCGAATATAAAATTTAATAGCAATAA
GAATACGCATCTAATAACCATTTTATTTAACCGTTTAGGTCGTAGTACCAAAGTATGAGG
GCATTTAATTATGAAATATTTGATTTAGAATATATACTTAATATCCAAAATATATGAAGG
ATGGATGCCCCAATGACAAAGCGACCTAAACGTATTTTGGCAACAATTGTACTTTTTTTA
TCATTATTATTAGCTGTTGTTTATATAGGTGACATTCAAAAATGGTTTAATCAATATACC
GATAAATTGACACAAAATCATAAAGGACAAGGGCACTCAAAATGGGAAGATTTTTTTAAA
GGAAGTCGAGTTACGGAGACTTTTGGTAAATATAAACATTCCCCTTTTGATGGTAAACAC
TATGGTATTGATTTTGCATTGCCAAAAGGTACACCAATTAAAGCGCCAACGAATGGCAAA
GTAACACGTATTTTTAATAATGAATTAGGCGGTAAGGTATTACAGATTGCTGAAGATAAT
GGAGAGTATCATCAATGGTATTTACACTTAGACAAATATAATGTCAAAGTAGGAGATCGC
GTTAAAGCTGGTGACATCATTGCGTATTCTGGTAATACAGGCAAACAAACGACTGGTGCT
CATTTGCATTTTCAAAGAATGAAGGGTGGCGTAGGTAATGCATTTGCAGAAGATCCTCAA
CCGTTCATTGATCGGTTGCCAGATGGAGAACGTAGTCTCTATGATTTATAGTCGTAGAAG
TGTGCCCGCAGTCTTAAATTTTAACAATCATTATGTGAGTAGAATGCTTACATGATGATT
GTTATTTTTTTGAATGAAAAAATATATTTTTGATTAGCCAATATGTATCGTGCAAATGAT
GTTTGTTAATAATGACACTGAAAAATATCGCGCGTAAAATCGCATTATCAACATACGTGA
AACAGTTGTATACAATAACAATTTTCTTTATAAAAGTTTATTTCTGACAGTAATGTAAAC
GTTTACAATTTATGATTGACATTAATAATGACTGAATATATGATTTATGTAAGTATCTGT
GCAAACGTTTTCACGTAATGCATTGCATAATAAAACTTTAAACAAAGTATGGGAGGCATA
ACATGGCAGAATTAAAGTTAGAGCATATTAAAAAGACGTATGATAACAACAATACTGTAG
TGAAAGATTTTAATCTACATATTACTGACAAAGAATTCATTGTATTTGTCGGACCATCAG
GATGCGGTAAATCTACAACATTACGTATGGTTGCGGGTCTAGAGTCTATCACATCAGGAG
ATTTCTATATTGATGGGGAACGCATGAACGATGTTGAACCGAAGAACCGAGATATTGCGA
TGGTATTTCAAAATTATGCGTTATATCCACATATGACTGTTTTTGAAAATATGGCATTTG
GGCTAAAACTGCGTAAAGTTAACAAAAAAGAGATTGAACAAAAAGTTAATGAAGCAGCAG
AAATATTAGGGTTAACTGAGTATCTTGGACGCAAACCAAAAGCATTATCAGGTGGGCAAC
GACAACGTGTTGCTTTAGGTAGAGCTATTGTAAGAGATGCGAAAGTCTTTCTAATGGATG
AACCATTATCAAATCTGGATGCGAAGCTACGCGTACAGATGCGTACAGAAATTTTGAAAT
TACATAAGCGACTTAATACTACAACGATTTATGTCACACATGACCAGACTGAAGCGTTGA
CGATGGCAAGTCGAATTGTCGTATTAAAAGATGGTGACATTATGCAAGTCGGCACGCCAA
GAGAGATATACGACTCGCCAAATTGCATATTTGTGGCACAATTTATCGGTTCACCAGCGA
TGAATATGTTGAAAGCTACAGTTGGAATGGATGGTTTGAAAATTGGTGACCATCACTTTA
AATTACATAATAAAAAATTTAAAAAGTTAAAAGATGCTGGCTATTTAGATAAGGAAATCA
TTTTAGGTATTCGAGCTGAAGACATTCACGAAGAGCCGATATTTATTCAAACTTCTCCAG
AGACACAATTTGAATCTGAGGTAGTTGTATCCGAATTGTTAGGTTCAGAAATTATGGTAC
ATAGTACATTCCAAGGCATGGAATTAATTTCTAAATTAGATTCGAGAACGCAAGTGATGG
CGAATGACAAGATTACATTAGCATTTGATATGAATAAGTGTCACTTTTTTGATGAAAATA
CAGGAAATCGAATCGTCTAAGGGGGAGTATTCATGTCTAAATTTTTAAAGTGCATAGCGT
TAGTCATTGCAATGTTATTAATCGTAACTGGATGTGGCCCTAATCGTTCGAAAGAAGATA
TTGATAAAGCATTAAATAAAGATAATTCTAAAGAAAAGCCAAATCAACTTACGATGTGGG
TGGATGGCGATAAACAAATGGCGTTTTATAAAAAAATCACTGAGCAATACACTAAAAAGA
CCGGTATTAAAGTAAAACTTGTAAATGTTGCTCAAAATGATCAATTAGAAAATATTTCAT
TAGATGCACCAGCTGGGAAAGGACCAGATGTCTTTTTCTTAGCACATGATAATACTGGAA
GTGCCTATCTACAAGGTTTAGCTGCTGAAATTAAATTATCAAAAGATGAGTTGAAAGGTT
TCAATAAACAAGCACTTAAAGCGATGAATTATGACAATAAACAACTAGCATTGCCTGCTA
TCGTTGAAACAACTGCACTTTTCTATAATAAAAAGTTAGTGAAAAATGCGCCGCAAACGT
TAGAAGAAGTTGAAGCTAATGCTGCTAAATTAACAAATAGTAAAAAGAAACAATACGGTA
TGCTATTTGATGCCAAAAACTTCTATTTTAATTATCCATTTTTATTTGGCAATGATGATT
ATATTTTTAAGAAAAATGGCAGTGAATATGATATCCATCAATTAGGGCTAAATTCTAAAA
ATGTGGTAAAGAATGCTGAACGTTTACAAAAATGGTATGACAAAGGGTACCTGCCAAAAG
CTGCTACTCATGATGTGATGATTGGTCTTTTTAAAGAAGGTAAAGTAGGACAATTTGTAA
CGGGACCATGGAACATTAATGAGTATCAAGAGACATTTGGTAAAGATCTTGGTGTGACAA
CATTACCTACAGATGGTGGTAAACAGATGAAGCCGTTTCTTGGTGTGCGTGGTTGGTATT
TATCTGAATACAGTAAGCATAAGTATTGGGCTAAAGACTTAATGTTGTATATCACTAGTA
AAGATACATTACAAAAATATACAGATGAAATGAGCGAAATTACTGGACGCGTTGATGTTA
AATCATCTAATCCGAATTTGAAAGTGTTTGAAAAACAAGCACGTCATGCTGAACCGATGC
CTAATATTCCAGAAATGAGACAAGTTTGGGAACCGATGGGCAATGCCAGTACATTTATCT
CGAATGGTAAGAATCCAAAAGAAGCTTTAGACGAAGCGACGAATGATATTACGCAAAATA
TTAAGATTCTTCATCCATCACAAAACGATAAGAAAGGAGATTAGTTATGACGAAACGTAA
CCCTAAATTAGCTGCATTATTATCTGTCATACCTGGTTTGGGTCAGTTTTATAACAAAAG
GCCCATTAAAGGCACGATATTCTTTATCTTTTTCATTAGTTTTATTTCTGTATTTTATAG
CTTTTTAAATATTGGATTTTGGGGATTATTCACATTAGGAACTGTACCTAAATTAGATGA
TTCTCGGGTATTACTAGCTCAAGGTATCATTTCTTTATTGCTTGTTGCTTTCGCAATAAT
GTTATACGTCATCAACATATTAGATGCATATCGTAATGCCCAACGATTTAATCGTAATGA
AGAAATAAAAGATCCGAAAGCACGTATGGTTGCAACTTGGGACAAGACTTTCCCATACTT
ACTAATCTCACCAGGTACATTTTTATTGATATTTGTAGTTGTGTTTCCACTGATATTTAT
GTTTGGTGTGGCATTTACGAACTACAATTTATACAATGCGCCTCCTAGGCACACATTAGA
GTGGGTTGGTTTAGATAATTTCAAAACATTATTCACAATCGGTGTTTGGCGCAAAACATT
TTTTAGTGTTATTACTTGGACATTAGTTTGGACACTTGTTGCAACAACACTGCAAATTGC
ATTAGGTCTATTTTTGGCAATCATTGCCAATCATCCTGTTGTTAAAGGAAAGAAATTTAT
TCGTACGGTGCTAATTTTACCTTGGGCTGTACCATCATTTGTAACAATATTAATTTTTGT
AGCGTTATTTAATGATGAATTTGGTGCTATAAATAATAGCATTTTGCAACCATTATTAGG
TGTGGCACCAGCGTGGTTAAGTGATCCATTTTGGACAAAAATTGCTTTAATTGGTATCCA
AGTATGGCTAGGTTTTCCATTTGTCTTTGCACTTTTCACAGGTGTATTACAAAGTATTTC
ATCTGATTGGTATGAAGCAGCAGACATGGATGGCGCATCAAGCTGGCAAAAATTTAGAAA
TATCACGTTTCCACATGTTATTTATGCCACTGCGCCGTTGTTAATCATGCAATATGCAGG
TAATTTTAATAATTTCAATCTTATCTATTTATTTAATAAAGGTGGCCCACCAGTTTCAGG
TCAAAATGCGGGTAGTACGGACATCTTAATATCTTGGGTATACAATCTGACATTTGAGTT
TAATAACTTTAATATGGGGGCAGTTGTATCATTAATTATTGGTTTTATTGTGGCTATTGT
TGCATTTATTCAATTCAGACGTACTAGTACTTTTAAAGATGAGGGAGGTTTATAAGATGG
CAAAGAAGAAGCGTGCTTTAAAAGCAATCGGTATTTATAGTTTTATAGCGATAATGTTTG
TCATCATATTATATCCATTATTATGGACGTTCGGTATTTCCCTTAATCCAGGTACGAATT
TATATGGAGCTAAGATGATACCGGATAATGCGACATTTAAAAATTATGCCTTTTTATTAT
TTGATGAAAGTAGTCAATATTTGACTTGGTATAAAAATACGCTCATCGTAGCATCAGCAA
ATGCATTGTTTAGTGTGATATTTGTTACATTAACAGCATATGCCTTTTCGAGATATCGCT
TTGTAGGACGCAAATATGGATTAATTACATTTTTGATTTTACAAATGTTTCCAGTATTGA
TGGCAATGGTCGCAATCTATATTTTATTAAATACAATCGGATTATTAGATTCATTATTTG
GATTAACACTTGTATATATTGGTGGTTCGATACCGATGAATGCATTTTTAGTGAAAGGTT
ACTTTGATACGATTCCTAAAGAACTTGATGAATCTGCAAAAATTGATGGAGCGGGACATA
TGCGCATTTTCTTACAAATCATGTTGCCATTAGCTAAACCGATTCTAGCAGTTGTTGCAT
TATTCAATTTTATGGGACCGTTTATGGACTTTATATTACCTAAAATTTTATTGAGAAGCC
CTGAAAAATTCACTTTAGCAGTCGGACTTTTCAACTTTATTAACGATAAATATGCAAACA
ATTTCACAGTGTTTGCGGCAGGAGCCATTATGATTGCAGTCCCTATAGCTATAGTATTCT
TGTTCTTACAACGCTATTTAGTATCAGGTTTAACGACTGGTGCGACAAAAGGTTAGTTTG
AAAAAAGGAGTATGACAGAAGTGATAAAGAACCACTAATGATGATAATGATTTAAAGGAG
GACGAGATGATGACGATTAAGGTTGGAATTATTGGATGTGGTGGTATTGCAAATGGCAAA
CATATGCCGAGTTTACAAAAAGTTGAAGATGTTGAAATGGTCGCATTTTGTGATGTAGAT
ATTTCGAAAGCGGAGTGTGCAGCAGAAGCATACGGCACGAAAGATGCACAAGTTTATGAT
GATTATCAAGAGTTGTTAAAAAATAAAGCGATTGATGTTATCCACGTATGTACACCGAAT
GATTCACATTGTGATATTACTGTAGCGGGACTATACGCCGGCAAACATGTGATGTGTGAA
AAACCGATGGCTAAGACGACAGCGGAAGCACAAAAAATGATAGATGCAGCTAAAGAAACA
GGTAAAAAATTAACAATAGGCTATCAAAATCGCTTCAGAGCAGATAGTCAGTTTTTATAT
CAATCAACGCAACGTGGTGATTTAGGTGACATTTACTTTGGAAAAGCACATGCCATTCGT
CGACGTGCTGTGCCAACATGGGGTGTTTTCTTAAATGAGGAAGCACAAGGTGGTGGACCT
TTAATTGATATCGGGACGCATGCATTAGATTTAACACTATGGATGATGAATAATTATGAA
CCGGAATCGGTGATGGGTTCAACATTTCATAAATTAAATAAACAACATGATGCTGCAAAC
GCTTGGGGATCATGGGATCCAGATGAATTTACAGTTGAAGATTCTGCATTTGGATTCATT
AAAATGAAAAACGGTGCAACTATTATTTTAGAATCTGCATGGGCGATTAATTCTTTAGAA
GTTGATGAGGCGAAATGTTCGTTATCCGGAACAAAAGCGGGAGCTGATATGAAAGACGGT
TTACGTATTCATGGCGAGGATATGGGCACGCTATACACTAAACATGTTGAATTAGAAAAC
AAAGGTGTCGATTTTTATGAAGGTAATGAAGTGGACGAAGCTGAAGAAGAAGCGAAAGCT
TGGATAAATGCAGTTGTTAATGATACAGAACCAGTTGTAAAACCAGAACAAGCAATGATA
GTAACTAAAATACTTGAAGCAATTTATCAATCTGCAAAATCAGGCAAAGCAGTTTACTTT
GATTAATATCTTTTATTAAGGAGGAACATCATGACTAAACTAAACGTTGGTGTGATTGGT
GTTGGTGGCATTGCACAAGACCGTCATATTCCAGCATTACTGAAACTCAAAGATAAAGTT
TCACTAGCAGCAGTGCAAGATATTAACACAGTACAAATGATTGATGTTGCCAAACGTTTT
AATATTCCACATGCAGTTGAAACACCAAGAGAATTGTTTGAACTCGTTGATGCGGTCGTC
ATATGTACGCCTAACAAATTCCATGCTGATCTTTCAATAGAAGCATTGAATCATGGTGTC
CATGTAATGTGTGAAAAACCAATGGCAATGACGACGGAAGAGTGCGATCGTATGATTGAA
GCAGCTAACAGAAACCAAAAATTATTGACTGTTGCTTATCATTATCGACATACTGATGTC
GCTATTACTGCTAAAAAAGCAATAAAATCAGGTGTTGTTGGCAAGCCTTTAGTTGCACGT
GTACAAGCGATGCGCAGGCGTAAAGTACCTGGTTGGGGTGTGTTTACAAATAAAGCATTG
CAAGGCGGTGGTAGCCTAATCGACTATGGATGTCATTTATTAGATTTATCCATGTGGTTA
TTAGGCAAAGATATGTTGCCACAAAATGTTTTAGGCAAAACATATAATCAATTGAGCAAA
CAACCGAATCAAATCAATGATTGGGGTACATTTGATCATGAAACATTTGATGTAGATGAT
CATGTCACGAGTTATATAACGTTTTCAAATAGAGCGAGTATGCAGTTTGAGTGTTCTTGG
TCTGCAAATATTAAAGAAGACAAGATGCACGTAAGTTTATCGGGGGAAAATGGCGGTATA
AATTTATTTCCTTTTGAAATTTATGAACCACGTTTTGGAACTATTGTTGAAAGTAGTGCT
GATGTTGAACATAACGAGGACATTGCTGGAGATAGACAGGCTCGAAACTTTGTTAATGCG
TGTTTAGGATTAGAAGAAATCGTTGTGAAGGCGGAAGAGGCACGCAATGTAAACGCCCTT
ATAGAAGCGATTTATCGTAGTGATTTAGATAATAAGAGCATACAACTTTAATGATTGATA
TAAATAATAAAAATTCTCAATATATAAATGAAGGAGTGCTTTTCAATGAAAATTGGTGTA
TTTTCAGTGTTATTTTACGATAAAAACTTTGAGGAAATGTTGGATTATGTTGCAGAATCT
GGATTAGATATGATTGAAGTTGGAACAGGTGGTAATCCAGGAGATAAGTTTTGTAAATTA
GATGAATTATTACAAGACGAAGACAAGAGACAAGCATTTATGAAGTCAATTACAGACAGA
GGATTGCAAATAAGTGGCTTCAGTTGCCATAACAATCCCATTTCGCCAGACCCTGAAGAA
GCAAAAGAAGCGGATGAAACTTTACGTAAAACAATTCGTTTAGCAAATCTACTAGATGTG
CCAGTTGTAAATACATTTTCAGGTATTGCTGGTTCAGATGATACAGCTAAAAAACCTAAT
TGGCCTGTAACACCTTGGCCAACAGCATACTCTGAAATATATGATTATCAGTGGAATGAA
AAGTTGATACCATATTGGAAAGACTTAGCAGAATTTGCAAAAGAACAAGACGTTAAAATT
GCAATAGAGTTGCATGCAGGATTTTTAGTGCATACGCCATATACAATGTTGAAATTACGT
GAAGCTACGAATGAATATATTGGTGCTAATTTAGATCCAAGTCATTTGTGGTGGCAAGGA
ATTGATCCGATTGCTGCGATTCGAATTTTAGGGCAAGCAAATGCAATACACCACTTCCAT
GCAAAAGATACGTACATTAATCAAGAAAATGTAAATATGTATGGATTAACTGATATGCAG
CCGTATGGCAATGTCGCAACAAGAGCTTGGACATTCCGAACAGTTGGTTATGGACACAGT
CCATATGTATGGGCGGATATTATTAGCCAACTTATTATTAATGGATATGATTATGTATTA
AGTATTGAACATGAAGATCCTATTATGTCAGTCGAGGAAGGTTTCCAAAAAGCTTGTCAA
ACATTGAAGTCAGTAAATATTTATGATAAGCCAGCTGATATGTGGTGGGCCTAATCTAAA
GGCTTGGTAAGTGTGAGGGTTGTCTGAAGTTAGACTGATGTAGGTGTTAAAATTGATGCC
TTATTGTATTATGATAATTGCTAATTGGTGTTGATTATAACTATAGCGAATACCACTCGC
TAACTATTTAAATATGTCCGACAGTTTAAGTCGGTAACAATGATAACAAGCGGTTGATTT
TAATAGTAAAAGCCTGTTGTCACGTTCGTTGTAGATATAGTATGCTTTGAAGATTTCTGG
ATGTATCAGAATATACTTTGAAGATGTATATCTATTTTGATTAACGTGATGACAGGCTTT
ATTTTTATAAATTCATTAATTTCTCTTCTTGTTTAATGCGAACATATAAGAAATATGCAT
AAGGAACTAATAAGATTGTAGTGTATGTTGCGTGTGTTAATAATAAAACACCGATTAATT
CAGGGATTATGTTTAAGAAATAATTTGGGTGTTTCGTAATTTTGTATAATCCTGATTTAA
TAATAGGGTGATTTGGTAAAATGAATAATTTTAATGTCCAGATTCCACCAAGTGTTTTAA
TTACCATAAATAACATGATGTAAGCAAAGATTAAAATAACTAATCCGATGCCGTTTGCTA
AGCTAAAAGTATCTTTATTAATAAGAACCTCTATACCTGCACAAACATAAATTAATACGT
GTGTAATGGCTAATAGCTTTGAGTTTTTAACGCCGTATTCAACAGCGCCATCTGCTTTTA
ATTGTTTTGAATGATTAATTGAAATCTTTAAGCTGATCAATCGGATACAGAAAAAGATAA
GTAATATAGATAAGATCATGATGTCCTCCGTCATTATGTTTATATGTATAAGCGTTGGTT
TTGACAACATAAAGTATTTTATAGATAAAGTTTGTCAAATACTATTAACTATTTATTAAT
TTTAGTACATAAATATGTTCTTCAATACTAGTTTATGTTCAGTTTTTGGGATGATTTAAT
AACTTTAAGGATATTAAGCGCTTACAACATCGTGCTATATTTGGCTTAACGAAATTGATA
GAGGTGACAGAGATGAACTTTTTTGATATCCATAAGGTTCCAAATAAAGGCATTCCATTA
TCAGTGCAACGTAAATTATGGCTTAGAAACTTTATGCAAGCTTTCTTCGTTGTATTCTTT
GTGTATATGGCTATGTACTTAATTCGAAACAACTTTAAAGCGGCACAACCGTTTTTAAAA
GAAGAAATCGGATTATCTACATTGGAACTTGGTTATATCGGATTAGCATTTAGTATCACG
TACGGTTTAGGGAAAACGTTGCTTGGTTATTTTGTCGATGGACGTAACACAAAACGTATT
ATTTCTTTCTTACTTATTTTATCTGCTATTACAGTTTTAATTATGGGATTTGTATTAAGT
TACTTTGGTTCAGTTATGGGATTATTAATTGTTCTTTGGGGACTTAATGGTGTATTTCAA
TCGGTTGGTGGACCTGCAAGTTATTCAACGATTTCAAGATGGGCACCTCGAACGAAACGT
GGCCGTTATTTAGGGTTCTGGAATACATCACACAACATTGGTGGTGCCATTGCAGGTGGT
GTCGCACTTTGGGGCGCTAACGTATTCTTCCATGGGAATGTGATAGGTATGTTCATTTTC
CCATCAGTGATAGCATTACTTATTGGTATCGCAACGTTATTTATCGGAAAAGACGATCCA
GAAGAATTAGGTTGGAATCGTGCGGAAGAAATTTGGGAAGAGCCGGTAGATAAGGAAAAT
ATTGATTCTCAAGGTATGACGAAATGGGAAATCTTTAAAAAATATATCCTGGGAAATCCG
GTTATATGGATTTTATGTATCTCGAACGTCTTTGTATATATCGTACGTATCGGTATTGAT
AACTGGGCGCCATTGTATGTGTCAGAGCATTTACACTTTAATAAAGGTGACGCAGTTAAC
ACAATTTTCTACTTTGAAATCGGTGCTTTAGTTGCTAGTTTATTATGGGGTTATGTATCC
GACTTGTTAAAAGGACGACGCGCAATTGTAGCTATTGGATGTATGTTCATGATTACATTC
GTTGTCTTGTTCTATACAAATGCGACAAGTGTAACAATGGTAAATATTTCATTGTTTGCA
TTAGGTGCTTTAATATTCGGTCCACAATTATTAATCGGTGTATCATTGACTGGTTTTGTT
CCTAAAAATGCCATTAGTGTGGCTAACGGTATGACAGGTTCATTCGCTTATTTATTCGGT
GACTCAATGGCTAAAGTTGGATTAGCTGCTATTGCTGACCCAACACGTAACGGTTTGAAT
GTATTTGGCTATACGCTAAGTGGTTGGACAGATGTGTTTATCGTTTTCTATGTAGCGTTA
TTCCTAGGTATGATTTTATTAGGTGTCATTGCATATTATGAAGAAAAGAAAATTAGAAGT
TTAAAAATTTAATTTAAATAATTCAAAGGTTTGCCAATTGATCACTATCATTTTGGCAAT
ACCTGCCCCGAAGACATGTGCGTGAAGAGATGAAAGATATGCTTCTACCCTTGCAAATAT
ATCATCTCTATGTCTCGGGGCAGATCATAATTCCCTGTTATGAAGTATCCTTATTTGCCC
GATTTAGGGTGACTCAATGAATTTACTCCCTACAATATAGACATATAGCGGTGTCGATAT
AGTAGGGAGTATTTGTTTTACAAATAATTATGGTATTGCTATTTTGTTTGTTTACTGTAA
TCACTCGGCGACATTTGTAGATATTTTTTAAAATGATAGCTGAACATTTTATATTCTGAA
AAGCCAACTTTATCTGCAATTTCATAATGTTTATAATGACGATCTAGGAGTTGTAGTGAT
TGTAAAATACGATAGCGATTTAAATAATCGACAATAGTAATTCCAACATGATCTTTAAAT
GTTCGCATTGCATACGATTCACTAACGTCGATATGTTGGATTAAATCTGACACAGATACT
TTCGTTTGATAAGATTGTTTAATTCGATCGATAATCTGATTAACATAATAATCATCATAT
TCCACTTTTAATAATGGTTGGAAAGCGTCGTGGCAAGGAGCTAAGCTACGTCCATAATGT
GACTGTTGCTCTAATAAAGTTCGAACAAGCTTTTCTAAAATACCTTCTAATTGAGCGTGA
TCTACGGGCTTCAATAAATAATCTAGAACATGGTGTTGAATACCAGCTTTCATATATTCG
AAATCATCATAACTCGATAATATGATAATATTGCAATTTAAATGTGCAATATCATTGAGT
AAATCGACGCCATTTTTTCGAGGCATACGAATATCAGTGATAACTAATTCAGGTTGATGT
TGACGAATGAGTGACAGTGCCTCTATACCATCTTTAGCAGTGTATATTGTATTGAAATGA
TAGTTTCCCCAAGGAATCATTTGTTTTAAACCTTCTCGTATAATACGTTCATCATCACAA
ATTACAACTTTAAACATCTACATTCCCCCTTAAAATTGGTATTTTATAACAAATTAATGT
GCCTTGATTTGGTTTTGAAAAAATATGAAGCCGAGCAATTGCCCCATATTGAATCATCGC
CTTATTATGTAAATGATTTAAACCTAGATGTTCAGTATCAAATACATCATCATTTAGTGA
TTGACGCACATGTTTTAATCGAGACGGTGTCATACCGATACCATTATCACAAACTAAAAT
ATACAAAGCATGAGGTCTTAATGAAAGTCTAATCATGATATTTAATGTTTCTGTATCTCT
GCCATGTTTAATCGCATTTTCTACGAGAGGTTGAATCATCATTTTCCCAATTGTTTGGTG
TCGTGCATCTTCAGAACTTTCAATATGAAGTTTTATCATGTCATCGAAACGAATATTTTG
TATTGCGACATACTGTTCAATGTATTTTAATTCTTCGTCTAATTTGACGGTATGTGAGTT
TGTACGTAGTGAATAACGCAACATTTGCGATAATTGTTGTACGACCGATTGTGCTAGTTT
AGGCGACAATGTAATTAAATATTGTATTGTTTGCATCGTGTTGAATAAAAAATGAGGTTG
AAATTGACGTTCAATCTCTTTTAATTGTATATCCCTTAATCGACGTTCGGTATGTTCTAT
TGAGTGAATCAATTGTTCGTTGGATTCAAATAAATCATAAATATAATTATTGATTTCTTC
TAGTTCGCTATTATTATTTAATGGTGTATAAGCACCTAAATGTCGATTTTTAGCGTAGTA
AATCTTTTGAATAATGGTTTCAATATCTTTCGTTTGTCGTTTAGCCATATTATCTGCACT
CACAAATCCGAAAATGACAAGTAAAAAAAGAACGATAATCATGACAATTAATAACGTAAT
ACCATCTTCAATTGTTTCATGTATATCTTTGTAAATAATGAGTCGATGATCTGCAGTATT
TAATTTTACAGACTCATTCATAAAGCCGAACTGTGATGACTTGTATTTTTCACCAATAGT
AAAACGATCATCATTGGCGTATAGAATGTTGTCATATTGATCAACAATTAGTGCAAATTG
CCGGCTATCTTTTTTAATTTCACTTAATCGTGGCGTATTGGCCATATATAGCTTGAGTGT
ATATGGAGCATTTTTGAACTTAAGCTGGTTTTCTGAAAATAAATACATTTGTTTTGTATT
TAAATGTTCATAATTGTTAGTTATAAATTGCTTCGGTCCAGATAATTCATAATAAAGTGT
AGCAGGCTGTTCATGTATTAATTTTAATAATTCGCGTTTTGCAACAGTAACATCATGATT
ATTTGTTAAATCAAGGTTATTAAACGATTGGTGATGTTGTTTAATGAACGTCCGTATATG
CCTCTCGGTACGTTGTAATTCTGCTTGGCTTTCATCAGTATGTTGATGAATTGTTCGATG
TTCGATCCAAATATATATTGCGTAGAAGCTTACCAATCCAATAATAATTACTAAAAATAC
TGGGAAAATGGTAGACGCAAATAGCGATCTTCTTAATTGGTGCCTGTATGGTTTATATGC
TGTCATTCAATCATCTCCAAAAACTTATGGTGCGGAATGTTCGGTAATTTAGACTTCGGT
ATTAAAGGTATATTCTTCAGACTGGCAATAGATCGGTCATTTTGTTCAGTGACATCTTTT
CGAATTGATTTAGCATCAAACTCAGCGACTAAACGTTGTTGTACAGATCGACTGGTCAAA
TATTGTACTAACTTCTTACGTTTAGGGTGAGGATGTGCGTTCTTAACTAATGCAATGCCG
TCTACATTTAACATCGTACCTTCAGTTGGATAAATGATAGATATTGGATAGCCTTTGTTT
TTCCATGTGCGTGCATCCTGTTCATAGCTAAGCCCTGCATAATATTTACCTTTTGCTACC
TCCTCAATAACTTTAGAAGTCTGTGAGAGTTGAATCGCATGATTTTGAAATTGATGCACA
TCACTCACTTGATGATTCATACTATAAATGGCACGCATATGTTGATAACCCGTCGTTGTT
GTATTTGGATTAGAATATGCGATACGTCCTTTAAGCACAGGTTGCAACAAATCTTTATAA
CCTCGAATGGCAATATCACCTTGTAAGTCTTTGTTCACCACAATAACTGTAGGCATTAAC
AGAAAACTGGTTACATATTTATTGTTTGATCGATAATCATCTAGTTGTTGTGTGACAGAA
CGATCTTGATAGGGTACAAAATCCTCTGGGTGATCAATCGTTTCTGATAATACACCCCCC
ATAAAGACATCACCACGTTCAGAAAGTTTCTCTTTATGTAAATTCGAAAGTAATACTTGT
GTAGATCCTCGTTTAATTTCTATTTTGACGTGTTCTTGTTTTTCAAAATCATTTAAAATC
GGACGAATTAAATTTGCTGGATACGGGGAGTATACGGTTAATACGTTCTTTTCTGTTTCT
GAATGATGTGTATTTGAACATGCTGCTAAAAAAATGAGAAATAATAGTAAGGTATAAATT
TTTAATTTCATGATATCCCATCAATTCTATGTATATTTTAATACAATAATTTTAGCAATA
AATGATGCATAAGTAATGTTAAATATTTAGAAAATTTTTAAATATGACTTGTTAAGTCGT
TGCAAATGTTGTGAATAGCAGATGATTTTAGTTTGTCAAGGCGACTTGTCGAGGCTGTAA
AACTAAACTGTTATATTTTATTTGTAGCTGTTATATAAAATATGACGAGATATTTGATGA
TACTGAGCGAGATTTTTAAGTAGAAAAAGATATTTAATTCTGTCCCTTCATATATAAAAG
TAAACCTTTCTAAGTATTGATTTAACGCTTTTTAACAATCATTTTTTAACAACAAAAATA
TACACTAATATAAACTTTTAAATCAATGAAAATCGTGAACATTATAACTGTTGTGTAACA
GAATGGAAATAGCATGATACTGTTACACAAAATAGTACAGTTTCTATGTTTTGACATACA
TTTGATGAAATTTGTACATAATTTATGTGAAAAAAATCACAACAAACATGCTACAATGAC
TATGAAAACGTTAACATAGCATTTCAAATTCACAACATTATACAGATGGAGGCGTTTAGT
ATGTTAGAAACAAATAAAAATCATGCAACAGCTTGGCAAGGATTTAAAAATGGAAGATGG
AACAGACACGTAGATGTAAGAGAGTTTATTCAATTAAACTACACACTTTATGAAGGTAAT
GATTCATTTTTAGCAGGACCAACAGAAGCAACTTCTAAACTTTGGGATCAAGTAATGCAG
TTATCGAAAGAAGAACGTGAACGTGGCGGCATGTGGGATATGGATACAAAAGTAGCTTCA
ACAATTACATCTCATGATGCTGGTTATTTAGACAAAGATTTAGAAACAATTGTAGGTGTA
CAAACTGAAAAACCATTCAAACGTTCAATGCAACCATTCGGTGGTATTCGTATGGCGAAA
GCAGCTTGTGAAGCTTACGGTTACGAATTAGACGAAGAAACTGAAAAAATCTTTACAGAT
TATCGTAAAACTCATAACCAAGGTGTATTCGATGCATATTCAAGAGAAATGTTGAACTGT
CGTAAAGCAGGTGTAATCACTGGTTTACCTGATGCATACGGACGTGGACGTATTATCGGT
GACTATCGTCGTGTAGCATTATACGGTGTAGATTTCTTAATGGAAGAAAAAATGCATGAC
TTCAATACAATGTCTACGGAAATGTCTGAAGATGTAATTCGTTTACGTGAAGAATTATCA
GAACAATATCGTGCATTAAAAGAATTAAAAGAACTTGGACAAAAATATGGCTTCGATTTA
AGCCGTCCAGCTGAAAACTTTAAAGAAGCAGTTCAATGGTTATACTTAGCATACCTTGCT
GCAATTAAAGAACAAAATGGTGCAGCAATGAGTTTAGGACGTACTTCTACATTCTTAGAC
ATCTATGCTGAACGTGACCTTAAAGCAGGTGTAATTACTGAAAGCGAAGTTCAAGAAATC
ATTGACCACTTCATCATGAAATTACGTATTGTTAAATTTGCTCGTACACCTGATTACAAT
GAATTATTCTCTGGAGACCCAACTTGGGTAACTGAATCTATCGGTGGTGTAGGTATCGAC
GGACGTCCACTTGTAACGAAAAACTCATTCCGTTTCTTACATTCATTAGATAACCTAGGC
CCAGCACCAGAGCCAAACTTAACAGTATTATGGTCAGTACGTTTACCTGATAACTTCAAA
ACATACTGTGCAAAAATGAGTATTAAAACAAGTTCTATCCAATATGAAAATGATGATATT
ATGCGTGAAAGCTATGGCGATGACTATGGTATCGCATGTTGTGTATCAGCGATGACAATT
GGTAAACAAATGCAATTCTTCGGTGCGCGTGCGAACTTAGCTAAAACATTACTTTACGCT
ATCAATGGTGGTAAAGATGAGAAATCTGGCGCACAAGTTGGTCCTAACTTCGAAGGCATT
AAGAGTGAAGTATTAGACTACGACGAAGTATTCAAGAAATTCGATCAAATGATGGATTGG
CTTGCAGGTGTTTACATTAACTCATTAAATGTTATTCACTACATGCATGATAAATATAGC
TATGAACGTATTGAAATGGCATTACATGATACAGAAATTGTACGTACAATGGCAACAGGT
ATCGCTGGTTTATCAGTAGCTGCTGACTCATTATCTGCAATTAAATATGCACAAGTTAAA
CCAATTCGTAACGAAGAAGGTCTTGTAGTAGACTTTGAAATTGAAGGCGATTTCCCTAAA
TACGGTAACAATGATAACCGTGTAGATGATATCGCAGTTGATTTAGTAGAACGCTTCATG
ACTAAATTACGTAGCCATAAAACATATCGTGATTCAGAACATACAATGAGTGTATTAACA
ATTACTTCAAACGTTGTATACGGTAAGAAAACTGGTAATACACCAGATGGACGTAAAGCT
GGCGAACCATTTGCACCAGGTGCAAACCCAATGCATGGTCGTGACCAAAAAGGTGCATTA
TCTTCATTAAGTTCTGTTGCTAAGATTCCTTATGATTGCTGTAAAGATGGTATTTCAAAT
ACATTCAGTATCGTACCGAAATCATTAGGTAAAGAACCAGAAGATCAAAACCGTAACTTA
ACAAGTATGTTAGATGGTTATGCAATGCAATGTGGTCACCACTTAAATATTAACGTATTT
AACCGTGAAACATTAATAGATGCAATGGAACATCCAGAAGAATATCCACAATTAACAATC
CGTGTATCTGGATACGCTGTTAACTTCATTAAATTAACACGTGAGCAACAATTAGATGTA
ATTTCTCGTACATTCCATGAAAGTATGTAACAAAATTTAAGGTGGGAGCACTATGCTAAA
GGGACACTTACATTCCGTCGAAAGTTTGGGTACTGTTGACGGTCCGGGATTAAGATATAT
ATTATTTACACAAGGATGCTTACTTCGATGCTTGTATTGTCACAATCCAGATACTTGGAA
AATCAATGAGCCATCAAGAGAAGTTACAGTTGATGAAATGGTGGATGAAATTTTACCATA
CAAACCATATTTTGATGCATCAGGTGGTGGCGTAACAGTGAGTGGTGGCGAACCATTATT
ACAAATGCCATTCTTAGAAAAACTGTTTGCAGAGTTACAAGAAAATGGTGTGCACACTTG
CTTAGATACGTCAGCTGGTTGTGCCAATGATACTAAAGCGTTTCAAAGGCATTTTGAAGA
ATTACAAAGACATACAGACTTAATATTGTTAGATATTAAACATATCGATAATGAAAAACA
TATCAAATTGACAGGAAAGCCTAATACACACATCCTTAACTTCGCGCGCAAACTGTCAGA
TATGAAACAACCTGTATGGATTCGTCATGTCCTTGTGCCTGGTTATTCTGATGATAAAGA
CGATTTAATTAAACTAGGTGAATTTATTAATTCTCTAGATAACGTCGAAAAGTTTGAAAT
TTTACCATATCATCAGTTAGGTGTTCATAAGTGGAAGACATTGGGTATTGCATATGAATT
AGAAGATGTAGAAGCGCCCGATGATGAAGCTGTTAAAGCAGCCTACCGTTATGTTAACTT
CAAAGGGAAAATTCCCGTTGAATTATAAATACAATTCAGACCGAAAAGAAAGCATATGCA
ACTTCATGAACGAAGCGGCATATGCTTCTTTTTTCAGTTGTGATATATGGATTAAATGGC
AATATCATATGTTTTAAAAGATTATAGAAGCTACATTGATGTTTAACTTTGTTACCATGG
CAGTTGGTAGAAAATCATTTCTAAAAGATGAGTAAGGTAACCAATAGCTCAAATGATTGG
TATTTACATATTTATGTTTAACTTTTTTAATATTCTATTGACCCTTAGCAATTAAAAATA
TTAATATGAAAATTAATATTAAAGCAATGTGGAGCGTGATTATGAAGAGAATAATGAGAG
ATATATGGACAGTATTTAAATTACTGTATCACAATAAAGGGCGCTTTAGTATCAATGCCT
TACTATTGCAATTAATCATGATATTTATCAGTAGCACATATTTAATTTTACTCTTCAATT
TGATGTTAAAAGTTGCTGGACAAAGCCAACTCACGATTAATAATTGGATTGAAATAGTAA
GTCATCCAGCAAGTGTGATACTGCTTATCATATTTATTTTAAGTGTAGCTTTTTTAATTT
ATGTTGAATTTTCATTATTAGTTTATATGGTTTATGCAGGTTTTGATCGACAAATTATTA
CGTTCAAATCCATTTTTAAAAATGCTTTTGTTAATGTACGAAAACTTGTTGGTGTGCCGA
TTATTTTCTTTGTTATATATTTAATTTTAATGATACCAATTGCCAATTTAGGTCTAAGTT
CCGTACTGACGAAAAACATTTATATACCTAAATTTTTAACGGAAGAACTTATGAAAACGA
CAAAGGGTATTATCATATATGGAACCTTTATGGTTGCTGTTTTTATTTTAAACTTCAAGC
TAATATTCACTTTGCCGCTGACGATTTTAAATAGGCAATCATTATTTAAAAATATGAGAT
TGAGCTGGCAAATTACGAAGCGGAATAAATTTCGACTAGTAATAGAAATTATTATATTAG
AGATTATTATCGCCGCGATTTTAACGCTCGTTGTTTCAGCAGCAACTTTCATTGCAATAT
ATTTAGATGAAGATGGCAATAAATTTATAATTTCATCTGTATTGTTTGTCGTCTTGAAAA
GTGCACTATTCTTCTACTATTTATTTACAAAATTGTCGTTGATTAGTGTGTTAGTCCTTC
ATTTAAAACAGGAAAATGCATTGTATCAACCGACATTAGAGTTTAAACACCCTAAACCGA
AGCGTAAGTCTAAATTCTTTATTATATCTATGCTATTAGCTGTGATATGTTTTATCGGTT
ATAACATGTATTTGTTGTACAATAATTCAATTAATCAAAACATTTCGATTATCGGGCACC
GTGGTTTTGAAGATAAAGGTGTTGAAAATTCAATCCCGTCATTGAAAGCCGCGGCTAAAG
CAAAAGTTGAATACGTTGAACTAGATACGATAATGACTAAAGATAAAAGATTTGTAGTTA
GTCATGATAATAACTTGAAGCGTTTAACAGGTATTAATAAAAACATTTCTGAATCTAATT
TTAAAGATGTAGTTGGATTGAAAATGCGTCAAAATGGACATGAAGCGAAACTTGTATCAT
TGGAAGCGTTTATTGAAACGGCTAAAAAAGAAAATGTGAAGTTGTTAGTAGAGTTGAAGC
CACACGGCAAAGAACCAAGTGATTATACAGAACGTGTAATTGATATTTTGAAAAAGCATA
ATGTTGAACATGAATACAAAGTGATGTCGTTGGATTACGATATAATGACTAAATTGAAAA
AAGAAGCACCGTATATTAAATGTGGTTATATCATCCCATTACAATTTGGACATTTTAAAG
AGACATCATTAGATTTCTTTGTTATTGAAGATTTTTCATATACACCAAGACTAGTTAATC
AGGCTCATTTGGAAAATAAAGAAGTGTATACTTGGACAATTAATGGAGAGGAAGACCTTA
CGAAATATTTACAAACAAATGTAGATGGCATTATTACAGATGATCCAGCATTAGCTGATG
ATATAAAAGAAGCTAAAAAAGATGAAACATACTTCGATCGTTCAATAAGAATTTTATTTG
AATAATATAAAGACCTCTAGAAGTTATCGCGATGATACTTTTAGAGGTCTTTTAAATATG
TCATAGTGAATTAAGCATTCGTATGAAAGTATATGGAACATTAGTAATAATGATATGTTA
AAGGTTGTTGGAATGAATATTATTAGTTAGTGATGAATAAATATTTTCCAATCTATATTT
TGCTTTAGTCATTTGATCCAAATTTTTAGTGCGTATAGCAGACTTAGCAATATAATGTGC
TGCCATAATATCACGTTTTTGATATGCATCTAAATGTAGATGCGCTAATTTATTTATATC
AGTATTTGTGATTAACATATGTAATTGGTCTACAAGCGCTTGATGTTGATACGTTTGAGC
TGTCGTTTCGGACTTGCGAGTTATTGTGATCCCAGTCGTATCAAGGAGCGCAGCTTTAAT
GCCAGTTACTAAATAATTTTTGATTTTCATGTGTGTTGTCATGTTATATTTCTCCTTCGA
TGTACATGAATCAAAAAGATTATACACTATTATATATTGTAATGCTAATTAACTTTAACA
AAAAGATAGTTAATGATTCGTTTATTCTAGTTAATATATAGTTAATGTCTTTTAATATTT
TGTTTCTTTAGAGTAGGTTGGGCAATTACATTTTGGAGGAAATAAAAAATTATGAAAAAG
CAAATAATTTCGCTAGGCGCATTAGCAGTTGCATCTAGCTTATTTACATGGGATAACAAA
GCAGATGCGATAGTGGGTAAGGACTATAGTGGGAAGTCACAAGTTAATGCTGATAGTAAA
AATGGAGCGCTTATAGATAGCAGATATTATTGGGAGAAAATAGAAGCTTTAGAAAAGCAG
TTCTCAAGTGCACTGGCATTAACAGATGAGTATCAATATGGTGGAAATGAATATAAAGAT
GCAAAATATAAATTAATGGAAAGGATATTAGGAGAAGATCAATATTTATTAAAGAAAAAA
ATTGATGAATACGATTATTACAAAAAATGGTATAAAGCAACTTACCCTAATGATAATTCG
AAAATGTATTCATTTCATAAGTACAATGTTTATTATTTAACAATGAACGAATATAATGAA
ATCACAAATTCATTAAAAGACGCTGTGGAAAAATTTAAGAATGAAGTAAAAGATATTCAA
TCTAAAAATGAAGATTTAAAGCCCTATGACGAAAATACTGAAAAACAAGAAACTGATAAA
ATATATGAATTTGTTAGTGAAATAGATACAATTTTTGCAGCATATTATGGACATGAACAA
TTTGGTATACATGCTAAAGAACTGCGAGCAAAATTAGATATAATACTAGGTGATGCACAA
AACCCGAATAGAATAACTAATGAACGTATTAAAAAAGAAATGATGGCAGACTTAAATTCA
ATTGTTGATGATTTCTTTGTGGAAACAAATCAGAATAGACCTTCAATTATAAAGAAATAT
GACCCTAATATTCATGATTACATAAAGAAAAAAGAGAACAAAGAAAACTTCGATAAATTA
GTTAAAGAAACAAGAGAAGTGGTCGATCAAGCAGATGAATCTTGGAAGACTAAAACAGTC
AAAAGCTATGGAAAAACTGATGCAAAAACGCCTGTTGTAAAAGAAGAGAAGAAAGTTGAA
GAAATTCAACAGCCTAAAGCTCAAAATATTGTTGGTGAAACTGAAAAAGCACCAATTCCA
GTTGCACAGCCACTAGTTAAAATTCCACAAGGCACAATTCAAGGTGAAATCGTACAAGGT
CCAAAATATCCGACGATGGAACAAAAAACTATTCAAGGTGAAATCGTTAAAGGACCAGAC
TTCCCAACGATGGAACAAAGTAACGAATCTGCACCTGTTGTAACGCCTTCATTAAGCGGA
AATTATACAGAACCTACTATTGCTTTACCTACAATTATAGGTGAGAGTAAAGTGGAAAAT
CCTATTGAATCGACTTTAAAAGGTATTCAAGGAGAATCAAGTAATATTGAGATTAAACCT
CAAGTATCTGAAACAAGAGAAGCACATCAATATGGTACGAGACCACAATTTAACAAAACA
CCTAAGTACGTTAAATATAGAGATGCTGGTACAGGTATTCGTGAATATAACGATGGAACA
TTTGGATATGAAGCAAGACCTAGATTTAACAAACCAAGTGAGACAAACGCATACAATGTA
ACAACGCATGCAAACGGCCAAGTAACATACGGCGCCCGTCCGACACAAAACAAGCCAAGC
AAAACAAATGCATACAACGTAACAACGCATGCAAACGGCCAAGTGTCATATGGTGCTCGT
CCAGCACAAAACAAGCCAAGCAAAACAAATGCATACAACGTAACAACGCATGCAAATGGA
CAAGTAACATACGGAGCACGTCCAACAACTAAGAAACCAGCAGAGACAAACTCATACAAT
GTAACAACGCATGCAGATGGTACTGCAACTTATGGACCTAGAGTAACTAAATAATTTTGT
AACTTAATCCATCATTAATATAAAGCAATATGATTAAAATAAAACGATATGTATCTTAAA
AATAAGCAATCATGTATTTAATGGTTTCCCCACCAGGTTAATACATCGCACAGACAAAAT
CATATCTTTTATCATTTCATCATTTTAGACACAAAATAAACATGACCTAACACAGCATCA
ACCTATTTAAATAAACCACACACATCATTGTGAAATGCGACGATAGCATTAGCAACATTT
GCTTATGAAAGTCGCTTCGAATACGGATTAAGAAATATTGAGGTGAACATTCAACATTTC
AAATTCATTTCGAAAGCACAATAATGTGGGTGGTTTTCTTCATTTTCAAAAATAAATTAC
GTAAATTGAAGCATATTTCAAACGAGTATTATGGGATTTAAAGTTCTCCAACCATAACAA
TCACATGAATGCCAAGCAACTCTATACGCTCCTGAATCAACACGCTACACATTCCTTAAT
AAAATACTATGTGACTTCAATATAATCCCCTAAAATCCAATTTATCCTAATTTAACGATA
TGTCACACTATACAACTGAATCCACAATTTATTTAGTCGCCAAATTGCATACAGTGATAA
CATTAATCCGCTTCAACCTTCATCCATACTCAAACAATCTAATGAATGTATTCAAATATT
GCAGCTGCACCCATACCGACACCAATACACATTGTCACCATGCCGTAACGACTATCGGGA
CGTCTACTCATTTCCGAAAGTAAGCGTGCGGTCAAGATCGCACCGGTTGCACCTAGTGGG
TGACCTAAAGCAATGGCACCACCATTTACATTAGTACGTGATGAATCTAGACCTACCGCG
TTCATAGAAGCGATAGTTTGAGATGCGAATGCCTCATTTAGTTCTACTAAGTCGATGTCT
TCAATTGTTAAATTGCTGAGTGACAATACTTCAGGAATCGCATATGCAGGACCGATACCC
ATAATTTTCGGATCCACACCGACAGCTTTGAAACCAACAAATCGTGCAATGGGTGTCACG
CCTAGTTCTTTTACTTTGTCTCCTGACATTAAGACGACAAATGCTGCACCATCAGATAGT
GGGGCAGATGTACCTGCAGTAACTGTGCCGTCAGCCTTAAACACTGTCGGCAATTTAGCT
AATGCCTCTTTTGTTGTGTCGGGGCGAATTAACTCATCTTGTTCAAATATACCTTCTTTA
AAGTCGACTCCGTCTTCAGTGTATTCAACGTATTCAACTCTTATTGGAATGATTTCATCT
TCAAAGCGACCTGCACGTTGTGCTTCATATGCGCGTTGATGACTTTGAACAGCATAGGTA
TCTTGTTCTTCTCTAGATACGCCATATTGTGACGCTACGTTTTCTGCTGTTAGTCCCATT
GGATATGACGCACCCACTTTATCATATTGTAATATTGGATTGTTAGTAGGTTCGTTTCCA
CCCATAGGGACAGCGCTCATTAATTCTACGCCACCTGCCACGAGTATATCTCCTTGGCCA
GCCATAATTTGATTGGCTGCAGTTGCTATTGTTTGTAGCCCAGATGAACAGTAACGGTTT
ATAGTTTGTCCAGGAATAAAGTGCGATAAGCCTGTACGTAATGCAATCGTTCTTGCAATG
TTTTGCCCTTGTAATCCTTCAGGAAAAGCAGTACCTACAATGACATCTTCAACCATATTA
TTATTAAACTTTCCACCAACACGACTTAACACACCTTGTAATACTTTAGCAGCAACATCA
TCTGGTCTTTCATAAAATAATGACCCTTGTTTTGCCTTTGCAGTAGCTGAACGTCCATAA
GCTACAATGTATGCTTCTTGCATGCTTATCATCCTCTCTTAATAAATATCTTTTAATTAC
GTAATGGCTTACCAGTTTCTAACATATGTGTAATTCTGTCGTATGTTTTTTTAGATTTTA
GTAACTCAATAAAACTGATTTTCTCTAATTTTTGGATATAACGTTGGTTAATATATGTGT
TACGAAGTAGTTCGCCACCAGATAAAACATATGCAATTTCTAAGGCAATATGATAATCGT
AATCACTAATAAAATGACCTAGTCTTTGCGCGTCTAATTGTCCTTCAATTAATACTTTAT
AATTTTCTCCTAAGCCGATATATTGATATTTTGGTTTAGGGATATAGTTTGTTTCTGCTT
CGTATTTCGCACGTTTAAGTGCAACTTCGACACGTTGCGCTGTATTAAAAATAATTGTAT
CTGTATCGCGTAAATAGCCATAACGGCGAGCTTCAAATGCATTAGTAGATACTTTTGCAA
ATGCGATGTTTGTTAGTACTTTAGTCATTGAAGCTTGTTTATCATCGAATTTATGTGATG
TGTGTAAAATACGATCCACCATTTCTGCAAGTCCGCCTCCACTTGGTAGTAAACCGACGC
CCGCTTCAACCAGACCGATATACGTTTCGCTTGCTGCTACAACGATAGGCGAGTAAAGTA
CAAGTTCACATCCACCGCCTAGGGCACGACCTTGTACAGCTGTGACGATCGGCTTTAAGC
TATACTTCAAACGATTAAAGCTATAATGTAATTTATCAATTGATTGTGCAACGACATCAT
CCACAAGACCTTCTTCATGCGCCTTTTTCATTAAGAAAAGGTTGGCACCGACACTGAAAT
TATTACCATCAGCATAAATAACCATACTTGTATAATGTTCATTTTCCAGCAAATCAATCG
CCTCAACTAAAGCATCATTAAATTCATCGGTAATGACATTATTTTTACTCTGTAATTTTA
GTAAAAGTTGATCATCGTGAGTTACAGAAAGTTTAGCATCACCTTTATCCCAAAGTTCGT
CACTTATGAAGTGAGACACAGGTGTTGCATATTCAATCGTTTCATCCTGTTTATAAAAGC
CACCGTCTAATTCATTAATCCATTGTGGTAGGTCGCCAAGTTCATCTTCCATGCGCGATT
TAACACGTTCAAATCCCATTGCATCCCATAATTGGAAAGGTCCAAGCTTCCAGTTAAATC
CCCAAACAAGTGCGCGGTCAATGTCACGGAAGTCATCGGTAGCCTTAGGGACATTGATAG
CAGAGTAATAGAAGTTATTACGTAAAGTCTCCCATAAAAATTGTCCTGCTTCATCTTGTG
CATTAAAAATGACATCAAGGTTATGCGCTAAATCTTTATTAAATTCATTTAAAATTGGTA
ATTGTGGTTGTAATACAGGGACATATTCTTGCTTTTCTTTATCGTAAACAAGACGTTCTT
TAGTATCTTTATCTTTTTTATAAAATCCTTGCTTCGTTTTACGACCTAGTGCACCATTGT
CAAACAACGTATTTACAACTTTAACATCGTTGAAATAGGCTGCTTCCTCAGGGACTTGTT
GCATACCTTTAATTACAGATACTGCAATATCTAATCCGACTAAGTCAGATAGTGCATATG
TGCCAGTTTTAGGACGACCGATAATTTGACCAGTTAAAGCATCCACATCTGTAATGTTTA
AATTTTGCTCTTCAGCGCGATACATAATATCATTCATCGTTTGTGTACCAACTCTATTTG
CAACAAATCCTGGTACATCATTAACAACGATGACACCTTTGCCTAATACATTTTGCGCAA
AAGATTTCACCTCTGATACGATAGCATGTTTCGTATATGAGGTAGGTATTAGCTCTACTA
ATTTCATAATGCGTGGTGGGTTAAAGAAATGTAGACCAAAGAATCGTTCTTGATCCGCAT
TGTTCAATGCTTTTGCAATTGCTGTAATAGGTATACCTGATGTATTAGTAGCAAATAAAG
CATTTTCTTTAGCATGTTGAGCAACTTGTTGCCATACCGTATGTTTGATTTCAATGTCTT
CTTTAACAGCTTCGATATATAAGTCAGCATCATCATTAGCTAGGTCATCGTTAAAATTAC
CATATGTTAAATTACTTGCTAAATTTAAGTCGAATAGAAGCGGACGTTTTTTGTTGACGA
TTTTGTCGTATGATTTTTTAGCAATCAGATTTGGATCATTTTCGTCTACTACAATATCTA
ATAATTTTACTTTAAGTCCGGCATTTACAAAGAGCGCTGCAAGTTGTGCACCCATCGTAC
CTGCACCAAGAACTGTTACTTTATTAATTGTCATAGTTATTCCTCCAATTTAGTTGAAGA
TAAGATAACCTCTTAGATTATCGGGACAGTCTTACTATTTCGTAAAATGAATGAAAAGTA
TCTTTGTCAGCTATCTTAGCCTCTGATTTAAGGAAAGCATCGTATTTAAAATAATTGTCT
AGTGATGTGATACATCGATATTTTGCAAAATATTTATTAGCTTAAACAAATGCAGAATCA
CCAGTTAAGGCACGTCCAATTACTAACGCATTAATTTCATGTGTACCTTCGTATGTGTAA
ATTGCTTCTGCATCTGAGAAGAAACGTGCAATATCATAATCATCAGCAAGAATACCGTTG
CCACCTGTAATACCTCGTCCCATTGCTACCGTCTCGCGTAAACGTAAGGCATTCATCATT
TTAGCTGTAGAAGTTGCAACTTCATCATACTCACCATGTGCTTGCATGTTAGCTAATTGA
GCACATGTTGCCATTGCTTGCGCTAGATTACCTTGCATCATCGCTAGTTTTTCTTGAATT
AATTGATATTTGCTAATTGGTTTGCCGAATTGTTTACGCTCAGTGACATAGTCTAGTGTG
GCACGTAATGCACCAGCCATACCACCCGTAGCCATATATGCGACACCTGCTCGTGTTGAG
TAAAGGATTTTGGCAATATCTTTAAAGCTTGTAATATTTTGTAAGCGATCAGATTCATCA
ACCTTAACATTGGTTAATTTAATCAATGCATTTGGCACGATACGAAGGGCAATTTTATTA
TCAATGACTTCAATATCTACACCGTCTTGCTCTGGGCGGACAACAAAGCAGTGAGGCTTA
CCGGTCTCTTTATTTACAGCGAATACAGGGATTACATCAGAAACATGTGCACCACCAATC
CATTTCTTTTCACCATTAATAACCCAAGTGTCACCTTGACGCTCTGCGACAGTTTCTAAG
CCTCCTGCAACATCAGAGCCATGCTCAGGTTCGGTTAATGCAAAGCATGTACGCAATTCA
TGAGACTGTAATTTTGGTACATATTTCGCAATTTGTTCTTTGCTACCCCCGAAAAAGAAA
GTGTTATGCCCTAAACCTTGATGGACACCAAGAAGGGTTGCAAGTGAAATATCAAAACGA
GCGAGTAGGTAAGACATGAAAAATTGAAATAGTTGACTCGGCATTTTGGCATTTGGTCTA
TCTTTATAAAGTAATGGGTTGTTAAAGTAATTTAATTCTCCTAAATCTTTAAAATAATCT
TCAGGTACTGTGGCATCTATCCAATGCTGATTGATATCTGGTCGATATTTGCTTTCGAGT
AAATGGTCCACTTGTTGTAAAAATTCAACTTCACCATCTGTTAAACCTTTAGCAATACTA
AGCACATCTTCAGGGAATAATGATTTTAAAACTTTTTCTTTTTCAAATTTCATATAAATT
CCTCCTAAAAATAATATGAATATTTATGGAAATTACACACATAAAAACCTAAACGAAGAT
TTTTGGAAACGCTTACAAACAAGCGCAAAATTTTTTTACTCTATTATTTCTTTTGCTTTG
TCATTCATCATTTGTCGAATTGCAAGTTTGTCTGGTTTTTGTGTACTATTTAACGGCATA
TGTGTCACAGGTACATACATTCTTGGTACTTTATATCCTGCCAAACGATTTCGCATATGT
TGATCTAACTTTTCAGCACAGTTAGGATCATCTCCTCGAAGTATGATGGCTGCTGCTATC
GACTCACCATATTTTGGATGGTCATAGCCTACGACTACACATCGGTCAATTAGTGGGTGC
TCAGCTAAAGCATTTTCAACTTCCGATGGTAAGACATTTTCGCCACCTGTAATGATAAGT
TCTTTTTTACGATCAATGATGAAAATATCACCATCTTCATCCATTTTTGCTAAATCACCT
GTTAATAAATAACGACCATGAAACGATTTGGCAGTTTCTTCAGGTTTGTTCCAATATCCA
GGTGTTACATTTTTCGCTTTAATAGCTAGCTCGCCGATATCGCCAGTAGGGACTTCTTGA
CCATTTTCATCAAGAATTCGTGCATCAACAAACATGACTGCTTTACCAATACTCATCGGT
TTGCGTTTCGAATTTTCCGGTGTATTAACGAGTACTAGGGGCGCTTCAGTTAAGCCGTAA
CCGTTGATAATGTTAATACCATATTGTTTAAATGCTGCTTGAATACTTGGTAATGGCTGT
GAACCACCTTGAATGATGTAATCCATTGCTTTGAAATTATCGGGATTAAAATTACTGGCA
CGTAGCGTACTATAATACATCGTTGGAATCATGATAATAAAAGTAGGCTTGTACTGTGCA
ATCATGTCGTTCAATTCTTCTCCATTAAAATAACGTTGAAGAATCAATGTGCCACCTGAC
ATCAAGACGGGCAACACTGTATCATTAAATCCTAAGACATGGAACATAGGTGTAGATACA
ATCGTAATATAATTTGAATTAAACTTATATGTCAGTTCTAAGTTTGCACCATTATGAACA
AATGATTCATACGAGAACATCACGCCTTTAGGTGATCCAGTTGTACCACTTGTATAAATT
AACGCTGCAAGATCATGTGGTTCGACCGGTGTTGCTTGAAAAGGTTGGTGATGATCTGGA
TCTACAATTTCATCATAGTGACGTGAATCAATATCCATGTGCAGTAACTTTTGATTAATG
TTTGTTAAAGAACTTAGGTGCTTTTCTGCATAAAAGAGAAGCTTTAATTGTGCATCTTCC
ACAATAGCTGCTATCTCTTTCGGGTTTAGTCTCCAATTCATCGGTAAAAATACAGCACCT
GTTTTAAAGCAAGCAAATAGTAAATCTAATATTGCAATATCATTCGGAGCAAAAACACCT
ATGACATCATCTTTTTTAACACCTTGAGAGGTTAAATAATGCGCCATATTATCAGCCCGG
GCGTTAAGTTGTTGGTATGTCCAAGACGTCTGTTTTGCGTAATCAATGACGGCAGGTTTG
TCATCATCGAAATCTGAACGCGTTTTAATCCAATCGAAATTCATTAGTATACCCCCTTTA
GCTTCACTTTCATACTTTATGAATTGATTGTTTAAGTTGTCCCCATTGTTTTTGATAAAT
GCTACTATCAATCAATTTTATGTTGTCAGCAATGATTGGTTTAAATGACATTTGATTCAA
TATATCTTTTTGCAAATCAAGACCTGGTGCGATTTCAATCAGCTTTAAACCTTTATCAAC
TAATTCAAATACGGCACGGTCAGTAACAAAGTATACTTCTTGATTGAGTGATCGCGAATA
CTGTGCATTAAAGTCTATATGACTTACTTCTGATACAAATTTTTTAGTATGACCTTCGCT
TTCAATATCTAATTTATGTTCATAACATGATAGCGTACTCCCTGCGACGAACGTTCCTGA
AAAAATAATTTTGTTTACCGATTGTGTAATGTCTATAAAACCACCACAACCATTGAGTCG
GTCATTAAAGTAGGACACATTGACATTGCCATATTGGTCTACTTCTGCAAAGCTAAGATA
AGCAACAGATACACCATTGTTATAGATAAAATCCCAAGCTTGATCATGACGCATACGTAC
ATCTGCGTTATAGTTCATACCAAAACGCTCACGGCTACCTACAAATCCACCGAAAATGCC
GACGTCTAGAATGGGTTGTACGTCATGTGCGACACGTTCTTCATAAAGTAAATTTGAAAG
TTCATTGTTAATACCATAACCAATACTAATCGTATCGCCGTATGTTAAAAATTGAGCGGC
ACGTCTAAGAATGAGTTTGCGATTATTAAATGGCAACGGTTTTTCAGGAATACAATCAAT
CCGTTCTTGACCTGACAATGCAGGTAAATAATGACTTTGAATTACTTGACGATGATTATG
ATCTTCTTGGGTAACATATACATAATCAACAATACTTCCAGGAATAATAACATCATGTGG
TTTTAGTTGATAGTCATCAACTATAGCTTTGACTTGTACGATAACGGTGCCATGATTGGC
CTTTGTATTTAAAGCGACATGATAACATTCACTCAAGTATGCTTCTTGTGTTAAATATAT
ATTGCCTTGCTTATCTGCATAGGTTCCTCTCAGCAATGCCACATCAACGCTAGGGAATGT
GTAATGCAAATATGTTTCATCGCGCATGTTGACTATAGAAACTAAGTCTTCTGTAGTACA
CTTGTTTACTTTGCCGCCTCCATATCTGGGATCAACAGCCGTGTTTAAACCAATTTTTGT
AAGCACACCAGGTAAAAGATGGTTGCTTTGACGATAATGAGTAGCAATGACACCTTGTGG
TAAAAAGTATGCTTCTATCTCATTGTTTTTCATAGCTTGTGCTGTTTTTGACGAAGCAGT
TAATATACTCATAATGACACGCTTAATCATGCCACGTTCAATAAAGTCATCTAGATCGGG
TGCGACACCCAAACTATGGATATCATTCGCTAAAATAAAGGTTAAATCATTAGGCGTCTG
GTATTTATCGTGTTGCGCTAACACAGCACGTAGAACTTCGGCAGGTAAATTGGCAACAGC
TAAAGCCGACAAACCAATCACATCACCGTCTTTAATGATATGTTGTAAATCGTGCCATGT
GATTTGCTTCAAGAAATTCACCTCCATCGCATCTAAAAAATATAGCGTTTTTACACTTTG
TGTAAACCCTTACAAGAAATATAACATAAAGAGGTTTAAATGCAATTATAAATATCTTTT
TATTCTGACAACAGACACATTATAGACATAAATATAAAGTGTGTAATGATTGTAAAATCA
AGGGTTTGAAATCGATTGATCGTTATTAAAATGTTTAAATAAAAATATTGTTCGGAACAT
AAAAAGTTAAATGGGTTTAATTTTAAAATATGTGTGTAAAATAAAATAAGCAATTGGCGT
GAATAGAATCGGAGAATCATTAAGTTTCTATGGTGTATAATGTAACTAGATGAATTGGTT
TGAATGTAAGGAGTCGAAGATGTAATGAGAATAAATGTTTTACAACATACACCGAATGAA
GGCTTAGGATATATTGGGGAGTGGGCTAAAGAAAGAGGACATACTGTTTATATTTATCAT
CCATATTGTTATGAAGGTGTGTTGCCCCGTGCAGATGAAACAGATATGTTAGTCATTCTT
GGAGGACCAATGAACCCTAATGATAATATGCCTTGGATTAAAAATGAACAACAATTAATA
TTGGAATTGATGGCTAAACATAAGCCGATATATGGCGCCTGTTTTGGAGCGCAACAAATT
TCTAAAGCATTAGGCAATGAAGTTTTGAAATCACCAGTTAAAGAAGTAGGATGGGATAAC
GTTTATTTAGAGTCTGACATTATTCCAGATATACCAAATCAATTAATGGCGCTGCATTGG
CATGAGGATATGTTTCAGATACCGGAACAAGCGACATTACTATTTTCTGGGAATCATATT
AAAAACCAAGGATTTATCATTGGAAATAATGTAATTGGATTACAGTTTCACTTCGAACCT
GGCCCAGATGATGTTAGGGAAATTGTTATAAATGATCACAAGTATATTGCTAATTCTGTT
TTGCAACAGTCAGCGGATGACATTTTATCCTTTGAAGTACCAGAACAAAATAGAGTAATG
ATCTTTAAACTATTAGATTTTATAGTAAAAGCGCAATGACTAGGATAAATTTTCATATAA
CAAATGTCGAATTGGAATGTGTTCAATTGCACAAAATATTTATATTAAATAATGGAAAAT
CCATCCATATTCAATTAAAATAGTTTTATTATGAAAATGAGAGTAGGTAAGTCTATGGAA
GGTCTTAATCATCGAAGAGACACAGAAAAAGAAACAACAACAAAAGATCAATCGATTCTA
GATCAAGATATGACAAAGGAAGAAGGCGCATCAACAACAAAACAGGAAGCTGTTCATCAA
AGTGTACAAACAAAGCAGACAGCGGATATACATAACAATGAATCTATAGAAAAACAAATG
GACGAAAAAGCATATGAGACAGCAAAAAATGCAGATTTAAAGCACGAAGCAAGAAGTTTG
TTTGATAATGCGACAAAATCTATCGGTAGACTAGCAGGTAATGATGAAAGCTTAAACCTT
AATTTGAAAGATATGTTTTCAGAAGTTTTTAAGCCACATACTAAAAATGAAGCAGATGAA
ATATTTATCGCGGGAACGGCAAAAACAACGCCAGCTATTTGTGATATTTCAGAAGAGTGG
GGTAAACCTTGGCTCTTTTCACGTGTGTTTATTGCTTTTACAGTGACATTTATTGCATTA
TGGGTCATGGCTGCATTTTTCAATAATACAAATGCGATTCCTGGACTCATTTTTATTGGT
GCATTAACAGTACCATTATCAGGTTTATTCTTCTTCTATGAATCAAATGCTTTTAAAAAC
ATAAGCATTTTTGAAGTCATCATCATGTTCTTTATTGGTGGCGTATTTTCATTATTAAGT
ACAATGGTATTATATAGATTTGTCGTGTTCAGTGATCAATTTGAAAAGTTTGGGTCATTA
ACATTTTTCGATGCATTTTTAGTCGGATTGGTTGAAGAAACAGGTAAAGCACTTATTATT
GTTTATTTTGTCAATAAATTGAAAACGAACAAGATTTTGAATGGTTTATTAATCGGTGCT
TCCATTGGAGCTGGGTTTGCAGTTTTTGAATCGGCAGGTTATATTTTAAATTTTGCTCTA
GGTGAAAATGTACCGTTATTAGATATTGTCTTCACACGTGCATGGACTGCAATTGGTGGT
CACTTAGTGTGGTCAGCTATAGTCGGAGCTGCTATTGTTATTGCCAAAGAACAACATGGT
TTCGAGTTTAAAGATATTTTAGATAAACGATTTTTAATATTCTTCTTAACAGCTGTTGGG
TTACATGGCATTTGGGATACATCATTAACGATTCTTGGCAGTGATACTTTAAAAATATTT
ATTTTAATCGTTGTCGTATGGATACTCGTATTTATTTTAATGGGTGCAGGGTTGAAACAA
GTTAATACACTGCAAAAAGAATTCAAAGAACAACAGAATAAAGTACAAGAATAAAAAATT
AAAGCTTATGTTGCTAGTGTTAGCGGCATAAGCTTTTTTTCGTACGTCGTAAAATTTTAA
TATGAAGTACAAAATTAAATGATATAGATTTATTTCGTTGTTCTATCTCTTTTCTGTGTG
TTCTTTTTAAAGGTAGAATTGTTTAGGCATTCGAATTAAAAAAGTGTTTCACGTTAAACA
ATTAGTGACAATTAATTTTATGTAAAATGAACATGATTCATGAAAGTATGTAATATTCAA
TATTATTGAAGTATCAAAACAAAAAAGCAATACAATCACATAAACAAATTAAGAGGGTGA
GACATAAAGATTTTGTGCTCTGGGAAACCGATTAACGGCGTCCCAAAAGCAGGATTTTCG
GCAGAAACTATCACGATTCGACAAAATTTGGAAAACCATTTTGCTCATCGTTCGGTTCTG
CTCAAATCCTAAACGCTTTTGTCCCGACCTCTTTTAAGGTTTAGATGTGTCGTATAGGAG
GTCTATCGTTCAATCGTTGTTTGATAATCTATTAAATATATACCCTCAGGTGTAACTTTG
TAATTTTTAACGTTAGAATTCGCAGCGACAATTTGATCGTTATAGGCGATGTAACTATTT
GGCACATCTTGACTAGATAATTTGATAATGTCATTAGAAATATTATGGCGTTCATCAACA
TTAACAGTATGATTCAACTGATTAATTAAATCATCAACTTTATGATTATCATAGTTTCCT
TTATTAATGGCACCATCTTTTTTATAGGCTTGGTTAAAGAAATAACCTGTATCACCACGA
GGGATTGTACCAAAACTATACATCGTTGCATCCCATGCGGAACGGTCTTTTAAATAACCT
TCAATGTCATCGACACTTTTAATATCAATATCAATATTTGCCTTTTTAGCATCTGATTGT
AGTACTTGTGCAATTTTAGACAATTCTGGACGACCGTCATAAGTGATTAATTTAATTTTT
AATGGATGATTTTTTGTATAACCTTCTTTGGCTAATAAATCCTTGGCTTTATCAATATTT
TGCTTAGTCATTTTAGGTTCCTTAATGTAAGGGATTTTATCATTAAATGGACTTGTTGCA
GGTTTCGCATAACCTTGATAAATATGGTCTGCAATACCTTGTCTATCAATGACATTGTCT
AGTGCCTCGCGAACGGGTTTAGTCATTTTCTTATTTGTATGATTATACATAAGTAAAGAA
GTTCTAAAGCCAGACTTTTTCGATACTTTCAAATGCTTATCATTCGTAATATCTTCTACT
TTATTAACAGGTACATCGGTAATTAAATCAGCTTTTTTAGATTCTAAATTTCTGACGCGA
TTATTACCATCTTCTTGATACGTTACAGTAATGTGATCTAATTTAGGTTTACCTTGCCAA
TAGTCTTTAAATTTTGCTAATGATATTTTTTGTGATTGTTTATAATCTTTTATTTCATAT
GGTCCAGTACCAACAGGTGCTTGATTCACATCTGATTTAGCATTCGTGTCATAAATAGCC
ATAAAAGGATTCGCTAATTCTGATACAAGTTCAGGATAAGCTGATTTCGTTTTGATTGTC
AGTTTTTGACCTTTAGCAGTCATAGATGATATAGGTAATGAAAATTTAACTAAATCACTT
TTCTTCATGCTATTTTCAAGACTTGATTTTACTTTTTCAGCAGTTAGTTTTTGACCATTT
TGAAATTTTATATTGTCTTTTAACTCTATATCTAATGTCGTATCATTTGGTTGATGATAT
GATTTTACTAATACTTTTTCGATTTTACCTTGATCATTTGTTTTGAATAAGGACTCTGCA
GCACCAATTTTAACAGGTACATCTGTTTCATAAGGCGCAATGGACTTCGTTTTTAAAGGT
AACGAGATATTTAAATCTTTACCAGATGAATGTGTTGAACCACATCCAGATAATACTAAA
GTTGCTACTGCGATGATTGTCGCAAGTCTTTTAAACTTCATTTCATAACACTCTCTTTCT
AAATACTAATTTAAACCCAGCAAACATTATTTTAGAACTTTGTTTGTTTAAAGTAAAATA
TTGTTTAAGTTTAGTATTTTTTAAAATACAATTAGTAGTTATAATTATATTTTTTTGAAA
GTGGATATCGAAAATGGATTTGACAGTGTACATAGTTATTCATGACATATAATTATTTCT
AATTTTTAAGCAGTTGTTTTAGTATCACAGCTTGGTTATGCTCAGTATCTTTGGCGGCAT
ACAACAATAGAACGTGATTATGTTTTTCGACAAGACCTTTTAATTCTGTAAAAGCAGCTT
TTTGAACACTATTATCGCGCAATTCTTTTTCATACTTTTCTTTAAAAGCACCAAAAAGTT
TAGGATCATGATGGAACCACTTTCTTAACTCAGTAGAGGGGGCAACGTCTTTCAACCAAT
AATCAAGGTTCGCAGTACTTTTCGACATACCTCTAGGCCACACTCTATCAACTAACACAC
GAATAGCATCGGTCCGTTCTTTGTGATCGTAAATTCGTCCTATATCAATGGTCATTTTGT
AAACTCCTTTCTTATGAAATTCAATGCGCATTCTTTTATCCTAAAAAGTGTTTTAAAGTT
AAAAAACAGCCACGACAAGTAAAGTCATAGCTGTTTTATATAAGTGTTATTTATTTTTAC
GTTTAGTTAAATACTTTAAACCAATTGCGAAGACAGTATAGCCAGTAATCGTTTGTATCA
ACGTTTTAATTAAATTGTTATTTTTAACGACAATATTTGCAGTAACAATACTTGCGAAAT
ATAATGCAAATACTTTAATGTACCGTTGGTTAACTTTCATATCGACACTAAACCTCTTTC
CATAATTAGACTGCAACACTTAGTCTAGGAATGAATGTTTCGTAATGGACGCGATCCATA
TCGTAATTTAAAGACTTAAGTGCTTCAATCATAGATTGTAAAAATTTTGTACCACCACAG
ATATAAACTTCAGGTTTATTCTCTAAAAATACTTTTAGTTCTTCAGCGCCAATATAGCCT
TGTGTATCTTTTAAGTGTGTATATAATTTAGCGTTGTCATGATTGCTTGCAATACTGTTG
AAGTTGTCTTTGAAAGGTAAATGTTGTTCATTTTTAGCAACTTGAACCATTTGTGTATCT
AAACCTTTAGCGCTAGCAGCCTCGAACATTGCAACTAAAGGTGTAACACCAATGCCAGAG
CCTAAGAAGAGTTGTGGTTCAGTCGTATTCTCTAATACAAAACCACCTACAGGTGCAGCT
AAATTAATCATATCGCCTTCTTTAATTTCGTCATGTAAAATTGTAGAAACTTCACCTTCA
TGGTCAATCGTAACATCACGTTTAACACCAAAAGTTAAATGATTTTTATCACCTGATACG
ATAGAATAGTGACGTTTAGCTCTATATGGAAGTTTATCACTAGAAACATCAACTGTGATA
TATTGACCTGGTGTAAATTGACTAAAATCATATTCATCAGTTTCAACTGTAAATGATTTA
ATATCCTCAGATTCTTGTTTAATATTGGTAATTTTGAATGGTTTGAAACCAATCCACATC
ATTTGGTCGTAAATTTCTTTTTCAATTTGGATGAACACATCCGCAATAACACCATATGCT
TTCGCCCAAGCTTGAATGACAGGGTCATTTTCTTCTAATCCTGTCACGTCTTGAATAGCT
TTTAGTAAATTTTCCCCCACGATTGGATAATGCTCAGCATAAACTTGTAACGCACAGTGT
TTATATGCAACAGGCATAATGACGGGTTTGATTACACCTAAGTTGTCGATATTAACTGCT
GCAGCCATTACAGCCTGTGCTAATGCTGAAGATTGCATGCCTCTTTTTTGGTTTGTTTGA
TTAAACATATTCAAAAGTTCAGGATGTGCTTTAAACATTTTGGGATAAAAGATTGATGTA
ATTTCAGTACCTTTCTCTTTAAGTAAAGGCACTGTTTGTTTAATAATATCTTTCTCTTGT
TCTGTAAGCATGATACTCCTCCTTTAATCTGTGTAATTTGATTATTCTACTAAAAAAATT
AATATTCAATTGATTGGTTTTGGAAAATATAAATAAATTGACAAATTTGATAATTGTATG
ACGTTTTTAATTTTTTTATGTTCAATCAAGAGGTATTGTGTACAATAATTTATTTGAAGT
TCAACGATTGAACTCATTTATTTGTGATTTACAAAAGAATCGTTGATGAAAGTACTATTA
ATAGATGTTAATCGGTATTTGAACGTGATTTAGTCAAAGTAATAAATAAATTTTTATAAT
GTAAACGGATACAAACAAAAAAGGTGTAAAAATTAAAATAAAATGTGAAATAAATCACAA
TAAATCGTTGACCAATCGATTTATGCATGTTACATTTTATATGTGAAATAAATCACAAAC
TTAAAAGTGTAAGACACATGACCTTTTAAGTTATGCGTTGAAAATCAAAGAGATGTTTAT
TTGCTTTTGTATCATCATTAAGCAGCAATTAACTAAAATGCCATCTATTGTAAGAGGTAT
TTTAGTGAACTAATCATAAGGGAGTTTTTGTAATGAACAAATTTAAAGGGAACAAAGTTG
TATTAATAGGTAATGGTGCAGTAGGTTCAAGCTATGCATTTTCATTAGTAAACCAAAGTA
TTGTCGATGAATTAGTAATCATTGACTTAGACACTGAAAAAGTTCGAGGAGATGTTATGG
ACTTAAAACATGCAACACCATATTCTCCTACAACGGTACGTGTAAAAGCTGGTGAGTACA
GCGATTGTCATGACGCTGATTTAGTTGTAATTTGTGCTGGTGCTGCACAAAAACCTGGAG
AAACACGTTTAGACTTAGTATCTAAAAATTTGAAAATATTCAAATCAATCGTTGGTGAAG
TGATGGCATCGAAATTTGATGGTATTTTCTTGGTAGCTACAAATCCAGTTGATATATTAG
CGTACGCAACATGGAAATTCTCTGGATTACCTAAAGAACGCGTTATAGGTTCTGGTACAA
TTTTAGACTCTGCACGCTTTAGATTATTATTAAGTGAAGCATTTGATGTTGCGCCACGTA
GCGTTGATGCTCAAATTATTGGTGAACATGGTGATACTGAATTACCAGTATGGTCACACG
CTAATATTGCAGGTCAACCTTTAAAAGCATTACTTGAAGAACGCCCAGAAGGCAAAGAAC
AAATTGAGCAAATTTTTGTTCAAACACGTGATGCAGCATATGACATAATTCAAGCTAAAG
GTGCCACTTATTATGGTGTTGCGATGGGATTAGCTAGAATTACTGAAGCGATTTTCAGAA
ATGAAGATGCCGTATTGACTGTATCAGCATTATTAGAAGGCGAATACGAAGAAGAAGATG
TTTATATTGGTGTTCCAGCAGTCATCAATAGAAACGGCATTCGTAATGTCGTTGAAATCC
CATTAAACGACGAAGAACGTAGTAAATTTGCGCATTCAGCTAAAACATTAAAAGATATAA
TGGCTGAAGCCGAAGAACTAAAATAATTTTAATTTAAAAACCATACCATTCCAAAAATTG
TAAAACCTTACCCAAAAAATTGTATAAAGGACTATTTGATGCAACCTTATGTGTCAAGTA
GTCCTATTTTTAATGCAGTAAAAGCCATTGTTGAAAATTAAAATCAAATCTGGCACTTGA
GCTTTAATAATATCATTAAGATGATTGTCGAGAAGAGGTTATTTTCTAGCTTATTATGTA
ATGCAATATGAAGCTAATATTTTAAAATCAACCTTTAAAATAAAAGCAACGATGTCAATT
CTTACACTGAGCACCGTTGCTATTAGTTCTGTTAATATTTTCGGTTAGTCTTAATCCCCG
AGCAATTCTTCAATTTCATTTTTAATAACTGTTACATGAGGACCGTAGATGACTTGAACT
CCGTTGCCTTGTTGAATGACACCTTTAGCGCCAGTACTTTCTAGTATTTCTTTATTAACA
TAATCGTTATGTTGGAGTGTGACACGTAATCGTGTAGCACAGCAATCAACGATTTCGATG
TTATCTTTTCCACCTAAACCAGCTACAATAGTTTGTGCTCTTTCAGTAGCCTCAACTTGC
TGTTGCAATTCTTTATCTTCTCGACCTGGCGTTTTAAAATTAAACTTCGTAATTAAGAAA
CGGAAGACAATATAGTACAAGAAGAACCACACAATGCCAATAGGTATGACATATAAATAG
TTTGTTTTACTATTCCCTTGTAACACGCCAAAGAGTAAGAAATCGATAAAGCCACCACTG
AATGTTTGACCAATTGTAATATTGAAAATATCCGCTAACATAAATGCTAAACCATCAAAA
AAGGCATGAATCACATAAAGAATTGGTGCGACAAATAGGAAACTAAATTCCAAAGGTTCA
GTAATCCCTGTTAAAAATGATGTGAGTGCAGCAGATAGCATTAAACCACCAACCACCTTT
TTATTTTCAGGCTTAGCGGTATGATAAATAGCTAGTGCAGCACCGCATAAACCAAACATC
ATTGTAATAAATCGACCTGACATAAATCTTGAAACACCTGAATAGTATTTAGTCACATCT
GGATCACCAAGTTGCGCGAAAAATATATTCTGTGTACCTTGAACTAAATGTCCTTTAACT
TCTAACGTGCCACCAAGTGCTGTTTGCCAAAATGGTAAGTAAAAAATATGGTGTAAACCA
AGCGGACCTAACAACCTTAAAATAAAACCATATATAAATGTACCAATGGCACCTGTTTTT
GTTACAAAGCCACCAACATGATAAATACCTGCTTGAATCGTTGGCCAGATAAAGAACATG
AAGACGCCTAAAAAAATTGCAGCAAAGGCAGTGACAATAGGGACAAATCGAGAACCACCA
AAAAAGCCTAAATAAGGTGGTAAGGTCACTTTATGATATTTATTATGAAGTAGTGCGGTC
ATTATACCTGTAATAATCCCGCCGAAAACACCTGTTTCAACAGTTTGTATACCGAGAACC
ATACCTTGTCCACTTTGTGCGAGTTGATCTTTAGCTAATGTTCCTGTAATTGTTAATAAG
CCATTCATCGTCGCATTCATAATTAAAAATCCAAGTAGTGCAGCTAAACCAGCAGTACCT
TTATCACTTCTAGATAAGCCAATTGCGACACCAATTGCAAATATGACGGGTAAATTTTGA
AAGACGATACTTCCTGCAGCTGACATTAATGTAAAAATATTTTGTAATAAGGTAATATCT
AAGATAGGGTACGCTTTCACGGTGTTAGGATTACTTAATGCACCACCGATACCCAACAAT
AGACCTGCAGCTGGCAAGATTGCGATAGGTAGCATAAATGATTTGCCGAACTGCTGTGCT
TTTTCAAATAAAGATTTCATTAACATCCCTCCTAATTAATCTCAATATAGCTTTTGAGAA
ATTTAATATCAATGTATATTCTGTGTATGAAAATGTTTTTCATAAAAATTGTTTGAATCA
TGTAACAATCATATAAATCAGCATTTATATTGTTGTGGAAGTTTATTTTCAAAAGCCTGG
AATATTCACATATACAATTTATAAAAGCGTGTTGATGAACCGTAATATAAATTATTTGAT
AAAGAAACAAACAATAGATAACAATATCGCAACGATATAATCACGATTTTGAATATTAGT
ATGGCAATTTTTCAGGACAATGATACGCAACTAATATAAATAAATTTACATAAGCACTTC
GATGACAACTTAAGAAAGGCGGAGATTTAAATGAAGAAAAAAATTATTATGGATTGTGAC
CCAGGTCATGATGATGCGATAGCACTTATTTTAGCAGGCGCAAGTGATAGTCCATTAGAG
ATATTAGCGGTAACGACTGTAGCAGGAAACCAAGCAGTTGAAAAGAATACGACCAATGCT
TTGAATGTATTAGATATCATGGGACGTCAAGATATAGAAGTAGCCAAAGGTGCAGATAGA
CCATTAATTAAACCGGCGGCCTTTGCGTCTGAAATACATGGAGAATCTGGTTTGGATGGT
CCGAAATTACCGTCGACACCATCACGTCATGTAGTTGCAAAGCCAGCATCAGATGTGATT
ATTAACAAAGTGATGACGAGTGATACACCTGTAACAATTGTAGCGACAGGACCTCTTACG
AATGTGGCAACGGCATTGATTCGTGAGCCAAGAATCGCTGAGCATATTGAATCTATTACT
TTGATGGGTGGTGGTACTTTTGGAAATTGGACGCCCACAGCTGAATTTAATATTTGGGTA
GATGCTGAAGCAGCGAAGCGTGTTTTTGAAAGTGGGATTACTATAAATGTGTTTGGTCTT
GATGTAACACATCAAGTTTTAGCCGACGATCAAGTGATTGAACGCTTTGAAAGTATCAAT
AATCCTGTTGCACAGTTCGTCGTAGAACTATTGCAATTCTTTAAGAAGACATACAAGACT
CACTTTAATATGGACGGTGGTCCAATACATGATGCTTGTACAATCTTGTATTTGTTACAA
CCAGAATTGTTTACAATGGAACTCGTTAATATCGACATTGAACATCAAAGTCCACTAACT
TACGGCACTATGGCTGTCGATTTAAATCATGTTACAGGTAAGCCTGCCAATGCTTATTTT
GCTACGGCAGTTGATGTTGAAGAAGTGTGGAACTTGATGGATCATAAGTTACGAATATAC
GGATGATCATATTTAATTAAATAGATAGATACAGTTAACCCTAAGGCGCACAGTAAAAGT
GCCCTTAGGGTTTTTTGAGGTTGTTTACAATGGTCATGACAATTTAGCAAAGATTGGGAT
GTGTATGTTAAAAATGTACTCAAAAAATACAAAATACAAAAATATATGCGAAAAATTCAA
TTGCTTTATTTTAAAAGATTAAAACCTTAAAAAATATAGATATAATTGGAATGTTATTGA
AACATCACAATGATGTACATGCTCATTTTGAAAATATGTGTTCAATGTGTGTACATCGAT
GTGATGATTGATGATAAATTGAGCACAGATGCTCAAAGGAGGATCGGACATGAACGGGGA
TAATCAGCAAATACTCAGAGAAATTGTATTGAATCCTGCTATTCATGGTAAAGAACTTGA
ATCGATATTTGGCTTGTCCCGTAGACAACTAGGTTATCGCATTCAAAAAATCAATTTGTG
GCTTGAACAAGAGGGGTATCCAAAACTCGAGAGAACAAGTCAAGGAAATTTTATTGTAAG
TTCTGAAATCATGACGTTATTCAAGCGAGATGTATCAGAGCAGCAAATGTTAAACGGCAA
CAATGTCATATTTAGCATAGAAACACGTCGTTATTATTTAATGCTCATGCTTTTTAGTAA
GGAAAACGCAATGTCTCTAAACCATTTTTCAATTGATTTACATGTCAGTAAAAATACTGT
CATTCACGATATAAATCATGTGAAAGAGCAATTGGAAAATCATGGTTTGTCACTTAAGTA
TTCTCGAAAACATGGTTATGAAATTGTTGGTGATGAATTTGAAGTTCGTCGCTTCTTCAT
TAAGTTGATTGACCAAAGGTTGAATCATGATATTACTAAAAGTGAAGTTTTAAAGGCACT
CAACTTAACATTCGAAGATATCGCATATCAAAAAGACAAAATCAAACAGGTAGAACAGTT
TTTGAAGAGTCGCTTTATAGACAAATCACTTAGTTCATTGCCTTACGTCCTTTGTGTGAT
TCGTAGACGAATTCAAAGTGGTCATGTGATTAATCCATTAAATATTAATTATCAGTATTT
GAGGGATACGAAAGAATATCAAGCAACGGAGATCATGACGCAACATGAACCAGATTTGCC
AGAAGCGGAAAAGCTATATTTAACATTACACTTACTTTCAACAAGTGTTCAATGGACCGA
TTTGCAGGAATCAGATAATATATCGAATTTAACGACGGCCATCGCTCAAATGATTCACCA
TTTCGAGCAAATAACGTTTATTAATATCGAAGATAAGGAGAAATTATCACAGCAACTCTT
GTTACATTTAACACCTGCTTTTTATCGGATTAAATATAACTTAACGGATCGTGATGAATT
GATAGATCCTTTGCAAGGGAATTATAAAACGTTGTTTCATATGGTGAAACAATCATGTCA
ATCATTAACTGAATATTTCGGAAAATCTTTGCCTGACAATGAAATTGCGTATTTAACAAT
GTTGTTCGGAGGTAGCTTGAGACGCCAAGATGAAAATTTTGATGGAAAGATTAAGGCAAT
TATTGTATGTACTCAAGGTACATCAGTATCTCAAATGATGTTATACGAGTTGAGAAACTT
ATTTCCTGAAATCATTTTTTTAGATGCGATTTCACTTAGAACATTTGAAAATTATGCTCT
GGATTACGACATCGTCTTTTCACCAATGTTCATATTAACGCATAAAAAATTGTTTATCAC
AAAAGTAGCATTATCTGAAAATGAGCAACGAAAGTTACGCAAAGAAGTGATGAAATACAT
TAATAAGGAATCGGCAGATATTGAGAAAGAAATTAATAAGCTAATGGCGTTGATTGAACG
AACTACGACAGTTAATGACATTACAGAACTACGTGATGGTTTAGAAGATTTTGTTGCGAA
TTACAATTCTATTTCAACAATTAATGGTTCTATTGTTACCCAAAGTAAGACGTTAGATTT
AGTAGATTTAATACCAGCAAGACATATAGTGCGAGCTCACCGAGTTTACAATATCGATGA
AGCAATTACAAAAGCGAGTGATATTTTGGTCAGAAATCATCTTATTGATGAGCAGTATAT
TCATGAGATGCAACAAGCATTCGATGATTCCTATATGGTCATCATGCAAAATATCGCTAT
TCCACACGCTTATTCTGAACATCATGTTCATAAAACCGCGATGAGCATGCTCGTATTACA
AGAACCATTATACATGTCAGATGGCACATCGATTCATATCATTGTACCGATTGCTGCTGT
TGATAAAGTGACGCATTTAAGAGCATTACTGCAATTAAGAGATTTAGCACAAAATCAAGA
TGCAATTAATCAAATTATACGAAGTCGTAAAAATTATGATGTGAATCAGATTTTAAATAC
ATTTTCAAATAAGGAAACGAGGGGAAATGGATGGGACACCGATTAATCCATGAAGAAAAT
ATAATACTCAATTTGTCGGCAACTGATAAAGAATCAGTATTATCACAAATGTCAGATGTG
TTGTATCAAAACGGGTTTGTTAAATCAACGTTTAAAGATGCAGTCATTGAAAGAGAGAAA
GAATTTGCGACGGGATTACCGACACATCTTTGTTCTGTAGCCATACCACACACAGATGTC
GAACACATTAATAATCGGACGATAGGTGTAGCTATTTTAGAAAAAGAAGTGCCGTTTGTT
GAAATGGGGACACTTGATCAACAGACGGATGTGAAAATTGTCTTCATGTTAGCTATGGAT
AAAGTAGATGATCAACTTAAGCTATTACAACAGTTGATGCAAATTTTTCAAAGTGAAGAA
AAACTAGAACAGATTCTAAGAACGAAAGACCGAGCAGCTTTAGCAACAATTATCAATGGA
TATTTAGAATATAACTAAAATTAAACTGGAGGAATTGAAAATGAAACAAGTATTAGTAGC
ATGTGGTGCAGGTATTGCAACATCAACGGTAGTAAATAACGCAATTGAGGAAATGGCAAA
GGAACACAATATTAAAGTAGATATTAAACAAATCAAGATTACGGAAGTAGGACCTTATGA
AGATACAGCGGATTTATTAGTTACAACAGCTATGACGAAGAAAGAATATAAATTCCCAGT
CATTAATGCACGTAATTTTTTAACTGGTATCGGCATTGAAGAAACAAAACAACAAATCTT
AACAGAGTTACAAAAATAGCACGAATTGATTTGTGATTATGGTCAATGACATTTATTTAT
ATGCAATTTGCATATAAATAACCAACACAATTCAAATGTAGCGTAAGTATGCAGATATAA
CAGGGAGGGTTTAAATATGAGTTACTTCACTGATTTTGTAAGGGGATTTTTAGATTTAGG
TGCAACTGTTATTTTACCGGTTGTCATATTCTTACTTGGACTATTTTTTAGACAAAAAAT
TGGTGCAGCATTCAGGTCTGGTTTAACTATAGGTGTGGCTTTTGTAGGGATTTTCTTAGT
CATCGATTTATTAGTGAAAAACTTAGGGCCGGCTGCACAAGCAATGGTTAAAAATTTAGG
TGTCAGTCTGAATGTAATTGATGTAGGTTGGCCGGCAACATCATCTATTGCATGGGCATC
ATCAGTAGCAGCATTTATCATTCCACTCGGTATTATAGTCAATGTTGTATTGCTAGTAAC
TAAAATGACTAAAACGATGAATGTTGATATTTGGAATTTTTGGCATTACACGTTTACAGC
AGCAATGGTATATGCCGTATCAGGCAGTATTTGGCAAGCGTTATTAGCAGCAGTTATTTT
CCAAGTTATCTGCTTAAAAGTAGCAGATTGGACTGCACCAATGATGAGTGAATTCTTTGA
TTTACCAGGTGTATCAATTGCTACAGGAAGTACAATCTCTTATGCACCAGGTATCTACTT
AGTTAAATTATTACAAAAAGTACCTGGTTTGAATAAATTAGATGCAGATCCAGAAACAAT
TCAAAAGCGTTTTGGTGCATTTGGAGAATCAATTTTCGTTGGTTTGATTTTAGGATTGGG
AATTGGTTTGTTAGCAGGTTATAAACCTGGAGATGTTATTAATTTAGGTATGTCAATGGC
AGCAGTTATGGTGTTAATGCCTAGAATGGTGAAAATCTTAATGGAAGGTTTAATGCCTGT
GTCAGAATCCGCAAGAACGTGGTTAAATAAACGCTTTGGCGAACGTGAAATTTATATTGG
CTTGGATGCAGCAGTAGCTTTAGGTCATCCAGCAGTTATTTCAACAGCTTTAATTTTAGT
ACCAATTACAGTATTACTAGCAGTTGTTTTACCAGGTAATCAAGTACTACCATTTGGTGA
CTTAGCAACGATTCCATTTGTTGTAGCATTTATCGTTGGTGCAGCAAGAGGTAATATTAT
CCATTCTGTTATCGTAGGTACGATTATGATCGCTATCTCATTATATATTGCGACAGACGT
TGCACCTATTTTCACAGATATGGCGAAAGGTACCAATGTACAAATGCCTAAAGGTTCATC
TGAAATTTCAAGTATAGACCAAGGCGGTAACATTGTTAACTATCTTATTTTTAAACTGTT
TAGCTTATTTAATTAAAAATCGAGGTGTTTGTGGTGAAAGCTTTAGTAAAAACAAAAGAA
GGACATGGCAACTTAGAACTTCTTGATAAAGAAGTGGCAACACCGCTAGATGATAAAGTG
AAGATTAAAGTACATTATGCAGGAATTTGCGGTACAGATATTCATACGTTTGAAGGACAT
TATAAAGTTAATTTCCCAGTAACATTAGGACATGAATTTTCTGGGGAAATTATTGAAGTT
GGCGAAGATGTTAAAGATTTTAAAGTTGGTGACCGTGTGACATCTGAGACAACGTTTTAC
GTTTGTAATGAATGTGACTATTGTAAATCAAAAGATTATAACTTATGTAATCATCGAAAA
GGTATTGGGACACAAGTTGATGGTGCATTTACAAACTATGTGATTGCACGTGAAGAAAGT
TTGCATCATATACCGGATGCAGTATCGTACCAATCTGCGGCTATGACCGAACCTCTAGCA
TGTGCCCATCATGGCGTTTCAAAGATACAAGTAAATTCGGGTGATGTTGCAGTGGTAATG
GGACCTGGACCAATCGGATTACTTGTAGCACAAGTATTGAAAAGTAAAGATGCAGTTGTA
GTGGTAACGGGTCTAGATAACGACAAGGTAAGGTTAGATAAAGCTGAACAATTACAAATG
GATTATGTTGTTAATTTACAACAAACAGATTTAAAGACATATATCGATAACTTGACAGAT
GGTTATGGTGCAGATGTAGTTGTTGAATGTTCAGGTGCAGTACCAGCAGCACGTCAAGGT
TTAGATATTTTGCGCAAAAAAGGATCATATAGCCAGATTGGTATTTTTAAAGATGCTGAA
ATCCCATTCGATATGGAAAAAGTAATCCAAAAAGAATTAACAGTTGTCGGTAGCAGAAGC
CAAAAGCCTGCTGATTGGGAACCTTCATTACAACTGATGGCAGATGGGTTAGTTGACGCT
GAAGCATTAGTGACAAATGTATATGACATTTCACAGTGGGATGACGCTTATCATCATTTA
AAATCTGGTGAAGGTATTAAAGCGCTACTAAAGCCACTCGATTTCGATAACAAATAAGGA
GTGAATCAATATGGTTGAAACAATGTTAACATTTATGCTTGGACCATTGAGACAAATTAC
TGATTTCTATATGGAACATTTACTTGTAAGTAATTCCATCGTCATTGCAGGTTATTTTGC
AACAGGAATTATTAAAAAGAAAAAAGTTGTGAATTAAATCAAATTTGAGGTGATTTACAA
GTGAAAGCTTTGAAATTATATGGTGTGGAAGATTTAAGATATGAGGATTGTGCCAAGCCA
GATATTGAGAAATCGAATGATGTCGTTGTTAAAGTCAGAGCAACTGGTATATGTGGTTCA
GACACATCACGTTATAAAAAGATGGGACCGTATATTAAAGGTATGCCATTTGGTCATGAA
TTTTCAGGTGTTGTTGAAGCAATTGGTAATAATGTTACACATGTAAAAGTTGGTGATAAA
GTAACAGGGTGTCCAGCAATACCATGTTATGAATGTGATTATTGTTTGAAAGGTGAATTT
TCACGATGTGAACAGCTATATGTCATTGGTTCTTATGAACCTGGGTCATTTGCTGAGTAT
GTGAAATTACCTGCACAAAATATTATAAAGGTACCTGAAAATGTTGATTTTATTGAAGCG
GCCATGATCGAACCTTCAGCAGTTGTAGCGCATGGATTTTATAAGACAAATATAAAACCA
GGGATGACAGTTGCAGTGATGGGGTGTGGCAGCATAGGATTGTTAGCAATTCAATGGGCA
CACATTTTTGGTGCTACACATATCATTGCGATAGATATAGATGCACATAAATTAGATATT
GCGAAATCATTAGGTGCACATCAAACAATTAATTCGAGAGATGTAGATCTTGAGGCATTT
ATTGAAAATAATTACGCAAACCAAATCGATTTAGCGATAGAATCTTCGGGTGCAAAAGTA
ACAATTGGTCAAATACTGACGTTGCCAAAAAAAGGTGGCGAAGTAGTACTATTAGGCATT
CCTTATGATGATATTGATATAGATAGAGTGCATTTTGAAAAAATTCTACGTAACGAATTA
ACGGTATATGGTTCGTGGAACGCTTTATCTAGCCATTTTCCAGGACGAGAATGGACAGCA
ACATTAAGTTATATGGCAACGAAAGATATAAATGTTAAGCCAATAATTTCACATTATTTA
CCTTTAGAAAAAGGACCAGACACGTTTGATAAGTTAGTAAATAAAAAAGAAACGTTTGAT
AAAGTGATGTTTACTATATATTGAAAAGAATAACTTGATGGATATCTATTTTGTAAGAAT
TACAGATACCATATTCAAAGTTCATTTTTTGATTAAGTGTTCATTTAAACTAGCCGATTT
ACTCGTATAACATATACTTGTGAATCGGTTCATTCTATGTAAAAGAAACTTTTTAATATG
GCGGTTTTCATATTTTAAATACTGAAAATCGGGTATTGCCGTATAATAAGATAAATTTAT
TATAATATATGTTAAAATGAAGGCAGTAATAATGATTTTAAAAATAAATACGCATGAGCT
TTATAAGCAATGTAATATCGTCGGTGTTAATAATTAACTGCACGACATAACAACTTAGAA
TTGTCAGTTACAAAAATATTATTTTTATCAAAAATTATCACACTATTGTGACAACTATTC
CCAGTGCGTTTGATTCACACTCGATAAATCATGTACTGAATTAAATCAAGAATAGATAGT
GGGTAACATTTGATGAAAAATGATGTAATGACAGAATGGAGGACAACATGATTTATGCAG
GTATTTTAGCAGGAGGTATTGGTTCAAGAATGGGAAATGTCCCATTGCCAAAACAATTTT
TGGATATCGATAACAAACCGATTTTAATCCATACAATTGAGAAATTTATTTTAGTAAATG
ACTTTAAAGAGATAATTATTGCGACGCCAGCACAATGGATTTCACATACACAAGATATTT
TAAAGAAGCATAATATTAATGATGAACGCGTCAAAGTCGTTGCGGGTGGTACAGATCGTA
ATGAAACAATCATGAATATCATTGAGCACATACGTAATAATTATAGTATTACTGATGACG
ATGTGATTGTGACACATGATGCTGTAAGGCCATTTTTAACACAACGCATTATTAAAGAAA
ATATTCAAGTGGCTGTGGAACATGGTGCAGTGGATACAGTGATTGAAGCTATCGACACAA
TTGTGATGTCTAAAGATAAAGAACATATTCACAGCATTCCAGTGCGAAATGAAATGTATC
AAGGTCAGACACCACAATCTTTTAATATTAAATTGTTACAGGAAAGTTATGATGCCTTAA
GTAATGCTCAAAAAGAAATACTTTCAGACGCATGTAAAATCATTGTTGAATCAGGTCATC
CAGTTAAATTAGTACGTGGTGAATTATACAATATTAAAGTGACAACACCTTATGATTTGA
AAGTAGCAAACGCCATTATTCAAGGTGATATTGCCTATGATTAATCAAGTATATCAACTC
GTCGCACCGAGACAATTTGATGTCACTTATAAAAATGTTGATATCTATGGCAATCACGTC
ATTGTACGTCCGCTGTACTTGTCAATCTGTGCAGCAGATCAAAGATATTACACAGGTCGT
AGAGATGAAAATGTATTGCGCCAAAAATTGCCAATGTCATTAATTCATGAAGCAGTTGGT
GAAGTCGTATTTGATAGTAAAGGATCATTTGAAAAAGGTACGAAAGTAGTTATGGTACCC
AATACACCTACAGAACAACATGATGTCATAGCTGAAAACTATTTAACTTCTAGCTATTTT
AAATCAAGTGGTTATGATGGTTTCATGCAAGATTATGTAGTCATGGCGCATGATCGAGTG
GTTCCATTACCTGATGATATTGATTTAAGTACGATTTCGTACTCAGAATTAGTTTCAGTA
AGTTATCATGCCATTCAACGATTTGAGCGTAAATCTATTCCATTGAAAAATAGTTTTGGT
ATATGGGGCGATGGCAACTTAGGTTATATTACAGCTATTTTGCTTCGTAAGTTATACCCA
GAAGCTAAAATTTATGTATTTGGTAAGACGGACTACAAATTAAGCCATTTTTCGTTTGTA
GATGAAGTTTATACAGTAAATCAAATACCACACGATTTAATGATTGACCATGCATTTGAA
TGTGTTGGGGGCAAAGGTAGCCAAGTTGCACTTCAACAAATCGTCGATCACATTTCACCA
GAAGGCAGTATTGCTTTATTAGGTGTGAGTGAATTACCTGTAGAAGTAAATACGCGTTTA
GTGCTTGAAAAAGGATTAACGCTAATTGGTAGTAGTCGAAGCGGTTCTAAAGATTTCGAG
CAAGTAGTTGATTTATATCGTAAATATCCAGATATTGTTGAAAAATTAGCGCTGTTAAAA
GGACATGAAATCGATGTACGTACGATGCAAGATATCGTTCAAGCATTTGAAATGGATTTA
TCGACATCTTGGGGAAAAACAGTGTTGAAATGGACGATTTAAGAAACCTATGGGGGAATG
ACAATGACAAAAATAAAACAAGCAATACATATTGACAAAATATATTGGGAACGTGTGCAG
CTATATATTGAAGGACATAGTGAAGGTATAGATTCTAAAGCTGGACAATTTGTACTAAGA
AATTTAACTGAGACGAAGACATTAGAAGCGAATGAAACAGTTATAGATGGAAATGCATTT
AAATGTAGATTTAATGTTGCAATTTTAGACGATGGCTACTATTTGCCTATGGATAAATAT
TTATTTATCTACCATGAACAATTAGATTACATTGGACAACTAAATCCAAACATTATTGAT
CAAGCTTATGCATCTTTAAACGAGGAACAGATTGAAGAATATGATGATCTGACGACGCAA
AATGGGAAAATCAATTATTTATTAGCTAATGAAGCCAAAGTATTTCGCAAAGGTGGCGTA
TCACAACATACGGTTTACACAATTACTCCAGAAATAGCGAGTGATGTAAATGAATTTGTA
TTTGATATTCAGATTGCTTTTCCACAAGAAAAATCAGGGATGATAGCGACAGGTGCACAT
TGGATTCATAAACAAGGACATAAAGCATCTTTTGAAAGTCGTAGCTTTTTATTCAAAGCT
ATTTTCAATATTACAAAATTACTTCATATTAAAAGAAGTAAGACGATATTATTCACATCA
GATTCTAGACCGAATTTGTCTGGGAACTTTAAATATGTATATGATGAATTGCTACGCCAA
AAAGTAGACTATGATTATGATATACAGACCGTATTTAAGGCGAACATTACAGATAGACGT
AAATGGAGAGACAAATTTAGATTACCTTATTTACTTGGTAAAGCAGACTACATCTTTGTT
GATGATTTCCATCCGTTGATTTATACTGTGCGTTTTAGACCATCACAAGAAATTATTCAA
GTTTGGCATGCCGTTGGTGCTTTTAAAACGGTAGGATTCAGTCGTACGGGTAAAAAAGGT
GGGCCATTTATCGATTCATTAAATCATCGTAGCTACACAAAAGCATATGTATCTTCAGAA
ACGGACATTCCATTTTATGCTGAAGCATTCGGTATTAAAGAAGAAAATGTGGTGCCGACC
GGTGTACCGCGTACAGACGTATTGTTTGATGAAGCGTATGCGAAACAAATTAGGCAAGAA
ATGGAAGAAGAATTGCCTATTATTAAAGGTAAGAAAGTTATTCTTTTCGCACCAACATTT
AGAGGTAGTGGTCATGGTACAGCACACTATCCATTTTTCAAAATAGATTTCGAACGATTA
GCAAGATACTGTGAGAAAAATAATGCAATCGTATTATTTAAAATGCATCCATTTGTTAAA
AATAGATTGAATATTTCACGAGCACATCGTGAATACTTTGTAGATGTCTCAGATTATCGA
GAAGTTAACGATATACTCTTTGTCACAGATTTATTAATTAGTGACTATTCATCTTTAATA
TACGAATATGCAGTATTTAAAAAGCCAATGATTTTCTATGCGTTTGATTTAGAAGATTAT
ATTACGACGCGTGACTTCTATGAACCATATGAATCGTTTGTTCCAGGTAAAATTGTGCAA
TCATTTGATGAATTGATGGATGCTTTAAATAATGAAGATTATGAAGCTGAAAAGGTTGTA
CCATTCTTGGATAAACATTTTAAATATCAAGATGGTCGTTCAAGTGAACGTTTAGTCAAA
GACTTATTCAGACGCTAATAAAAATATGGCAAGTTATAAATAAGATAAAGTACATGTGAA
AGTAAGGTAAATGATATTTACTTAAAGAAAGTAGCATATATCAATCGTTGGGCTGAGGCG
AATGTAATAATGCAACAATAAGTAATATCGTTTCGAAAATGTCACAAATACTTTCGGATG
TATTAAAGGAAAACTTGTCGATATAACATTTAAAATAAAAAAATTAAATCGTTATCTAGT
TCATTTTTGTATAGACATATACTTTATGAATGGATAACGATTTTTTGTTATGTTAAAGTG
AAACATTAATCATGTATTTCGTATAATTTATAGCGACGAGTGTAATGGTTAAAGGAATCT
TATAATGAAATGCTATAATAAGCATGATTGCAACAGGTTTGCATATACGTATTAATATTA
TTAACAAAGACACGTCGGAGGTACGACATGATTAAAACTACAATTAAAAAAATGATTGAA
CGTTGTATACATACGAGTTTTAAATTACTATCAAAATTGCCAAATAAAAATCTAATTTAT
TTTGAAAGCTTTCATGGTAAACAATATAGTGATAATCCTAAAGCGCTATATGAATATTTA
GTTGAACATAGTGACGCGCAATTAGTTTGGGGTGTCAAAAAAGGATATGAAAGCATATTC
AATCAACACAATATACCCTATGTTACAAAGTTTTCGATGAAATGGTTTTTGACGATGCCA
AGAGCGAAAGCGTGGATGATTAATACACGCACACCAGATTGGTTATATAAAGGCTCTCAA
ACAACGTATTTACAGACTTGGCACGGTACACCACTGAAGAAAATTGGTTTGGATATTAGT
AATGTTAAAATGCTAGGCACAACAACAACGGCATACCAAGATGGATTTAAAAAGGAAAGT
CAACGTTGGGACTACTTAGTATCACCTAATCCGTATTCAACGGATATATTTCAACATGCA
TTTCGTGTTAACCGAGATAAAATATTGGAAACAGGTTATCCACGTAATGACAAATTAACA
CATAAACAAAATGATACTGAATATATTAATCGTATTAAGACGCGATTAAATATACCTCTA
GATAAAAAAATAATTATGTATGCGCCAACTTGGCGTGATGATGAAGCCATTCGAGAAGGT
TCATATCAATTTAATGTTAACTTTGATATCGAAGCCTTACGTCAAGCGCTGGATGACAAT
TATGTCATTTTATTACGTATGCATTATTTAGTTGTGACACGTATAGATGAGCATGATGAT
TTCGTAAAAGATGTCTCGGATTATGAAGATATTACTGATTTGTATTTGATTAGTGATGCG
CTAATTACAGACTATTCATCTGTTATGTTTGACTATGGTGTTTTAAAACGTCCACAAATT
TTCTATGCTTATGATTTAGAAAAATATGGTGATGAACTTAGAGGATTTTATATGGATTAT
AAGAAAGAGTTGCCTGGTCCAATTGTTGAAAATCAAGCAGCACTTATTGAGACATTAAAA
CATATAGATATAACGGCAAATGATTATGTTGCAGAAAGAACAGCTTTTTATCAAAAATAT
TGTTCATTAGAAGATGGACATGCATCGCAGCGAATTTGCCAAACACTTTTTAAGTGATTC
CGTAAAAAACAATAAAACATTATAAATTAATTGGTTTAGTGATATAAATAATAAACGAAA
TGTTTGCTTGTGTGTTATTATTTGTGTATAAAAACGTCTGATATGTTGTAATATAGACTT
AAACAAAATATGCTAAAATATAAGCAAAATGTGTGTAATTTTATATTTTACATTGACGTT
TAGAATTTTGATTTTAAAAACGAGTTATCACAAAAAATATGCAATGAATTTTAAATAATT
AAATATAGATATAGTTGAATGGAGGAAGTATTTTATGAAATACGCTGGTATTCTAGCTGG
AGGTATAGGTTCAAGAATGGGTAATGTACCCTTACCTAAACAATTTTTAGATTTAGATAA
CAAACCTATTTTAATCCATACTTTAGAAAAATTTATTTTAATTAATGACTTTGAAAAAAT
TATTATTGCGACACCACAACAATGGATGACGCATACAAAAGATACACTTAGAAAATTCAA
AATTTCTGATGAGAGAATTGAAGTGATTCAAGGTGGTAGCGATCGTAACGATACAATTAT
GAATATCGTTAAGCACATTGAATCTACAAACGGTGTAAATGAGGATGACGTTATTGTAAC
GCACGATGCAGTAAGACCATTTTTAACGCATCGTATCATTAAAGAAAATATTCAAGCTGC
ATTAGAATATGGCGCGGTAGATACAGTTATTGATGCTATCGATACAATTGTTACATCTAA
AGATAATCAAACAATTGATGCCATTCCAGTGCGTAACGAAATGTATCAAGGTCAAACACC
ACAATCATTCAATATTAATTTATTAAAAGAAAGCTATGCGCAGTTAAGTGATGAACAAAA
GAGTATCTTATCTGATGCATGTAAAATTATCGTCGAAACAAATAAACCGGTACGTCTTGT
AAAAGGTGAATTATATAACATTAAAGTAACAACACCGTATGATTTAAAAGTAGCTAACGC
TATTATTCGAGGTGGTATTGCCGATGATTAATCAAGTATATCAATTAGTTGCACCTAGAC
AATTTGAAGTTACGTATAACAACGTAGATATTTACAGTGATTATGTCATTGTACGTCCTT
TATATATGTCAATTTGTGCTGCCGATCAAAGATACTACACTGGTAGCCGTGATGAAAATG
TCTTATCTCAAAAACTACCAATGTCTTTAATTCATGAAGGTGTAGGCGAAGTAGTATTTG
ATAGTAAAGGTATATTCAATAAGGGCACGAAAGTTGTTATGGTACCCAATACGCCAACAG
AAACAGACGATGTCATTGCTGAAAACTATTTAAAATCTAGTTATTTCAGATCAAGTGGTC
ATGATGGCTTCATGCAAGATTTCGTATTGCTAAATCATGATAGAGCTGTACCACTACCCG
ACGATATTGATTTAAGTATCATTTCATACACAGAACTTGTGACAGTTAGCCTACATGCCA
TTCGTCGATTTGAAAAGAAATCAATTTCCAACAAAAATACATTTGGTATTTGGGGAGACG
GAAACTTAGGCTATATCACAGCTATTTTACTGCGTAAATTATATCCAGAGTCTAAAATTT
ATGTCTTTGGTAAAACAGATTATAAATTGAGCCATTTCTCATTTGTTGATGATGTCTTCT
ATATTAATAAAATACCTGAAGGCTTAACATTTGATCATGCATTTGAATGCGTTGGTGGAC
GTGGTAGTCAATCAGCAATTAATCAGATGATTGATTACATTTCACCTGAAGGCAGCATTG
CTTTATTAGGCGTAAGTGAGTTCCCAGTTGAAGTTAATACACGTCTTGTGTTAGAAAAAG
GTTTAACATTGATTGGTAGCAGCCGAAGCGGATCAAAAGATTTCCAAGATGTTGTAGACT
TATACATTAAATACCCAGATATCGTAGATAAATTAGCACTGTTAAAAGGGCAAGAATTTG
AGATTGCGACAATTAATGATTTAACAGAAGCTTTTGAAGCAGACTTATCTACATCTTGGG
GTAAAACAGTACTTAAATGGATTATGTAAATAGAAAAGGATGAATTAACGTTGGTTAAAA
GTAAGATATATATAGATAAAATCTATTGGGAACGTGTTCAATTATTCGTTGAAGGACATA
GTGAAAACCTAGATTTAAAAGATAGCAATTTTGTATTAAGAAATTTAACTGAGACACGCA
CAATGAAGGCAAATGATATCAAAGTTGATGGTAATCAATTCGTTTGTCGTTTCAATGTAG
CTATCTTAGACAATGGTTATTACTTACCTGAAGATAAGTATTTATTAGTTAATGAGCAAG
AACTTGATTATATAGCACAGTTAAATCCAGATGTGATTAACGATGCATATCAAAATTTAA
AGCCAGAACAAGAAGAACAATACAACGAATTAGAAACACAAAATGGTAAAATCAACTTCT
TATTGCAGACTTATCTAAAAGAATTTAGAAAAGGCGGCGTATCAAAGAAAACCGTTTATA
CTGTTAAACCTGAGATTTCTAGCGATGTTAATGAATTTGTCCTTGATGTTGTTGTATCAA
CACCGGAAGTAAAAAGTATGTTTATCGTTCGTAAATATAAAGAATTACGTAAGTATTTCC
GTAAACAATCGTTTAATACAAGACAATTTATTTTTAAGGCGATATTTAATACTACTAAAT
TTTTCCACTTGAAAAAGGGCAATACAGTATTATTCACATCAGACTCTAGACCAACAATGT
CTGGGAATTTTGAATACATCTATAATGAAATGTTACGTCAAAACCTAGATGAAAAGTATG
ATATTCACACTGTGTTCAAAGCAAATATTACAGATAGACGTGGTATTATCGACAAATTTA
GATTGCCATATTTGCTTGGTAAAGCAGATTACATCTTTGTTGATGACTTCCATCCGTTGA
TTTATACAGTGCGTTTCAGACGTTCTCAAGAGGTTATTCAAGTATGGCATGCAGTTGGTG
CCTTTAAAACAGTCGGCTTTAGCCGTACTGGTAAAAAAGGCGGACCATTCATAGATTCTT
TAAATCATCGTAGCTATACAAAAGCTTATGTATCATCAGAAACCGATATTCCATTTTACG
CTGAAGCATTTGGTATAAAAGAGAAAAATGTAGTGCCTACTGGTGTACCTCGTACAGACG
TTTTATTTGATAAAGCGTATGCGAAACAAATTAGACAAGAGATGGAAGATGAATTACCAA
TTATTAAAGATAAGAAAGTCATTCTTTTCGCACCAACATTCAGAGGTAGTGGCCATGGTA
CAGCACATTATCCATTTTTCAAAATAGATTTCGAACGTTTAGCAAGATACTGTGAGAAAA
ATAATGCGGTTGTATTATTTAAAATGCATCCGTTTGTAAAAAATAGACTTAATATTGCGG
ACAAGCATAAACAATATTTTGTTGATGTTTCTGACTTTAGAGAAGTTAACGATATACTGT
TTATAACAGATTTATTAATTAGTGACTATTCATCTTTAATATACGAATATGCAGTATTTA
AAAAGCCAATGATTTTCTATGCGTTTGATTTAGAAGATTACATTACAACGCGTGATTTCT
ATGAACCATATGAGTCATTTGTTCCAGGTAAAATTGTGCAATCATTTGATGAATTGATGG
ATGCCCTGGATAATGAAGATTATGAAGGAGAAAAAGTTATTCCGTTCTTAGATAAACATT
TTAAATATCAAGATGGCCGCTCAAGTGAACGTTTAGTTAGAAATTTATTTGGTAGCTAAG
TTTATATAGCGGTCACAGTGGGAGAGGTATAATGGTAAAATTTTCAGTAATAGTTCCAAC
ATACAATTCAGAAAAATATATAACAGAATTGCTAAATAGCCTTGCGAAACAAGATTTTCC
GAAAACTGATTTTGAAGTGATTGTCGTTGATGACTGTTCAACAGATCAAACGTTACAAAT
AGTTGAAAAGTATCGTAATAAATTAAATATGAAAGTAAGTCAACTCGAAACAAATTCAGG
CGGTCCAGGTAAACCGAGAAATGTGGCGTTAAGACAAGCAGAAGGTGAATTTGTATTATT
TGTGGATTCTGATGACTACATTAGCAAAGAGACATTGAAAGATGCATCAGCATTTATTGA
TGAACATCACTCCGATGTATTATTGATTAAAATGAAAGGTGTCAATGGTCGTGGTGTACC
ACAATCGATGTTTAAAGAAACAGCACCGGAAGTCACTTTGTTAAATTCAAGAATTATCTA
TACTTTGAGCCCAACTAAAATCTATAGAACAGCTTTACTAAAAGATAATGACATTTATTT
TCCAGAAGAATTAAAGAGTGCAGAAGATCAACTTTTTACTATGAAAGCATATTTAAATGC
AAATCGAATTAGTGTGTTAAGTGATAAAGCGTATTACTATGCTACTAAACGTGAAGGGGA
ACATATGAGCAGTGCATATGTTTCACCAGAAGACTTTTATGAAGTAATGAGATTGATTAC
ATTAGAAATTCTAAAAGCTGATTTAAAAGAATCACATAAAGATCAAATCTTAGCAGAATT
TTTAAATCGTCATTTTAGTTTTTCACGTACGAATGGTTTTTCACTTAAAGTTAAGTTGGA
AGACCAACCACAATGGATTAATGCGTTAGGAGACTTTATACAAGCAGTGCCAGAACGCGT
AGATGCATTAGTGTTAAGCAAATTGCGCCCATTATTACACTATGCTAGAACCAAAGATAT
CGATAATTATAGAACTGTAGAAGAAAGTTATCGTCAAGGTCAGTATTATCACTTTGATAT
AGTAGATGGCAAATTAAATATTCAATTCAATGAAGGTGAGCCAAGCTTTGAAGGTATTGA
TATTGCTAAACCGAAAGTGAAAATGACAGCATTTAAATTTGATAACCATAAAATTGTTAC
AGAACTAACATTAAGTGAATTTATGATTGGCGAAGGGCATTATGATGTCAGACTTAAGTT
ACATTCACGAAACAAGAAACATACAATGTATGTACCTTTAAGTGTTAATGCGAATAAACA
ATATCGTTTTAACATTATGTTAGAAGATATTAAAACGTATTTACCAAAGGAAAAAATTTG
GGATGTTTTCTTAGAAGTCCAAATAGGTACTGAAGTATTTGAGGTTCGTGTTGGAAATCA
ACGTAATAAATATGCATATCCTGCTGAAACAAGTGCGTTAATTCATTTAAACAATGATTT
CTATAGATTAACACCTTATTTCACTAAAGACTTTAATAACATTTCATTATACTTTACTGC
TATTACGTTAGCGGATTCAATATCAATGAAATTAAAAGGTAAAAACAAAATTATCTTAAC
CGGTATTGATAGAGGTTATGTATTTGAAGAAGGTATGGCAAGTGTTATCTTAAAAGACCA
AATGATTATGGGTATGTTAAGCCAAACGTCAGACAACGAAGTGGAAATCCTACTCAGCGA
AGATATTAAAAAACGCGACTTCAAAAATATCATAAAATTCAACACAGCACATGTAACATA
TCAAATAAACAAATAACAAAGGCCCCTTAAATCATTGTAGACACAAACCATGATACACAA
TGATTTGAGGGCTTTGTTTTGAGTGGAAAGTTTAAATGTGTAATCAAAGCAACTAAATTA
AAGATGTACAAAAACTGTTGGCAAAATTATGTCAGCAGTTTTCTTTGTACCAAAATTGAT
ATGGTGAAAGTTATAATAATTATTTGATGTTAAAATGCCACTTTATAAAAAGAAATGATG
TCAAATATTAGTAAGAATGATAATTAAATGTTAGCGCATTTTTTTTAATAATTTATTCAT
GAATTTTACATGTACTATTGTGATAAAATAAACGTAATTAAAAATTCACTGAGGTGCTAT
CGTGCTATCGCTAACAATGTTATTACTTGAACGTGTAGGTTTAATTATTATTTTAGCCTA
TGTGTTGATGAATATACCGTATTTTAAAAATTTAATGAATCGTCGACGTACATGGAAAGC
ACGTTGGCAGTTATGCATCATTTTTAGTCTATTTGCCTTAATGTCCAATTTAACAGGTAT
AGTCATTGATCATCAGCATAGCTTATCGGGTAGTGTGTATTTTCGCTTAGATGATGATGT
ATCTTTAGCCAATACACGTGTGTTAACAATTGGTGTCGCAGGTTTAGTCGGTGGTCCTTT
TGTAGGTCTATTTGTAGGTATTATTTCAGGTATTTTTAGAGTTTATATGGGTGGTGCTGA
TGCACAAGTTTACTTAATTTCTTCATTGTTCATCGGTATTATCGCTGGCTATTATGGTTT
ACAAGCACAGAGACGTAAACGTTATCCAAGTATCGCGAAAAGTGCCATGATTGGTATATT
TATGGAAGTAATTCAGATGTTGAGCATCTTAACATTTTCACATGACAAAGCATATGCGAT
TGAACTTATTTCATTAATCGCTTTGCCTATGATTATAGTGAATAGTGTGGGTACAGCTAT
TTTTATGTCTATTATTATTTCAACATTGAAACAAGAAGAACAAATGAAAGCCGTGCAAAC
CCATGACGTGTTGCAATTAATGAATCAAACATTGCCTTATTTTAAAGAAGGATTAAATAG
AGAATCAGCGCAGCAAATTGCCGTGATTATCAAAGATTTAATGAAAGTATCTGCAGTAGC
GATTACTAGTAAAAATGAAATTTTATCTCATGTTGGTGCAGGTAGTGATCATCACATTCC
AACAAATGAAATATTAACGAGCTTATCTAAAGATGTATTGAAATCGGGGCGCTTAAAAGA
AGTGCATACTAGAGAAGAAATTGGCTGTAGCCATCCTAATTGTCCACTTAGAGCTGCCAT
TGTTATCCCACTGGAGATGCATGGTTCAATTGTCGGAACGCTAAAAATGTACTTTACCAA
TCCTAATGATTTAACATTTGTTGAACGTCAATTGGCTGAAGGTTTAGCTAATATATTTAG
TAGTCAAATTGAACTAGGTGAAGCAGAAACACAAAGTAAATTATTGAAAGATGCGGAAAT
TAAATCACTACAAGCACAAGTTAGTCCACACTTTTTCTTTAATTCAATTAATACAATTTC
AGCATTAGTTAGAATTAACAGTGAAAAGGCGCGAGAGTTGCTATTAGAATTGAGTTACTT
TTTCCGTGCAAACTTACAAGGCTCAAAGCAACATACAATTACTTTAGACAAAGAGTTAAG
TCAAGTTCGTTCATACTTATCATTGGAACAAGCACGATATCCAGGCAGATTTAACATTAA
CATCAATGTTGAAGAACGATATCGTCACGTTCTTGTTCCACCATTTTTAATTCAAATTTT
AGTTGAAAATGCAATTAAGCATGCGTTTACGAATCGAAAACAAGGCAACGACATTGATGT
GTCTGTTATTAAAGAAAATGCATCACATGTTTGCATTGTAGTACAAGATAATGGCCAAGG
TATTTCTAAAGATAAAATGCATTTGTTGGGAGAAACATCTGTAGAATCAGAATCCGGAAC
TGGTAGTGCTTTAGAAAACTTAAACTTACGCCTAAAAGGATTATTTGGAAAGTCCGCAGC
ATTACAATTTGAATCGACATCAAGCGGTACCACTTTTTGGTGTGTACTTCCTTATGAAAG
GCAAGAGGAGGAATAAATATGAAAGCATTAATCATAGATGATGAGCCATTAGCGCGTAAT
GAATTGACCTATTTACTTAATGAAATTGGTGGATTTGAAGAAATTAATGAGGCGGAAAAT
GTGAAAGAAACATTGGAAGCATTACTTATCAATCAATATGACATTATATTTTTAGATGTG
AATTTAATGGATGAAAATGGTATCGAATTAGGTGCTAAAATTCAAAAGATGAAAGAACCA
CCCGCAATTATTTTTGCGACTGCACATGACCAATATGCAGTACAGGCTTTCGAATTAAAT
GCAACAGATTATATTTTAAAACCATTCGGTCAAAAACGTATAGAACAGGCAGTCAATAAA
GTCCGTGCGACTAAAGCTAAAGATGAAAGTAGTTCTAGTGCAATGATAAATGATATGTCA
GTGAATTTTGATCAGAGTTTGCCAGTGGAAATCGATGATAAAATTCATATGCTTAAGCAA
CAAAATATTATCGGTATTGGTACGCATAATGGTATAACAACAATACATACTACAAATCAT
AAGTATGAAACAACAGAACCGTTGAATCGTTATGAAAAACGATTAAATCCATCATATTTT
ATACGTATCCATCGATCGTATATTATTAATACTAAGCACATTAAAGAAGTACAGCAATGG
TTTAACTACACATATATGGTAATATTGACAAATGGTGTCAAAATGCAAGTTGGGCGTTCG
TTTATGAAAGAATTTAAATCGTCGATAGGGTTACTTTAACAGTAATCCTTTTTTTTATGC
ATTTTACCTATGATATTTTGTATTTCAGACTGAAATTTACGCAAATCCAACTAAGCCATC
TATACTTTAGTTAAATCAAACGTAGGAGGCAATGGTCGTGAAACAACAAAAAGACGCATC
AAAACCAGCTCACTTCTTTCACCAAGTCATTGTAATTGCTTTAGTACTCTTTGTATCGAA
AATAATTGAATCATTTATGCCAATTCCTATGCCTGCATCAGTTATCGGTTTAGTATTATT
ATTTATTTTATTATGTACTGGTGCTGTTAAGTTAGGCGAAGTCGAAAAAGTAGGTACGAC
ACTAACAAATAATATTGGGTTACTCTTCGTACCAGCCGGAATTTCAGTAGTTAACTCTTT
AGGTGTTATTAGCCAAGCACCATTTTTAATCATTGGACTAATTATCGTCTCAACAATTTT
ATTACTAATTTGTACAGGCTATGTGACACAAATTATTATGAAAGTAACTTCAAGATCTAA
AGGTGATAAAACCCAAAAAAAGATCAAAATAGAGGAGGCACAAGCTCATGATTAACCATT
TAGCGCTAAATACACCATATTTCGGAATATTATTATCCGTTATACCATTCTTCTTAGCAA
CAATCTTATTTGAAAAAACAAATCGTTTCTTCTTATTTGCGCCGTTGTTTGTCAGCATGG
TGTTTGGTGTAGCATTCCTTTATTTAACAGGTATTCCATATAAAACATACAAAATAGGTG
GAGACATTATATACTTCTTCCTAGAACCAGCAACAATTTGTTTTGCGATTCCGTTATACA
AAAAGCGTGATGTGCTTGTTAAACATTGGCATCGAATCATCGGAGGTATTGGTATCGGTA
CAGTTGTAGCGTTATTAATTATCTTAACTTTTGCGAAATTAGCGCAATTTGCGAACGATG
TAATTTTATCAATGTTACCACAAGCCGCAACAACAGCGATTGCACTACCAGTGTCAGCTG
GAATCGGTGGTATAAAAGAATTGACGTCATTAGCAGTTATTTTAAATGGTGTTATTATTT
ATGCCCTAGGTAATAAATTCTTAAAACTATTCCGAATTACTAACCCTATTGCCCGAGGTT
TAGCACTTGGAACAAGTGGACACACATTAGGTGTAGCGCCTGCTAAAGAATTAGGACCTG
TAGAGGAATCAATGGCAAGTATTGCTTTAGTACTTGTAGGTGTGGTTGTCGTAGCAGTTG
TGCCTGTCTTTGTAGCAATATTCTTTTAATAATCAAAACCTAAGTAAGATAATAGCAATT
TGAGCCATTGTTGTTATCACAAAAACGCCTATACTCCAGTTATCCTGGATTATAGGCGTT
TTTCATTATTCTCGGAAAGTTATTTTTTACTAGGGATATAAAATTGTGCATTACGATAAT
GGAATACAATATCAGAGGAATCAAAAGGTTTACCTGTCATAGTATAGAATGTTTGATGAT
AACGTAGACAAGGTTCTCCTACAGATAATTTTAATAACTCTGCTTCTTGCATATGAAGTT
GATCCACATTAAAGAAGATATCTGAAAATCCCACACGTATCTTCATATTTGATTCTAAAT
AATCGAATATAGAACCTTTAGCAATTTCAGGTGTTAAATATTTTACGATGTTTTTATGGA
AATAAGAATATTCAATACATAAAATGGCATCATCTACATAACGTAGTCGTTTCAAATAAT
AAACTGTATCCCCTTCATTTAACTGTAGTTCATCTTTAACAGACTTTGGAGGCGTCAAAA
TTTCTTCGAATGCTAATACCTTACTCGTCATACGTTGTTCACCTAAACTTTTTGAAAAGC
CATTCGTCTTAAAAACATTAATACGATTTGCATCTGCAATATTTCTAACATAAATGCCAC
TACCTTGTGCTTGGTATATTATGCCATCTTGTTCTAACAATCCCAATGCTTTAATAATGG
TACTTTTACTAACTTGATATCGTTCTTTTAACTGTGTCACATTTGGTAATTTATCGCCAG
GTTTGAAATTAGATTGATGTATAAATGAATTAAGTTGTTCAGCAATATGTTCATACTTTA
GCAATATTTTATCCTCGTTTCATTTTCAATTGTGATTATTATAGCATAAAATTTAATAAA
TGTATCGGTATTTACAAATTGAACCGGTACAATTATAATAGTAGTGAGTAAACGTTTCCA
TTATTTTACATAGGGAGGTAGTAGCTATGAGTAAAAAACATATCGAGCAAGCGCAAGATA
TTTTTACAGCTGTTGGTGGTATTGAGAATGTTGTTAACGTTTCGCGAGATACAAATCGTC
TAACGATTCAAATGAATCATGCTATTCCTTCTACTGCAAACGAAGTAAAGCAGATAGCTG
GTGTGAAAGCTGTTGAGGAACATGATGAGCAGTTTATCATCATGTTTAAAGAAAGTGTTG
AAGATATTTATAAACAACTACAGCTATTAATTGAGAAAGACAAATCTCAAGCAGGTTCAG
AAAATGATAACGCGAAAACAAAAGAGACAAAGCAAACATCAAATACAAAAGTGACAACAC
CTATATTAGTAAAAGCCCCAATTTCAGGACGTCGTATTTTGCTAAAAGAAGTTAGAGATT
CAATTTTCAGAGAAGAAATGGTAGGAGAAGGACTAGCGATTAAGGCACATGATATGTCTA
AAATCATATCTCCGTTTACTGGAACAGTTTCAATGACAGTACCTACCAAGCATGCCATTG
GAATTCATTCAGAAGAAGGTGTTGACTTAGTCATTCATATTGGAGTCAATACAGTTAAAC
TAAACGGTGAAGGGTTCGAATGTCTTGTAAATCAAGATGACTATGTTAATTCGGGTCAAA
CGCTTTTAAAATCTGATCGAAATTATATTGAAGAACAAGGATATAATTCGGACGTTATTA
TTGTAATCAGTAATTCTGCTGATTTTGGGAAAGTTGAACTCACAATGAATGAAATAATTA
CAACGAAAGATGTTATTTTTAAAATATTTAAGAACTAGGAGTGTTGTATAATGACAACAA
AATTACCAAAAGATTTCTTGTGGGGTGGCGCATTTGCTGCTAATCAATTTGAAGGAGGAT
ATGATCAAGGTGGTAAGGGGCTAAGTGTGATGGATGTCATGACAAGTGGTGCACAAGGGA
AAGCACGTCGAATTACAGAAACGATAGACCCGAATCAGTATTATCCCAATCATGTTGCTA
TTGATTTTTATCACCGATATAAAGAGGATATCGCCTTATTAAAGGAAATGGGATTAAAAT
GTTTACGTACATCAGTTGCATGGACACGTATATTTCCGAATGGTGATGAAGAAACACCTA
ATGAAGAAGGGCTAGCTTTTTATGATCGTTTCTTTGATGAACTGATTGCCCAAGGTATTG
AACCTGTTGTGACGTTATCGCATTTTGAAATGCCACTCCATTTAGCAAAAAATTATGGAG
GATTTAGAAATCGTCAAGTTGTCGAACATTTTATTCGCTTTGCGCGAGTAGTATTTGAAA
GGTATAAAGATAAAGTAACGTATTGGATGACGTTTAATGAAATTAATAATCAAATGGATA
CATCTAATCCTATATTTTTATGGACAAATTCAGGTGTGACATTAACTGAAGACGATAATG
CAGAAGAAGTGTTGTATCAAGTTGCACATCATGAACTTTTAGCTAGTGCACTTGCTGTTA
GTATTGGTAAAGAAATAAATCCTGAATTTAAAATTGGTGCGATGATTGCGCCTGTGCCGA
TTTATCCATACTCATGTCATCCAAAAGATATGATGGAAGCGCAAATAGCCAATCGTTTAC
GTTTCTTTTTCCCAGATGTTCAAGTAAGGGGTTATTATCCTGCTTATGCTAAAAAAATGT
TTGCTCGAAAAGGGTATGATATTGGATGGCAAGAAGGTGATGCCGAAATTTTACAAGACG
GGACAGTGGATTACATTGGTTTTAGTTATTATATGACTACTGTTGTAAAACACGATGCCG
GTGCTAAAGTTGAGCATAACATTGTTAACGGTAGTTTAAACAACTCAGTTGAAAATCCTC
ATATTGAGACAAGTGATTGGGGATGGGCTATTGATCCTGATGGATTAAGATATATTTTAA
ATGTATTGTATGAACGTTATCAAGTGCCATTGTTTATCGTTGAAAATGGTTTTGGAGCGG
TCGATGAAGTCGTTGATGGGAACATACACGATAATTATCGTATCGAATATTTAAAATCTC
ACATTACAGCAGCAATCGAAGCAGTAGACCAAGATGGTGTTGATTTAATAGGTTATACAC
CATGGGGAATTATAGATATTGTCTCATTTACAACTGGTGAAATGAAGAAACGTTATGGTT
TGATTTATGTGGATCGAGATAATGAAGGACATGGCACGATGGAACGATTGAAAAAAGATT
CTTTCTATTGGTATAAACAAGTAATCGAAACGAATGGTGAAATATTAACTGATAATCAAG
ATAATTAATCAAAAAAGATCTTATATAAGTGGAATATTGAATGCTGAGCTATGTAACATG
ACAATTTTGGATGACGTGTTGAGCCAATGCAATCATAAACTTTATATAAGATCTTCAATA
TATTATTCGCTTAAATGCAATTTCTTCTTGTTATAAAAATAAGCAATAATTAATCCAGCA
TACCAAATAGGTGATAAGATAATACCGATTCGAGTTTCAGCATTAAATAATAGAATAATA
ATGATGAAGGCGAAAAATGCGACCACTGCATAAGCAGATACGATGCCACCTGGTAATTTG
AATGTACTTGTGTCATGTAATGCCTTATCTTTTTTAATATAACTGATGTATGAAATAGCG
ATTAATGACCACACTACTAAAGTGATAGATGTAGCCACAGAAGTAATGTAAACAAACACT
TCTTCGCCATTCGGTATCACTAAATTTAAAATAACTGTGATTGAAATCAATGCACATGTA
ACTAGTAAAGCATTTTGAGGAATGCCTCGTTTAGATAGACGATGCATTGCTTCGGGTGCT
TGTTTTTTATTACCTAAACCGAATAATACGCGACTATTAGCAAAAATACCGCTATTTGCA
GAAGATGCCGCAGCCGTTAAAACAACAAAGTTAATCAATCCTGCAGCGAATGGAATTCCA
GCTAAAGCAAATAAGCCAACAAAAGGACTATTTTGAGGATTGATTTGATTCCACGGAACA
ATCATCATAATGACTGCCAAGGCACCAACGTAGAATAAAATAATACGTAATGGCACACTA
TTAATTGCACGAGGCAATGTTTTATGAGGATTCTTTGTTTCGCCTGCTGTAATACCAATG
AATTCAATACCTGTAAATGCAAATACCGCCATTTGGAAGGACATTAAAAATCCAAAGAAA
CCATGTGGGAACATGCCACCATGTGAATATAAGTTTGAGAAGCTTGCAGTTGTACCTGAA
GGTGATTTGAATGATAAAACGACCATAATGATGCCGACTGCAATCAAAGCAATGATTGTA
ATAACTTTGATAATTGCAAACCAAAATTCTAATTCGCCAAATACTTTAGTGCTCGTTAAA
TTTAGTACGAGTAGCAATAAAATAATTGAAAAACAAGTGAGCCATGTCGGAATATTAGGA
TTAAAATATTTAATGTATTGGGAAATTGCAGTGACATCGGCCATGACTGTAATAACCCAA
GACATCCAATAAGACCAGCCTACTATAAAACCAGCAAATGGCCCTAAATATTCATGTGCA
ATATCAGGAAATGATTTGAATTTGGATTTTGCTAATAACATTTCTCCCATTGCTCGCATG
AATAAAAATAAAAAGAACCCAACAAGCATATAAGTAAATAAAATCGATGGGCCTGCTTTA
GAAATAGTATTGCCAGATCCAAAGAATAGTCCTGTTCCAATTGCACCACCAATTGCAATT
AATTGAATATGGCGATTGCTTAAATCCCTCTTTAATTCATTTGTCATAATATGATTCTCC
CCGGTTAATATAGAAATTTAAAGTCAATCTGCAGACGATAATTTCTATACTTTTTAAAAT
AAACCCCAATAAAATGCGACGTCGTTAAAAATACAATACATTAATAGTCTGAAAATTACA
ACTATTCGCATAAATGTTTTTATATGTTATTTATAATAAAGTGCGGAATATATTTAAATA
TGCATCGATTAATTCATGAGATGTATATATTTATAACGGTATTACAAGTAAATTAAAAAA
TGTTGCTACATATGAGGAAGATTAATCAAAGTGTTATTTGAGGATTTTTTTAAAGAACAA
GGTGCAGCGAATATAAAAAGGAACAATCTATATCAATTGAAGTATGACAGCAGCTGTCAC
AACTTGCCCATTAATATAACGATTGTTCCTATAAATTTATGCTTTATTTTCAACTTCTTC
TAATAGAGGAATGGACGCTTGAGAACCATGTCTTTGAACAGTAAACGAACTTGCTTTGTT
ACCGAAGTCTATAGCCTCTTCTAAATTATCTTGAGACTTATTTAAACGACTCACAAAAGC
ACCGATAAATGTATCGCCAGCAGCAGTCGTATCGATAGCTTTAACTTTATAAGCCTGAAT
GTGTTGGCTATGGTCTCGTGTAGCAAAATATGTACCTTGTTTACCTAATGTAATTAAAAC
AGTTTTGATACCTAAGGATAAAAAGTAATCTGCATTCGCTTGCATGGATGATTCATCTGT
TACTTTGATGCCGGATAATAATTCAGCTTCTGTTTCATTCGGAACGATAATATCAATGAG
TGATAACAGTTTATCAGGTAATGGTTTTGCTGGTGCAGGATTTAACACCGTTGTTACACC
ATGTGCTTTAGCAATTTCAAATGCCGAAGTAATGGCAGGTATCGGCACTTCTAATTGTGC
AACGATAAAGTCTGCTTTAACAATTGCATCTTTTGCTGTTTCGACATCTTCAGGTGTTAT
TGTCATGTTTGCACCACCATATACATAGATGGAATTTTGACCTTCAGCATTAACAGTAAT
GAATGCTTGGCCAGTTTTAGCTTCATCAGTTTTGATAATGTAAGATGTATCTATATTTGC
CTCTTTAAAATCTTCTAAGATGAAATCAGCAACACCATCATTTCCTATTTTCGTAATAAA
TGTGGTATCTGCTTGCATGCGTGCAGTTGCAATCGCTTGGTTAGCGCCTTTACCGCCACC
AAATGCTTTTTGAGCTTCCTCAACATGTAGAGTTTCGCCTGGTTGAGCATATCTTTCAAC
TGTTAAAAATTGATCTACGTTTGTAGAGCCTAATATAACAACTTTATTTTTCATTGTATG
ACTCCTTTCAGTTTTAAATTTTTAAAATGTAACATTTGATTCTAAGGCAATATTGGAATA
AGGTGTTATGTCACCTGTGCGAATATTGCCTTTATTTAATGGATGTGATAAATTTACTTT
CATGTCTTCGTGAGGAATGAAAACAATCTCTATATCAGATGAAAGTAATTGTTTAATTTG
TTGTAATTGTTCAGGGTTATGTTCTTTAATTTCTTCAGCTAAGTAAATCTTTTGAATTTC
CATTTCTTCCAATACTGTAGCTAATACATCGATAAAGCGTGGCAAATTTTTTGTGACAGC
TAAATCAATACGACGATGATCATTTGGAATTGGCATACCAGCATCGTTGATTGTTAATAA
GTCAAAATGTCCGATTGTCGCGATTGCTTTCGATATATGTTCATTTAAAACGCTCGTTTT
TTTCATGAAATTGACACTCCTTATTTAATAAATACTGTGACAGAAGCGGCTACTAAAATG
AGTACTAAGCCGATAATTGTAATGACCATTTCTTTTGATGTTTTATGTTGTTTTAAGAAA
TATATACCAGTTAATGTTGCAAGTACAACAGATGTTTGAGAAAGAATAAAGCCAGTTGCT
AAACCGTTCATATCGGGTTGAGCAGAAATTAAATAAGTTAAGGCACCAAATGCAAAGAAA
AATCCGGAAATAATTTGTAACCATGTAATTTTGTTACGGAAAGGATTTTCTTTTTTTATA
TTCATTAGACCATAGATAACTGCAACTAATACCATACCCATAGCTTGAGGTAAAAAGGCG
GTTAAGCCATTAATTGATGTTGCTTGTGGTGCTGCAGAATATAACCAGTATCCAAACTCA
CCAATTAACAAAAGTATAACTGCGCGACGTAAGTTTTTAGCGTTACTAGCTTCTTTACGT
TCGCTCCAAACAGTCATACGCGCACCAATTAAGATAATGATTAAAGCAGTGAATCCAATG
ATTTTGTAACCAATGCCTGGCCAATTTCCTAAGGCGAAAACACCCCATAAAGATGCACCT
AATAATTGAAACGCAGTTGTAACAGGCATAGCACGAGATGAACCAACAAGTTCAAATGCC
TTAAATGTAATAATTTGTCCAAAGCCCCAACCGGCACCGGATAAAATGGCAAACAGTAAA
TTTGTTCCAGTAGGGAAGCTACTCGAAGTGACCATGGCTAAAATAATAGCGAAGATTAAT
GTACCTACAGTTGCACCGATAATTTGATTTACAGGTTTACCTCCAAATTTAGAAGCAACT
GTTGGGAAGAACCCCCAGCCGATTAAAGGTCCCAGTCCAATAAGTAAAGCAACAATGCTC
ATGTTATACACCTCACGATTTAATTTTAGTAAAACGTTTTACCAGTGCCATCGTAACACT
TTTAATTGTAAAATGCATGCGTTTTCATAAAATGTTAATAACGTTTAATTCATATTTCAA
ATTTTAATGAATATTGTTTAAATTTCAGAATGACTTTATAGTAAATAAAATCCCTCAACG
TTAAATCAACGCTAAGGGAAAAGTGTTCAAAAATATATCGTATGTGCATTTAGTGCAAAA
CATTTGAAGAGGTCGTGGATCGAATTTTTAATGTCGTCGGAAGTTCAATCATTTCAATGG
GTTTATCTAATTGATGTAAACGTTGAAGTAATAAATTTAAAGCCATTTTACCAATCTCAG
TAATTGGTTGAGCTATTGTAGTCAATGGTGGTGTGACATATGCTGCATAGTCGATGTCAT
CGTAACCTATTAGTGAGATATCTTTCGGAATATTAATTCCATGTTCAATTAAGCCACGCA
AAATACCAATGGCGAGTTCATCGTTAATAGCAAATATCGCAGTAGCAGGTTGAATCATAA
TGTCATCAACGATAGTTAGACCACCATGTTTAGATAGTTCTGTACGTATGATTTTAGGTT
CGGATAATTGATATGCGCGTAAAGTATCAATGAACCCAGTTACACGTGCTGACATATTTG
CCATCATGTCATATGGTGCAACAATCGTCATATTTTTGTGGCCTAATCCTATTAAATGTT
GAGCTGCAAGTTGTCCGCCTTGATATTCATTTGTACGTACAAAATCTGTATAACCTTGAT
GGTCATTTTGATCTAGCACAACATATGGAATATGGTGCTTTTTTACATAATCATCAAGTG
TATCAGGAGAAGCAATATATTGCGCAATGATTAAGCCGTCTATACCGCGATCAATTAAAT
GTTTAACATTATTACATAATTCGTGTGCTGTAGAAGTTAAAAAACATAAATCGACGTCAG
CTGGTTTATAATCATGGATACTTTGCATGAGTGATGAGAAAAATGGATTTGTTAAGCTCG
GGAGAATGACACCGATAGTTTGAATCTTACTACCACGTAATTGTTTCGCATGTTTGTTAG
GGGCATAGCCTAGACGTTCTGAAACAGTATGTACTTTTTTAATTGTAGTTGCTGAAAACC
TGCTATCATTATGATTTAAAATATGTGACACAGTAGTAACTGATACGCCAGCTTCTTTAG
CAACATCTTTAATTGATATCTTTTTCATCATCGATTCCTTCTCTTTATTTTGTAATTCAT
CTTATATATACCCAATTATTACATTAATCATATCATGAGAAAACATTCGATGACATACGT
ATACGTACATCGTGTATTTTCAAATAATGAGGTCAAATATAGTCTTGAAAAATGAGTTAA
CTTTAAATGAATTAAAAGATTAGATACATAGAAAATTCAGTATAATAGAAATGCATATAA
ATGATATATCTATTGTTTGCTTATGGTAATTTTTTATTTTTTAAAAAAGTCTTAAAATAT
ATAATAAAATAATGTATATTTAACTATGTAAGATGAATGTTTGGCTTTTGAAAAAGGTAG
CTACAATCGAAGAGAGGATGTTTTTTAATGCAATTCAAATTAAAAGAAGAAGAGATTATT
AGTTTTTTAGAATTGAAATATCCAGATAAAAAGTTCGAATATGGTCGTTTGTTAGTTGGA
CAACATAAACGAGATGATTTAGATGTTTATTACTTTGGTGATACGTTTTTAATGTGCACG
ATTATTTCATTCAAAACATTTGAAATTAAAGAAACAGTAGAATTATCATATGATGCTGTT
AATCGTATTGTGTTAAAAGATGGATGGTTATTTAGAAAAATGAGAATAGAAACAATGCAA
AAAGTGTTAAAATACGGTACATCTAAATTAATGTTAACTGATTTTCAAAAAGAGAATTAT
GATAAATATATTCAAGGTCAGAAACAACGCGTGATATTTGAAAATGGCCATTTTGTCTAA
CTGATAGTGAATATAATTAGAGTAAGCGAAGAACAGAGGAAAACGTTCTTCGCTTATTTT
TATAGGGTTTGATACGTCTAGTTTTAAAGATATAAAGATTTATGAAAGCGTGAATCTTCT
ATTATATTTATGATTTAACCGTTTTTGGAATAATAATGAAGGCAGATAATGAGCCAAGGA
TCATCAATACAATGCTGACTATAAATGTTACGGTTGCGGCTACACTAGGTGCATAGTTAA
GTTGTAGCATACTAAACACTGTTGTACTTAATGCTATACCAAAAGCACCACCTAATGTAC
CGCTCATTTTGTATAACCCTGTAGCCAAGCCAACTTTTTCATTTGGCATACTAAAAATTG
CAATCGTAAGTCCTGGTGTTGCTACTAAACCATTACCTATCGCACATATGACGAAACCAA
TGACAACTGCCATGACATATTGTGATGCGGATAATTGAGTCATACTAATAACAGTGATGC
CGATGACAGGGAACAATGGGCCAATGATGAGCATCAACTTGCCACCGAAGCGTAACGTTG
CCTTTTCACCTAATCGAATCATCGCAATGGCTACAATGGCATAAGGTAATGTAACTAAAC
CAGATTGAGCAGCAGATAATCCAAGGTGAGTTTGTGCATATATAAAGAAGACAACCGTTA
CACCGAGACCACTGTTTAAAACAAAGTTATTTAAAAAAGCACCAATAAATGGACGGTTAC
GAAATACTGCGAAATCAATAAATGGTGCTGTAAGACGGCGTTCAATGATAATAAATATAA
TTGTAGAGATAATAAATGTACTAAGACAAATATATGAAAACTTACTAAACCAACCTTGTT
CAAAACCTTGTGTTAATAGCAATGTGAAGCTTCCAATCATTACAGCAAAAACTGTCATAC
CCTTATAATCAAAAGGATGATGAGTACGATGTTGTCTTACTTTTTCTGACGTCCCTTTAA
GAAGTAGTATGGCGATTAAAGCTATTACGATACTTATAATGAAATTAGTTTGCCATCCGA
AATTTGTGGCAATTAAACCGCCAATGACACCTGCTAGGCCGATACCACCCACGGTACTAA
TCATTAAGTAACTAATGGCACGTCTTAAATGATCACCGTTAAATTGATGATTTAAAACAC
CTACCGTTGAAGGTAATAAGATAGCTGCTGATAAACCTTGTAAAATTCTACCTAAAATTA
AAAGAGCGGTTATGTCCGAAATAATTAACAGAATAGAACCGATAATGCTGGCTATGAGTC
CAATGTATGTCATTTTTAATTGTCCTATTTTATCAGCTATGTCACCCGCGGCTACCATAA
AAATGCCAGTTGCAAAAGACGTTAAACTAATCGATAAATTTAAAATGGCAGGTGACGTAT
GATACGTTTGACCAACAAGTGGTCCTATATTAATAAATGATTGTGCAAACAACCAGTATG
TTAATGCAGATAACATAATTGCAATAATAATATGACTGCGTGTTGAAGATTGTGTGTGAT
TCACAGATGTCACTCCTTGTAAAAATTAAGTATAGAAAGTCATGCTCCTAAGTTTGGAAA
TGTGAATTTGAATGTTCACTTACGGTTAAGTCATGATTTCCTTTCATATCATACCACAGT
TATTGAGAATGAATATCAATTAATTGCTTATAGTCATATTTTTTTATAGTATGTTTAGAT
GAAGTAGCGTTATTTGAAGGTATTTTAAGTAAACAAAGAAAATAGAGGAGTGAATATAAT
GTGTACAGGGTTCACAATACAAACATTAAATAATGAAATAATTCTTGGTCGTACAATGGA
TTACGATTATCCGTTAGATGGTTCGCCAGCAGTGACACCTAGAAATTACCATTGGACATC
ACGTACAGGAACAACAGGTCAAACTAAATTTGGCTTTATTGGTACTGGGACAGATATGGA
AGGTTTTATTTATGGTGATGGAGTTAATGAGCATGGCGTTGCCATTTCAACGCAGTATTT
CCGAGGTTATAGTTCATATGCTTCCACTCATAAAACAGGAGCGATGAATATTACACAAAA
TGAAATTGTGACATGGATTTTAGGATATACAGCGAGTATTGAAGATATTAAACAACAAGC
ACCTCAAATTAATGTCGTCGCAGTTTATTTAAATGATATTGGTGAAGTACCCCCGTTACA
TTATCATGTTTCCGATAAAACAGGACGCTCAGTCGAAGTGTCATTTGAAAATGGTGAGGT
AGTTATAACGGATAATCCGATTGGTGTACTAACAAATCATCCAGATTTAGCATGGCATTA
TAGTAATTTAAGACAATATATTAATGTTTCTCCTTTTCCCTCTTCATCAAAACTATTGGA
AGATGTAATGATTGAACCTTTAGGTAATGAATCAGGCACATTTGGATTGCCAGGTGGGTT
TACGTCCACAGAGCGTTTTGTGCGTATGGCATTTATGAAGTCACATATTTCTCAGAATAA
TGATAAAGAGATGGATTTAATGAATGCATTTTATTTATTAGATGCAGTTAACATTCCCAT
AGGCATTGTACGTCCACATGATGCTGATAGTCATTATACAATGTATCAAACGGTCATAAA
TTTAACTACAAAGACGTTGTACATTAAATATTATGGAAGTAATGAAATTGTAGAACTTAA
ACTTACGGATGATTTAATTCACAAAGAGGATATGACAATTTTTAAGCCAGAAACTCATTT
AATTGTAAAAAAGTTAAATGAAGATTATTAAGTGAAATATAACAATTTGGCTTTTTGCAA
ATTTGAAGTAAATATTGCTTTATACATAAGCGTATGATGATATCAATGTCCTTACGCTTA
TTTTTGTGCAATTTAGAAGTAAAGATATGTCATTTTATTATCATTACGCATATTTTTTGT
AATAGTATTTCAATGAGTTTGGCAAAACATTTCTATAATATTAAAAAGTTTGAAAATGTG
ATTTAAACACTTTACTAGGTGGTTTGATTATTTTAGTATGTGCATTACAGTTTATTGAAA
ACTAACATTAACTTTAATGGAGGATGTTTTATACATGAAAAAATTAACGGCAGCAGCAAT
AGCAACGATGGGCTTCGCTACATTTACAATGGCACATCAAGCAGACGCAGCAGAAACGAC
GAATACGCAACAAGCACATACACAAATGTCAACACAATCACAAGACGTATCTTATGGTAC
TTATTATACAATTGATTCTAATGGGAATTATCATCACACGCCAGATGGTAACTGGAATCA
AGCAATGTTTGATAATAAAGAATATAGCTATACATTAGTAGACGCACAAGGACATACACA
TTACTTTTATAACTGTTATCCAAACCATGCAGATGCTAACGGAAGCGGTCAAACATATGT
AAAACCTTTAACTGCAGGAGATAACAATGACTATACAACGAGTCAAAGTCAACAACATAT
TAATCAATATGGTTATAAAGCAAATGTAGGGCCAGATGCGAGTTATTATTCACAGAACAA
TAATGGTCAATCATATACGCGTCATGATGGAAATGGAGAAGTCAATTATCCAAATGGCAC
ATCTAATCAAACAACAAACCAAAATGGTGAATCAGCTAGTAAAGCGACAGCAACTGGACA
TGCCTCAGATGCAAGTTGGCTAACTAGCCATAAACAATTACAACCGTATGGTCAATATCA
TGGTGGTGGCGCGCACTACGGTGTCGATTATGCAATGCCTGAAAATTCACCTGTATACTC
ACTGACTGATGGTACTGTAGTACAAGCAGGCTGGAGTAATTATGGTGGTGGTAATCAAGT
AACGATTAAAGAAGCGAACAGTAATAACTACCAATGGTATATGCATAACAATCGTTTAAC
TGTGTCAGCTGGTGATAAAGTAAAAGCTGGCGATCAAATTGCATATTCAGGTAGTACAGG
TAATTCAACAGCGCCTCACGTACACTTCCAACGTATGTCTGGTGGCATTGGTAATCAATA
TGCAGTAGACCCAACATCATACTTACAAAGTAGATAATACAACAAATCCCAAGGTACAAC
ATTTGTATGGTTGTAACTTGGGATTTTTAATTTTAATAATAGGTATATGTCCAGTGTTTA
TCATCTAAGACATGTCGATAAAATGGATCTTGACCGATTAATTTGATTTCATCAGCAAGT
GCTTCCACTTCATCTAAATGATGTGTTGTTAATATAATTAAGCATTTAGATTTCATAATG
TTAAGTAGTTGATGAATATCATGTCTAGATTTTAAATCAATACCAACCGTAGGCTCATCT
AAAATTAGAATTCTTGGTTGTCCTAATAATCCGACTAATATATTAATTTTACGTTTGTTT
CCACCAGATAGTGTAGATACTTTTACAGATGTATCGTCAAAGTTTAATTGTTGTAAATAT
TCATTGATTGTTGCATCAGAGATAGGTGTTTTACAGAGTGATTTAAAGAACTTAATATTT
TCAGCAACTGTCATATGCTCAAATAATGCAATATCTTGAGGAACATAACCGATATGATTT
TGAATTTGTCTTTGATTCCATTTTTCACCAAAATAGGTGATGTTGCCATTGTTAGCTTTT
TCAATACCAGCAATCATACGAAGTAACGTTGATTTTCCCGCGCCATTATCACCGAGTAAA
ATCGTTAAGCGGTTGCTATCAAATGACATGGATAAGTGGTGGAAAATCTGTTTATTGCGG
TATCGCTTTGTAAGATTATTAATTTCTATCATTAGATACGCTCCTTTACATGAAAATGGT
CAAATATACGATGCTCATAGCAAATGCATATATAAATGTCATAAATAGACGATGACTTAG
TGTTTGAATATGGAATAAGATAAAAACAATACCAATTTCGTAAACTAAAATAAGTAATAG
TGATTTCAAGTAAAATACTAATGTGAGTGGTTGTGACATGTATAAACTAACTGCCCATAA
TATTAACAATAACAAGATTGTATGTGTCATTACATATGTGCTATATAGCTTTAAACGACT
TAAATGATATTGTGATAATCGTTGCAATGCTGCTTGTTGATTTAATCGATAGTGAAGTAC
AACTTGAACAGCACTTACACATAAAATTACAGCAAATATTAAGCTGATTGAAATGGAGTG
TTGTGCTTGATGTGTAAGTGAAACAAATTTAATTTTAGAGTCTGGTGTATGTTTATAATA
CGACTTATTGATATCTGTTATAGAATGATGTTGTTTCATATCATCGAGATGTTCATAAAT
GATATTAGGGATTTGTTGTTGATACAATGAACTACTAACAATCTCTACAGCAATGCTACC
GATAAAATCATCTCTACCATATAATTGTATGACTTCTTTTAAACGATTCTCTTTTAACTT
TTTAGAGAACCCTTTAGGAATTTGCATACTCAAAATAGATTCCTTTTTAGTGACATCATC
TTCAATATAACCTTCATTTTCATCAACTGTTTTAATGATTACATAATTAGATTTTTTAAT
TTTATTAATTAACGATTTTGATGCATTAGTTTGGTCTAAATCTTGAATGGTGATAGGAAT
TTTAAAATTTTCATGCGCTGCACGATAACCAAGACCGCATAGAAAAAGAGTGATTAATAT
GATTGCAACTAGCATGATGTATTGCAGCCATTGTTTTAACACAACAAGTTGGATATAAGG
TTTCATCTGCGATACCTCCAAACTAATACAACTAAGTTAATAATAATCAACGTAATAATA
CTTATGTAGAAACTAGGGTGTAAATCTAAAATATAGTTGTTTAAAATAATTTCTAACAAT
TGATTCGTAACAATAGCAAATGGTTGAATAGTAAAAATGCCGTTTGCTACGTGCTGTAGA
AAAATAGTAGGTATAGTCATGCCAGATAGCATCAAAACTATAATAGCTAATATGATCTTA
CAAATACTATTGAGTAAATAGGTTGTTAAGAGTTCGATTAACAGTAAACACAGTACTAAA
AAGGTAACATAATAGCTTAAATGAATGGCTAACGTTGGCCAATTATATAGTTCGAACGTA
TTTGGAATATGATACAAAATCCAAATTAAGCCGAGTATGCTCCATAGCATCGTATATATC
CATGTAATAAGCGCACGAATGATTAACAAACGCTCTTTAGCAAAATGAAACATTTTCAAA
CGCTCTTTAAGTACAGTATCTTGGTTCATTTTTAAAACTGTAAATAAAGATAGTGCAAAG
ATAAATATCGTTGCTAAAAATCCGGTAATTGCATAGTAACTTGCCGTTTCATATAAATGG
ATAGGTTCTAAGTTGAATGCGCCTGAACGGTTTAATCCCGTAATCAGCAAATCTGTCATG
ACATTTATACTGTCAGAATGTGATGCTTTCGGTGCTAAGTCTTGAAAAGCTAAAATACCA
CCCATCGATAGCATAAGACGTTGATAAACAGAATCTGTTAACTGTGACAACACAACACTC
TTCATTGATTGTTGATCGTATGTATATACTGAAATTGGTAATTGACCTTGTTTATAAAAG
GCCTTTGTCATACCTTTATCAAAGACAAAGTAGCCTTGAAGTTTCTGCTGTTTTAGCAAA
TCATGTGCTTTCTTTTCATCATAAGCTTTAATACTCACATTTTTTCCTAGGTTACTCCCT
TTACCAATAGAGTTTAAGATTAATTTCGTTTCACTAGATTGATCTTTATCCACGACACCT
ATATTAAAATGGTTGTCATCTTCTGTTACATGTTGAATGGTCGTTAATGTAATGAGAAGT
GCCGCTAAGATAAATAGTAAGTAAATAATTAAATACCACTTTTTCAATAAAAAAGAGTGG
TAGATACGAAACAAATGTATTGTTTTCATTTAACCACTCCTCCAATGATAAGATTGAAAG
GCAAAATGACCTTCCAATCTTATTTTTATATTTTAGTTATTTAGATGTCTTTTTTAAAAT
TGATTCAAACATTTTACCGCCATTTTTCTCGATTTCTTTTTCAAGTTTTTCGCGGTCTTT
TGAAGATAAACTATTGAAGTCTTTAGCACCACTAGCATCAAAATCAATATCTGTTTTTAA
TTTTGTGTTAGATTTTAAGATAAAGTTAATAGGTTCTTCAGCAAATTTGATAACAATATT
TAATGTAGATTTCTGAGTATTATTTTTAACATCAGAATCTATATTATTTTCAAACGTAAT
TTCATTTTCATCGCTATATTTATCCATTGCAAAAGCGATTTTACCTTTATCTTGACGTTT
TGTGCCGTCAACTTTTTCTTGGTTATCTAATGTGACTTTTGATTCATCATATTCTGTCTT
TTTAGCTAATTCGTATTTATCATTATATTTATTATCTTTTTCTTTAGAAGATACGCCTTT
AATTGTATATTTTGATTCATCATACGAGTACTTATCTTGGTCGAAGTTAATTGCATAATC
CACTTTTAATTTATCGTCTTCTAAAGTGTTAGTACCTTTGATTTTAGTTTTATGATTTTC
TTTGTCTGTAATTGTAATTTCTCTTTTTACAATTGTATGTTTTTCTGTATAAATTTTAGA
TTGAATTTTAGCAAATTCATCTGTTTTAGTTTCTTTGATATTGTCAATTGCTTTTTTGAT
CTCTTTATCAAAGTCTTTTTTAGTACCTTGTTTTTCAACTAATTTTTTAATATCTTTATC
TTTTTTAGCTTCTTCTAATACAGCTAATGTAATTTTTTTAGTGTCTGCTCTGCTAAGTGT
TAATGTGACAGGTCTAACTTTGTGCTTTTCGCCATTTATCTTAATTTCTTCTTTTTTGCC
TTTTTCAAAATTGTCGTCTTTTAATTTGTCGACAATAAGTTCTGAGTATTTTTCAGCAAT
CTTTTCGTAGTCACTTTGTTGCGTTTGAGCATTACTAAAAATACTATTTAAGTTTAATTG
TTGATTTGTAATACCATTTTCTTTTGCTGTTTCTTCATCTTCACCTGTAAGTTTTGCATA
AGTTGATAGTAAATCGGAATTATCAATACTATATTTCCCTTTAAATAAAGGTGATTCAAA
ATAATGCTTATCTTTATCTGCGGCTAATTGGAATTTCCCTAATTCAGTGTCTGCTAATGT
TGGCTCAAGATTAATCATTGATTTCTCTTTTTTAGGATCATAGCCATACGACATTTTAAT
TTTAGAAGCATTAACTACAGATTTTGGAATATCAAGATTTTTAGTGAGCTCATCTGATGC
ATCTGCACTTAGTTCTAATGAAGATAAAAATGAATTATCTTTCATTTTTTCTTGGAATTT
CACTTCATTTTCGAAGCGATCATTGAAATAATCTTTATACATTTTTGCTGTTTGTTGTTC
ACTTTTTAGGTATGTATTTTTCGGTGTATTAGCAAAAAATGCATAAACTCCCCACGCAAT
TCCACCTATTAATAATAAGACAATAATAATAGGAATTATAATTTTTAGTTTTTTAGACAT
TTTGTTTCCTCCCAATTATTTATGAGTTAATCATATCAGAACAATACATTTTATTAAATG
GTTTATTTTAAATTTTGTTTAAATTAATAGAATTTTAGTTATAATAATGTTTAATAAGTT
ATTGAAAATCTAATAAACTACAAAAAATAGTTTGATTACATAATGATTTTTGAAATGTGT
TGATTAACTTGCTAAGAAGCATTTTATTTACGAAGAAGATTTATTTAACTTATTGAAAAT
ATTGAAGCTATATTGGGGGGATTATGTATTTATGGAATTGAAAGTCGATGATTTTGTAAG
GAATATAAAAAAACCATACTTAACTGTATTGGGAGTATTTGTAGTTGCAGTTTCATTATT
TTTTGACGCGATTATGTTTTTCTACGCTAAACTATATGATAAATTGCCTATGTATTTGCT
GGTGTTTATGGCATTTACAGCTGTAATTTTGATTATGATGTACATACAAGAGAAAAATGA
AAATTACAAAGTTGAAAAAAGATATGTGGTTAGATATCTCACACTTAACGTTATTGTGGG
GTATACTTTGCCATTGCTTTTCGTATCTATTTACGTTTTTGGTGTAGTCGGTTTTGGATT
TGATGTTTTCAATTATTGTCTAGGTATTATCTTGATGTTATTTATTTCTTGGTTAGGTTT
ATTTTTATTTTACAAAAATGAATTTGATAGTGAAAATCCTAATCCTGCAGTTAACGCCAT
AGCAATTATTATAAAATTATTTGCATTTGGAGGAATATTTTATATAAGTCTAATAGTTCC
TGTAACACAGCAAGAAGAGATTTTTATAGGGTTAAGTATATTTATCAATATAATTGTTGA
TATTCTACTTATTAGGTCATATTTTAATTATGCGTTATATAAAAGTATTAAGAAAGATAT
CGAAAATGAAGGTAAGACATTGTGAGGGAAAGACATAAAAAAATAATAGGAGTTTAACCA
TGATAATTTTTATTTTAATAACAATATTTGCTATTTATTATATAGCTATGATTGCTAGCT
TGTTTAAGAGTGAAGGATTTTCAATAATAGGATTATTACTAGATATTGTTATAATGGGAA
CATTGATTTTTTACTATTTTGTAGGCGCACGTTTTGTTGATAATGATTTAAGCAACTTTT
TAATGTTTATGGATACTGGATCATATATTTTTATGTACCTTGCAATTAAGTGTTTATGGG
TGAAACCTAAGGTAGTAAATTATTTGATTGCAAAAGAATTGGATGAATCTAAAGAGGTCA
TTGAAGAGCAGGAATTAGATTTACAGACATCAAAGATAAGAGGTATCTACTTTTTCATTA
TTGCAGTAGTGATGTTAATTATCACTAAATTAAGGATGCAACCAGAATTACAAGCAGATG
CGGTATCAATGAATCCAGTTTTTATTTTTATAGGTGTTATTATCATTTTAATTTGGCTAA
TACTAGATATATATCGTAAGAAGAAATACGGTATATTCTTATTCAAGACGATAGTGCCAT
TAGTTGTTACGACATGGATTATTATCGCTACAATTATACTTTCATAAACGATAATGATTA
ATAGGGAATTTAGAGAACATTTCTTTGTAACTTTATAATCGAATATCATACAAAATAAAG
CGACCAACTTTGCAGTGTTACGAATTGTAAACTGCGAACTGGTCGCTTTTTATTGATGTC
ATTATTAATTAGTGAATGTAATTATATGATGAAACTTCTGAAGCAGAGATGGTTCTTGAT
GAAACGATATATTCACCAACCCAGTTCATCTCGGAAATTAAAATACTTCCATCAATATTA
ACTTTTTCAACGTAGGCTACGTGACCAAAGGGGCCATTTACAGTTTGTAAAATAGAGCCT
CTTGTAGGATGTCTATCTACTTTAAAGCCATTGCTAGCAGCTTGACCTGCCCAGTTTTTG
GCATCTCCCCAAAATGTACTAATTGTATGCCCTTCTTTTGCACGTTTATCAAAGACATAC
CATGTGCATTGTCCAGCAGTATATAAGTTGTTTTTGCTTGTGAACAAAGGTTGATCAATG
ATTTTACCATTTCCTAACGCTAAAGGTTTACCGTCAGCAGTCTTTGCTTTGTCATTAAAT
TCAGCAATTTGTAATTCGTCATACAATTCATCTAAGTCGATTCCTGTAATGAGTCCTTTT
TTGTCTTTTGAAAATGCATTATTTAATTCATCGTCGCTACTGTCAAAATTCGGTGTTGCA
GGTGTCAATGGATTGCTTGGTGGCGTTTGAGGCGGTGTGTGTGAATCAATTGCATCGTTA
ATGTTAGTGTACTGATTACTCAATGGTGAATGGTACTGATTAGTATTATGGTCACGCTGA
TTTGTGCGTTGATTATTCTCAGATGTACGTGACTGTGATTGTTGATTACTATTTGGCACA
CTATTTTTGTCGTAAGTATATGTATATGTGCCATTGTCTTTATTCACTTTGAATTGTGCA
TTTGGGTGTGCTTTTTGTGCTTCTTCTAGTGTTTGATTGTCCTTCGTAGTAGCTATGGCC
GAATGGGGCAATATACTAAAAAAAGTAAGAGTTGTCATAGTCAGTAAAATTGTTTTCTTC
ATAATAACCATATAATCCTTTATGTATTTAATTTAATTTTAGTATACACATTTATATTAC
AAAAATGAATGGTTAATTAAAAATATATGGGTATATTCAATATATTTATTTAAAAAAAGC
TAAAAATACTTAAAAAACTATATACATATACTAATAATTTATATATTATTTGAGTAAGGA
ACACTTTTCTAAATAATAGTGTCCCTAAAAAGTTTTGATAAACTTAAAATATTCAGGAGG
TTTCTAGTTATGGCAATGATTAAGATGAGTCCAGAGGAAATCAGAGCAAAATCACAATCT
TACGGGCAAGGTTCAGACCAAATCCGTCAAATTTTATCTGATTTAACACGTGCACAAGGT
GAAATTGCAGCAAACTGGGAAGGTCAAGCTTTCAGTCGTTTCGAAGAGCAATTCCAACAA
TTAAGTCCTAAAGTAGAAAAATTCGCTCAATTGTTAGAAGAAATCAAACAACAATTGAAT
AGCACTGCTGACGCTGTTCAAGAACAAGACCAACAACTTTCTAATAATTTCGGTTTGCAA
TAAGCATTCTGGAATTGGCAAAGTCACACTCAATGATGTGGCTTTGCCTATCATTTTTTT
AAGAATATAACTGAAAGGAAATAAGCATGAAAAAGAAAAATTGGATTTATGCATTAATTG
TCACTTTAATTATTATAATTGCCATAGTTAGTATGATATTTTTTGTTCAAACAAAATATG
GAGATCAATCTGAAAAAGAATCTCACAATGTAAGTAATAAAAATAATAAAATACATATCG
CAATTGTTAACGAGGATCAACCAACTACATACAACGGTAAAAAGGTTGAGTTGGGTCAAG
CATTTATAAAAAGGTTAGCAAATGAGAAAAACTATAAATTTGAAACAGTAACGAGAAACG
TTGCCGAGTCAGGCTTAAAAAATGGTGGATACCAAGTCATGATTGTTATTCCTGAAAACT
TTTCAAAATTGGCAATGCAATTAGACGCTAAAACACCATCGAAAATATCATTACAGTATA
AAACAGCTGTAGGACAAAAAGAAGAAGTAGCAAAAAATACAGAAAAAGTTGTAAGTAATG
TACTTAATGACTTTAACAAAAACTTAGTCGAAATTTATTTAACGAGTATTATTGATAATT
TACATAATGCACAAAAGAATGTTGGCGCTATTATGACACGTGAACATGGTGTGAATAGTA
AGTTCTCGAATTACTTATTAAATCCAATTAACGACTTTCCGGAATTATTTACAGATACGC
TTGTAAATTCAATTTCTGCCAATAAAGACATTACAAAATGGTATCAAACATACAATAAAT
CGTTATTAAGTGCGAATTCAGATACGTTCAGAGTAAACACAGATTATAATGTTTCGAACT
TAATTGAAAAGCAAAGCTCACTATTCGATGAACAGAATACAGCGATGGATAAGGTTTTAC
AAGATTATAAGTCGCAAAAAAATAGTGTAGAACTTGATAACTATATTAATGCGTTGAAAC
AGATGGATAGTCAAATTGATCAACAATCTAATATGCAAGATACAGGTAAAGAAGAATATA
AACAAACAGTTAAGGAAAATTTAGATAGATTAAGAGATATCATCAAGTCACAAGAATCTC
CATTTTCAAAAGGGATGATTGAAGACTATCGCAAGCAATTAACTGAATCATTACAAGATG
AGCTTGCGAATAACAAAGACTTACAAGATGCGCTAAACAGTATTAAAATGAACAATGCTC
AATTTGCTGAAAACTTAGAGAAACAACTTCATGATGATATCGTTAAAGAACCTGATACAG
ATACAACATTTATCTATAACATGTCTAAACAAGACTTTATAGCCGCAGGTTTAAATGATG
ATGAAGCTAATAAATATGAAGCAATTGTTAAAGAAGCTAAACGTTATAAAAACGAATATA
ATTTGAAAAAACCGTTAGCAGAACACATTAATTTAACAGATTATGACAACCAAGTTGCGC
AAGATACAAGTAGTTTGATTAATGATGGTGTCAAAATTCAACGAACTGAAACAATTAAAA
GTAATGATATTAATCAATTAACTGTTGCAACTGATCCTAATTTTAATTTTGAAGGTGAAA
TTAAAATAAATGGTAAAAAGTATGATATTAAAGATCAAAGCGTACAACTTGATACATCAA
ATAAAGATTATAAAGTTGAAGTTAATGGTGTCGCTAAATTGAAAAAAGATGCTGAAAAAG
ATTTCTTAAAAGATAAAACAATGCATTTACAATTATTATTCGGACAAGCAAATCGTCAAG
ATGAACCGAATGATAAAAAATCAACGAGTGTTGTGGACGTAACTTTGAATCATAACCTTG
ATGGTCGCTTATCGAAAGATGCATTAAGTCAGCAATTGAGTGCATTATCTAGATTCGATG
CACATTATAAAATGTACACAGATACAAAAGGTAGAGAAGATAAACCATTCGATAATAAAC
GTTTAATTGATATGATGGTTGACGAAGTTGTTAATGACATGGAAAGCTTCAAAGACGACA
AAGTAGCTGTGTTACATCAAATCGACACTATGGAAGACAATTCAGACAAACTGATTGATG
ACATTTTAAATAACAAAAAGAATACAACAAAAAATAAAGAAGATATTTCTAAACTGGTTG
ATCAGTTAGAAAACGTTAAAAAGACATTTGCTGAAGAACCACAAGAACCAAAAATTGACA
AAGGCAAAAATGATGAATTTAATACAATGTCTTCTAATTTAGATAAAGAAATTAGTAGAA
TTTCTGAAAAGAGTACGCAGTTGTTATCTGATACCCAGGAGTCAAAATCAATTGCAGATT
CAGTTAGTGGACAATTAAATCAATTAGATAATAATGTGAATAAATTGCATGCTACAGGTC
GCGCATTAGGTGTAAGAGCGAATGACTTGAACCGTCAAATGGCTAAGAACGATAAAGATA
ATGAGTTGTTCGCTAAAGAATTCAAAAAAGTATTACAAAATTCTAAAGATGGTGACAGAC
AAAACCAAGCATTAAAAGCATTTATGAGTAATCCAGTTCAAAAGAAAAACTTAGAAAATG
TACTAGCAAATAATGGTAATACAGATGTGATTTCACCAACATTATTTGTATTGTTGATGT
ATTTACTATCAATGATTACGGCATATATTTTCTATAGTTATGAACGTGCTAAAGGACAAG
TGAATTTCATCAAAGATGATTACAGTAGTAAGAACAATCTTTGGAATAATGCAATTACGT
CTGGTGTTATTGGTGCAACTGGTTTAGTAGAAGGACTTGTTGTGGGACTTTTTGCAATGA
GTAAGTTCCATGTATTAGCTGGCTATAGAATGAAATTCATCTTAATGGTGATTTTAACAA
TGATGGTCTTTGTACTTATCAATACGTATTTATTACGACAAGTTAAATCAATAGGTATGT
TCATAATGGTTGCTACATTAGGCTTATACTTTGTAGCTATGAATAATTTAAAAGCATCTG
GTCAAGGTGTTACTAATAAAATTTCACCATTATCTTATATTGATAATATGTTCTTCAATT
ATTTAAATGCAGAACATCCAATAGGTTTAGCGTTAGTAATATTGACGTTAATCGTAATTA
TTGGGTTTGTACTGAACATGTTTATAAAACACTTTAAGAAAGAGAGATTAATCTAATGTT
GATGAATAGCGTGATTGCTTTAACTTTTTTAACAGCATCTAGCAATAATGGCGGACTTAA
TATTGATGTGCAACAAGAAGAGGAAAAGCGAATCAATAATGATTTAAATCAATATGATAC
AACGCTATTTAATAAAGATAGTAAAGAAGTCAACGATGCGATTGCTAGACAGAAAAAAGA
ACGACAACAACAAATAAAAAATGATATGTTTCATAATCAAGCGAGTCACTCGACTCGCTT
GAATGAAACTAAAAAAGTGTTATTTTCCAAATCTAACTTAGAAAAGACTTCGGAGAGTGA
TAAAAGCCCCTATATTCAAAACAAGCAGGAGAAAAAAATATTCCCGTACATTTTGATGTC
TGTAGGGGCTTTTTTGACTTTAGGATTTGTCATTTTTTCAATTCATAAAGGGAGACGAAC
GAAAAATGAATCAGCACGTAAAAGTAACATTTGATTTTACTAATTATAATTACGGCACAT
ATGACCTAGCTGTACCGGCATATTTACCGATTAAGAACTTAATAGCATTAGTGTTAGACA
GTTTGGATATTTCGATTTTCGACGTGAATACACAAATTAAAGTAATGACAAAAGGTCAAT
TACTTGTTGAAAATGACCGACTTATTGATTATCAAATCGCTGATGGAGATATTTTGAAGT
TACTATAGGAGGAAAAATAGATGGTTAAAAATCATGACCCTAAAAATGAAATGCAAGATA
TGTTAACACCTTTAGATGCCGAAGAAGCAGCTAAAACAAAATTACGCCTAGATATGAGAG
AGATTCCTAAGTCTTCAATTAAGCCAGAACATTTTCATTTAATGTACTTATTAGAACAAC
ATTCTCCATATTTTTTAGATGCTGAACTAACAGAGCTGCGTGACAGTTTCCAAATACATT
ATGACATTACTGACAACCACACACCTTTTGATGATATTAAGTCATTTACTAAAAATGAAA
AATTACGTTACTTACTCAATATCAAAAATTTAGAAGAAGTAAATCGCACACGCTACACAT
TTGTGTTGGCGCCAGATGAATTATTTTTTACAAGAGATGGACTGCCGATTGCTAAAACGA
GAGGGTTACAAAATGTTGTTGATCCTTTACCAATGTCAGAAGCTGAATTTTTAACAAGAT
ATAAAGCACTGGTGATTTGTGCATTCAACGATAAACAATCATTTGATGCTTTAGTTGAGG
GGAATCTAGAGCTACATAAAGGGACGCCATTTGAAACTAAAGTTATTGAAGCGGCAACAT
TAGAATTACTAACGACATTTTTAGATGAACAATATCAGAAACAAGAAAAAGATTATAGTG
AAAATTATGCATATGTTCGTAAAGTAGGGCATACCGTTTTCAAATGGGTTGCTATCGGTA
TGACAACGTTAAGTGTGTTATTAATTGCATTTTTAGCCTTTTTATATTTTTCAGTAATGA
AGCATAATGAGCGCATTGAAAAAGGATACCAAGCATTTGTGAAGGATGATTATACACAAG
TACTAAATACGTATGATGATTTAGATGGTAAAAAATTAGACAAAGAAGCGCTTTACATTT
ATGCCAAAAGTTATATCCAAACGAACAAACAAGGGTTAGAAAAAGATAAGAAAGAAAACT
TGCTTAATAATGTGACGCCAAATTCGAACAAAGATTACTTATTATATTGGATGGAATTAG
GACAAGGACATCTTGATGAAGCGATTGACATTGCAACTTATTTAGATGATAACGATATTA
CGAAATTAGCGTTAATAAATAAATTGAACGAGATTAAAAATAACGGTGATTTATCGAATG
ATAAACGTTCTGAAGAAACGAAAAAATATAACGATAAATTGCAAGATATTTTAGATAAAG
AAAAACAAGTTAAAGATGAAAAAGCGAAATCTGAAGAAGAAAAAGCAAAAGCGAAAGATG
AAAAATTAAAACAACAAGAAGAGAACGAAAAGAAACAAAAAGAACAAGCGCAAAAAGATA
AGGAAAAACGTCAAGAAGCTGAAAGAAAAAAATAGTATAGGACTGAGGCAAAGACAATGC
ATAAATTGATTATAAAATATAACAAACAATTGAAGATGCTCAATTTGCGAGATGGTAAAA
CATATACTATTAGCGAAGACGAGCGTGCAGATGTTACGTTGAAATCGTTAGGCGAAGTCA
TTCATTTAGAACAAAATAATCAAGGCACTTGGCAAGCAAATCACACTTCTATTAATAAGG
TGCTTGTTAGAAAAGGTGACCTTGATGACATTACATTACAGCTTTATACGGAAGCTGATT
ATGCATCATTTGCATATCCTTCGATTCAAGATACGATGACGATTGGACCAAATGCATATG
ATGACATGGTCATTCAAAGTTTGACAAATGCCATCATTATTAAAGATTTTCAATCAATAC
AAGAATCACAATATGTGCGCATTGTGCACGATAAAAATACAGATGTGTATGTTAACTATG
AACTGCAAGAGCAATTAACGAACAAAGCTTACATTGGTGATCATATTTATGTTGAAGGGA
TATGGCTCGAAGTACAAGCAGATGGTTTGAATGTATTGAGTCAGAGTACAGTGACATCGT
CATTAATTCGCTTAACACAAGAGATGCCACATGCACAGGCAGATGATTATAATACGTACC
ATCGTTCGCCAAGAATTATTCATCGTGAACCGACTGACGATATTAAGATTGAAAGACCGC
CACAGCCAATACAGAAGAACAATACAGTGATATGGCGTTCTATTATACCGCCATTAGTGA
TGATTGCTTTAACTGTTGTCATCTTTTTAGTGAGACCAATTGGTATTTATATTTTAATGA
TGATTGGTATGAGTACAGTAACGATAGTATTTGGTATTACAACGTATTTCTCTGAAAAGA
AAAAATATAACAAAGATGTTGAAAAACGAGAGAAAGATTACAAAGCTTATTTGGATAATA
AATCTAAAGAAATTAATAAAGCGATTAAAGCACAACGTTTTAGTTTGAATTACCATTATC
CAACGGTTGCTGAAATTAAAGATATCGTCGAAACGAAAGCACCAAGAATATACGAAAAAA
CATCACATCATCACGATTTCTTACATTATAAATTAGGTATTGCGAATGTTGAAAAGTCAT
TCAAATTAGATTACCAAGAAGAAGAATTTAACCAACGTCGTGATGAACTATTCGACGATG
CTAAAGAATTGTATGAATTTTACACAGATGTAGAACAAGCACCATTAATCAATGATTTAA
ATCATGGACCAATTGCATATATTGGTGCACGACATCTCATTTTAGAAGAATTGGAGAAAA
TGCTAATCCAATTGTCAACATTCCACAGTTATCATGATTTAGAGTTTCTATTTGTGACAC
GTGAAGATGAAGTTGAAACATTGAAATGGGCACGTTGGTTGCCACATATGACATTGAGAG
GTCAAAACATTAGAGGGTTTGTTTACAATCAACGAACACGTGACCAAATTTTAACGTCAA
TTTATAGCATGATCAAAGAACGTATCCAAGCTGTGCGTGAACGCAGCAGAAGTAATGAGC
AAATTATTTTCACACCGCAATTAGTGTTTGTCATTACAGATATGTCATTAATTATTGATC
ATGTCATTTTAGAATATGTAAACCAAGATTTATCAGAATATGGTATTTCATTAATCTTTG
TTGAAGATGTTATTGAAAGTTTGCCAGAGCATGTAGATACCATTATTGATATCAAGTCTC
GTACTGAAGGCGAACTGATTACTAAAGAAAAAGAATTAGTTCAATTGAAATTTACACCTG
AAAATATTGATAACGTCGATAAAGAATATATCGCACGACGTTTGGCAAATTTAACACACG
TTGAACATTTAAAAAATGCAATTCCAGATAGTATTACATTTTTAGAGATGTATAACGTGA
AAGAAGTAGACCAGCTTGATGTAGTTAATCGATGGAGACAAAACGAAACATACAAAACGA
TGGCAGTACCTTTAGGTGTAAGAGGTAAAGATGACATTTTATCATTGAACTTACATGAAA
AAGCACACGGACCACATGGTTTAGTTGCTGGTACCACTGGTTCAGGGAAATCTGAGATTA
TCCAATCATACATTTTATCTTTAGCTATTAATTTTCACCCTCATGAAGTTGCATTCCTAT
TGATTGACTATAAAGGTGGGGGTATGGCGAACTTATTTAAAGATTTAGTCCATTTAGTTG
GTACGATTACAAACTTAGATGGCGATGAAGCGATGCGTGCCTTAACATCAATCAAAGCCG
AATTAAGAAAACGTCAACGTTTATTTGGAGAGCATGATGTTAACCATATTAATCAATACC
ATAAGTTATTTAAAGAAGGTGTTGCGACAGAACCAATGCCACATTTATTCATTATTTCCG
ATGAGTTTGCCGAATTAAAATCAGAACAACCTGATTTTATGAAAGAACTTGTATCAACAG
CACGTATTGGACGTTCGTTAGGTATTCATTTAATACTTGCGACACAAAAACCATCGGGTG
TTGTTGATGACCAAATTTGGTCTAACTCTAAATTTAAATTGGCATTAAAAGTACAAGATA
GACAAGACAGTAATGAAATCTTGAAAACACCAGATGCAGCAGACATTACATTACCAGGTC
GTGCGTATTTACAAGTTGGTAATAATGAAATTTATGAATTATTCCAATCTGCATGGAGTG
GTGCAACATATGACATCGAAGGCGATAAATTAGAAGTTGAAGATAAGACGATTTACATGA
TTAATGACTATGGTCAACTTCAAGCAATCAACAAAGACTTGAGTGGACTTGAGGATGAAG
AAACGAAAGAAAATCAAACTGAGTTAGAAGCGGTTATCGATCATATCGAATCTATTACAA
CACGATTAGAAATTGAAGAAGTTAAGCGTCCATGGCTACCACCATTGCCAGAAAATGTAT
ATCAAGAAGATTTAGTAGAAACAGATTTCAGAAAATTATGGTCAGATGATGCAAAAGAAG
TGGAATTAACATTAGGACTTAAAGACGTACCAGAAGAACAATATCAAGGGCCGATGGTAT
TACAATTGAAAAAAGCTGGTCACATCGCGTTAATCGGAAGTCCAGGATATGGTAGAACAA
CGTTCTTACACAACATTATTTTCGATGTTGCAAGACACCACCGTCCTGATCAAGCACATA
TGTACTTGTTCGATTTTGGTACTAATGGTTTGATGCCAGTCACAGACATACCACATGTCG
CAGATTACTTTACAGTAGATCAAGAAGACAAGATTGCTAAGGCGATACGGAAGATACATG
ATATTATTTCTGAGCGAAAAAGACTATTAAGTCAAGAGAGAGTAGTTAATATAGAGCAAT
ATAATAAAGAAACTGGAAATTCAATTCCAAATGTTTTCTTAATTATCGATAACTACGACA
CGGTGAAAGAATCACCATTTATGGAAGAATATGAAGAAATGATGTCTAAGGTAACACGTG
AAGGTTTAGCATTAGGAGTATACATCATTCTTTCAGGATCAAGATCAAGTGCAATAAAAT
CAGCTATATTTACTAACATTAAAACAAGAGTTGCGCTGTACCTCTTTGAAAACAATGAAT
TAACAAATATTATTGGTTCTTATAAAAAAGGTGTGAAAGATGTTAAAGGTAGAGCTGCAA
TAAATGATGATAACTTCACACAGTTCCAAATTGCGCAACCATTTGAATTAGCAGAAGGAC
AAACATATAACGAGCGCATTAAAAATGAAGTAGCACAAATGAAAGAATTCTATGTAGGAG
ATTATCCAAAACATATTCCAATGATGCCAGATAAGGTATTAATGGATGATATTCAAGAAG
CATATGATTTGGAAAAAATCATTCATGAAGAGCACAAATTACCATTAGGATTAGACTTTG
AGGATGTCGAACTAGTTAGTTTAGATCTGACAAGTTCTTCGATTGTAACAGCAATTAAAC
CAACTGAGATGGAAAAAATGAATGATGTTATAATGTCTAGTTTATCAGTATATAGTAAAA
ACCAATTTGTTATCTTGGTTGATGCAGAAGATAATATGAGCCAGTATGCAGAAGATGTAA
CCTCTTATTATTCAGCACCATCAGATTTGAGTAACATTAGATTAGGGTTTAAGCAAGAAA
TAGAAGCAAGGAAAAATGGAGAGAAAAGTATAGAGGAATGCAAGATTGTATTTATAAATA
ATATTAAACGATTCAATCAATTAACTGGAATGACAGAAGATGAAATTCGTGTGTTATTTA
ATGAAGGTCAAAAAGTTAATATTATCATTATTGCAAGCGGACTATACTCAGATACAATTG
GTGCATTTGATAGAGAAAGTAAAATGATGGTAAGAACTATAAACCAAGCTTTGATCAGTC
ATAAGATATCGGAACAAGAATTTATAAGAGTTAAAGATCGATTTGGTGAACCGGAATTAA
AAGTGAGAGAAATGTATTACATTAATAATCAAGAATATCAAAAAATAAAACTAATGGAGG
GATAGTGTTGATAAAGTTAAACCAAGCCTCTGTGAGCAAAGAAATATCAAGCATTCGAAC
AAATGGACAAGGCTTAAAACAATCAAATGGGAATGTAAATTTAAGTAAAACAAATCTCGT
TACTTTTAAAGAATATGTAAATATGTTTGAAGATTACCAATCAGCATTATCTAACTATGA
AAACATAATTGAACAAGATACGACGGCTATGGACACAACGGTAACAGAAATTGTTGAAAA
CGATAGAGAAATAGCAGGACAAATTAATAAATAATTAAACAAGACGGGTGAGAAAAATGA
GTAATAAGGGAGAAATAAGAAGGCAAATTGCTAATAAAGAAAGAGAAAAAGCAAGTAAAG
AAGCCCAACTAACAGATTTAAAAGAGGATTTAAGAAGGTTGAAAGATGCTTCGAAAAAAT
TGGATACAGCAGGCGAAGATTTTAATAAAGGACAGAGTAGTTATAACAAAGTAGAAATTA
GTACTTCAGATTGGAAAGGAGAAAGAAGGACTAAAAGTGACAGCAAAAAGAAAGATGTCG
ATTCTGAATTAAAAAAGGTAGAACAAGACTTTGATGATGCGAAGAAGGCTATTAAAAAAG
ATATTCAGGATAAAGAAGAAGAAATCAAGGGAGTCGAAGGAGAAATCAGTACTATAAATG
CAGCTATAGATGCACTTAAATCAAAATTATAATAATAGAGAGGGAAATTTATTATGGGGT
ACAAAGTTGATATGTCTGAAGTGCACAATATGCAAAAATCTATTGATTCAAGCTTAAGTG
CAATAAATACAAAGGTTAGCACCCTTAATAGTAGTATAAATAATCTTATAAATACTGAAG
GGTTCGAAGGTCAGGCAGCAAGTAGTGTTAAAAACTATAGTAAGACATTTCATTTACAAT
CAATAAAAAAGATTGAAACAATAAACAAAGATTTTAAATCAGATATTGCGAAATCTATAC
GTAAATTCCAAAGTGAAGTTGATAATAATGCTTCAGCTATATTGGATGAAGACGAAATAA
AAAAATACAAAAAAGATATTGATGATGCATTAAAAGATGTTTTCAAGTCTTCTAAAGATG
CAAACGGAGCTATTTCAGATGTTTCAGATTTAACAACAGCCAAAAAAATAAAGACAGAAA
ATCTGGCCAATAAAATGGGGGATTTTAATAAAGATATTGATCAAACGGTGGAAAGATTAA
CGAACTTCGACGCCAACAATTCTATAGATGGTGATAAGACAGATAACTTAATAACTGAAT
TAAGTGGTGTAAATTCATATGTCAAAAATATGAAGCCAAACCGTGCAAGAATTAGTTCTA
CAAGTGGAAAAATTGAAGGTGCAATTGCAAGACATAAAACAAATGAAGAGTTAGTAAGAT
GGCAAACTTATATGGAAACATTAAGTGAAAATCTTTATAAAACACCAGGTCTAAGCAAAG
CAGCTTCTGACACAATTACACAAGCAGGACGTGAGTACTATGCTATCAAAGCTGTAGGGA
ATGGCAGCGCTTTAAGAGGATATCAAGAATATCTGAAAACACGAGATATCAATAAATTAA
TTAACAAAATGAGTAAAAACCAATTAAAAAAAATGGCGTTGGTATTAAATACAGATAGAG
GTAATATTAAAATAAAAAATGCAGTAAAAATGGCAAGTGAATTTGCTCGTAATAATCCAT
TTAAAAAAGGTAACTTGGTAAATTGGATGAGCAAAGTCCAAGGGTATCAAAGTGTAAGTG
CCCAAGTATTAAAAAAAGGGTTGCAAGATAAGAACTTTAAATATACATTTGGAGATGCAA
AGAAATTTTTTGATACAGCTGAAATGAAAAAAGCAGCAGTTACAGAATTTAAAAATACCT
TTGTACCTCAAAACATAAGGGAAACATTCTTTAAGAAAGAAAATATAACATCTAAGACAG
CATTAAAGAAAAATATGAGTAAATTCTGGAATGAAGATATTAAGGGAGGAATCAAAGAGT
TTAAATTAGACTTTGCTAACAAAAATATCATTGGTAAACTCGGCAAATTGTTGAAACTAG
GAGGCAAGGCTTTAAAGCCATTAGGATTTATTACTGCAATTACAGATAACATAGGAAAGA
AAACTTTACAAGAAAAATTAGTTGGTATGGGGGTAGATTTAAGTGCTATTGGTGCAAGTG
CAGCTGCAGGTGCAGCCATTGGTACAGGAATACCATTACCGGTAGTTGGAACAGTTGTAG
GTGCATTAGCTGGAACAGCAGTGGGTATAGCTTTAGATTATAAAGCACCGGGAACAGACA
TGTCAGTGACAGATTATGCGAAAAAAGGTATTAATTCTGGAATAAATAAAGCGAAAAGTG
CTGTTAGTAGTGGATTTAAAAGCGTTACAAGAGGATTTAAGGCAGTATTCAATTAAGAAA
AGGGTGAGAGAATGAATTTGAAAGAAATTGTAGGAAATATAAAAAGACCATATTTAACTC
CCATGGTAATTTTTGCCATTATATTTACTTTGTTTTTTAGTTCATTTATGTATTTTGCTG
GTAATATTCAAGGTAAATTACCTATTTATTTAGATGTGTTTCTTATTTTTGGAGTTGTTA
TTTCGATTCTTATGTATATTCAAGAAAAAAGTGAAACGGTGAAAGTAAGTAAACGAAATG
TATTAATATATTTAACTTTGAATGTATTAACAGGATATACATTAGTATTACTTATAGCTT
CAGTTTATGTATTTGGTGCAACAGTTAATGGGTTTGATGTATTTAATTACTGGTTAGGTA
TTATATTAATGCTATTTGTATCGTGGTTTGCTCTATTTTTGTTTTATAAAAATGAATTTG
ATAGTGAAAATCCAAATAAAGCAGTTAATGTCATAGCAATTATTATAAAGTTATCTGCTT
TTGGAGGACTTTTCTATATCAGAACAGTCGTTCCTAATACTGCAGATGAAGAGAAATTTA
TAACTCTAAGTATCTTAATTAATATAGCTGTCGATGCATTACTGGTTAGATCATATTTCA
ACTATGCATTATATAAGAGTGTAAAAAAAGATATTGAAAACGGGGTGGATGATTAATGGA
AGTAGGAATGTTAATTATGCCGTTTTGTGTGAAGATTACATTTGAAATTGATAAAAATGA
TAATTGGTTAAATGCATTAGATACAGTAAATGAATTTTTCATGGATAAAGATATATATCC
TACTGGACCTATAATTTTTCAAAGAGAATTAGCAGGTTTGGGTGAATATAAATATACAGC
ATATATAGCTCTTAATGATGAACTTCAAGATATACCTGAATTGAACATCAAATATATTGA
TTGTTTAGAGGTAGGACCTACGTTATCAACTAAGTGTTTTGAAGAAGAGGAATTTGAAAG
AGCTTATAAAGAAATTGAATATGTAGCTAACGAAAATAATATTAAGATCCTAAATCAGCC
ATATTATCATGTAATGGTAGATTATTTTGGTGGTACGGCTTTTGAAATTTATGCACAAGT
AGATTTGGATGAGAGTGAAGTATATGGATAAAAATGGATACTCATATATTATGATGAAAA
ATGTAGCTTACAAAACTTATTTTGATGTGACTATGGATGACTATGAAGATATATTAAAAG
ACTTTACAAATCTTGCAATTTCTAAAGGTAAAACAATTACAGGGCCATTAACCTTTGCAG
TCACACAAATAGACTTGCAAAAAAGGATGAATATTGATTTGTTTATTTCAGTTGGAAAAT
GCTTTAAATCAAATGAAGAACTATCATATAGAACATATTTTTGTCTAGATAACATGTTAC
ATGGTCGTATCACTTCCAACAATTTTATAACAGATGAAATAGCGTTACTTGAAGAGATGA
ATGAATTTGCTTCTGACAACAATTTAACCCTTACTTCCCCTTATTATCACACAATTAGAA
AAAGTATTAGCGGTGAACAAGGTTGGATTGATGTAAAGGCCAAAGTGTATGAAAATGATT
AATTAATAATCAGTAGAGGTAATATATGATAATTTTTATTTTATTAACAGTTTTTGCACT
TTTTTATATAGCGATGATTGCTAGTTTATTTAAAAGTGAAGGTTTTTCAATAATAGGCTT
AATATTGGATATAGTTATTTTGACAACGTTAATATTTTATTATTTTGTAGGTGTGAGTTT
TGTTGATAATGATTTAAGTAACTTTTTAGCATTCATGAATTTTGGGTCATTTGTGTATAT
GTACTATGCAATCAAGAGCTTGTGGGTGAAGCCTAAGTTAGTAAATTATATAATTGCAAA
AGAAATAGGCGAATCAAAAGATGTCATTGAAGAACAGGAATTAGATTTACAGACATCAAA
GATAAGAGGTATCTACTTTTTCATTATTGCAATTTCCTTGTTAATAATTACTAAATTAAG
AATGCAACCTGAGTTACAGGCAGATGCTATATCGATGAATCCAGTTTTTATTTTTATAGG
AGTTATTATCATTTTAATTTGGCTAGTACTGGATATATATCGTAAGAAAAAATACGGTAT
ATTCTTATTCAAGACGATAGTGCCATTAGTTGTTACGACTTGGATTATTATAGCTACTAT
TGTACTTTCATAAGAAATTTTCAATAATTTTGTTTTGGTTATAATTGTTGATGGATATTA
ATTAATCGATAGAAAAATCTTAATGATTTTTGAAAAAATGTAAAAAGTATATACTATTAA
TATCTTTTTTACTATAATTATAAATAGTTAAATAAATTGAAAGACAAAATAATGAATAGG
AGTTAATGAGATGGAAAACCAAAATCAAGGCAATGGCTTAAAAATTGCAACATGGGTATT
TATTGTATTAACAGTAGTTACACCGCTATTTGGTATTGGAAGTATTATTTGTAGTATTAA
TTACAAAAAATACGATGCTGAAAAAGGTTCGAAGTTATTGAAAATTGCAATTATCGTAAC
AATAATTGTTTTTGTTTTAAATTTATTAGCATATTTAGGTTTAAGATAAGTAAAACGAAT
TTGAAGAAGCATTATGCGACATTTGTTTGTTGTTTAATGCTTTTTATTTAACGGTAATGA
AAATATAGGGGCGATAATATGACTTTTGAAGAAAAATTAAGTGAAATGTACAACGAGATT
GCGAATAAGATTAGCAGCATGATACCGGTAGAATGGGAAAAGGTATATGCAATGGCATAT
ATAGATGATGAAGGAGGAGAAGTGTTCTACTATTACACAGAACCTGGAAGTAATGAATTA
TACTATTATACTAGTGTATTAAATAAATATGATATATCGGAATCAGAATTTATGGATTCA
GCGTATGAGTGGTATAAACAATTTCAAAAGTTAAGAAACGCATTTAAAGAAGAAGGACTC
GAACCATGGACATCATGCGAATTTGACTTTACAAGAGACGGCAAGTTGAATGTATCTTTT
GATTATATTGATTGGGTTAATACAGAATTTGATCAATTAGGCCGTGAAAATTATTATATG
TACAAAAAATTTGGGGTTATACCAGAAATGGAATATGAAATGGAGGATGTTAAACAAATC
GAGCAATATATTAAAGAGATAGAAGAAGCTGAACAATAGGGGAGATAACATGACTTTCGA
AGAAAAACTAAGTCAAAAGTACAACGAGATTGCGAATAAGATTAGCAGCATGATACCAGT
AGAGTGGGAAAAAGTATATGCAATGGCTTATGTAAATGAAAGAAGTGGAGAAGTGTTTTA
CAATTATACTGAACCAAGAAGTGATGAATTATTTTACTATACGAGCGTGTTAAATAAATA
TAATATACCAAGATCAGAATTTATGGACTCAGTATATGAATTATATAAGCAATTTGATAA
TTTAAGAGAATTGTTTATAGAAGAAGGACTCGAGCCATGGACATCATGTGAATTTGATTT
TACAAGAGAGGGTAAATTGAAAGTATCATTTGATTATATAGATTGGATAAATACAGAGTT
TGATCAATTAGGCCGTGAAAATTATTATATGTACAAAAAATTGGGGGTTATACCAGAAAT
GGAATATGAAATGGAGGAGGTTAAACAAATCGAGCAATATATTAAAGAGCAAGAAGAATA
AACTATCTTAATGTGAGACTAAACAATAAAGCTTTGTTTAGTCTTTTTTGGCGGTTAAGT
AAAAAGCAATAGATACCGTAAAGTTGATGCTCATCAAATAATAATAGAAAGATAATTTTA
GGTTTTTAAACTTTTAATCGAAAAGAATCTAAGTACTTATAAATTTAAATACTTAATATG
CTATTACAAAATCAATGTATAGGAGATAGGTAAATATGACTACTAAGGAAAATATAGACA
TTCTTCGAAAGCCAGGTGCACAAGCCTTAAGTTTAGCATCATTATTCATGATACTTTTTT
CATGTCTAACTTTCTTTTTTGGTTTAGATTATGAAAGGTTTCCAAATTATTTAAAGATAG
CGACAATTATTGAATTAATAATTATAGTAATTAGTTTACTTCAATGGATTAGATTTATAG
ATTTCGAAAAAGAAAGTGCACAGAAATATAAAAAATTATACGCCAGATTTTTAGTTATTA
TAAATGTGTTAACTACTATCACTGCAGTATTTGCAACATGTAATCTTTACTATTTTGTTG
CTGTACAAAATCATTATGACCTATTCAATTATTGGTTAATGGGTACGATTTCAATCATAA
TTAGCTATTTATTATTAGTAATTGGCGGAATGTTTACGTTGTTAAAATTACCTAAAGTAA
CAAAACGATGGGGTGGTAAAACTAAAACACATTTCGGTTTATTATTAACTGCGTTGAGCG
CATTTATATATATTGAAAGAATTATCGAATATATATTGGTGCCTAATGTCGTAGAATCCA
AGTTTGTCATAATGGTAAGTATCATTATTATTGCTTGTACACAATTTGTAGCCTTTCAAT
TTATTATGCAATACAGTAGATTCTATATTTTTGAATTAAACACTGAAGATGATGACTAAA
TGAATTTATAAATTACTGTTGGAGTATACTTATATAAAAAATCAACTTCAACACATTTTT
TTACTCAATGATGTGAATGGATTTAAGTGGATTGATATTAATGGGATTTGATTATTAGAA
TTAGAAAAGGAACGCTTGCTTTTGTTGTAATAAATCTAATATTTTTCAGTTGTTGGTTAT
TTATTCTGAATATGATTTTATCAAGATTATTATAATTGTATTACATATAGGTGTTGGTAA
ATTTTTATTTACGAAATGGTAAAAAAGTATATACTATTAATATGTTTTTTACTATAATTA
TAAATAGTTAAATAAATAGAAAGATAAAATAATGAGTAGGAGTTTTAGGGCTATTATTTA
CAAATAATATAATACTGAAAAAGACTCGAAATTATTTAGAATTCCAGTTATCGTAACAAT
AGTTGCAGTTATTTTAGTTCCATTAGTGAATTTAGGTATGAAATGAGTAATATTAATTTG
AAGAAGCATTAAGCGACGTAGAGGTGTTGTTTAGTGCTTTTTATTTAACGGAAATGAAAC
CAATATCTATTTTGAAAATATAGGGGGGATAACATGACTTTCGAAGAAAAACTAAGTGAA
ATATACAACAAGATTGCGAATGAGATTAGTGGGATGATACCAGTAGAGTGGGAAAAAGTA
TATACGATAGCCTATGTAAATGATAGAGGTGGAGAGGTCGTTTTTAATTATACTAAACCA
GGTAGCGATGAATTGAATTATTACACGAATATATCTAGAGATTATAATGTTTCGGAAGAA
ATATTTGATGATTTATGGATGAATCTGTATTACTTGTTTAAAAATTTAAGGAATTTATTT
AAAACAGAAGGACATGAACCATGGACCTCATGCGAATTTGACTTTACAAGAGATGGTAAA
TTAAACGTATCTTTTGATTATGTTGATTGGATTAAATTAAGTTTAGGTCCGTTAGCTAGA
GAAAACTACTATATGTATAAAAAATTTGGGGTTATACCAGAAATGGAATACGAAATGGAA
GAAATTAAAGAAATCGAGCAATATATTAAAGAGCAAGAAGAAACTAACCTTTAGGGGCGA
TAACATGACTTTTGAAGAAAAATTAAGTGAAATGTATAACGAGATTGCAAATAAGATTAG
CAGCATGATACCGGTAGAATGGGAAAAGGTATATACGATAGCCTATGTAAATGATAGAGG
TGGAGAGGTCGTTTTTAATTATACTAAACCAGGTAGCGATGACTTGAATTATTACACATA
TATCCCTAGAGAGTATAATGTCTCTGAAAAAGTATTTTATGATTTGTGGACGGATTTATA
TAGATTGTTTAAGAAGTTAAGAAACGCATTTAAAGAAGAAGGACATGAACCATGGACCTC
ATGCGAATTTGACTTTACAAGAGATGGTAAATTGAGTGTTGTATTTGATTATGTTGATTG
GATGAATTCAGAATTTGGACCAATGGGAAGAGAAGATTATTACGTATATAAAAAGTTTGG
AATTTGGCCTGAAAAAGAATATGCAGTAAATAGGGTTAAAAAAATAGAAGATTATATTAA
AGAGCAAGAAGAAACTAACCTTTAGGGGCGATAACATGACTTTTGAAGAAAAATTAAGTG
AAATGTATAACGAGATCGCGAATGAGATCAGTGGGATGATACCAGTAGAATGGGAGCAAG
TATTTACAATAGCCTATGTAACTGACCAAGCTGGGGAAGTCATTTTTAATTATACTAAAC
CAGGTAGTGATGAATTAAATTATTATTCAGACATACCTAATGATTGCAATGTCTCAAAAG
ATATTTTTAAGAATTCATGGTTTAAAGTTTATCGAATGTTTGATGAGTTAAGAGAAACTT
TTAAAGAAGAAGATTTAGAACCATGGACATCATGTGAATTTGATTTTACAAGAGATGGTA
AATTGAGTGTTGTATTTGATTATGTTGATTGGATGAATTCAGAATTTGGACCAATGGGAA
GAGAAGATTATTACATGTATAAAAAATTTGGAATTTCTCCTGAAAAAGAATATGCAATAA
ATAGGATTAAAAAAATAGAAGATTATGTTAAAGAGCAAGAAAAAACTAACCTTTAGGGAG
ATAACATGACTTTCGAAGAAAAACTAAGTGAAATATACAACAAGATTGCGAATGAGATTA
GCAGTATGATACCGGTAGAGTGGGAAAAAGTATATACAATGGCTTATATAGATGATGGAG
GAGGGGAGGTATTCTTTAATTATACTAAACCAGGCAGCGATGAATTAAATTATTATTCAG
ACATACCTAAAGATTGCAATGTCTCAAAAGATATTTTTAAGAATTCATGGTTTAAAGTTT
ATCGAATGTTTGATGAGTTAAGAGAAACTTTTAAAGAAGAAGATTTAGAACCATGGACAT
CATGCGAATTCGACTTTACAAGAGACGGCAAATTGAATGTATCATTTGATTATATAGATT
GGGTTAGATTAGGTTTTGGACCATTAGCAAAAGAAAATTACTATACGTATAAAAAGTTTG
GTGTTTTACCAGAAACGGAATATGAAATTAATGAAGTTAAAGAAATCGAGCAATATATTA
AAAGCCAAGAAAGTTAGTTATAGGAAAGAGGTTAAGCAATAAGATTTGTTTAATCTTAGT
TTGCTGCAATTTAAAATTGTTGATATTTCTAGGAAGAATCATTCGAAATGGGAAGAGAAA
AGTGAGAATGAACTCATAATTGGTTCAATAACAGATTGTATAAAAAAATTAATAGACTCA
TCGATAAAATTATCGAGATGCAAAATGAAGTTAATTCATTAGGTAGTACATTATCTGTAC
CAGAAAATGCAATAAATTCAATAGCTGCTGCTATTGAAAAATTAACTAATTAAAGGAGCA
GAAATGGAAAAAATAAAGAGAATAAACAAAATATTTTTATCATTTGAAGTTATTCCATTT
GCAATGATGATTTTGCTAGCATTTCCACCAATTATTGCAAGTCTAATTAATAATCGTTTG
CAGTATGGTAGAGATTTCTATGATAGAGTAAGCTTTTATTGTTATATTTCAATTATGGTT
GCATATGCAATTACCATATTGTTAGAAATTATTTTTTACTTTATTTTATTGAAAAACTAT
CAATATGATCAAAGTAATATTGAATTAGCTAATAGAGTGAAAGTTACAAAAGTACTGTCG
ATTTTGTATATGATTCCAGGATTATATGCGATTCCATTCTATTTTAGATTTTTACATGTT
CGCTCATTTAGAGAAAATAAAAAATTCGGACAGCCGGCCTATCACTTTTGGGAATTTTTT
ATAAAACCTAATCGCAAACCGATAGAGTTGAAAGACTTTTTTATTAAAAATAGATAATTA
AGGAGTAACCGATGAAAAGATTATGCATAGGATTGTTAATTATAATGATGAGTATAATAA
ATTATGGTTGTGGTAATGAGCAAAATGAAAATAAATATCAAAGTCAAATTAATAAAGTAA
TGAAAATTCAACAAGAAACGCATAAAGAGATGGTTAAAAAGAGTAATGAAGTTAATCCTG
AATTTAATAAGGATAAAGTAAATACTTATGTATTTAATGATGGCAAATTAATTATCATCA
GCTATAAGTTATTTAAAGATAAAGATCAAATGTTTTACGCGACTTACGAGTTTAAAAACG
ACAAAATTTATTATAAGAGAGATATTAATCCTAAAACATACGTGAAAGAACACAAATCAG
ATTATAAAGATATTAAAGTAAAATAATTTAAAGGAGTAGGAGAATGGAAAAATTAATCAA
AGTGACGTCTTTAATTGGAATTATTATTCAAAGTTTTTTAACATTGTTATTTTTAATATT
TTTAATTTTATCAGCAACAGGGATTATACAGCCAGAATTGACCACAACTGTTAATGGTGA
ACAAACTATACAAAGTCCAGAAACTGCTCAAGCAACATTCGTGACAATATTTGCAATATT
GTTTGCTGTTTCTTTAGTTTCAGATTTATTAGGCATTATAGCTATGAAAAAGTTGTTTGT
GAATAATAAAGCGAGTGGTATTTTGTATATTATTGGTGCAGTGATCAGTGCCAATTTATT
AACATTTATTGCTTGGTTAATAAGTGGAATTTCTGTTTTAAGGTATAACAAAATAGGAAA
AGAAGTGTCATAGCATGAAATATACTTGGTGGATACTTTTGACAATTGCAGGGATTTTAA
GTTTAACAAGTGTTTATGGATTTATTTTATGTTTAGGTAGTTTTGGAATGTTGGCAATGA
ATGTCATGTGGCTATTTGTTTATACGCCGCATAAAAATTCTAAAGCACTTGAATCTATAT
CAAAACCAACGATAATTTTATCAATCCTTGGGACATATGCAGTATTTATATTTATGTCTA
TCTTATTTTACTTCGTAATGAAAGCTAGGTTTATGGAAATTGGAATAAAACTTTACGGTG
AATCTTTTAATATGTTTGGAATACCATTATTCATTATTGCTATCATTTTATTTACAATCG
GTACAGTATTCGTTTATAAAATACAGCAATCAAGATTAAAGCAATAGAATATATTAATTT
AAAATGGGACGGGTTTAAAAGAAATCCGTCCTATTGATTTATACATAATAGATGTAGTTG
AATCTAAATGACTTCAAACAATTTGAAGATAAAAGATAATGACAATGAATGTAAAATGTG
ACTTTTTCAATATTAAAATAAAAAAATGTAATGGTTTAGAAAGCGAATCTAAATTTTAAT
AATGATTAATGAAAGGTAGATGAACATGAGTAACTCAAACGAGCATAGTATATACAAACT
CTGAAGAATCTAAGGCAATTATATAGTTTCAAGATGATGGACCAATTTATGATGAAAATT
TAAATGGATGTATATATTTTGATTTTACTGAATTGTAAAAATAGAATTTCAAGTTATTTG
AATGTATTTATAAAGATATCGTTATTATTAAAGTAGAGATTAGGGGAGATAACATGACTT
TTGAAGAAAAATTAAGTCAAATGTACAACGAGATTGCGAATGAAATCAGTGGGATGATAC
CAGTAGAGTGGGAAAAGGTATATACAATTGCCTACCTAGATGATGAAGGTGGAGAGGTTG
TTTTTAATTATACTAAACCAGGTAGCGATGAATTGAATTATTACACGGATATATCTAGAG
ATTATAATATTTCAGAAGAAATATTTGATGATTTATGGATGAATCTGTATTACTTGTTTA
TGGATTTAAGGGATTTATTTAAAAAAGAAGGTCTTGAACCATGGACCTCATGTGAATTTG
ATTTTACAAGAGAGGGTAATTTGAAAGTATCGTTTGATTTTATAGATTGGATTAAATTAG
GTTTTGGTCCATCAGGAAAGGAAAACTACTATATGTATAAAAAGTTTGGTGTTTTACCAG
AAACGGAATATGAAATTAATAAAGTTAAAGAAATCGAGCAATATGTTAAAGAGCAAGATG
AAGCTGAACTATAGGGGAGATAATATGAATTTCGAAGAAAAACTAAGTGAAATGTACAAT
GAAATTGCGAATAAGATTAGTGGCATGATACCAGTAGAATGGGAAAAGGTATATGTAATT
GCATATGTAGATGATCAAGGTGGAGAGGTCATTTTTAATTATACTAAACTAGGTAGTGAT
GACTTGAATTATTACACATATATCCCTAGAGATTATAATGTCTCTGAAAAAGAATTTTAT
GATTTATGGACAGATTTATATAGGTTGTTTAAGAAGTTAAGAAACGCATTTATAGAAGAA
GGACTCGAACCATGGACCTCATGCGAATTTGATTTTACAAAAGAAGGTGAATTAAAAGTT
TCATTTGATTATATTGATTGGATAAATACAGAGTTTGATCAATTAGGCCGTGAAAATTAT
TATATGTACAAAAAATTTGGGGTTATACCAGAAATGGAATATGAAATGGAAGAAATTAAA
GAAATCGAACAATATATTAAAGAGCGAGATGAAGCTGAACTATAGGGGAGATAACATGAA
TTTCGAAGAAAAATTAAGCGGATTGTACAATAAAATTGCAAATGAAATCAGTGGGATGAT
ACCGGTAGAGTGGGAAAAAGTATATGCAATTGCCTACATAGATGATGAAGGTGGAGAAGT
CGTTTTTAATTATACTAAACCTGGAAGTGAAGGTTTGAATTATTATTCAGATATTCCTAA
AGATTGCAATGTCTCAAAAGATATTTTTAAGAATTCATGGTTTAAAGTTTATCGAGTGTT
TGATGAGTTAAGAGAAACTTTTAAAAAAGAAGGTCTTGAACCATGGACATCATGTGAATT
TGATTTTACAAGAGAGGGTAATTTGAAAGTATCGTTTGATTATATAGATTGGATTAAATT
AGGTTTTGGCCCATCTGGAAAAGAAAATTATTATATGTACAAAAAATTTGGAATTTTACC
AGAAATGGAATATGAAATGGAAGAAATTCGAGAAGTAGAGAAGTATGTTAAAGAACAAGA
TTAGCAGACATGTTATAGAAGGATGTGCAAAATCACCCTCGTTTTACTTTTGACTGAAAG
AAGAAGGTAAACGATAAGATTATTTGCAACTTAAAAAGTCAATTAGCTTATCGTTATCCA
TACATCATGGATAAATGAGTTCAACTAATTAACAAATCACGATATAAATTTAAAATTGTC
ATTAATTGAAAAGGTTATTGTAGTGTATTTTATAAAGTTGATGCACATTGACTTATTTTT
AAAAACTTATATCTAAAAAATATGAGAAAAGTATATACTATTAAAATGTTTTTTACTATA
ATTATAAATAGTTAAATATTTGGGAATAAAATAAATGTATAGGAGGCAATATTTAGAGAT
ACATAGCAATGTAAAGGTATCAAATAGTTATTACATAATCTGTAGTGATGACAGAATTTT
CAGTAGTTTTTTATAAATTATTACTGAAATAGTATTTTTATTATGAAACCTTTTTATCGT
AGTAAAACAAACATTTGCATTAAGTTTTAAAAAAAATTAAGTTTAAACTAATTGGCGATA
CATTGTTCAAACATCACTATGATAAAGAATATTATCAGATTTCTAGTGAGTGGAAAATGA
CAGCCATCTAAGGAGAAAAATGATGAAAAGAATATTGGTAGTCTTTTTAATGTTAGCAAT
TGTCTTGGCAGGTTGTTCTAATAAAGGTGAAAAGTATCAAAAAGATATTGATAAAGTGTA
CAAAGAACAGAATCAAATGAATAAAATTGCCTCGAAAGTACAAAACACTATTAAAACAGA
CATTAAACAAGAAGACAGTAATACACATGTTTATAAAGATGGTAAAGTCATTGTTATTGG
TATTCAATTGTTTAAAGATCGTGAAAAAATGTATTATTTCGCATATGAAATAAAAGATGG
TAAGGCAGAGATCAATAGAGAAATAGACCCAATTAAGTATATGAAAGACCATAAAGCAGA
TTATGAGGATGAAAATGTAGAAGTGGAAAAAAAATAACGTATGCTTTCTTTAAAACTTTT
AACCATTTTCAAAAAAATAAATGAGCTTTAGCAACAATAATTTTTACAATAAACGCGATA
TAAATTTAAATATTTATATATAAGAATACAAACGTAAGTTTGTAAATACTAATAAAAAAG
GAGTAAGACAATGGAAAAATCGGTCAAAATAATGACAATAATAGGTATTTCAGTTCAAGG
TTTAGCAACTATATTTAGTTTACTATTTATGGTTTTAGCAGCATCAGGGGCAATGACTAC
AGATGTGTCAACAACAGTTAATGGTGAGGTTGAGCCAGTTGATGCAGAAACAGCAGCAGC
AATTTTCACTGTATTATTCTTATTCCTATTTATATTTGGAATTATTTCACTTATTTTAGG
TGCAATCGGTATGTTTAAAGCATCTAAAAACAAAAAAATGAGTGGTATCTTGTTGATTAT
TGGAGCAGTAATAAGTTGTAACATAGTTACATTTGCTTTATGGTTAATCAGTGGTATTAA
ACTACTTACTAATAAAAAACCTAAAGATGAAATAAGCGACTTATCATAAACATCGTATAT
TGAAATTTCAAGATTTCTTAAGTAATTATATTTCTGTTAGTTTTTAATAAATTAACTAAT
TAAATAAAATGCTCTCTTAGAAGTAGATGTTCAGTCAATAACTGCTTTTAAGGGAGCATT
TTGTGTTTGACAATGCTCATGCCATCGGACAAAAAGCATTGACGAACTTAAAAAACACGT
TAGACAATGCACTTCTAAATATTAAAGGCATCGACTAACGCATTGTTCATATATAGTTAA
TTATTTTTATAAAATTGATGATGATCATTCAAGTAAGCATAGAATAAACCTATAATGAGA
CCGCCTCCGATATAGTTACCGATAAAAGCAGCAGCAATATTCGAAATAGCAGGAATGAAG
TGCAATGTATCAACTTGATAAATTAAGCCACCCATAAATAAGCAACTGTTGTAAACTACG
TGTTCATAACCCATAAAAGCAAAAATGGTAACACCGAACATCATGACAAACATTTTTGCG
AGTACATCGTCAATTTGCATGGCGATAACTAATGAAATATTAATAAAGAAATTGGCGAAT
ATCGCTTTCATTAATATACTTACAAAACCAGTAGATAACGTTTTATGCTCTATAACTGCT
GATAATTGATTTAACATATCAGGTGTCATTACATTTGAAAAACGCATGAAACTAAATAAA
ATAGCGGCACCTAAAATATTCCCTGCAAAGCATAATAAAAATATTTTCAATACTCTAGTT
GGTTTAATTACTTTATAATATAGCCCTACAGTAAAGTACATGAAGTTACTGGTTAGTAGT
TCGGAGTTTGTAAATAAAATGAGTACTAACGCAAAGCTGAATGTAATGGCACTGGCCATA
TTCACAATACCTGGTGGTAAATCTGGTTCGTGTGTTGCTTTAACTGACAATACGAAAACT
GTAATAATGCCGATAATAAATCCTGCCATCATCGCGCGTAATAAATAACGTTTTAAATAA
ACGCTTTGTAATATATCTTTCGTTCTTATTGTTTCGACTACGTTATTTACCCAATCGTCC
CCATAAAAAATCTTATCCCATTTAATATGTTTCTCCTTCACAATGATATCCTCACTTTTC
ATTTGTTAATCAGAGTATACTATGAATTTTCTTATTTGTGAATAATTTCACAAAACTAAT
TTTAAAAACTAATATTTTTGAATAACAGATAGGATTTTTTGGCAAATCAATTATTTTAAA
ATAATCAATAGACAGACAGTATCGTTGAAAAAACAATCTTCATATAAAAAAGCCTAGTAA
TGATAGATCAATCATTACTAGGGTACTGAGCATTTATTAAGTTGTCACTTGTTTCGGACG
GCGTATAACTATATCGATGATGAAACCTATGATTGCTAAAAGAATGAATGGTACAAGCCA
AGCTAAATCGATATCTGCTAAAGGTAACGTCATAAACCATTTCAAAATGGTACCGTGTAA
TAAGTCGAAACTGTTTAGTATTTGTAAAATTGAAATAATCAATGTAATAACAGTTGAGAG
TCTATATGCCCAACTAAATCGGAATTTGCTAAACATATTAGCAAATGATATGAGTACAAG
TGCAATTGACACGGGATATATTAATGTCAGCAAAGGTACAGCAATTTTCAAAATCATTTC
TAAACCAAGTGTTGTAAATAAGAAACCTATGATAGAGAAGATAAGTGCGAATATTTTATA
AGAAAACTTAGGTACGTGTTTCTTAGTAAATGTTGCGCAAGCGTTGACGAGTCCTATACA
TGTTGTTAGACATGCAAGTATTACTGTCACTCCAAATACGAGGTTACCGAACGAACCAAA
TACTCGTAATGAGTTGTACGTTAATATATCTGTACCATCTTTAAAGTTTCCTGGAGCTGT
TGACGCACCTACATATGCCAACGCAAAGTAAATCATACCAAGTAATATAGCTGCAATGAA
TCCTGAAAAGCAGACATATTTTAATATTTTCATGCGATCTGTGAGACCTTTAAACTTATA
GCCATTGACAATGACTACGGAAAAAGCTAATGCTGCAACGAGATCCATTGTAAAATAGCC
TTCCAAACTTCCTGAAATGAATGGATGCGTTATATATTTATCCTTAGGTGCACTTAATGC
AGATTCAGGGTTGAAAATGACTGCAATACTTAATAGAGCAACCATTAATAGTAATAACGG
TGTTAATAATTTTCCTAAATGATCAACGATTTTCGACGGATTTAAACTAATCCAGTAAAC
AATGGCAAAAAAGATTGCCGCGAATATAATTAAAGTCCATTGGTTGTGCACTGGTAAAAT
GTGTCTTGTCCCAATTTCGTATGCGACATTAGCGGCACGTGGAATACCATAAAATGCGCC
GATAGACATATAAATCACGACAGCAAAAATAAACCCGAACCAGGGATGTATACGATTGCC
TACACTTTCAACACCTTCATCATAAAATGCGACAACGATAACAGTAATAAAGGGGAGTAA
TATGCCTGTGAGGGCAAAACCTAGCATACCAATCCACATATTTTGACCCGCTGTATGGCC
GAGCATGGGCGGGAATATTAAATTTCCGGCTCCAAAAAATAGTGAAAATAACATGAGGCC
CGAAATAATAACTTGTTTTTTCAATGTAATTTCCTTCCTAAAACTAGATATTCATAATAA
TTTAAAAAATCTGAAAAATAAAAACGTACTTACTTTATCTTTAAATGACAATACTATGAT
TCTATTATTTTATAAAAAAGATTGCAATGATAACGTCTTGCTATTATTGGATAATGACAA
TTAAAGTGTCGTTTTTATGAATTAAAATAGGTGAAAGTAAGTTAGAAATACGTTGGAGCG
TTGTAATTTTTTTATGAGAAATTGTATGAGTGAGGACTGCTATTTATAAAAGGTAAACTA
TGGATGAGTTTATGGTTGTTCCAATAGGTAAATAAGAGATAGCACACTGTGCACATAATA
ATATGTGGATGAGTGAATATGTCTGATAGAAAGGCCTAGTCATTCAAATGAATTCAAGTT
TATTACGTGATAAATCACAAATCTCTCTCATGTGATAGGTCTCCCATTAAATCATGCTTA
TATGAAATGTTCACATATTTGTTAGCTTTTCAAGAAATAATATTAAATATCATTGCATAG
TATAGCAATGTTAAATAAATACATTTATAATTTTAACTGTATTTTAATATTAATAATGAG
GTGATAGGATGAATAAAATTACAAAGTATATTGCAATAGCATCGCTATCGGTAGCGGTTA
CAGTTTCAGCACCACAAACGACAAATTCTACAGCGATTGCCAAAAGTTCTGCTGAAGTTC
AACAAACGCAACAAGCTTCTATTCCAGCATCACAAAAGGTGAATCTTGGTAATCAAAATA
TTATGGCAGTGGCTTGGTATCAAAATTCAGCTGAAGCAAAAGCATTATATTTACAAGGTT
ATAACAGTGCAAAGACTCAGTTAGATAAAGAGATTAAAAAGAATAAAGGTAAACATAAGT
TAGCTATTGCTTTGGATTTAGATGAAACAGTTTTAGATAATTCTCCGTATCAAGGCTATG
CATCAATACATAATAAACCTTTCCCAGAAGGTTGGCATGAATGGGTACAAGCTGCTAAAG
CTAAACCTGTCTATGGCGCAAAAGAATTCTTGAAATATGCTGATGAAAAAGGTGTCGATA
TCTACTATATTTCTGATAGAGATAAAGAAAAAGATTTAAAGGCAACACAAAAGAACTTAA
AACAACAAGGTATCCCTCAAGCTAAGAAGAGTCATATCTTACTAAAAGGTAAAGATGATA
AGAGTAAAGAACCACGCAGACAAATGGTTCAAAAAGATCATAAACTTGTCATGCTATTTG
GAGATAATTTATTAGACTTTACAGATCCAAAAGAAGCAACAGCTGAATCTCGTGAAGCAT
TAATTGAAAAACATAAAGACGATTTTGGTAAGAAATATATCATTTTCCCTAACCCAATGT
ATGGTAGTTGGGAAGCTACAATTTATAACAATAACTATAAAGCTAGTGATAAATCAAAAG
ATAAATTACGTAAAAATGCTATTAAGCAATTCGATCCTAAAACAGGCGAAGTTAAATAAT
ATATGAATTGGACGTCTACATGTACTTAAAGGTATATGTAGGCGTTTTTTTAATTGTCTC
TTAATTTTAAATGTACCGTACAAAAGCAATAGGCAATTAATTGCATTTTCTATAAATTTG
CTTTTAATATAAAAAGTTCGGGTATAATGAAGAATAAGTGTATATATAACATTACATAGC
GCAACATGAAGCACGTGCATCTAAGAATATAAATAATGTTTAAATCATAGTAGTAGGGAG
AGAAATCCATGTTTTTAGCTTGGAATGAAATAAGGCGCAACAAATTGAAGTTTGGACTGA
TCATTGGTGTGTTGGCAATGATCAGTTACTTACTTTTTCTATTGTCGGGATTAGCTAATG
GTTTAATCAATATGAATAAAGAAGGCATTGATAAGTGGCATGCGAATGCGATTGTTCTAA
ATAAAGATGCCAATCAAACTGTGCAACAATCTATTTTTAATAAGAAAGATATTGAAAATA
AATACAAGAAACAAGCAACATTGAAGCAAACAGGGGAAATTGTTTCTAATGGTCATCAAA
AAGACAATGTCTTAGTGTTCGGCGTTGAAAAGTCGTCGTTTATAGTTCCGAGTCTAATCG
ATGGGCATAAAGTAACTAAAGATAATGAAGTGTTAGCAGATGAAACACTTAAAAATAAAG
GGTTTAAGATTGGTGACACATTAACACTATCTCAATCTGATGAAAAATTGCATATTGTAG
GTTTTACGGAAAGTGCAAAGTATAATGCATCACCAGTCATTTTTACGAATGACGCTACTA
TTGCTAAAATTAATCCTCGATTAAGTGGCGATAAAATCAATGCAGTCGTTGTACGCGATA
CAAATTGGAAAGACAAAAAATTAAATCAAAAGCTTGAAGCGGTAAGTATTAATGACTTTA
TTGAAAATTTACCTGGTTATAAACCACAGAACTTAACATTAAACTTTATGATTTCATTCT
TATTTGTCATTTCAGCTACTGTTATAGGTATATTCTTATATGTCATGACATTACAAAAAA
CAAGTTTATTTGGCATATTAAAGGCTCAAGGGTTTACGAATGGCTATTTAGCGAACGTAG
TTATTTCGCAGACGGTCATATTAGCGTTATTCGGTACGGCATTGGGATTACTATTCACAG
GCATTACAGGTGCATTTTTACCTGATGCAGTACCGGTCAAATTTGATGTACTAACATTGC
TCGTATTTGCAGTTGTGTTAATGATTGTCTCTGTATTAGGAAGTTTGTTCTCCATTTTAA
CGATTAGAAAAATAGATCCGTTAAAGGCGATTGGGTAGGAGGTGTAGCAAATGTTGAAAT
TTGAAAATGTAACAAAGTCATTTAAAGATGGGAATCGTAACATTGAAGCGGTTAAAGATA
CAAATTTTGAGATAAATAAAGGCGATATTGTAGCATTAGTTGGACCTTCTGGCTCTGGGA
AAAGTACATTTCTAACTATGGCAGGTGCTTTACAAACACCGACATCTGGGCACATTTTAA
TCAATAACCAAGATATTACGGCAATGAAGCAAAAAGCATTGGCAAAAGTTAGAATGTCAG
AGATAGGTTTTATTTTACAAGCTACAAATCTTGTGCCATTTTTAACGGTAAGACAACAAT
TTACATTATTGAAAAAGAAAAATAAGAATGTTATGTCTAATGAAGACTATCAGCAACTCA
TGTCACAATTAGGGCTAACGTCATTGCTTAATAAATTGCCATCAGAGATTTCAGGTGGTC
AGAAACAACGTGTGGCAATTGCAAAAGCATTGTATACAAATCCTTCTATTATACTTGCGG
ATGAACCCACTGCAGCGTTAGATACTGAAAATGCGATTGAAGTCATTAAAATTCTACGTG
ATCAAGCTAAACAAAGAGAAAAAGCATGTATTATCGTTACACATGATGAAAGGCTTAAGG
CATATTGTGACCGTTCGTATCATATGAAAGATGGCGTCCTTAATCTTGAAAATGAAACAG
TAGAATAATTTATTAAGCCGGTACATCATGTGCCGGTATTTTTATGTTTATGTATTATTT
GAATAAACTTTCGCATTCAATTAATAATAATTATTATCGAAAATTAGAAATATTCCGTGA
AATATAATATTTTTTGTAGTAAAATGGCCTCTAAGTATTCAATATTTGACTATGGGGATT
GAATATAAATTATCATAATGGGGGTCATGCTTAATGGATTTATTAATAGGTACTTTATTT
TTATTTTTAGTCTTAGTTATTTTTACATTATTTACATATAAGGCACCGAATGGTATGCGT
GCCATGGGGGCATTAGCAAATGCAGCAATCGCAACATTTTTAGTGGAAGCATTTAATAAA
TATGTTGGTGGCGAAGTATTTGGTATTAAATTTTTAGGCGAGCTAGGGGATGCTGCCGGT
AGTCTTGGTGGTGTTGCTGCCGCTGGATTAACAGCATTAGCTATCGGTGTATCACCAGTA
TATGCATTAGTTATAGCAGCCGCATGCGGTGGTATGGATTTATTACCAGGTTTCTTTGCG
GGTTATATTATTGGATATGTGATGAAATATACAGAAAAATATGTGCCGGATGGTGTCGAC
TTAATTGGATCTATTGTTATTCTAGCACCATTAGCCCGTCTTATTGCTGTATTGTTAACA
CCAGTAGTGAATAGTACATTGATTCGAATTGGTGATATTATTCAAAGCGGTACGAATACG
AATCCAATTATCATGGGTATCATTTTAGGTGGTATTATTACGGTTGTTGGAACAGCGCCT
TTAAGTTCAATGGCCTTAACCGCATTATTAGGTTTAACAGGTGTCCCTATGGCTATAGGT
GCGATGGCAGCATTTAGTTCAGCATTTATGAATGGGACGCTATTCCATCGTTTAAAATTA
GGCGATCGTAAGTCAACGATAGCAGTTAGTATTGAGCCTTTATCACAAGCGGATATCGTA
TCAGCCAATCCAATTCCGATATATGTAACAAATTTCTTTGGCGGTGCCGTTGCCGGCCTA
ATCATCGCTATTTCAGGTTTAGTTAACGATGCAACAGGTACAGCAACACCGATTGCAGGA
TTTTTAGTAATGTTTGGATTTAATCATCCAATGACCATTGTAATTTATGGTGTAGTAATG
GCGATTGTAGGTGCGCTTGCAGGTTATCTTGGTTCTATTGTATTTAAAAAATATCCGATT
GTTACTAAGCAAGACATGATTAATCGAGGCGCAGTAGACGCATAGCATCATAGTATTGAA
TAGTAAAAAAGATAAATTAAATATTAACTATAGTAACGTGATTCAGTCGACGTAACAGTC
GATATTGAGTCGCGTTTTTTATAGCAAAATTCAAGACATAAAAATGTCATAATTTGAAGT
CGACAAATATCATACTGCATAAACATTTATCATTTTCTCAGGTGCCTTTTACTTTATGGA
ATGAACTTACTTTTTACGAAATTATGCGTATTTTATAAACAAATATCATTGATATAACGC
TTAATGTAAGCGTTTACAACAAAAATGCTCACGTGCTACGATGTTTTTGTAAATTCACTG
ATTTAAATATTTTAAGTCAATTTGAGGAGGGATGTTATGAGTGATTCTGAGAAAGAAATT
TTAAAGAGAATTAAAGAAAATCCATTTATTTCGCAACGTGAACTTGCTGAAGCAATTGGA
TTATCCAGACCAAGTGTTGCAAACATCATTTCAGGATTAATACAAAAGGAATATGTTATG
GGAAAGGCATATGTCTTAAATGAAGAATATCCTATTGTTTGTATTGGTGCAGCGAATGTA
GATCGAAAGTTTTATATTCATACAGCTCTAGTTGCAGAAACATCAAACCCTGTAACATCA
ACGCGTTCCATTGGTGGCGTAGCAAGAAACATTGCTGAAAACTTAGGTAGACTTGGTGAA
ACAGTCGCATTTTTATCAGCTAGTGGACAAGATAGTGAGTGGGAAATGATTAAAAGATTG
TCCAGCCCTTTTATGAATACGGATCATGTTCAACAATTTGAAAATACAAATACGGGTTCG
TATACAGCTTTAATAAGTAAGGACGGTGACATGACATATGGTTTAGCTGATATGGAAGTG
TTTGACTACATTACACCTGAGTTTTTAATTAAGCGTTCGCATTTGTTAAAAAAAGCTAAA
TGCATCATTGTTGATTTAAATTTAGGCAAAGAAGCACTGAATTTCTTGTGTGCTTATACC
ACGAAACATCAAATCAAATTAGTTATTACTACAGTATCTTCCCCGAAAATGAAAAACATG
CCAGATTCATTGCATGCTGTTGATTGGATTATCACAAATAAAGATGAAACAGAGACATAT
TTAAATATGAAAATTGAAACTACTGAAGATTTGAAAGTAGCTGCTAAACGGTGGAATGAT
TTAGGTGTTAAAAATATTATTGTTACAAATGGCGTGAAAGAACTCATTTATCGAAGTAGT
GATGAAGAAATTATAAAACCAGTTATACCATCAAACAATGTAAAAGATGTTACAGGTGCA
GGTGATTCATTCTGTGCTGCTGTAGTGTATAGCTGGCTAAATGGAATGTCTACAGAAAAT
ATATTAATTGCAGGCATGGTTAACGCAAAGAAAACAATAGAAACAAAATATACAGTTAGA
CAGAATCTAGATCAAAAGCAACTTTATCACGATATGGAGGACTATAAAAATGGCGAATTT
ACAAAAGTATATTGAGTATTCCAGAGAAGTTCAGCAAGCAAGGGATAACAATCAACCGAT
TGTAGCATTAGAATCAACAATTATTTCACATGGTATGCCGTATCCACAAAATGTTGAAAT
GGCAACAACAGTAGAGCAAATTATCAGAGATAATGGTGCCATTCCAGCAACCATAGCAAT
TATCGACGGCAAAATTAAAATTGGTTTAGAAATTGAAGATTTAGAAATACTGGCAACTAG
TAAAGACGTTGCTAAAGTGTCTAGAAGAGATTTAGCAGAAATTGTTGCGATGAAGCGTAT
TGGTGCTACTACTGTAGCGACGACGATGATATGTGCTGCAATGGCTGGTATTCAATTTTT
TGTTACTGGAGGTATTGGTGGTGTCCATAAAGGTGCAGAACATACAATGGACATCTCAGC
AGACTTAGATGAATTGTCTAAAACGAATGTCACTGTTATATGTGCAGGTGCAAAATCAAT
TTTAGACTTACCTAAAACGATGGAATATTTAGAAACAAAAGGTGTTCCAGTCATTGGTTA
TCAAACGAATGAATTACCAGCATTTTTCACTCGCGAAAGCGGTGTTAAGTTAACCAGTTC
GGTTGAAACGCCGGAACTACTAGCTGACATTCATATGACGAAGCAAGCATTGAATCTTGA
AGGTGGGATTGTCGTTGCTAATCCAATTCCACGCGAATATGCTTTGTCAAAAGAATACAT
TGAGACAATCATTAATGAAGCTGTTGACGAAGCGGAAAGTCAAGGAATTAAAGGTAAGGA
TTCAACACCATTCTTGTTAGGGAAAATTGTAGAAAAAACAAATGGCGAAAGTTTAGCAGC
AAATATAAAACTCGTTGAAAACAATGCTGTGTTGGGGGCTAAAATTGCTGTCGCTGTTAA
TAAACTATTGTAGGTGATGATACATGTCTATTTTATTCGCTATCACAGGGGTAGCATTTG
CGCTATTTGTAGCATTTTTATTCAGCTTTGATCGCAAGAATATAGATTTCAGAAAAACAT
TAATTATGATTTTCGTCCAAGTGTTGATTGTGTTATTTATGATGAACACAACGATTGGTT
TGACAATACTAACTGCGCTAGGTTCTTTTTTTGAAGGGTTAATAAATGTTAGTAAAGCAG
GGATAAATTTTGTTTTTGGAGATATACAAAATAAAAATGGCTTTACGTTCTTTTTAAACG
TGTTATTACCATTAGTTTTTATTTCTGTATTAATAGGCATTTTTAATTATATAAAGGTAT
TACCATTTATTATCAAATATGTAGGTATAGCAATTAACAAAATAACTAGAATGGGGCGCT
TAGAAAGTTACTTTGCTATTTCAACAGCAATGTTTGGACAGCCAGAAGTATATTTAACTA
TAAAAGATATTATTCCAAGATTGTCTAGAGCGAAATTATATACAATTGCGACGTCTGGTA
TGAGTGCTGTTAGTATGGCAATGCTAGGTTCATATATGCAAATGATTGAACCTAAATTTG
TAGTTACAGCTGTAATGTTGAATATTTTTAGTGCACTTATAATTGCGAGTGTTATTAATC
CATATAAATCTGATGATAATGATGTTGAAATTGATAATTTAACCAAATCAACGGAAACGA
AATCAGTGAACGAAAAAACAGGGAAGCCTAAGAAAGTCGCCTTTTTCCAAATGATAGGTG
ACAGTGCAATGGATGGATTTAAAATAGCCGTTGTAGTAGCAGTGATGTTGTTAGCGTTTA
TTTCATTAATGGAAGCAATCAATATCATTTTTGGTAGTGTTGGTTTGAATTTTAAACAGC
TTATTGGCTATTTGTTTGCACCAATTGCATTCATAATGGGGATTCCTTGGAGTGAAGCAG
TACCAGCTGGTTCATTAATGGCGACCAAATTAATTACAAATGAGTTTGTAGCAATGTTAG
ATTTTAAAAATGTCCTAGGTGACGTATCAGCTCGAACACAAGGTATTATTTCAGTTTATT
TAGTGAGCTTTGCTAATTTTGGTACGGTTGGCATCATCGTAGGTTCAATTAAAGGTATTA
GTGATAAGCAAGGAGAAAAAGTTGCATCATTTGCCATGAGGTTGCTACTTGGTTCAACAT
TAGCATCAATCATTTCAGGATCAATCATTGGCTTAGTATTATAAATTAATTAAAGTAGTG
AAATATAGTAACGTGATTCAGATGACATAACAGTCGGAACTGAATCACGTTTTTTATAAC
AAAATTAAACCCCATCACCAAGGTGGCACAATAGTGCATGATACCTTACTGATGGGGTTT
CCAACTAACATTACTTTTTCGTAGCAGTTTTTGAAATGTATGTTGATGGTTTATCTTTTT
CAAATATTGTTAATCCCGTAATATCTTTTTTATGTTTTGAAGGGACGATAAAGCTAATTA
CATAAGCAAAGACAAAAGCAACAGTAAATGAAATAGTTGATACATAGAAAGGTGAGTTGC
CTTTACCGACGCCATTATATATGTACGCAAAGATGATACCTAAAATTAATCCGCAAATAA
CACCGAATGTATTTGTACGTTTTGTAAAAATACCGACAGCGAATACACCGGCTAATGGAA
CGCCGAATAACCCAGTAACAAACAAGAATAAGTCCCATAAATCATTTGAATTTGAAGCAA
TTAAGTATAATGACATACCAAAACCAAATATACCTGCGATAATGATGACCAAACGAGCAA
AGTTAACTTCATGTCGCTCGCTACCTTTGCCAAAGAAACGTTGTTTAATATCAATTGAAA
TACAAGCAGAAATAGAATTTAAACTAGATGAAATGGTAGACTGTGCAGCAGCGAAAATAG
CTGCAATGAGTAATCCGGCAACAAAAGGTGGCATCTCAGTCAAAATGAAATATGGCACAA
CAGATGATGTGTTGAAGCCTTTTGGTAAAACAGCTTCATGTGCATAAAATGAGTACAACA
TTGTACCCATACCATAAAATAACGGCGCTGAGATTAATGCTAGAATACCATTTGTCCATA
AAGATTTATTTGTTTCTTTTAAGCTATCAGAAGCTTGATATCTTTGTACGACATCTTGAC
TCGCAGTATATTGATACAAGTTATTAAAAATATTTCCAAGGAAAATAATAGGTATTGCAG
CCGCAGCAGTATTCAATTTCCAATTGTCAGCACTGATTAATTTTTTATGTTCAATTGCAT
CTGCAAGGACAGTACCGAATCCACCTTTAATGTGCATAATACCTAAAATGATAATTACTA
AAGCGCCACCTAATAATATGACACCTTGAATGAAATCACTCCATACAACACCTTCGAATC
CACCTAAAAATGTATATAAAATACATAACAAACCAACGAGTGATGCAACAACGTATGGAT
TCATATCTGATACAGATGTTATCGCTAATGTTGGTAAATATATGACGATTGCAACACGTC
CTAGATGATAAATGACAAATAATAATGAGCCGATAACGCGAATGCTAGGGCCAAATCTAG
CTTCTAAATATTCGTATGCAGATGTTACTTTTAACTTTTTAAAGAAAGGTACATAGAAAT
AAATAAGTAATGGAATTATTGCGACAATGGCAATGTTACCTGCAATGTATGACCAATCTG
TTAAAAATGCTTTCTCTGGTGTCGACATAAATGTAATCGCACTTAACGTAGTAGCATAAA
TGGAAAAACCAACTACCCAAGATGGCAAGCGGCCACTTGCAGTAAAGAAACTATTTGTAC
TTTGACTTGCACGCTTGGTAAAGTAAACGCCAATGAATAACATAGCTAATAGATAAATAA
TAACGGCAACCCAGTTCAATGTGCCAAATCCAACTTCTTTCATGGGCAACTTCCCCTTTA
CAATGTATTGATTCTTTGATGTCTATAAATCGTATTTTGCAATGAGTTGATTTAATGTTT
GTCGATGCGCTTCGTTAAAAGGTTTGAAAGGTCGTTTTGGTAATCCAGCTTCGATACCTC
GATGACGTAATATTTCTTTTAATGTAGGATAGATTCCCATTGATAAAACAGTCTCAATAA
TATCATTGGAATCATGTTGCAGTTGGTAAGCTTCTTGAATTTGACCTTGTTGTGCTAAGT
CGAAGATTTGTCTAGCGCGGCGACCATTAACGTTATATGTAGAACCAATTGCACCATCTA
CGCCAGAAATAGTAGCTTGAACTAACATTTCATCGAAACCAGATAAGATTAATTTGTCTG
GAAATGCTTTTCTAATACGTTCAAGTAAGAAGAAATTCGGTGCTGTATATTTAACACCTA
CTACTTTTTCATGGTTAAATAGTTCGCTGAATTGTTCTATAGAAATATTGACGCCAGTTA
GGTCTGGAATAGCATAAATAATCATATTGTTCTGTGTGGCTTCAATAATGTCGAAATAGT
AATCTCTAATTTCTTCAAAAGTAAATGGATAGTAGAATGGTGTTACGGCAGATAGTGCAT
CATAACCTAATTCTGTCGCATATTTCCCAAGTTCAATGGCTTCATTTAAGTCTAATGAAC
CTACTTGAGCAATCATTTTAACGTTGTCACCAACGGCTTCTTTTGCAATCTTGAAAATTT
GCTTCTTTTGTTCAGTGTTTAATAAAAAGTTTTCACCAGAGCTACCATTTACATAAAGTC
CGTCTAATTCTTCAGTTTCTATGGCGTTTTTAGCGATTTGTTGTAAGCCTTTTTCATTTA
CTTGACCGTTTGCATCGAAAGGAACAAGTAATGCTGCATACAAACCTTTTAAATCTTTGT
TCATTATGAAGTCCCTCCAAAAATCATTTAATAATATAGTTTACAGTTATAATTGTAAAC
GCTATCATGAAATGTAACAATACATTTTTGAAAATGATGGTCATATTTATGTATAATTAA
TGAAAATATTTTTCATAATCAAAAGAACTGGAGTGAATAAGGTGTATTACATAGCAATCG
ACATTGGGGGAACACAAATTAAATCAGCAGTCATTGATAAGCAGTTGAATATGTTTGATT
ATCAACAAATGCCAACACCGGATAATAAAACCGTGCTTATTACTGAAAAAGTATACGAAA
TTGTAACACAATATATGGAAAAATACCGCTTGATTCAGCCTGTTATAGGTATTTCGACAG
CGGGTGTTGTTGACGAGCAAAAAGGGGAAATTGTTTATGCTGGGCCAACTATACCGAATT
ATAAAGGTACGAATTTCAAACGATTACTAAAAGCATTATCGCCATATGTCAAAGTGAGAA
ATGATGTCAACGCAGCGTTATTAGGGGAATTGAAACTATATCAATACCCAGCTGAGCGAA
TTTTCTGTATGACACTAGGTACTGGTATTGGTGGTGCATATAAAAATGACCAAGGACATA
TTGATAATGGAGAGCTACATAAGGCTAATGAAGTGGGTTACTTATTATATCGACCATCGG
ATAATACAACATTTGAGGAACGAGCTGCGACAAGTGCTTTAAAGAAGCGAATGATTGATG
GCGGGTTTACGAGAAGTACGCACGTACCAGTATTATTTGAAGCAGCTGAGGAAGGTGATG
ATATCGCAAAGCATATATTAGATGAATGGGCGGAAGATGTTGCAGAAGGTATAGCACAAA
TACAGATTATTTATGATCCAGGTTTGATATTAATAGGTGGTGGTATTTCAGCACAAGGAG
ATAAATTAATCAAATATATAGAGCCTAAAGTTGCTAATTATCTACCAGCTGACTATAAAT
ATGCACCAATTAGAACAACAAAAAGTAAAAATGACGCAGCATTATATGGCTGTTTGCAAT
AATATTTCAGCGATAAGGACATTGCGTTGTTAGAAGCGATGTTGTTAGAGATTCATTTAA
ATGAAAAGGGGATTTAAACGCGGTTATATAGAGTGAAGATAATTAGTAATAGGACGTATC
ATGATAACGCAAAAGCTTATAGCGGTTTGAGGAAATGGCATGGAAATATTTTATTTGCGC
CTATTACAAGTACGTAATGGATAAAACTCAATAATATGAATGATATGCTGAAGTAACACC
AATAATATATGAAGTATTTTTAAAAATTGAAAAACACCTGTCAACATGAAATAGCAACAA
CCGTGATTGCCATCAGTTACAGGTGTAGTTATATATATTAACAATTATTTATTGTCCAAA
ATAATGGACTTTGTATGCTGGTATGTGTCACTTAGATGGCTATTTTCTAATAAATGATAG
CTCACAATATCAATTAAAAATAGTGTCGCAATTTGTGTGTTAATAAATCGATGGTCGGTA
TTACGAGATTGATCAGTTGTTAATAATACTAAATCAGCACAATCTGTCAGTTTACTACCT
TCGAAATTTGTAATGGCAACGACATATGCACCATGAGATTTGGCTACTTCCGCTGCTGAA
ATTAATTCTGAAGTATTACCACTATTTGACATAGCGATAAACATGTCCGAATTAGATAGT
AGGGATGCAGATATTTTCATTAAATGTGAATCGGTTGTGACATTACCTCTTAGCCCCATA
CGAATTGTTCGATAATAAAATTCTGTAGCAGATAGTCCAGAACTACCTAATCCCGCGAAC
AATATTTGACGACTTGATTGTAATTTATCAATAAAAGTTTGGATAATGTCATTATCAATA
AATTCACCTGTTTGTTGAAGCATTTGTTGATGGTATTTATGAATCCTTTGAATGATTGGA
CTATTTTCTATAACTGTTTCTGTCATTTCTTGTTGGATATTAAATTTTAAATCTTGAAAA
TTTTCGTAGTCCAGTTTATGACTAAAGCGTGTCATTGTAGCTGGAGATGTGCCAATGGCA
TGTGCTAAGGAGTTGATGGTTGAAAAGGCATCACTATATCCATGTTTTCTAATATAGTTG
ACTATTTGTTTGTCTGTTTTTGTAAATAAATGTTGATGGCGCTGAACGCGATTCTCAAAT
TTCATTGTGTCACCCCTTAATATTGATGATTACTATTATATATGAAAAATATTTTCAAGA
TAGTAAAAAGCATTGATAAAAATTATCTTAATGATATATTTTAGATGACTTTAAGTGAAA
AAATGATTATGGAGTGAAGAATAATGTTACCACATGGTTTAATTGTATCTTGTCAGGCGC
TACCTGACGAGCCGTTACATTCATCGTTTATAATGTCTAAAATGGCATTAGCTGCGTATG
AAGGTGGGGCTGTAGGTATTAGAGCAAATACTAAAGAAGATATTTTAGAAATTAAAAAGA
CAGTAGATTTACCAGTCATTGGTATTGTAAAACATGATTATGACGGATCAGATGTTTTCA
TTACAGCAACGTCAAAAGAAGTAGACGAATTGATTGAAAGTCAATGTGAAGTAATCGCAT
TGGATGCTACGATGCAGCGACGTCCAAAAGAAACGTTAGACGAATTGGTAGCTTACATTA
GACAACATGCACCTAATGTTGAAATTATGGCTGATATCGCAACGGTTGAAGAAGCGAAAA
ATGCAGAACGTCTTGGTTTTGATTATATTGGTACGACGTTACATGGATATACTAGCTATA
CAAAAGGGCAGTTATTATATCAAGATGATTTCCAATTTTTAAAAGATGTACTAAATAGTG
TTGAAGCGAAAGTTATTGCAGAAGGCAATGTTATTACACCAGATATGTACAAACGTGTTA
TGGATTTAGGTGTTCATTGTTCAGTTGTAGGTGGTGCAATTACGCGACCAAAAGAAATTA
CGAAACGATTTGTACAAGTTATGGAAGATGAATAATTGAAAATAAAAAGCGAGATGCCAG
TGATTATATAAATAAACCTGTTAATATAAGAGCGGTTTATGATTAGGTAATGGCCATCTC
GCTTTATTGTGTTAACTGTAACATTAAAATGAGCTTATCCAAATATGAATAACGCAAATG
GAATTGTAATTAATAGGGATAATGCTACTCGTAAAAACCAAATAATGACTAACTTCCAAA
CAGGAATTTTAATTTCTGTTGCTAAAATACATGGCACTAAAGCTGAGAAAAAGATCACTG
CTGAAACACTTACAACACCAACTACAAATTTTGTACTCATAGCAGCTTTAGCAACTAATA
ATGATGGTAAAAACATTTCTACAATTGAAATTGCTGAAGCTTTTGCGAGCAATACTTGAT
CTGGTATTGGGAAAATATAAATAAATGGATAATAAATATAGCCTAGCCAATCGATAAGTG
GTGTATAGTTTGCTACAATCAGTCCCAAAAACCCTATCGATAAAATTGAAGGTAGAATAC
CGACAGTCATTTCTAATCCATCTTTAAGGTTATCCCAAATATTCTTCAATAGAGACGGTG
TTGATGCGTTTTGTTTCATTGCTTCTGCATAAGCAGTTTTTAGTCTACTTCCTTCTATAG
CTACTTCTTTGTCGCCTTCTTGGCCGTTATAATATTCCGTCGATTCATTAGCAATTGGTG
GTAACCAAGCTGTAATGGCAGTCACGATAAATGTAATAACCAATGTCGCCCAGAAATATA
AGTTCCAATGAGACATTAAATTTAAAGTTTTAGCTACGATAATCATAAATGTTGCTGAAA
CTGTTGAGAAACCCGTTGCGATAATTGTTGCTTCTCTTTTGTTATACATACCTTGCTTAT
AAACTCGATTTGTAATTAATAATCCTAAAGAATAACTACCAACAAATGAAGCAACTGCAT
CAATTGCTGACTTACCAGGCGTTTTAAATATAGGTCGCATAATGGGTTCCATATAGACAC
CGACAAACTCAAGTAATCCATAACCTACTAATAGAGAAAGTGCAATTGCACCAACAGGAA
TTAAAATGCTAAGTGGCATCATTAATTTTTCAAACAGAAATGGACCATAGTTTGCTTTAA
ATAATAATGAGGGACCTATGTTAAACACGTACATAATACCGATAACTGCCCCTGCGACTT
TAAATAATGTAATGATAAAGTTAGTTATAGAAGTCATAAAAGTACGTCTAACTAATGGTA
ATGCTGCACCAATAAGTATCATAATAAGTGCTACATATGGCATGAGTGAACCTAATAATG
AGCGAATTGCTAGATGAACATGATCTACTAATATTGTATTGTTTTTACTGATAGTAAAAG
GTACGAAAAAGCAAAGTATACCAATCAAGCTATAGACATAAAAACGCCATGCACTTGGTT
GTTGTGCATTTAAACGTTGATTATTCATTAAAACAACCCCTTTGTTTAAGTGAATATAAA
AGATAAGTGATGCATATGCCCCTTTATTACATCAACATTCTAATTTAGAAAAATCTGAAA
ACTTATTTTAATTGTATAGTTTGATGCATTTACCGACCAATACAAATTAACTAATTATAT
ATAACTTAAAACTATATTGAATCTTAAAATATGAAGGGCATTTAATTGTTGAATAGGATT
TGAAAGTGAAAAAACAAAGCATTATAAATTTTATAAAGAGATGGTTTGAAAAAATATGGT
GAGATTATAAGAACATATTATTAACTTTTTATTAATTTTGTAATATGAATTAAAAACAAA
TATATGTCATGTTATATTGGATGTGCAGTTGTTTTTCATTCTCAATAGGGGGTCTAAAAA
ATACTTTTGAGGTGATTATATGATAAGAGAACAAGAGAGAAGAAAGTATAGTATCAGAAA
GTATTCTATTGGTGTGGTGTCAGTGCTAGCAGCAACAGTGTTTGTTGTATCAACACATGA
TGCAAAAGCTGCAGAAAAAATGCCGACATCACTGTCAGGGACACAACAAGAAAAATTGAA
TCAATCGGGAGAACATAGGGATATCCATCGATTACAACAAGATGAACAGTCATTAAGGCA
ATTAAACGATGCGCACAAAATAGATAGCGAAAGTCAAATTGGCAGACAAGCTAACGATGC
GCTTCAATCATCAAAACAACAACCGACAAAAGACGATAAAACAGATAAATCACAAAATAA
TAACAAAGTAACACAAAATGCTGATCAACAAAATGTCAAACAATTATCTAAAGATAATTC
GAATAAAAATACTAAAAATCAAGATGCTATTAAACAAAATGATAGTCGTGCAGAACAGGA
TAATTCAAAATCAAATGCAGATGAAAAAGAAGTTGATAAATCGCAACCATCTGTTCAGAC
ACAAATATCGACAACGCAAGATGATAAAGCAACATCAGCTTCAACTACACCCTCATCAAA
AGAAAAGACTACAACTGCATCGGAAGTACAAGATGCATCCACAAATAAAAATGTAAATCA
ACAGGACACACATCCAGTATCACAGCAAATTAAGGATGCTAAGCAAGATGATGCTGTTCG
CCAAAGACAAGATAAACCGCTAGTTAATGATTTAAGTAAACATAACAATACTCAAAACTC
CCCAATAATACCGACAGATAAAAATACGGATAATCAAAGACTAATTAAAGATGCACTTTT
AGCACCTAAAACACGTGCAACAACAAAGGTAGCAACAGCAGATGCTAAAAAGATACATCC
GCTTAAAGCAAATCAAGTTCAACCACTCAACAAGTATCCAGTTGTATTTGTACATGGCTT
TTTAGGATTAGTTGGTGACAATGCACCGGCATTATATCCGAATTACTGGGGTGGTAATAA
GTTTAAAGTTATAGAAGAACTGAAAAAACAAGGCTATAACGTACATCAAGCAAGTGTCGG
AGCTTTTAGTAGTAATCATGATCGCGCTGTAGAACTTTATTATTATATTAAAGGTGGACG
CGTTGATTATGGCGCAGCTCATGCCGCAAAATACGGACATGAACGATATGGCAAAACATA
CAAAGGTATTATGCCCGATTGGGAACCAGGCAAAAAAGTACATCTGGTTGGACATAGTAT
GGGTGGTCAAACCATTCGTTTAATGGAAGAATTTTTAAGGAATGGTAATCAAGAAGAAAT
TGCTTACCATAAGGCGCATGGTGGCGAAATATCACCATTATTTGTTGGAGGTAAGAATAA
TATGGTTGCCTCGATTACAACATTAGGTACGCCACATAACGGTTCACAAGCGGCAGATAA
ATTTGGAAATACAGAGACTGTTAGAAAAATTATGTATGCATTGAATCGAATTGCAGGTAA
TAAATATTCAAATATCGATTTAGGTTTAACGCAATGGGGCTTTAAACAGTTGCCGAATGA
AAGTTATATTGACTATATGAAACGCGTAGGTAACAGTAAAATTTGGACGACAACAGATAA
CGCAGCATATGATTTAACATTAGACGGATCTGCCAAATTGAATGCAATGACGAGTATGAA
TCCTAATATTACGTATACGACTTATACAGGTGTGTCTTCGCATACTGGACCATTAGGATA
TGAAAATCCGGATATAGGTACATTCTTTTTAATGGATGCAACAAGTAGAATTATCGGACA
TGATGCAAGAGAAGAGTGGCGTAAAAATGATGGTGTTGTGCCGGTGATTTCATCGTTACA
TCCATCAAATCAGCCATTTGTAAATGTTACATCTGAAGAGCCGGCGACACGAAGAGGTAT
TTGGCAAGTCAAACCAATTTTACAAGGTTGGGATCACGTCGACTTTATCGGGATAGATTT
TGCGGATTTTAAACGAAAAGGTGCAGAACTCGCAAACTTCTATACAGGTATTATTAATGA
CTTGTTGCGTGTTGAAGCAACTGATGAAAAAGGCGCGCAATTGAAAGCAAGTTAATTTAT
TTGAAATGATGATTGACACGTTAAATGTGTTTTGAAAATCATGTTTAGGTATATAGATTG
ATTCGCATTATTGAGTTATAAATTAAAGGATATAAGAAAAATGAAACGCCTATCTCATTA
GAAAATCAAAGAGATAGGCGTTTTTGCTTATGATTGGGATAAATTGTATTGTTAATAGTG
TTTGTCGGATTACCCTTTATCATGATGACATATTGATTTTTTGGAAAAGTGAATGGATCT
TACTTCGTTATTATAGCGTTCAAGAAAGCAACGACTTTATGATAAACGGTTATTGCTTCA
TCATTTGGTCTACGGTCAAAATCATGCTCGTTTTTACTTAATCGTTCAAATGTAGTATTT
GGAACATGGTTCATTATATGTTCACTTTCCTCAATAGGAACATCATAGTCGCCAATACAA
TGCGCAATAAACACTGGTGGTAATGTTTTAAGCTCATGTGAAGCTATATTATATTTTGAA
TCAGTATAATCAGTGACATTAATCATATTCATCCATTCTCCAGTACCACGCGCATAAACG
TATATTAAGAATCTTTGTGCGATTTGATCTTGAATAATTGGTGTTGGTGAAGTTAGTTGT
TTAACCATAGATTCATTTACACTTCGGGCTATCTTAGCGTAGTAATCATTTTGAATTTTA
AAAGGTTCCGTGTCGATTCGACTATAGCCATAAAAATCAATAACGCCATCAATGTCTCTA
TTTCTTGCAATTAATAAACTTAAATATGCGCCAGATGATCTGCCAAATGTGAAAATAGGG
GTATTAGGATATAGTAATTTAATATCATCAAAAGATGTGAAAATATCATCAATAATACAA
TCTAGACTTACTTCTGGAGATAAACGATAACTCAACTGAACTAAGTCGTATTGTTCAGTA
AGTATATCGATATATTGTTGTGATAAATCATTTGCATTGCCAAACATTAGACCACCACCA
TGTATATACACAATAGCTCCTTTTGTCGGCTGTTTTTTCGCTTTAATAATTGTATAAGGT
AATGTAAAAGCATCTATAGTAGTTACTTTATCTTTAATTTCAGTCACGATTTAATAAACT
CCTTGCTTTTAATAATGGTTCAATTATAACACTGTCTTAAATTATCTATGCAATATCGGC
TTAGGAGGATGAATCATTATAATTTTGTTCTAATTGACGTAAGGCATCGCGTGTATTCTT
TTTAAGCCCCTCACCATAATCCATCATTTTAACAATATCTTTAAAAGCAGCACGCGGAAT
AGCTAAATCTTCTAAATCATTCATAGAAAATTCAAGGTCAATATCATTTGGTCGTTGCGC
TGCAAGTTTATGTACAAAGTCAGGTTCCGTTACAAAAGGTGAAGACATACCGACCATATC
TGCATGTTGTAAAGCTTCTAATGCAGATTCTGGAGAATTTATACCTCCACTGGCAATTAA
TGGGATGCGATCGGCTAAATGTTCATAGACAATTTGATTTACAGGACGACCAAAATGTTT
GCCAGGTGTCCTTGACGTGTTTTGATAAATTTGGCGTCCCCAACTAGCAATTGCTAAATA
TTGGATATTGGCAATTTCCATTACCCAATCTAATAGTTGATTGAATTCATCGATGGTATA
TCCTAAATCACTACCTCTTGTTTCTTCTGGTGTTGCACGAAAGCCCAAAATAAATTTGGC
AGGTGCTTCTTTATCAATCACATCTTGTACTGCACGCATAACTTCTAGGCACAATCTTGC
GCGATTTTCTAATGTGTCAAAACCATATTGATCTGTACGCTGATTTGAAAATGTTGAGAA
AAATGTTTGGATGAGTAAACGTTGCGCAATTGAAATTTCCACACCATCAAATCCTGCTTT
AATCGCTCGTAATGTAGCGTCGCGATATTGTTGAATGATTTCATTGATTTTATCTTGTGT
CATAGCAATGACTTCATGTTGAATGGGCGAATGTAATGTCATTGGACTAGGTCCATATAC
TTTTCCATAATTTAAAATTGCTTGATTTGAAAAACGACCAGCATGAGCTAGTTGAATTAT
AGCGAGATTATCATGTTGTTTCATGGTAGTTGCCATGTCGGTTAATCCTCGAATACATGC
ATCATGATCAATGTTGAACCCATATTCAAATAGTTGACCATATGGCTCAATGTAGGCAGC
ACCAGTTACTTGCATGCCAGCTGAATTAGAGCGACGTGCAGCATAAGCTAAGTCTGCTTG
AGTAATATATCCATCTTTTGTAGATGAATTTACGGTCATCGGTGATAATACAAAACGATT
TGCTACTTTGATGCCATTAGGTAATTGGAGTGGTTGTAAAAGTGGTTTGTATCGGTACAT
GCAATTTTTCCTTTTCTATTCGATATTGTTTTCAAAGTACCATGTAAAGCTTGAATAATC
AAACATGAGTAAGAATTCTCATGTAGCGTGTTAATTAGAATTTTATAATAGTAGGGAATT
TACAGTACGATATTAATATATGGAAAATGTGAGTCATATTATGAAAAAATGAAGCGAAAA
GATATAAAATCTAATTGAAAAACGTTATCATATACGTGGGTATCATAAATGGGAATGGTT
AATAGAAAGTTATAATGTTATGTCACTTTTATATCAAATAATAGTTTGGAGATGAGGGTT
TGGTTGAGTTAAGCGTATTAGATTATGCCTTAATAGATGAAGGCAAGGATGCGCAAATGG
CATTGCAAGATTCAGTAACACTTGCGAAATTAGCAGATCGACTTGGTTATAAACGTATTT
GGTTTACTGAACATCATAATGTGCCTGCGTTTGCATGTAGCAGTCCAGAACTGATGATGA
TGCATATTTTGTCAAAGACATCACGAATTCGTGTTGGTTCTGGTGGTGTGATGTTACCGC
ATTATAGTCCTTATAAAATTGCTGAGCATTTTAGAATGTTGTCAGCCTTATACCCCAATC
GCGTTGATTTAGGTATTGGAAATAATCCAGGTACTTCGATGGTAAAACAAGCATTAGATG
GTGAAAATCCAACCTATGATAATTACGGGGAATCAATTAAGTTATTGCGTCAATTTGTTA
CCACAACAGAAAAACCAAGTGCACATAATTTAGGTGTACAGCCACATGTGCCTCATTTTC
CTGAAATGTGGTTATTAAGTAGCAGTCTATCATCTGCCAAAATAGCAGCAGAACAAGGTA
TAGGGCTATCTGTTGGAACATTTTTACTGCCAAATAAAGAAATGATCCAGTCTACAAAGC
ATAACATTGACATTTATAAATCGGATTTCCAAGTGTCAACACTTAAAATGAATGCAAAGG
TGATGACATCAGTGTTTGTTATCGTAGCTGATAAGGAAGAAGATGTTGATGAATTACAAC
ATGCCTTAGACGTCTGGTTATTGGGAAAATTACAATTTGCAGAGTTTGACCACTTTCCTT
CAGTGAAAACAGCACTAAATTATAAATTGAACGAGCGGGATAAAGAGATGATTCAAGCGC
ATCGTGCACGTATAATGGCAGGGACAAAAGATCAAGTTAAAGCACAACTAGATGATTTTA
TTGCTACGTTTGAAGTTGATGAAATGTTAGTAGCACCATTAATTCCTGGCATTGAACAGC
GTTGCAAAACATTAGAATTACTAGCAGAGGTTTATTTATAACACTTTTAAGTAGAAGAGA
AAGGATGAGGCTTAGATGAAAAAGTTAGCCAATTATTTATGGGTAGAAAAAGTTGGGGAT
CTATATGTATTTAGTATGACGCCTGAATTACAAGATGACATTGGAACGGTAGGTTACGTA
GAATTTGTAAGTCCAGATGAGGTGAAAGTCGATGATGAAATCGTTAGTATTGAAGCATCG
AAAACGGTGATTGATGTACAGACGCCTTTGTCAGGAACGATTGTTGAGCGTAATACGAAA
GCGGAAGACGAACCAAACATTTTAAATTCTGAAAAGCCAGAAGAAAATTGGCTGTTCAAG
TTGGATGATGTGGATAAAGAAGCGTTCAATGCATTACCGGAGGCGTAAATGAAGACGTTG
AAGACAAATGAAGAACGATTAGAATATTTAATCGATTATATGAGACGAGAGCGAAATGAC
AATGATGAGTTAGAAATGCCAACATCATTTGAAGCATTGTGGGAACTTTATCGAGGTTTG
GCTAACGTAAGACCAGCTTTACCTGTTAGCGAGACCTATTTAGCCGTTCAAGATGCTTTG
TTAAGTGAATTAAATCAGCAACATGTGATGGATATTAATGATTTGTCGCCAAGAAAAGAT
GCCAACATTTTTGTTTGGCAAGGTGACATTACAACATTGAAAATTGATGCAATTGTCAAT
GCCGCGAATAGCCGTTTCTTAGGATGTATGCAAGCAAATCATGATTGTATTGATAATATT
ATTCATACAAAAGCAGGTGTCCAAGTTCGATTAGATTGTGCAGATATTATTCAACGACAA
GGGCGCAAAGAAAGCGTTGGTAACGCTAAAATGACGCGCGCATACAATTTGCCTGCAAAG
TATATTATTCATACGGTAGGACCACGAATACGTCGATTGCCTGTTTCACAGATGAATCGT
GACTTGTTAGCTAAATGCTATTTGAGTTGTCTTAAACTAGCTGATCAAGAAAGGCTAAAC
CATATTGCATTTTGTTGTATTTCAACAGGCGTTTTTGCTTTTCCTCAAGATGAAGCAGCA
GAAATAGCGATTCAAACAGTACAACAGTATCTCACTGATACAAAATCAAAATTGAAAGTT
GTATTTAATGTCTTTACAGAAAAGGATTTAGAATTGTATGAGGAGGCATTTAATCGTGAT
ACAGAGAAGTAAATGGCAAGCGATGTCTCTTTTTACAAATGAAAATACAACACAAGCGAA
TGTATTACGTACTGCAATTGAGGAAGCGGAGGCAATAGTTATTGGTATTGGTGCAGGTAT
GTCTGCATCTGACGGTTTTACATATGTAGGAGAGCGTTTTACGAAAAACTTTCCAGACTT
TATTGAAAAGTATCGTTTCTTTGATATGTTGCAAGCGAGTTTGTATTCGTACAGTAGTTG
GCAAGAATATTGGGCATTTGAGAGTCGCTTTATCAAATTGAATTATTTAGATCAACCTGT
AGGTCAGTCTTACCTCGCTTTAAAAGCATTAATAGAAGATAAACAATATCACATCATAAC
TACGAATGCAGATAATGCTTTTGAGGTTGCTGACTATGATATGACTCATGTATTTCATAT
ACAAGGAGAGTATATTTTGCAGCAATGTAGTCAGCATTGTCACGCGCAAACATATCGTAA
TGATGACTTAATTCGTAAAATGGTCGTGGCACAACAAGACATGCGTATACCTTGGGATAT
GATTCCAAGATGTCCAAAATGTGATGCACCAATGGAAGTCAATAAACGTAAAGCAGAAGT
TGGTATGGTTGAAGATGCAGATTTTCAGGCACAGTTACAACGTTATAATGCATTTCTAGA
GCAGCATCAAAGTAATAAAGTATTGTATTTGGAAATCGGAATTGGTTATACAACCCCACA
GTTTGTAAAGCATCCTTTTCAGCGTATGACACGTAAAAATGAAAATGCACTTTATATGAC
AATGAATAAAAAAGCGTATCGAATTCCAAATTCGATTCAAGATCGTACAATCCATTTAAC
CGATGATATTTCAACTTTAATTACAACAGCACAACGAAAAATAACAACTTAGGAGAAACA
TAAGATGTATTTAATAGAACCCATTCGAAACGGAAAATATATTACTGACGGTGCGGTTGC
GCTAGCAATGCAAGTGTATGTTAATCAGAATATTTTTTTAGGGGAAGATATTTTATTCCC
TTATTATTGTGAACCAAAAGTGGAAATTGGTCGTTTTCAAAATACAGCAATCGAAGTGAA
TCAAGATTATATAGATGAACACCATATTCAAGTAGTTCGCAGAGATACTGGTGGTGGCGC
TGTATATGTTGATAAAGGTGCCGTCAACATGTGTTGTATTTTAGAACAAGATACATCGAT
TTATGGTGATTTTCAACGATTTTATCAGCCGGCAATTAAGGCGTTGCATAAACTAGGTGC
AACAGATGTTATACAGAGTGGCAGAAATGATTTAACACTTAACGGTAAAAAAGTATCAGG
TGCGGCAATGACATTAATGAATAATCGTATTTATGGCGGTTATTCTTTATTGCTTGATGT
CAATTATGAGGCGATGGATAAGGTGTTAAAACCAAATCGTAAAAAGATTGCATCGAAAGG
TATTAAATCAGTACGAGCACGCGTAGGTCATCTTCGAGAAGCACTTGATGAACCATATCG
TGATATAACAATTGAAGCATTCAAAAATTTAATGGTGACACAGATTTTGGGAATCAATGA
CATTAAAGAGGCGAAACGATATGAATTAACGGATACAGATTGGGAAGCGATTGATGAATT
AGCTGATAAAAAGTATAAAAATTGGGATTGGAATTATGGCAAGTCACCTAAATATGAATA
CAATCGAAGTGAAAGATTATCATCAGGTACGGTAGACATTACAATTTCTGTTGAACAAAA
TCGTATCGCAGATTGTCGTATTTATGGGGATTTCTTTGGACAAGGTGATATTAAAGATGT
GGAACAAGCGCTACAAGGTACAAAAATGACAAGAGAAGATTTATTGCATCAATTAAATAA
TATAGACATTACTTATTATTTTGGTGATGTCACTGCCGAAGTATTAGTGGATATGATTTT
AAGTTAATATTGCTATTGTATGTATAGTGAATCGTTGAAGGTGTTTGTTTAATCTTGAAA
AGGTGACCATAGTATTTGGTGAGGATTGAACATATGAATGTAAATTATTGCATTTAACTA
TTCAAAATATGATATTTATCTGGTTTTTGTTTCTGAATGATTGGGTATTTGAAAATAGAT
GAGTTTAATATTTTAAGGAATATAATAATTTTTACTTTTACAATTCATATAGAATATTAA
ATAATATAAGTCTATTGAGATATACAAAAATTTAATGACTGTTATAATGGACAATCTATA
GAGACAAAGAGGAGATTATATCATGAATAATAAAGTGTTGGTAACAGGTGGTACTGGTTT
TGTTGGTATGCGTATTATTTCGCGATTATTAGAACAAGGTTATGATGTGCAAACGACGAT
ACGTGATTTAAGTAAAGCTGATAAAGTAATTAAAACGATGCAAGACAATGGTGTTTCAAC
AGATAAACTTGCATTTGTTGAAGCGGATTTATCACAAGATGAACATTGGGATGAAGCAAT
GAAAGGTTGCAAGTATGTTTTGAGTGTGGCATCTCCGGTGTTTTTCGGTAAAACAGACGA
TGCAGAAGTGATGGCGAAGCCTGCCATTGAAGGTATACAACGTATATTGAGAGCGGCGCA
ACATGCGGGTGTTAAACGTGTGGTAATGACTGCAAACTTTGGTGCAGTTGGTTTTAGTAA
TAAAGATAAAAATTCAATCACAAACGAAAGTAATTGGACAAATCAAGATGAACCAGGCTT
ATCAGTATATGAAAAATCAAAATTGTTAGCTGAAAAGGCGGCATGGAATTTTGTTGAGAA
TGAAAATACGACAGTAGAATTTGCTACAATAAATCCAGTTGCTATTTTCGGTCCATCATT
AGATTCACATGTTTCAGGAAGTTTCCATTTGTTAGAAAACTTATTAAATGGTTCGATGAA
ACGTGTACCGCAAATTCCATTAAATGTTGTTGATGTTAGAGATGTAGCTGAACTACATAT
TTTGGCAATGACAAATGAACAGGCTAATGGTAAAAGATTTATTGCTACGGCTGATGGACA
AATTAATTTGTTGGAAATTGCAAAATTAATTAAAGAAAAACGACCTGAAATAGCTCAAAA
AGTTTCTGTTAAAAAATTACCAGACTTTATTTTGAGTCTAGGTTCTAAATTTAATCATCA
AGCTAAAGAAGGTAAACTTTTATTAGACATGAATCGAAATGTGAGTAACGAACGTGCAAA
AATATTACTTGGGTGGGAACCGATTGCCACTCAAGAAGAAGCTATTTTAGCTGCTGTAGA
TAGTATGGCTAAATATCATTTAATATAATATAAAACACCGTCCAAAAATAAGTGGCTTGC
CTTTGATAGAAGGAAAGTACACGTTACTTGTGACGGTGTTTTTGTTTGTATATTATTGTT
GTGCTTTTTGACGGCCTTTTAATAAAATCGCTGTAGCTCCAACGATGATAATAAATAGAA
CAGCACCAAATAATCCCATATATTTTACTGCGTTACCAAATACAATGCCGACAGCTAAAA
AGTCTGTATCGGAGAATGTTGTTGCGGCACCACCTAATTCACCTAAAAATGGTAAGAATA
ATAATGGCAAGAATGTAATCAAGATACCATTAAGAGCAGCACCTGCAACAGCACCTTTAA
TACCACCTCTTGCGTTACCAAAGACTGCGGCAGTTGCACCTAAGAAGAAGTGGGCCACAA
CGCCTGGTAAAATAACGACGCCACCAAATAAGAATAGGATAAACATACCAATGACACCTG
TAATAAAGCTGACAAAGAACCCAATTAAGACAGCGTTCTGTGCATAAGGAAACACAATAG
GGCAGTCTAATGCAGGCTTAGAATTTGGTACAAGTTTTTCAGAGATACCTTTAAATGCTG
GAACGATTTCAGCTAAGATTAATCGAACGCCAGTTAATATGATAAATACACCAGCAGCAA
ATGTTACACCTTGAATTAATGAGAAAACAATAAAGTTTTGTCCATTGCTAATTGATTGAT
GTACATAACTGACACCTGCAAATAAACAAGCAATGAAATAGAGTAATGCCATTGTAATAG
AAATACTAATTGTACTTTCTCTTAAAAAACTTAATCCTTTAGGGAATTTAATATCTTCTG
TTGATTTAGATTTCCCTTTGAATAATTGACCTACGGCACCTGCAGCAAAGTAGCTGATTG
AACCAAAATGCCCTAATGCCACTTGATCATTGCCAGTAATTTTACGCATCGTAGGTTGGA
GTAATGCAGGTAAGACTGCCATGATTAAGCCTAATACGAGTGCGCCGATAACAATCGTTA
GCCATCCCTTAATATGACTCACCGTTAAAATAATTGCTAAAAATGCTGCCATGTAAAATG
TATGGTGGCCTGTTAAAAAGATATATTTTAAGTTAGTAAAACGTGCAATTAAGATATTCA
CGATCATGCCACAGACCATGATAAGTGCGGCTGTTGTTCCGAAATCTTTTAAGGCAAGTG
AAACAATAGCTTCATTATTTGGAACAATGCCTTGAACACCGAAAGCATGCTGGAATATTT
TCCCAAAAGGTTCAAGTGAACGAACAACTACGTCGGCACCGGCACTTAAAATTAAGAATC
CTAATATAGTTTTAATGGTACCTGAAGTGATTGTAGCTGCAGGTTTTTTCTGAACGATTA
AACCGATAAAAGCAATAAGGGCAACAAGAATTGCTGGTTGACTTAAAATATCGACAATGA
AATTAAGGATTGATTGCATAGGTCTAGCCTCCTTTAAATAATGTTAAGTTGTTGTAATTT
TTCCTCAAGCTTTTGTTGTAATTCTTCTTTATCTAAAATGTTATCAAGTACTAAGACTTC
CCCTAGACGTTCGGCATTTTCAGCTAAATCTCTACCGCAAATAAATAAGTCTGCCATTTC
TGGACTAGCGGTCATAATGTCACTGTGCTCAACTTCAATATCTGAAGGTGCATTTAATTG
TCTCAATGCTTCTTGTGCATTCATTTCTACCATAAAACTACTACCTAAGCCGTGGCCACA
TACTACTAAAATTTTCATATTAATCATGCTCCTTTAAAATAGTTGTAATTTCTTGTACAT
TCTTTGCATTTAATAATTGCTGGACTGTTTGATTATCGCCCAATATTGTTGCTAAAATTT
GCAATATAGATAAGTGTGAATGATTGTCGATGGCACTCAATACGAATATGAGTGATGCGT
AATGGTCTTCATCGCAAAATGCCACGTGTTGATTCAACTTTAATAGACTTAATCCAACTT
GATGCACGTTATTATTGGGACGTGCATGTGCAATTGCAATTTCAGGTGCGATAACGATGT
ATGGTCCTAGTTCATTTACACTTTCAATCATTGCTTCAACATAACCTTGTTCAATAACTT
GTTCTTGTAATAAAGGTTGAGAAGCAATAGTAATGGCTTCATTCCAATTATTGACTTGTT
CTTTTACAATGATGCGTTTTGTGGACAAAATATCTAATGCCACGATGTTAAACCTCCTTT
GACTTAGTTACAGCGATGTGTTGCTTAATTTTACAAATTTTCCCATCTAAGAAATCTTGA
CGCGATAAGTCGTTGCTTAATAGTTCACTTAGTTGTCCTAGTGCTTTTAAATGTGCATTA
GGATGGTCTGTTGCCAATGTAATCACAAGGTATACGGGATCGTTAGCTTTACTACCAAAT
TCAACACCTTCAGTAAAATAAGTTAATGAAAAACCGACACCATTGTGTACATAATCAGTT
CCAGCGTGAATTAGAGAAATGTGTGGACTAATCACCATATATGATCCAAATTGCTCGAAT
TGATTTAAAATTGCTTCTATATAATTAGGTCCAACAATATCATCTTTAATTAAAGGTTGT
ACTGATACAGTAACTGCTTCATTAATTGATAGAGATTGTGTGTTTTTATTAATACGGTGT
TCAGGTAATAAATCAGCTAGTGACTCGCCGTCATTTACCATTTTTATCACACGCTTTTCT
CTATCATCATTTATGATTTGATTTAATTTTTGACGTGATTGCCCATTGATGAATGGGTCG
ACGTTTATAACTGGTACTACTGAAATATCGCACGGTACGGTTGAAATCACGTAGTCGATG
TTATTTTGAATTAACTGCTTTTCATCTAACTGATAGATAGAATAAGCGTCCCAAATATTA
AATTCAGGATAAAGATGATTTAATTTGGATTTTAAAAGTTGAGATGTGCCAATACCTGAT
CCACAAAGTAAGACAACTTTAATCATCAATTGCTTATTTGTGACGACACGTTCCATACTT
GATGCAAAGTGAATTGCAATAAATGTTAATTCATCTTCATTGAAACGAATCGCTGTATCT
TTTTCTATCGTACTAATATGTTTGCTAATTGCATCGACAACTTGAGGGTAGCGTTTATGC
ACTTCTTGTTTTAACGGATTAGCTTGTATCATATCGTATTTAATTCGATGTATAGCCGGC
TTTATATGTGTAAGTAAACTAGTATGCAGTTTATGGTCATTTGACATGTCAATTCCTAAC
TCTTGACTAACACAAGTAATGAATTCTTGGATGTTTCTAGATAAAACATGTTGTTCATTT
ATATTTGTAGATATAGTGTGATCAGTCATTTTTGAACCTAGTAAATGTAACGTGATGAAA
ATAATCTCAGATTCTGGAAAATTGACATTACAACTGTTTTCCAAGTTTTCTTTAATCTTT
GAAGCTATAGCATACTGTTTAGTATGGCGCCACTTATCAATTTCTTTTGTAGGTATATCG
AATGAAAAATTTTCGTTTAGTCGCTGGATCGCAATAAGTATATGATAAATTAAGCCGTCA
ATGGCCGACTGAACCAGGTGATAATTTTCACGATTTAATGTAGTAATTATAGCTTGTCTT
ACAATTGCAATAGATTGCGAATTGAAAATATCTGCTTCGATAAATGGCGCTGCTTGTTTC
ATGTATTGACGAATAAAATGAGCATAAGCTTTCCGATATTGATCTTCTTCACCAATAATA
ATAAATCCCTTATTATGAATATAATTTAGCTTCAAATGATAATGGGCTAATCGCTTTTGA
ATAATTTTAATGTCATCAGCAATGGTACGACGAGAAACATTGACGTCGTGGGCAAGCTGT
TTTGTTGAAATTGGCTCAGTTGTTTCGAATAATTTTAAAGCGATATGAGTCAGTCGTTCA
TCTTTTGAAAAGTGAATTTGATTTGTTATGCGTTGCTCTAATTCATTTAAAAGTGTTGAG
TGATTAGTTATTATTTTAATGCCAGCTGCTTTATTGCGAATGACTTGATATTGGTACGTC
TCTGCATATTGTTCGATGTACGATATATCATATTGAATGGTACGTGGCGTTACACCGAGT
TGGTCAGCGATATTGTTGATTGGGATAAACGTTTGTTCTTGAACTAAAAGATACAAAATT
TCAATTTGTCTAAGACTTAGCAACGTAATTTCCTCCTGCCTATAATTGTAAGCGATTACT
TTCTTGTGTAGATATGCAATCTCTTTCATATTTTAATCCGAAAAATTGCATATCAAAATG
TTAAGTTACTAGATTTTATGAAAACTTTTAAAATAAATTCTCAAATCTTGTTGACAATTA
AAAAGCATCGCTGTATATTTAGTTAGACATCTAACGAAATGGTGGTGCAATTCATGGAGT
ACACTTATTCTTATTTATTTCGAATGATTAGTCACGAAATGAAACAAAAAGCAGATCAAA
GACTTGAGCAATTTGATATAACGAATGAACAAGGCCACACTTTAGGTTATCTTTATGCGC
ATCAGCAAGACGGACTTACGCAAAATGATATTGCTAAAGCATTGCAACGAACAGGAGCGA
CCGTAAGCAATTTACTAAAGAACCTTGAAAGAAAAAAGCTTATTTATCGTTACGTTGATG
CTCAAGATACGCGAAGAAAGAATATTGGACTGACAACTTCTGGTATTAAGCTTGTAGAAG
CATTCACTTCGATATTTGATGAAATGGAACAAACGCTTGTATCACAGTTTTCTAAAGAAG
AAAACGAACGCATAAAAGAAAACCTAACTAAAATGTTATCTAGTTTAAAATAAATGATAA
ACGTGACTGGTAAAAAACAGTCGCTTTATCTTTGGTAATATAGTTAGATATCTAATTATT
AGTGAGCTAATTATTTAAAAGGACAAGGAGTATTGAACAATGAAAGACGAACAATTATAT
TATTTTGAGAAATCACCAGTTTTTAAAGCAATGATGCATTTCTCTTTACCAATGATGATA
GGAACTTTATTAAGTGTTGTTTATGGGATTTTAAACATTTACTTTATAGGATTTTTAGGA
GATAGCCATATGATTTCTGCTATTTCACTTACACTACCAGTATTTGCCATCTTAATGGGT
CTAGGTAATTTATTTGGTATTGGTGGCGGCACGTACATTTCACGTTTATTAGGCGCTAAA
GATTATAGTAAAAGTAAGTTTGTAAGTAGCTTTTCGATTTATGGTGGGATTCTATTAGGA
ATTATTGTTATTTTAGCTACAATTCCATTTAGTGATCAAATTGCGATGATTTTAGGAGCA
AAAGGCGAAACTTTAGCATTAACAAGTAATTATTTGAAAGTAATGTTTTTAAGCGCACCG
TTTGTTATTTTATTCTTTATTTTAGAACAATTTGCGCGTGCAATTGGTGCACCAATTATT
TCTATGATTGGTATGTTAGCTAGTGTAGGATTAAATATTATATTAGATCCTATTTTAATT
TTTGGTTTTGATTTAAATGTTGTTGGTGCAGCTTTGGGTACTGCTATCAGTAATGTTGCA
GCGGCTATTTTCTTTATAGTTTACTTTATGAAAAATAGTGATGTTGTATCTGTGAATTTT
AAATTTGCGAAACCTAATAAAGAAATGCTTTCAGAAATCTTCAAAATTGGTGTTCCAGCA
TTTTTAATGAGTATATTAATGGGATTCACAGGTTTAGTATTAAATTTATTCTTGGCACAT
TATGGTAACTTTGCAATTGCAAGTTATGGTATCTCATTTAGACTCGTTCAATTCCCTGAA
CTTATTATCATGGGATTATGTGAAGGTGTTGTACCTTTAATTGCGTATAACTTTATGGCA
AACAAAGGTCGTATGAAAGATGTCATTAAAGTAGTTATTATGTCAATTGGTGTTATTTTT
GCTGTTTGTATGATTGCTGTATTTACAATTGGACATCATATGGTAGGTTTATTTACTACT
GATCAACAAATTGTTGAGATGGCTACATTCATTTTAAAAGTAACAATGACATCATTACTT
TTAAATGGTATAGGCTTCTTATTCACTGGTATGCTTCAAGCGACTGGTCAAGGTCGTGGA
GCTACAATTATGGCTATTTTACAAGGTGCAATTATCATTCCAGTATTGTTTATCATGAAT
GGTTTGTTCGGATTAACTGGTGTAATTTGGTCATTGCTAATTGCTGAGTCACTTTGTGCA
TTTGCTGCAATGTTAATTGTTTATTTATTACGTAATCGTTTAACTGTTGATACATCTGAA
TTAATAGAAGGTTAATCTCTTAATACACTTCCAATTTGGTATATTGCCATTGGGAGTGTT
TTATTATTAAAATATAAGGACACGTTACGATAATAAGATATTAAACGGGGTTAATTAATG
TATAAATCAATAGAGATATTAGAAAAAGTTTTAAATGTGGAAATGAATGTCATAGACATC
GTTGAAGAAAAATATAATAAAGAATATGAAGCATTAACATTTAATTATAAAGGAACGGTA
TACAAAAATAGATTAGCAAAGAAAACGCCGAATAAATCAGGATATTTCGTGACATGTTGG
ACTAAAGACGAAGATAATTATAATCGACCATACAAAATAGATGAATTTGCAGATTACCTG
ATTGTCGCTGTTATCGATGATGAATTAAATGGCTACTTTCTATTTCCTAAAGAAGTATTG
GTTGAAAAAGGTATTTTAGCTTCATCTAGGCATAAAGGGAAAATGGCTTTTAGAGTTTAT
CCTATATGGTGCAATGATTTGAACAAAACGGCACAACGTACACAAAAATGGCAATGCAAT
TATTTTTTTGAATGTTAATAAAGTCATATGGTATTACTGAAGTCTAGGACATAAATGATA
TTTTTACAAAATTTATTTCTATCCGACTTCATTCGGTAATGTGAACCATATGACTTTATT
TTAATTAGTTTTAATGATGCACGGTTTCTTGACCGACTTTATTCCAAGTTAGGATAAAGC
TTAACATTGCAAATACACTAATCGCTGTTAATAGTATAAAACCAATGTCCCAACCGAATT
TATCTACTACGGCACCTAGGACTATGTTAGCCATAACAGCACCAAATAGATATCCGAATA
AGCCTGTTAATCCTGCAGCTGTTCCTGCAGCTTTTTTAGGAACATAGTCTAGAGCTTGTA
AACCAATTAACATAACTGGTCCATATATTAAGAATCCAATGGCAATTAATGAAACATTAT
CTAACCAAGCATTGCCTGGTGGGTTTAACCAATAAATTAATACAAACACTGTAACTCCTA
GCATAAAGAAGAAACCTGCTGGTCCACGGCGGCCTTTGAATAATTTATCAGAAATATATC
CACATAATAATGTACCTGGGATACCAGCCCATTCATAAAGGAAGTACGCCCATCCTGATG
CTTTTAAGTCAAAGTGTTTTTCTTCGCTTAAATATACAGGTGCCCAATCAAGTACACCAT
AACGCACGAAATAAACGAAGATATTCGCGAATGCAATAGCCCATACCCACTTATTGTTTA
GTACATATTTAAATAAAATTTCTTTTGTTGTTAATTCTGTTTCTAGCGTCTTTTTATCGC
TTGTTGCAAAGTCATTTTTATAAACTTCAATTGGAGGTAAACCTTGAGACTGTGGTGTAT
CTCTAATCAGCATGTATGAAATTGCAGCTATGATAAGTGCTAAAAGTGCAGGATAAATAA
ATACACCTTCAAAGCCTTTTAAATAACCGAAATTGATGAATGCAGTTGTTGTGATACCCC
AAGCAGCAATTGGTGCCATAATACCGCCACCAACATTATGTGCAACATTCCAAAGGGCAG
TCTTACTTCCACGTTCACTAACACTAAACCAGTGAACGAGCACACGGCCTGATGGTGGCC
ATCCCATACCTTGGAACCATCCATTTAAAAATAATAGGATAAACATAATGCCTATACCTG
ATGTGAAAAACGGTACAAATCCCATTAATAAATTGACGATAGCTGTCAGAGCTAACCCAA
GAACTAAGAAAATTCGCGCATTACTCCGATCACTCACAGTACCCATAAAGAATTTACTGA
ATCCATATGCGATGGAAACAGCAGATAATGCAAATCCAAGTTCTGCTTTTGTAAAGCCTT
GCTCTTGTAATGCTGGCATGGCAAGTGAAAAGTTTTTACGTAACAGATAGTATCCAGCAT
AACCGATGAATATACCAAGGAATACTTGGAGACGTAATCGTTTATAGGTATCATCTACCT
GATTTTCTGGCAAAGGCTTAATATGCTTTGCAGGTTTAAGAAAATTCATAAAATCCTCCT
TAATATGTATTTATATGCATTTTGTGAGATAAATTAATAGTAGACATGTATGAAAGCGTT
GTCAATATACTTTTTAAAATAGCGAAGAATAAGTGAAATATAGCTGTGAATAAATTTTAA
AATATAATTTGTTGTCTGACTTAAAGTTATAATTATGCAATTATTTTGAAAGATTACTTA
AATATGTTCTGCGATGAGGAAAGTAAAATAGTAGTTTGAAGATGTATTAATGAGGTAAAT
AGCAAAAAACTATCTTTTATATGCACGTTGGTATAAAATTTATACTAATAGGAGGGATTA
TATGAATATAGTAGGGCATCATCACATATCTATGTATACAAAGGACGCAAAAATTAATAA
GGATTTTTACACAAATATACTCGGATTAAGGTTAGTAGAGGTATCGGTTAATCAAGATAG
TCCGACGATGTATCATTTATTTTACGGTGATGAAATTGGATCAGCTGGCACACTTTTAAC
ATTTTTTGAAATTCGAGATGCAGGTCATAAGCGCCAAGGTACTGAGTCTATTTATAGATT
GTCTTTATTAGTACCAGATGCTGAAGCGCTTCAATATTATGAATCACGTCTTCATAAAAA
TAGTATCAAGACAAAACGTTTAAACTATCTTGGACAAGAGGCAATTGCTTTTAAAGATGT
AGATGATTTAGAAGTGCTTTTAATTGCAAATGATGATTATGAAATCCCGCATAAATGGAA
GGCTAATACTTATAGTGACATTCCTGAGCAGTATCAAATTTTAGGGTTAGGACCAGTGGA
ATTAAGAGTAAGAGATGCGAAACGTACGATTGAATTTTTAGAAAACATATTAGGATATCA
AATGAAAAAAGGATTTGAACATAGTGTAATGACTATTGCACCGCAAGGGCTATATTCTGA
TTTTGTAGTTGTTGAACAACAAGGTGAACGTGAAAGACCTGGACGTGGTTATATCCATCA
TATTGCAGTAAATACACCGAAATTGAGTGATTTAAATGCAATTTACAAGAAATTACAGCT
ACAACCACAAAATAATTCAGGCATTATAGATCGTTATTTCTTTAAATCTTTATATTATCG
ACATAATTCAATTATGTATGAATTCGCGACTGAAGAACCTGGATTCACTGTAGATACATC
TGTTGAAAATTTAGGAAATAAGTTAAACTTGCCGGATTTTTTAGAAGAGAAACGTGAACA
AATAGAGCGTAAGCTAGACGAAAGGTAAAGGAGCATATCATATGGCTAAATTAGATATGA
ACAAACGAACACCGTTAGAATTTGGAATATATTCATTAGGCGACCATTTATTAAATCCAT
TCAAAGGTGAAAAAATAAGTTATGAGCAACGTATTAATGAAATTATTGAAGCAAGTAAGT
TAGCTGATGAAGCGGGCATTGATGTCTTTGCAGTTGGTGAAAGTCATCAGGAACATTTTA
CGACGCAAGCCCATACAGTAGTATTAGGTGCCATCGCTCAAGCTACAAAAAATATTAAAG
TCTCAAGCTCATCAACTATTATTAGTGCAACAGATCCTGTGCGAGTATTTGAAGATTTTG
CGACATTAGATTTAATTTCGCATGGCAGAGCTGAAATTGTTGCGGGTAGAGCATCAAGAA
CAGGTATCTTTGAATTATTTGGCTATGATTTAAAAGATTATGATGAATTATTTGAAGAAA
AGTTAAATCTACTTTTAGAGTTAAATAAAACAGATCGCATTACGTGGTCTGGAAAATATC
GACCAGAACTTAGAAATATGAAAATATTCCCTAGACCTATCGATGATACATTGCCAATAT
GGCGTGCTGTTGGCGGACCTCCTGCAAGTGCAATTAAAGCTGGTAAACAAGGTGTGCCTA
TGATGATTACTACTCTTGGTGGTCCAGCAATGAACTTTAAAGGTTCAATAGATGCATATC
GTCAAGCGGCAACTGAAGCAGGTTTTGATGCTTCTCCTGAGTCACTGCCTGTAAGTACAG
CAAGTTTATTTTATACAGCGGATACAACTCAAAGTGCTATGAGAGAATTTTATCCTCATT
TGAATACGGGAATGTCATTTATTCGTGGTGTTGGATATCCAAAACAACAGTTTGCTAATT
CTCCGGATTATCGTGAAGCATTAATGGTTGGAAGTCCTCAACAAATTATTGAAAAGATAT
TGTATCAACACGAATTGTATGGTCATCAACGCTTTATGGCACAGTTAGATTTTGGTGGTG
TACCTTTTGAAAATATTATGAAAAATATTGAGTTAATTGGTAACGAAATCATACCAGCCA
TTAAAAAGCATTTATCAAAATAGAAGGGGTGTCATGATGAATATTGTATTATTGTCTGGT
TCAACAGTCGGTTCCAAAACGAGAATTGCTATGGATTATTTGAAAAATGAATTAGAAGTA
AATAACGAGGGGCATCAAATAGAGTTGATGGATTTACGAGATCTTGAATTAGAGTTTAGT
GTCGGAAAGAACTATTTAGATACTTCAGGTGATGTATACAAATTGACGACATCTTTAATG
CAGGCTGATGTGATTTTTATCGGTTTTCCAATTTTTCAAGCTTCCATACCTGGTGCTTTG
AAAAATGTGTTTGATTTACTTCCAGTCAATGCATTTCGTGACAAAGTAATTGGACTGGTA
GCTACAGCAGGTTCTAGCAAACATTACTTAATTCCTGAGATGCATTTAAAACCAATCCTT
AGTTATATGAAAGCACATACGATGCAAACTTATGTATTTATTGAAGAGAAGGACTTTTCG
AATCAACAAATCGTTAATGATGATGTTGTATTTCGTTTAAAAGCGTTGGCGCAATCGACA
ATGCGAACTGCTAAAGTACAGCAGCAAGTGATTGAAGAAGAAAATAACCAGTATGACTTT
TAAAATTTAAAAATAAGACGCTCGGTACACCAAATTAGTGATTCCCTGAGCGTCTTTTAT
ATTAACTATATAACCAATGAACTACGATAAGGGCAAGTGAAGACAAGCATATTGAAGTAA
TAACAATAGTGACAAGTGGTTTGAGTGCACGATTTTTAAGGTCTTTAAATGCCACATTTA
ACCCTAAAGCAACCATTGCCATTAACAAACAAATTGTTGATACAGTGTTTAAAATATTTA
ACAATGCTGGCGGAATAGTTACATATGTATTTACTAATGCCATAATAACAAACCCAATTA
AAAAGTATGGAATGCTAATACGGCCATTGCTAGATGATTCTGATGAACGGAAACGCATAA
TTAAAATGAGTACGATGGTTAATGGAATCAGTAAGAATACTCTACCAAGTTTACCTAGAA
GTGCAATTTTAAGAGCGTCACTACCACCAAATCCGCCTGCTAAAACTACGTGTGCAATTT
CATGAAGACTTACTCCAGACCAAGCGCCATAAACGTTTGTCGACATTGAGAAGATAGCGT
AGATTGCTGTATAAATAAGTGAAAATATCGTACCAATCAATGCGATGATGCCGATACTAA
TTGCCGTATCCTTTTCGCGTGATTTGAATATTGGCGCAACTGCAGCAATGGCAGCAGCAC
CACAAACACCTGTACCGACACCAAGTAATAATGCGATATTTTTATCGCCATGTAATAATT
TGTTAACGAAGAGCATCATTACAATACTAAAAATTACTACGCCTACATCAATGGCCAATA
GTTTACTACCTTGACCGATAATGTCGAATATATTGAGTTTAAGTCCATATAGAATAATTG
CAAATCTCAATAAGTATTTAGATGAGAATGTAATACCTGAGCTATATTTTTCTGGGTAAC
CTTTAAAATGTCGATATAGAATAGCGATTAATATCGCGATAGTTAATGCACCGACTTTAT
CTAATATTGGTAATTTAGCTACTAAAAAACTAAATAAAGCCACAATAAATGTTAATGATA
GTCCAACAAAAAAATGCTTGTTTTTCGATAGTGCCATGTGCTGTGCCCCCTTTAATAGCA
TTTTAGCACTGTTTTGTCGTGTTTTTAAATATAAAATTGGAATGATTAATAAATAGATAT
TCAGTTTAAGTTGTGTGATAGGGAATAGGGTGATGTGTAAGAAGCGCTACATAATAAATC
ATTAGTGGTTCTTTATCATTTCTATTTCGCTCCCTTAGTTGATAGAAAACAAATTTAATA
TGCAAGGTGCAATATCAATATGTTATTATAGTGATAATTTACAGAATTATATGAAAAAAC
AAATGAGGGTGTGATGGTATGTTTGGAATGAAAGTGAATGAACAAATAACATTAAAAATT
TTAGAAGCTCATGACACAGAAGCACTTTTCAATTTAATCAATCGTTCAAGAGATTCACTT
AGGGAATGGTTACCTTGGGTAGATGCAACTGAGCAACCATCAGATACAAGTGCGTTTATT
AAAAGAGGGCTGTTGCAATTTGCGGGTGGTAATGGATTTCAGTGTGGCATTTGGTATGAA
GGAACGCTAGCGGGTGTTGTCGGTTTACATGAAATTAATCAAATGCACAGAAAAACATCG
TTAGGCTATTATTTGGATAAACAATTTGAGGGTCAAGGTGTTATGACACAAGCTGTAGAG
GCGTTGATAAAGTATTGCTTCGAAGAGATTGACTTAAATCGAATTGAAATAAGTGCCGCA
GTTAATAATGAAAAAAGCCAAGCTATTCCTGAACGATTGGGTTTCACTAAAGAAGGTAAG
TTACGGGATAATGAATTATTAAATGGTGCTTATTCATCGAGTTACATCTATAGCTTATTA
AAATCAGAATATAATCAAAAATAACAAATTGAGTAATAAAAGAGTGATGACATTTAAAAT
GGTATCGCTCTTTTATTTATTATATAAAAATAAAAGGTTGTTGACAGTATTATTTTATGA
CAATATAATGATTTTGATAATTATTATCAACTAGATGATGTTCATGGGAGGATGCTTTAA
AACAACCGTTTTAAGTGCAGTGTATTATTTCAGCGTGTAGGGAATGCTTGATAATACGAA
TGAGAACATATCTATGGAGATAATAGAATTTCTATAATGAGGTGTCAAAATGAAAAAATT
ATCAACGCTATTATTAGCATCAACGTTATTAATTGCTGCATGTGGGAACGACGATAGTAA
GAAAGATGATTCAAAGGCATCGAAAAAAGATGACGGTATTAAAGCAGAGTTAAAACAAGC
AACTAAAGCATATGATAAATATACGGATGAACAATTGAACGAATTTTTAAAAGGAACAGA
GCAATTTGTTAAAGCAATCGAAAATAATGATATGGCTCAAGCAAAATCATTATATCCAAA
AGTGCGTATGTATTATGAGCGTTCAGAACCGGTTGCTGAAGCATTTGGTGACTTAGATCC
TAAAATTGATGCGCGTCTAGCAGACATGAAAGAAGAGAAAAAAGAAAAAGAATGGTCAGG
ATATCATAAGATTGAAAAAGACTTATATGAAGATAACAAAATTGATGATAAGACTAAAAA
AGATGCACAACAATTATTAAAAGATGCTAAAGAGTTACATGCGAAAGCAGACACATTAGA
TATTACACCAAAATTAATGTTACAAGGTTCTGTAGACTTATTAAATGAAGTTGCAACTTC
TAAAATTACAGGTGAAGAAGAGGTTTATTCACATACAGATTTATATGATTTTAAAGCGAA
TGTTGAAGGTGCACAAAAAATTTATGATTTATTCAAGCAAATTTTAGAGAAAAAAGATAA
AAAATTAAGTGATGATATTCAAACAAACTTCGATAAAGTAAACCAACTTTTAGATAAATA
TAAAGATAAGAATGGTGGCTATGAATCATTTGAAAAAGTATCGAAGAAAGATCGTAAAGC
ATTTGCCGATGCCGTTAATGCATTAGGAGAGCCATTAAGTAAAATGGCTGTGATTACTGA
ATGACAAATTACGAACAAGTGAATGACAGCACACAATTTTCAAGACGAACATTTTTAAAA
ATGTTAGGCATTGGTGGTGCCGGTGTTGCTATTGGAGCAAGTGGTGTGGGTAGTGTTTGG
TCTTTCAAATCGATGTTTAATACTCCCGAAGATCCAGAAAAGGATGCATATGAATTCCAT
GGGAAAGTGCAACCAGGGGTAACGACGCCTACTCAAAAAACATGTCATTTTGTAGCATTA
GATTTGAAATCAAAAGATCGTGATGCGATTAAGTCGATGTTTAAAAAGTGGACTGTGATG
GCCGATCGAATGATGGACGGAGATACGGTTGGTACAGCAAGTAAGAATCCGCTAATGCCA
CCAATAGACACTGGTGAAGCTATAGGTCTTGGTGCGAGTAAATTGACTCTTACATTTGGT
GTTAGTAAATCGATGATGAAGAAAATAGGATTTTCCGGTAAAATTCCTGATACTTTCAAA
GATATACCGCATTTTCCAAATGATCAATTGGAAGAGGATTTCAGTGATGGGGATATTATG
ATTCAAGCTTGTTCTAATGATTCGCAAGTTTCATTTCATGCAGTCCATAATTTAGTACGA
CCTTTTAGAGATATCGTCAAGGTACGCTGGGCGCAATCTGGTTTTATTTCTGCTAAAGGT
AAGGAAACACCTAGAAATTTAATGGCGTTTAAAGATGGAACTATTAATCCTAGAAAAAAT
AATCAACTGAAAGATTATGTGTTCATTGATGATGGATGGGCGAAGCATGGCACATATTGT
ATAATTCGACGTATTCAAATACATATTGAGACGTGGGACCGTACAGCGCTTGAAGAACAA
GAGGCGACATTTGGGCGCAAGAGACATAGCGGTGCGCCGTTAACAGGTGGCAAAGAGTTT
GATGAAATCGACTTAAAAGCGAAAGATAGTCATGGCGAGTATATTATTGATAAAGATGCC
CATACGAGACTAGCAAAAGAAGCCAATACGTCAATTTTACGTAGAGCATTTAATTATGTT
GATGGTACCGATGAACGTACTGGTAATTTTGAGACAGGCTTACTTTTCATTGCTTTTCAA
AAAGCGACAAAACAATTTATTGATATACAAAATAATTTAGGTAGTAATGATAAGTTAAAT
GAATACATTACACATAGAGGTTCTGCTTCATTTTTAGTATTACCAGGTGTTAGTAAGGGA
GGATACCTTGGTGAAACATTATTTGATTAAAATTGTAGCGACGATAATTACTGTAGTAAC
GGTATTTAGCTTTGGGCTATTGAAAAGTCAGGCGGCAGAGCAACAAAGTGTTAGTGATAT
ATATAGTGTAATAACGGATGCAAAGTCTGCACTTTCGAGTTCATCTATGTCTAGAGACAG
TAAAAAAGATGCAGTTAAAAAAGTTGTAAATAGTGTGGAGAAACTATCGCTTGATGACAA
CAATGAAGGAAATGCTGTTAAATCAGACGTGAAAAAACTTAAAGATGCAAAATCGAATGC
TGATCAAATAGATGCATTGTCACAATTGACGAAGTCATTAATTGCTTATGAGGAGAAGTT
AGCTAGTAAAGATGCGGGTTCTAAAATTAAACTGTTGCAACAGCAAGTCGATGCCAAAGA
TGCAGCGATGACAAAGGCTATTAAAGACAAAAATAAAGCAGAATTAGAATCCTTGAACAA
TAGTTTGAATCAGATATGGACTAGCAATGAAACAGTGATTCGTAATTATGACGCAAATCA
ATATGGACAAATTGAGGTTGCACTTCTGCAACTTAGAATTTCGATCCATAAGGAGCCTTT
AGATACGACAAAAGTAACACATGCATGGACAACTTTTAAATCAAATATTGATCATGTCGA
TAAGAAAAGTGATACGTCTGAAAACAATCAATATCATGTATCGCAGTTGAATGATGAATT
AGATAAAGCGATTAAAGCAATCGACGATAATCAATTGTCAGATGCTGATACAGCACTTAC
ACATTTTATAGAAATTTGGCCATATGTTGAAGGACAGATTCAAACTAAAAATGGTGCTTT
ATATACTAAAATTGAAGATAAGATTCCATATTATCAAAGTGTTTTAGACAAACATAATAA
ATCGCATGTAAAAGATGGTTTAGTAGATATAAACAATCAAATTAAAGAGGTTGTTGGTCA
TAGTTATAGCTTTGTCGATGTAATGATTATCTTTTTACGTGAAGGACTAGAAGTATTGTT
AATTGTAATGACATTGACTACTATGACGCGTAATGTCAAAGATAAGAAGGGTACTGCAAG
TGTGATTGGTGGTGCAATTGCCGGACTTTTATTAAGTATCGTTTTAGCAATTACATTCGT
AGAAACACTAGGAAATAGCGGTATTCTTCGAGAAAGTATGGAAGCGGGATTAGGTATCGT
TGCGGTCATATTAATGTTTATCGTTGGTGTTTGGATGCATAAACGTTCAAATGCGAAACG
CTGGAATGATATGATTAAAAATATGTATGCCAATGCGATTAGTAATGGTAATTTAGTATT
GTTAGCGACGATTGGCTTAATATCTGTGTTGCGTGAAGGTGTCGAGGTTATCATTTTCTA
TATGGGGATGATAGGCGAACTAGCGACCAAAGATTTTATCATAGGTATTGCTTTAGCCAT
CGTTATATTAATTATCTTTGCGCTATTATTTAGATTTATTGTCAAATTAATACCTATTTT
CTATATATTTAGAGTGTTGTCGATATTTATTTTTATTATGGGATTCAAAATGCTTGGCGT
AAGTATTCAAAAGTTACAATTATTAGGTGCTATGCCGAGACATGTCATTGAAGGATTCCC
AACGATTAACTGGTTAGGATTATATCCAAGTTATGAAACGTTGATAGCACAAGTTGTATA
TATTATTACAGTAGCTTTCTTAATCTTTAAATTTAAAAAATAAAAAACAGGCGGAGTGCC
TGTTTTTTTTGTTGTGATATCGGCAATTTACGGTATTGTTGTATCACGATTATCGCAGTA
TTGTTTCGTATAAGGTTAATGTGTTGGCGGTTCAGCTCGGTATGTGAACTTAACAATGAA
CATACTGAACTCAAAGAGCAATATGAGTGGCAATGTGAGTAATATATTTAATGTTATGTC
TGGTGGTGCAATAATACTTGCTAATACAAAGCAAGAGAAGTAAATATATTTTCGATAATG
TTTCAATGATGCGATATCTATGAGACCGAATTTTGCAAGACCTACGAATAATATTGGCAA
TTGGAATAAAATGCCAAAAGTGAAAAGCCAACGAATAAGTTCAACTAAATATGCTTTAAA
GCCAATCACAGGCGAAATATTCAAAGTACTTGATAATTTTAAAGCGAATTGAATAATCAT
TGGAAAGCCAATATAAAATGCAAAAGCGACACCGAAACTGAATAACAGTACGCTGAATAA
ACTATATTTATATATAAATTGACGTTCATTGTCATGTAAACCGGGCGCAACAAACGCCCA
CAATTGATAAAACATAATCGGTGAAATGAGACAAAATGCAATGAAAAATATAATCATCAC
ATATATTTGAATCATTTCAGTGAATGAAAAAGCATGTAAAGTCACATGTGCTCGAGTAAT
ATATGATATGACCAATGTCATCCACCAAAATGATGAAACATAAACGATGATGACTGCGAT
GATAAACGACAATAGTATTTTAACTAAGCGATGACGTAGTTCACTAAAGTGAACCATTAA
CGTGTGATCAGTGTAATTAATCCCGCTCTCGTTGTTGCTTCGATTCCTTACTGGGTGTAT
CGTGAGACTCTTTATCTAAATCTTCTGTTGCTGATTTAAATTCTTTTAAAGTAGAACCAA
TGGCACGGCCAAATTGCGGTAATTTTTTCGGACCAAAAATGATTAAAGCGATAATGCTTA
TGACTACAAGACTTGTTGGACCTGTAATGCCTAAAATTAAAGTGTTAGTTATCATGATAA
TCAACCTCACTCAAAAGTAGTATATAGTACTTACTTTATACCGAACGATAATGATTATCA
ATAATATTTTATAAAATAATTAAAATATTGCTGTAAATATAGTTTATTGAGGAATAAGCT
CTGAAATGACAGCTTGTTCTTTTAAATCGATATAAGTACAAGTGCCCGCATGAATATCGA
TATGCCATTTATAAATGCCAGCTTCAGCCATTTCATCACAAAATGTTTCGAAATCTGTTT
GTCCTTGTTGATGTCTAGTTAAGACGTCTTGAACCATTGCTTTGTTTGATTTTTGAGCAA
CAGGAATTGTACTTTTCACAGAGGAAGTAACAATATCATCTTCTGATTGATGTACGTATG
TTGCTGTGCCATCTTGAATATTAACAATATTGTACGTCATACCCATATCCTTAAATGCTT
TGAATAGTTTCGGGAAATCCACACCAGTAAATTGTTGATGTGCTTGTTGTATTGCAGATA
ATGTAAATGCCATAATAATCTCCTTTGAATGGTTTAATTTAGTGAAATGCGCTATTGAAT
TACTGTTTAAAAATGCGTGCATAACGTGCATATTACTAAAATTAGAATGTTGTTAATTAT
GAAGTAAGGTGTAACGAAAGTAAAAAAATATGACTTACAGGTGTTGAGAAATTCGAATCA
GTATTTAATAAATTGGTGGGCGGTTGTTTTTTTGTGTAAATTTGACAAATATAGTTGTCA
AAAAGACTAATATCATTTACATTAGGATTAAGGAGTTGATGCGATGTGCGTAATCGATTG
AAAGAGTTACGAGCACGAGATGGCTTAAATCAAACGCAGCTTGCTAAACAAGCGGGCGTT
TCAAGACAAACCATTTCGTTAATTGAGCGAAACAACTTTATGCCATCAGTATTAACGGCA
ATAAAGATTGCTCGTATCTTCAATGAAAAGGTGGAAACTATTTTTATTATTGAGGAGGAT
GAGGCATGAAAATACTAAGATATATTGGATATATTTTACTAAGCGGACTAGTAGGTGGTA
TCATTGGTGGAATTTTAGGTAACTTTGATGGATTTGGTATTGAGAACATGACGTTTGCGA
CATATAACAATGTCGTTGTAATATCGATTGTTGCGACTATTGTCATCATATTGGTAGAAG
TCATTGTTTTGATGAATCAAAGACGTGCATTGAAGTATAAGCGACTTGTAGATGAAGAGG
TAGATATCGATGCAACAGATCAATATGAATTGCTTGCGAATCGTTATGTTTTAAATGGAA
GTATATTAAGTATTCTGCAGACAGTTATTGCTTTTTTAGTATTGCTTATTTTTGTGGTAG
GGCACGCTAAAGCAGATGGAATGCTATTCTTTTTAATACCATTTTTTGTTAGTGCTATTT
TCAATACACAATTTACGCTGTTTAATAGAAGATTTGATGATAGAATGCCAAAAATTGCAG
ATAAGAATTACACTGAAAAGCGATTGGAAATATTGGATGAAGGTGAACGCCATATAGAAT
TAATTGCATTATTTAAAACTTATGCGATTAACTTATCGTTATTAATCTTAGCAATTATTT
TTATAGGGTCTTATTCAATTGCTACAGGAATTAATCAAAGCTTCAGTTTGCTACTTATCA
TCGCTATTTTCATATATAACGCCTTTAGTTATTTATTGAAGAGAAGACGTTTTTATTAAA
ATTAAACAAAGAGGAGCATGGATATGACAACATTGTTAAATGTAGATCGTGTGAATAAAC
AATACAAAGCTTCGGATTTTAAATTACAAGATGCATCTTTAACGATTTCTACTAATGAGA
CAGTAGGATTAATTGGGAAAAATGGCTCAGGTAAATCGACATTAATTAATATATTAGTAG
GTAATCGGCATAAAGATAACGGTAGTATTATATTTTTTGGAGAAGAACATGGTGCGGATG
ATGTCGAATATAAAGAACATATAGGTGTCGTGTTTGATGATTTGAGAGTACCTAATAAAT
TGACTATTAAAGATATCGATAAAGTATTTCAAACTATTTATACAAGTTGGAATAGTAACA
AATTCTTTGATTTAATTAAGTATTTTGAGTTACCACTACAAACTAAAATTAAAACTTTTT
CAAGAGGAATGCGAATGAAAGTTGCTTTAACGATTGCACTTTCTCATGATGCGAAGTTAT
TAATTTTAGATGAAGCAACAGCGGGTATGGACGTTTCAGGAAGAGAAGAAGTAATGGAGC
TTTTAGAAGATTTTGTTGCGCAAGGTGGAGGTATCTTAATTTCATCTCATATATCTGAAG
ATATTGAACATTTAGCGGATAAATTAGTGTTTATGAAAGATGGACGAATGATTTTAACTG
AACAAAAAGATATACTGCTAGCACAATATGGAATTGTAACGACGGAAGATAAAGATGTTA
AAATTCCTGATCATTTAGTTATTGCTTCTAGATTATCAAAGGGTAAATATCAAATTTTAG
TTAAAGATTATGCAGAAATTGAAAATGCAGATCCTTTGAAACACATAGATGATGCAACAA
AAATCATAATGCGAGGTGAAGTATAATGAAAGGTATGTTACTAAGTAGTTTTTATGCAAC
GAGAAAGCAAACATATATTTATTTTATAGTCGCTATCATAGCTGCGGGATACTTTGCAGT
ATTTAATCCGTTTATGAGTTCTGCAATGGCTGGGGTTATGTTAATCACACCCATTACTGA
TAATATTAAACATGAAAAAGACTCTAGATGGATGTACTATGTATCTACTTTGCCAGTTAA
ACGAAGTGATTATATTAAGTCATACTTTGCCTTTTATTTAATCTTATTCGGTGCAAGTTT
AATGATTGGATTAGTTGTGACTACGATTGTGACCCAAAGTGTGATGATTGGTATTATGTC
AGGTTTAATGAGTTTTGGAATCATAGGAGCGTACTCTATCATTTTCCCATTGACATTTAA
ATTTGGCGCTGAAAACTCCAATGTCATTATGATATTTGCATCTATACTACTACTTATTTC
TTTCGTGGTCTTTTTCTTTATATATGGTATGGTTAGTGGTGCATCTGCATTAGAATTTGA
AAAAATTAGCACTGAAGGGTGGCTAGTTGTCATAGCATATGCGGTCATTGGTATAGTTAT
AACAAGTGTTTCTTATATATTGTCTATTAAAATTTTTAACAAGCAAGAACTATAATTGTC
CACCTTAGTGTGATGATAGTAGGTGAAATAATATTTAGAACAGGTGATAAATCAGTACGA
TTGTCATCTGTTCTTTTTGTTGTGGAATGATGTGAAGGGATGGATAGGTGCATGTGTCAT
ATCTTTATAATTGTCATCTGTCGTCCAATTTTTAAATACAGATTAAAATTTGTAGAATGA
TTTATGGGAATTGAAGTTTATATAGCAATTAATTTGTTTGTATAGTTAATTTAACTACAC
GTATCATTTAATGATTATATACGTTAATGATTTCCTTGGAAATATTTAAAAACCTCGATC
ATGTATCACAACTGAAATTTGTCAAAAAAGTATAATGTGAAGTTCGACACTTTTGGATTC
AGTTCAAATACTTTGACCGAGGTAAATACTATTTAGTCATGTTTATTACGTAAACGTTGA
TTTTTAAAATAAATCAGCATGATACAGAAGGTTGCAATTGATACCGAGATAATCATTACT
TGATCATGTCCTTTAAATAAAAGGCTGATAATATAAGACACAATGAGTATACCTAGTGAA
TAAGTAATATATTTTGCGTTGGTTAGTTCGTTATGGAAATAAGGTGTGATTAACCATAAA
CCAATATAGAAAATTAAAACGCTAATGTACATCATATTAATTTCAAAAAAGTCATTTAGT
TTATTGTTATTACTAAAAACAATTGCAGCATTAATCACACCTAAAGCGATATTGATTAAT
AAATGCGTATATGACAAACGAAAGCCAATAGAAGTTAATTTATGATTAATATAATTTTCA
GTAATAATCCAATATACACCAAAAAGGCTAATTAAAATCATGAATTGGAATATATAAATA
TAACTAAAATGATCAATGCTAAATGATGACGAAGCTAAACCAACAAGCACTTCACCAAAA
ATGATAATTGTTAATAAAGAAAAACGTTCTACTAGATGCATCATATTAACAGGTGATAGC
ACGAGATACTTCTGGAATGGAATAAGTCCAGTTGCTGCAATGAATACGCCTAAAAATCCA
GGGATATAATGGATACTTTGTGGCAGTACTAATGATAAAAATGATAAGAATGAAATTACA
AAAGCTACAGTAGCAAAGGCTTGGCATGTACGCTTCTCACCATAATCTAAACCGGTACGT
ATATGTAACAAGTACTGTAAACCGATACTTAGATACATAATTGCAACACATAAGAAGAAT
GGGAAGAATGTTTTTTCAAAGTCTGGATATAAACTATTAGATAGAAAGACCATGATAAAC
ATGTTGAACATCATAAACGAAACGTCTTTAAATGTGACTTGACCAAATCGATTTGTAAAA
AATGTTTGGTGAGACCACATTAACCATAAGAATAAACTCATGACGATATATTTGAAAAAT
AATTCAGCTGAAATAGAACCATTTTGTGTTGTTAAAATCACATGTGCTATTTTTTGAATC
GCATAAACGAAGATTAAATCAAAGAATAGTTCATGAAACCCTGCACGTTTTTCAGCTAAA
TGTTTTGGCGTTAATGTATTAACCATGAAAATTTAACTCCTTTTGGATGTATAATTAATT
TTTTAAGTATACTATGCTTCTATTACAGTGAAAAGGGGCTTTTTAAATTTCAGTATCAAT
GAAACGTTTGAAATAGTTGATATGGAGATAGTTTCGAAATTGATGACATTATAGTTGTTG
TAACGATGGATGTGAAGGCATAACGAAGGAGATAGTCATAAAGTAGCGCCATAATTAACT
GGAAAATAATCATAGCGTTGTACCTAATTGTAATGAAAATTTGTGGTAAATTAATTAATA
ATTTTGTACTATAGATGAGGATGATAGAGCAAAAATTAAAGTGTGAATTGTTAGGGTGAA
AACGGTTGCGTTTCTAATTGCCCAATCAAATTACTACATTGTATAATATGTCTTGTTGAA
TGAATAACAAGGATTGAAAATGTAATATCGGTAGCAATAGGATTCATTAATTGTATGTTA
ATGAAGTGTTGGTTCATAAGACAGACATGTTAGTTATAAAAATTGTATATATCATAAGGA
GATGAATATTCCATGACGAAAGTCGTATTAGCAGCAGCATATAGAACACCAATTGGCGTT
TTTGGAGGAGCATTCAAAGATGTACCAGCCTATGATTTAGGTGCGACTTTAATAGAACAT
ATTATTAAAGAAACTAGTTTGAATCCTAGTGACATTGATGAAGTCATTATTGGTAATGTA
CTTCAAGCAGGACAAGGACAAAATCCAGCTCGTATTGCTGCTATGAAAGGCGGTTTGCCA
GAAACAGTACCTGCATTTACGGTGAATAAAGTATGTGGTTCAGGATTGAAGTCAATTCAA
CTAGCGTATCAATCTATCTTGACTGGTGAAAATGATGTCGTGATAGCTGGTGGCATGGAG
AACATGTCTCAATCACCAATGCTTGTCAATAACGGTCGCTTTGGTTTTAAGATGGGTCAT
CAAACAATGATTGATAGCATGGTATATGATGGGTTAACGGATGTATTTAACCAATATCAT
ATGGGTATTACTGCTGAGAATTTAGTAGAACAATATGATATTTCAAGAGAAGAACAAGAT
ACATTTGCTGTTAATTCTCAAAAAAAGGCGGCAAATGCGCAACAAAATGGTGGATTTGAC
AGTGAGATTGTTCCGGTATCAATTCCACAACGTAAAGGTGAACCAATCGTTGTTTCAAAA
GATGAAGGTGTTCGAGGAAATGTCTCTATTGAAAAATTAAGTCGTTTAAGACCAGCTTTC
AAAAAAGATGGGACGGTTACAGCAGGTAATGCATCAGGAATTAATGATGGGGCTGCTATG
ATGTTGGTAATGTCAGAAGACAAAGCCAAAGAATTAAATATTGAACCATTAGCAGTAATT
GATGGTTTTGGAAGTCATGGTGTAGATCCTTCAGTTATGGGTATTGCACCAGTAGGAGCT
GTAGAAAAAGCATTAAAACGCAGTAATAAAGAACTGAGCGATATTGATGTATTTGAATTA
AATGAAGCATTTGCAGCTCAATCATTAGCTGTAGATCGTGAGTTGAAATTGCCAAAAGAA
AAAGTAAATGTTAAGGGTGGTGCCATTGCATTAGGGCATCCAATAGGGGCATCAGGTTCT
AGAGTATTAGTAACGTTATTACATCAATTAAATGATGAAGTTGAAACTGGATTAACATCA
TTATGTATTGGTGGCGGACAAGCAATCGCTGCAGTTGTTTCGAAATATTAATAATTAGAA
AACAGGTTATAGCAACAGTGTTGGATACACGTTGAAATAACCTGTTTTTATTTGTTTATG
GATTTATTGATTTAGTAGTGTACATTAGTTATTTGATGGTTTGATTGCAAATGCTCTAAC
TGGGAATCCAGGCGCATCTTTTGGTTTAGGACTGATGGCGTAAATGATGGCGCCACGAGT
TGGTAATTGATCTAAATTAGTTAACAACTCAACTTGATACTTATCTTGACCAAGAATATA
GCGTTCGCCAACTAAATCGCCGTTTTTTACAACGTCCAGAGATGCGTCAGTATCGAATGT
TTCATGACCAACAGCTTCAACTTGACGTTCTTCAATCAAATACTTCAAAGCATCTAATCC
CCAACCTGGTGCATGTTGTTGTCCATTAGCATCTTTATTTTCAAATTTCTCGATATTAGG
CCAACGTTTTGACCAATCTGAGCGAAGAGCAACAAATGTACCTGGTTCAATTGTGCCATG
TTCTTTTTCCCATGCTTCTATATATGCACGTGTTACTATGAAATCATTGTTATTCGCTAC
TTCTTTTGAAAAGTCTAATACGATTAAAGGTAATACCAATTCTTTTAAATCAATATCTTC
TAAATATCGTTTGTTTTCAACGAAATGTATGGGCGCATCAATATGTGTGCCATATTGCGT
TACAATATTCCAACGTTGTACATAGAAACCATGATCTTTAACAGTAAATAAAGTTGATAC
TTCGCCTTTTTCAAATTCACTAAAACGTGGAATTTCAGGATCAAACGTATGCGTTAAATC
TACCCAAGTTGCTTGTTTTAAAGTATTTAATTGTTGCCATAAAGGATATTGTGTCATAAA
ATCACCCGTTTTTAGTATATTATATGATAATTGTGCCGATTATTCTTGACGTTTGGCTTT
AACTGCATTCACAAGTACAGTCAATGCATCTTTTACTTCTTCTTCTTTTCTTGTTTTTAA
ACCGCAGTCAGGGTTAACCCAGAATAATGAGCGGTCGATTTGTTGTAATGAACGATTAAT
TGCTGTCGTAATTTCTTCTTTTGTTGGAATACGTGGGCTATGAATATCATATACACCTAA
TCCAATACCTAAATCATAGTTGATATCTTCAAAGTCTTTGATTAAATCACCATGGCTACG
AGATGTTTCAATTGAAATAACATCGGCATCTAAATCATGAATAGCATGAATGATTTGACC
AAATTGAGAATAACACATATGTGTATGGATTTGTGTTTCATCTCGAACTGATGACGTTGC
AAGTTTAAATGATAACACGGCATCTTTAAGGTATTGTTCATGATATTCAGAGCGTAATGG
TAAACCTTCGCGTAGAGCAGGTTCATCAACTTGAATAACTTTGATTCCTGCAGCTTCAAG
CGCTAACACTTCTTCGTTTATTGCTAAAGCAATTTGATCTTGAACAACTTTACGTGGTAA
GTCGACACGTTCAAATGACCAATTCAGAATCGTTACAGGTCCTGTTAACATACCTTTAAC
AGGTTTGTCAGTTAAACTTTGTGCATATACTGTTTCGTCCACAGTTAATGGTGCTGTCCA
TTTAACATCACCATAAATAATTGGTGGTTTTACTGCACGTGAACCATATGATTGAACCCA
ACCAAATTTTGTTACTAAGAATCCTTGTAATTTTTCGCCAAAGAATTCAACCATGTCATT
ACGTTCAAATTCTCCATGTACTAACACATCTAAGCCGATATCTTCTTGAATTTTAATCCA
TCGAGCAATTTCATTTTTTAAGAATGTTTCATAAGCTTCATCTGTAATGCGTTTGTTTTT
CCAATCTGCACGATATTTACGAACTTCACGACTTTGCGGGAATGACCCAATTGTTGTTGT
TGGTAAATCTGGTAAGTTCAAACGTTTTTGTTGTTGCTCAATACGTTGTGCAAATGGTGA
TTGTCTAGAAGTGCGTACACTATCAAAATCATAATCTAAGTTTTTAAATGATTGATTTTG
GAAACGTTCATATCGCGCTTTAAATTTATCATATTTTGCATTATCACTTTGGTTGAACAA
TCGACGTAATGCATCTAATTCATCTAATTTTTCAGTCGCAAAGCTTAATCCTTCGCCAAC
ACTTGCATCTAATGTTTCATCATCTAATGATACTGGGACATGTAATAGTGAAGAAGAAGG
TTGGATAACAAGATCATTAGTATGTGCTAATAATTTATCGATTAAGATTTTTTTAGCTTC
AATGTCACTTGCCCATACATTACGCCCATCAATGATTCCAGCATATAATGTTTTTGACTT
ATCAAAATCGCCAGCTTCAATCTGTTCAAGGTTATAGCCATTATCGTGAACAAAGTCTAA
ACCTAAACCGCCCACAGGTAATGAACTTAAAAATTTAATGTGAGCGCGTTCGAAGTATGT
TTGAATAACTAATTTTTTAGCAACGCCAGCTTTTTCAAAATAATCATAAGCTTCGCGTGT
AATATCTTCAAAGCTTTCACTATCATCAGTAACTAAGATAGGTTCATCCACTTGAATATA
CTCAGCACCTGCATCAATTAATGACTCAAACACTTCCTTATAAAGTGGTAATAATGTTTT
AACTTTTTCTTCAAAAGTTTGATGACCACCTTTTGATAATTTAACAAAAGTAATTGGACC
AACAATGACAGGGTGAGCGTTAACGTTAAGAGATTGTGCATATTTAAAACGATCTAGTAA
TACGTTGCGACTTACTTTAGGTTCAACGTTGTCCCATTCAGGTACGATATAGTGATAGTT
TGTGTTAAACCATTTAATAAGTGCACTTGCAACATGCTCTTTATTACCACGAGCAATATC
AAATAGTAAATCATCATCGATAGTTCTTCCTTGGAAACGTTCTGGAATAATGTTGAATAG
TAATGACGTATCTAGAATATGATCATATAAAGAAAAGTCACCAACTGGGATACTATCTAA
ATGGTAGTATTTTTGTAACAATAAGTTCTCTTTATGAAGGTCAGTAAGAGTTTGATCTAA
TTCTTCTTTAGAAATCTTTTTTGCCCAATAACTTTCGATGGCCTTTTTCCATTCTCTTTT
TCTACCTAATCTTGGGAATCCTAAATTTGATGTTTTAATAGTTGTCATAATATTGCCTCC
TTGTGAGCAGTAATAGATTTTGAGTATGCTGCAAGTTCTAATGAATCTTCGACATTTTGG
AACGGTGTAATAATGTATAAACCATTGAAATATTCGTGAACAGTATCAATTAAGTCTTTA
GATAGTTTTAAACTTAGTTCACGTGTTTTGGCTTTATCATCTTTAACTGCTTCAAACTGT
TGTAAAATTTCGTCTGACATCTTGATGCCTGGCACTTCATTATGTAAAAAGAGTGCGTTT
TTGTAACTTGCGATAGGCATAATGCCTATGAAAAATGGTTTGTTCAAGTGCTTAGTGGCA
TGGTAAATTTCAATAATTTTTTCTTTGCTGTACACGGGTTGCGTTATAAAATAAGACATT
CCGCTTTCTATCTTTTTCTCTAAACGTTTCACGGCGCCATCTAATTTTCGAACGTTAGGA
TTGAAGGCACCAGCGATGTTGAAGTGTGTACGTTTCTTCAGCGCATCACCATCAGTGTTA
ATACCTTGATTGAATCTTAGTGCGAGTTCAGTTAATCCTTTAGAATTAACATCATAAACA
TTTGTTGCACCAGGTAAGTGACCAACTTTTGAAGGGTCACCAGTTATTGCTAAAATTTCG
TTAACGCCAATGAGCGATAATCCAAGTAGGTGGGACTGTAAGCCAATTAAGTTACGATCT
CGACATGTAATGTGTACGAGTGGCTCGATATTGTAATATTGCTTAATTAAACTAGCGGCA
GCAATATTACTAATTCTGACAGTCGCTAATGAATTGTCGGCTAGTGTTACCGCATCTACA
TTAGCTTTATCGAGTTTAGCGATATTTTCAAAAAATCTATCAGTATCTAAATGCTTCGGT
GTATCCAATTCGATAATAACTGTTGGGCGTTCTTGAACTTTAGATGTTAAAGATTGTCTC
ACTTTATGTTGAGATGGATTGAAAAGTGCTTTCGTTGGTATCGGAATCACTTTCTTATCA
TTAACTGGTTTAAGTGACTGAATAGACTCTTTAATAAATTTAATATGTTCTGGTGTTGTA
CCGCAGCATCCACCTATTAAGCGAACGCCTTCACGAATTAAATTTTGAGCAACTTGACCG
AAGTATTGTGCGTTGTCGCTATACTTAAATTCACTATTTTCAATATCTAATAAGCTAGCA
TTTGGATAGCAAGATAAGTATGCTTGCTCTGGTAATTCAATGTGTGTAAAGGATTCTTGC
ATATGGTGGGGACCATGATGACAATTGAGCCCTACGATGTTTGCGCCACATTGTACGAGT
TGTTTTAATCCTTCGTTGATTGCTTGACCATTAACTAAATAATTTGTGTTTGATGCGGTT
AATTGAGCAATGATTGGGATATCATATTTTTTTCTTGTACGTGTGATGACATTCGTTAAT
TCTTCCAAGTCATAATAAGTTTCGAAAAGTAAAGCATCAACGCCTTCTTCCACCAATGTG
TCTATTTGAATTTCTGTATGATAAAGAATTGTTTGTAAACTGATATCTTCTTGCTTTATA
CCTCTAAAGCCACCGACTGTACCTAATATAAATGTATCTTTATTTGAAGCTTTCTTTGCG
ATACGTACTGCAGCTTGATGAATATCTTTAACTTTATCTTCAAGACCAAAGCGCTTTAAT
TTTTCGAAATTTGCGCCGTAAGTATTCGTTTGAATGACATCAGCACCAGATTCTATATAA
GAACGATGGATGCGTTCAACTTTATCAGGATGGCTAAGGTTATATGCCTCTGGACAGGTA
TCTAAACCTTCAGAGTATAATATGGTTCCAATAGCGCCATCAGCTACCAAAACATTATCT
TTCAATTGTGTGAGGAATCGACTCATTGAATGCCTCCTTTAATGCGTATTTGATGTCAGC
AATAAGCTCATCAGGATCTTCCAAGCCTACACTCAATCGGAATAATCCGAATGTAATACC
ACGTGCTTCTCTTACTTTTTCAGGTAATGCTGCATGTGACATTGTTGCTGGATGTGATAG
TATCGTTTCGATACCTCCAAGACTTACTGAGACAAGTGGTAATGTTAAAGCATCAACGAA
TTGTTGAGCTTTAGATTCATCCTTTAAACGTAAACCGATAACGGCACCACCATTTTCTGC
TTGTTCTAAATGAGCAGAATTGAGACCTGGATAATAAACCTCTGAAATTTCTTCTTGTTC
TATTAAAAATGACACGATTTTTTGAGCATTTTCGACTGATTGTTTAAATCTAATCGGGAA
TGTTTTTAAATGTTTAGCTAGCATCCAACTATCTTGAGCTGATAGCATGTTTCCAGTTCC
ATTTTGAATTAAATATAGTGCCTCACGAATTGCCTCATTATTAGTAATAACCGCGCCGGC
AATGAGATCACTATGTCCGCTTAAAAATTTAGTGGCACTGTGTATAACGATGTCAGCTCC
TAGTAATAAGGGCGATTGACCTAACGGCGTCATAAATGTATTGTCAACGGCAACAAGTAG
TTGATGCTTTTTGGCTATTTTAGAAACAGCTTTGATATCGGTAATTTTAAAACAGGGATT
CGATGGTGTTTCAATATAAATTAATTTAGTGTTGGATTGAATGGCACCTTCGATTTGTTC
AACCTTTGTTGTATCAACAGTTGTAAACTCGATGTTGAAACGATTTAAAATTTGCTCGGT
GAGACGGAATGTACCACCGTATACATCATCTGGTAAAATAACGTGATCACTGGCTTTAAG
CGTTAGAAGTACAGCTGAGATTGCTGCAATTCCTGATGCAAAAGCAAAAGCAAATTTTCC
GTGTTCTAATCGTGCTAGTTTCTCTTCTAAAAGCTCGCGATTAGGGTTACCACTTCTTGC
ATAATCGTATTTAACATTGTCACCAAGACGTTTTTGATGGAATGTTGAAGAATCGTATAG
TGGTGGATTAGCTGAATGATATTCCACACCTCTACGCCAATCGAATATCACTTCTGTTTC
TTTTGAAAGTGTCATACAATCTCTCCAATCTGTGCCTTTTCTAATGCTTGGATGATATCG
CGTTCGATGTCTTCATAATTTTCAACGCCTAATGATAAGCGAATTAAATACTCATCAATG
CCACGTTTATCTTTCTCAGCATCTGGCATATCAACATGTGTTTGTGTATAGGGAAATGTC
ACAAATGTTTCTGTTCCTCCCAAACTTTCTGCAAAAATACAAATATCTAAATTTTCTAAT
AATTTAGCGACGCTATAGGCCTTGTTAAGCCGTAAACTAAGCATCCCTGTTTGTCCGCTA
TATAGTACTTCGTCAATTGCTTGTAAAGATTTACATTTTTCAGCAAGCCTTCTTGCATTT
GATTGTGCACGTTCAATTCGTAGATGTAGAGTTTTAAGACCACGTAACAACAAATAGCTA
TCTATTGGCGAGAGTGTTGCGCCAGTCATGTTGTGAAAATCAAACAATTGTTGTGCTAAG
TCATCATCTTTAACTGTGACTACACCAGCTAGCACATCGTTATGTCCGCCAATATATTTT
GTAGCTGAATGTAAGACGATATCCGCACCATCTGCTAAAGGCGTCGAAAGATAAGGTGTT
AAAAAGGTATTGTCGATAATAGATAATAAACCTTTTTCTTTACAAAGCTGGTAATATGGA
TTCACGTCGATGGCAATCATTTGTGGATTAGATATTGGTTCAATGAACAACGCTACAGTT
TTATCTGTTATATGATTTAGAACTTGTTCATAGTCTGTAAAATCAACGTATTTAAATTTG
ATATCATACTGTTGTTCGTAGAATTCAAATAATCTAAATGTGCCTCCATATAAATCAAAT
GAAACTAAGATTTCATCGTGTGGCTTAAATAAATTACATATTAATTGGATTGCAGACATT
CCACTTGATGTGGCAAATGATGCAACACCTTGTTCTAACTTTGCAAAACAGGTTTCAAAT
GTTGAGCGGGTGGGATTTTTAGTTCGTGTGTAATCAAATCCAGTTGATTGTCCTAGTTTA
GGATGTTTGTATGCAGTTGATAGATGGATTGGATTCGCTATAGCACCAGTTGAATCATCT
GTTAATGTGATTTGTGCTAACTGAGTATCCTTCATATTAATACCTCCTGTAAGTTAAAAT
AAAAAAGCTTCCGTCCTTCGTACCCGAATGAATCGGATAAAAAGGACGAAAGCTTGAGTT
TCGCGGTACCACCTTTATTTGTTATTCCATCGCTGAAATAACCTTATTCAGTACGCATTT
AATGTAAATATGCTTACTGAACAATTATCACAATTTAAAGTTACTAAGTAAGGGGATGGT
ATCGCGATATCTCATACTTATTAAACAAAAATTGTGCGTAAAGAATCCAGTACGCCATTT
AACATCAATGTTAATACTGTATCGCTATAACGGGCGAACCCGTAGACACCTCATATTGGC
ATCAACACTCCAAGGCCATTTTCAAACACGCTTTCAAAATCTTCTCTCAGCTATTAAAGA
CTCTCTGTATAAGCAGGGTGTGTTTTACTTTCCTCTTTATAGTGTTTACGTTTCATTAAA
CTGTTATAAGATATTAATTAGCTTACAGAGTAAAAAATGATTTGTCAACAATTATTCAGA
AAATTTTGATTTAAAAGTTAATTTGTTTGTGAAATTGTGTTTGGTATTGTGGAGTTGTAA
AAATAAAGGTTTTAAAAAATAAAGTGTGGTTAATGGTTGTCTGACTCATTTAGAATACAT
AAAATATATTTAACTGTTGTTATTAAATAAAAAGTGATGTGATTGAATTGTCAAAAAGTG
AAGATCAACGTATTACAAAAACAAAAGGTGAGCAAATAAAGCAAATAGATATAACTGAAA
TTAAACCGAATCCATATCAACCGAGAAAAACATTTGATGAAAATCATTTAAATGATTTAG
CTGATTCAATTAAACAATATGGTATTTTACAACCGATTGTGCTCAGAAAAACAGTGCGTG
GTTATTATATTGTCGTAGGTGAAAGAAGATTTAGGGCTTCGAAAATTGCGGGTCTTAAAC
ATGTTTCTGCGATTATTAAAGAGTTAACAGATGAAGATATGATGGAACTTGCAGTAATAG
AAAATTTACAACGTGAGGATCTAAATGCGATTGAAGAAGCTGAAAGTTATCAACGCTTGA
TGACTGATTTAAAAATTACACAACAAGAAGTAGCTAAACGGTTAAGTAAGTCACGCCCTT
ATATAGCAAATATGCTGAGATTATTGCATCTCCCTAAAAAGATTTCTGATATGGTAAAAG
ATGGACGACTTACAAGTGCACATGGACGCACGTTGTTGGCTATTAAAGATGAACAACAAA
TGCTGAAACTGGCGAGAAAGGTCGTTAAAGAAAAATGGAGTGTTAGGTTTTTAGAAAATT
ATATTAATGAAATGAAGAAAATGACTTCAAAACTCGAAACAAGTAATGTGGATGTATCTA
AACCTAAATTTATTAAGCAACAAGAACGTCAACTGAGAGAACAGTATGGTACTAAAGTAG
ATATATCAATAAAAAAATCAGTTGGTAAAATCTCATTTGAGTTTGATTCACAAGAAGATT
TTCTGAGAATAATTGAACAATTAAATCGAAGGTATGGTAAATAGTTACACAATTTTATAT
AATAACTCTTTGTGCAAGTTTAATCAGTTAGCATTTGACTATATATATATTGAGACTTCG
GTAGGTTGGAAGTATATAAAAATATGAATACAATATTGATATATCATATAGAAGGGAGTA
ACGCTTATTATGGATCAAGTTATGAGTATTATTTCATCACTATTCGAACCATTAACTAAA
ATTGAAACATATGAAAGTGTCGCTACTAAATTAGCGATGATAATTATATATATTATCGTT
GCATTAATCGTAATTAAAATACTTGATAAAATGATTGAACAGGGATTTAAAATACAAAAT
AAAAGTAAAAAGAGTAATAAAAAGCGCTCTAAAACTTTAATATCACTTGTTCAAAATGTA
GTGAAGTATATCGTTTGGTTTATTGTTATTACGACGATTTTAAGTAAATTTGGTATTAGT
GTTGAAGGTGTTATTGCAAGTGCTGGTGTCGTAGGTTTAGCAGTAGGTTTTGGTGCTCAA
ACCATTGTTAAAGACGTTATTACTGGATTTTTTATTATATTTGAAAGTCAATTCGATGTA
GGTGATTATGTTAAAATAAACAATGGTGGTACGACTGTGGCAGAGGGAACGGTTAAATCA
ATAGGACTTCGTTCAACACGAATCAATACAATTTCGGGAGAATTAACAATTTTACCAAAT
AGTAGTATGGGAGAAATAACGAACTACTCAATTACAAATGGTACAGCTATCGTTAAAATT
CCTGTGTCTGTCGATGAAAATATTGATAATGTTGAGAAGAAATTAAATAAATTATTTACA
TCACTGAGAAGTAAATACTATTTATTTGTAAGTGATCCTGTTGTGATTGGTATTGATGCC
TTTGAAGATACTAGAGTAATATTAAGAGTTTCAGCAGAAACAATACCGGGTGAAGGGTTC
TCCGGTGCTCGTATTATTCGTAAAGAAGTACAAAAAATGTTTTTACAAGAAGGTATTAAA
ACACCTCAACCAATTATGACTGCTTATAATCATAGTGAAAACGGTGTTTAGTAGTTTATA
ATACATGGAGGTCATATTTAATGGCGTCAAAATATGGAATAAATGATATAGTAGAAATGA
AAAAACAACATGCGTGTGGAACAAACCGTTTTAAGATTATTAGAATGGGTGCAGACATAA
GAATTAAATGTGAAAATTGTCAAAGAAGTATTATGATTCCACGTCAAACGTTTGATAAAA
AACTTAAAAAAATCATCGAATCTCATGATGATACACAAAGATAGGAGAATGATTAATGGC
TTTAACAGCAGGTATCGTTGGATTGCCAAACGTTGGTAAATCAACATTATTTAATGCAAT
AACAAAAGCAGGCGCTTTAGCAGCGAACTATCCATTCGCTACGATTGACCCTAATGTAGG
GATTGTAGAAGTGCCAGATGCTAGACTACTTAAATTAGAAGAAATGGTTCAACCTAAAAA
GACACTGCCAACTACATTTGAATTTACTGATATCGCTGGTATTGTAAAAGGTGCTTCAAA
GGGTGAAGGATTAGGCAATAAATTCTTATCACATATTAGAGAAGTAGATGCGATTTGTCA
GGTTGTTCGTGCATTTGATGATGATAACGTAACTCATGTTGCTGGTCGAGTAGACCCTAT
TGATGATATTGAAGTTATTAATATGGAATTAGTACTTGCAGACTTAGAATCTGTTGAGAA
ACGCTTGCCTAGAATTGAAAAATTGGCACGTCAAAAAGATAAAACTGCTGAGATGGAAGT
ACGCATTTTAAACACTATTAAAGAAGCTTTAGAAAATGGAAAGCCTGCCCGCAGTATTGA
CTTTAATGAAGAAGATCAAAAATGGGTTAATCAAGCGCAACTACTGACTTCTAAAAAAAT
GCTTTATATCGCTAATGTTGGTGAAGATGAGATTGGTGATGACGATAATGACAAAGTAAA
AGCGATTCGTGAATATGCAGCACAAGAAGATTCAGAAGTAATCGTTATTAGTGCGAAAAT
TGAAGAAGAAATTGCTACATTAGATGATGAAGATAAAGAAATGTTCTTAGAAGACTTAGG
TATTGAAGAACCAGGATTAGATCGATTAATTAGAACAACTTATGAATTACTTGGATTATC
AACATACTTTACTGCTGGTGTGCAAGAAGTTCGTGCTTGGACATTTAAACAAGGTATGAC
TGCACCTCAATGTGCTGGTATCATTCATACTGATTTCGAACGTGGATTTATCCGTGCAGA
AGTAACAAGCTATGATGATTATGTACAATATGGTGGCGAAAGTGGTGCTAAAGAAGCGGG
TAGACAACGATTAGAAGGTAAAGAATACATTATGCAAGATGGCGATATCGTTCATTTCAG
ATTTAATGTATAAACGATATAGAGAGATTAATTAAATATTAGGTACGTAAAAGAGGCGGA
ATCAAAAGTTCGCCTCTTTTAATTATGTTTATAATCTATTAAAAGAATGGAATAATTTTA
CTAGCGCTGATAATATCTTGAGTGCTGAAAAATTGTTTGCCTTCGCCGGTATAAGCAGGC
TCTAAAACAAGATTTGCCTTTGCACAATAAAGCCATTCAGGGTGAACGCCACTATTAAGC
ATCTCTTGGAATTCTTGAAAATCTTTAGACCAATCAATATTTAAATTCATTCCTTACCAC
CTCACAACTATTATAGAACATGTGTTCGTATTTGTGAAGTGTATTTTTAAAAATATCATA
GAAAATTTCAAATGCATTAATGTCAAAAATGATATGGAGAGTAGTTTGAATTATTATTGT
AAAAAGTAATGGCGCATGATATAATTCTTTATTGTGAGTAATGAAAATTATTCCTTGCTT
ATCTGTTTTAATATTGATAAGCCGTATAGACCACAAGGAGGTGCAAATATAAAATGAGAA
CATATGAAGTTATGTACATCGTACGCCCAAACATTGAGGAAGATGCTAAAAAAGCGTTAG
TTGAACGTTTCAACGGTATCTTAGCTACTGAAGGTGCAGAAGTTTTAGAAGCAAAAGACT
GGGGTAAACGTCGCCTAGCTTACGAAATCAATGATTTCAAAGATGGCTTCTACAACATCG
TACGTGTTAAATCTGATAACAACAAAGCTACTGACGAATTCCAACGTCTAGCTAAAATCA
ATGACGATATCATTCGTTACATGGTTATTCGTGAAGACGAAGACAAGTAATAATTAGAGG
GGGCGTTTAAATGCTAAATAGAGTTGTATTAGTAGGTCGTTTAACGAAAGATCCGGAATA
CAGAACCACTCCCTCAGGTGTGAGTGTAGCGACATTCACTCTTGCAGTAAATCGTACATT
CACGAATGCTCAAGGGGAGCGCGAAGCAGATTTTATTAACTGTGTTGTTTTTAGAAGACA
AGCAGATAATGTAAATAACTACTTATCTAAAGGTAGTTTAGCTGGTGTAGATGGTCGCTT
ACAATCCCGTAATTATGAAAATCAAGAAGGTCGTCGTGTGTTTGTTACTGAAGTTGTGTG
TGATAGCGTTCAATTCCTTGAACCTAAAAATGCACAACAAAATGGTGGCCAACGTCAACA
AAATGAATTCCAAGATTACGGTCAAGGATTCGGTGGTCAACAATCAGGACAAAACAATTC
GTATAATAACTCATCAAACACGAAACAATCTGATAATCCATTTGCAAATGCAAACGGACC
GATTGATATAAGTGATGATGACTTACCATTCTAATAAAAATTAACGAAATTAAAGCGAAA
AAATTATCAAAGGAGGCACACAATCATGGCAGGTGGACCAAGAAGAGGCGGACGTCGTCG
TAAAAAAGTATGCTATTTCACAGCAAATGGTATTACACATATCGACTACAAAGACACTGA
ATTATTAAAACGTTTTATCTCAGAACGCGGTAAAATTTTACCACGTCGTGTAACTGGTAC
TTCAGCTAAATATCAACGTATGTTGACTACAGCTATCAAACGTTCTCGTCATATGGCATT
ATTACCATATGTTAAAGAAGAACAATAATATATAATTTATTGTCAAACCCCGTAGGCATA
GGCTTGCGGGGGTTTTTGTGTTTTGGGATATAGAAAAAGGGCAAAAAAGGATGATGTGAG
TGTTTTGTGTTCGGAATTTGCACAAAGATATGTTTATATCGCAAAAATAATATGAATTTA
GATGCATAAAAAAAGAGGCAACCGTCAGTAACAGTTAACCTCAAGTGCATTCCGCAGATA
TGCACCGCTATTTACATATAATATTAATCTGTTTTTAGATAAAAATCAAGGTTATTGATA
AAGTTCTTTAAACTTCTTAATTTAGGTCTTGCTCGAACGCCTATAATTTTATCATATGTC
GACTCGCTTATCTTTGATCGTAAAGAATCAAGGTTTTGTTCGAATTGCCTTATAATTCTT
TGGAGTTCTGCTTTAGAATAAGAGAGACCAGAACAAATTAGAATTAATAAAATGAGATAA
TCAATTATTCTGTCGAAATCTAAATTGTGTATATCCATTTTTACTGCTAAATATTCTTTT
AATCTATTACTTGTCTCTCCAGTTTTAAATCTACAGTCATAAAGTACACCATTGTGAGCT
ATAGCATTTCTTAAGCCTTTCATACAATCAATGATGTCACCTAGTATATCTTTACTTTGA
TCAAATGCTGGGGAGTATAATTTTAGTTGTTTTTGAGCTTCTATATTCAAATTTTGGGAC
ATGCAACGAGTGAAAAATACCAGATTTCCTAAAGTGAATAATTCAAATACGGCATATAGT
GGCACGGTTCTATCTTGATGTATGTAATGATAAATGTAAGGTTTTGAATTACAATGTTCA
TGGATCATGTCGTAAATATCTCTTCTTAGTCTAGTAGTATTTTTTAAATGCTTTTTATAT
TTTGAGCTACCGGGACTATAACTTTTATAATATGTTAATGATTTTTGAAATAAACTATCT
AAATCAAAGCCAGAGTTTGCACAAACTATTTCTAGCAATCTATTTTTAATAGCCGTTTCA
CAGAACATAACGTGTTTATAGAAAAGGCTTTTAATTTCTGTATCAAAACTGTATAAAGCT
TGTAATTCGCTGAATTTTTCAAAATTAAGTACTTCCTCTTTGTTTAAAAAGAAATTATAC
CCTTTGAATCCATGAAAATAGCCGATGTTTCGTAACTGGATTTTTTCCGTGCTACCATTT
ATTTGGATACCTTTATTGTCTCTTATATGTCTCATTAAACCATCAGTAGTTTTAGGTGTT
TTTCTGTTCATAGTTTTTAACTCCCCAATCTTCTCAATTTATTCATCATATCTTTTGCCA
TCTGATTAGTAACATGTGTGTATATCTCTAGATTTTTTTATAATCTGAATGACCTACATA
CTCTTGCATTGCTTTTAAGTTAATTCCTAATTGAGCAAGTGTAGATATATGTGTGTGACG
TAATGTGTGCGTTGTTACAGACTTCTTAATGGAACTAAATTCAGTTGTCTCTTTGATAGT
GCCCCCTTTAATAATGTTGCTAATTTTGTTCGAGTCGATAGGACCACCAGCTACACTATA
GATTTCACCATTTTATAATTACGTTTTATCGTTGGATGTTTTTTTATACTTAATTACATA
GTCGAAACAATCCAGTAACTCCTTAACTTCATTATCTTCTAAAGTGTTATTACGTTTAAC
TAGTAACGCATCACTATAGAGATATCTATTTTATCTATTACACATATAACTTTGAATTGC
TTACTATTTTAAATTAACAAATTCTATTCTCATAGATTTTGTCCAATTAAGTGTAGACGA
TTTATAGTTATTAAATTCGGAGTTGTAGCAAATTAAAGTTAATCAAGAGTTAAGATGAAT
TTAATTCATGAACACGACTATTATTTTTATAATTGTAGCAAATAAAGATTTACATCAAGG
AGGTAATTAAATATGTTCAAAAAACATCATTCTAAAAATTCAATCGTATTAAAATCTATT
CTTTCGCTAGGTATCATCTATTCGGGAATATTTGGAATAAATTCAAAAGCAGATGCATCG
ATACAGGATTCCTCAAGTGTACATGATAAACAATTACTAAAAGTTAAAGAAGTACCAAAT
AATTCAGAAAAAGCTTTGGTTAAAAAACTTTACGATAGATACAGCCAAAATACAATAAAC
GGAAAATCTAATAAATCTAGGAATTGGGTTTATTCAGAGAGACCTTTAAATGAAAACCAA
GTTCGTATACATTTGGAAGGGACTTACACAGTTGCTGGTAGAGTGTATACACCTAAGAGG
AATATTACGCTTAATAAAGAAGTCGTCACTTTAAAAGAATTGGATCATATCATAAGATTT
GCTCATATTTCTTATGGCTTATATATGGGAGAGCATTTACCTAAAGGTAACATTGTCATA
AATACAAAGAATGGCGGTAAATATACATTAGAGTCGCATAAAGAGCTACAAAAAGATAGG
GAAAATGTAAAAATTAATACTGATGATATAAAAAATGTAACTTTCGAACTTGTGAAAAGT
GTTAATGACATTGAACAAGCTTGAAATTAAGTTAAATTAGTATATACAGTGTTTTATCGC
TAGTACTTTGAAAGTTAGGTAACTAAAGGTGCCTAGCTTTCTTTGTTATGACCTTCGCCG
TCATCATATAGAAAATTCTTTAATGACGTTTATGGCGAAATCTACAAAAATAATTTCTCT
TTTATGGTTAACCAATATGTTTTTACATTCGGCAACCTTAAAATTAACTTCTTTCAATTC
CATAATAAAGTCTCTATAAAATAACTTAGTTTAAAAACGATTCGTATCTTTCAGATTCAA
ATACCATCATTATCTCCTAATACTTACACTTTAATTACAATTATGTAAGTTGTTTTCAGT
GATATCCTGTTTTATATTTTGACAGAGGTGATTTTTTGAAAGCAATATTAAAAATACTTA
CATATATCGCTCTTATTTTTATTGGTGCTTATGCTGCATTATTTATTTTAAAAACGATAG
ATTCTCATGGTGCCACGGATCAATTTAACCCATTAGTAAAGAAAGATTGTTCTTATGTTA
AAACGACAGCGGTGTCTAGTAGGATTGATGAGCATCTTAGAAGTTATCGTCAAAATGCTT
ATAACAAAACAGGTGAGATGACACAGTTAACATATACTGCAACATATGATATAAAACCGA
ATAGATATTTAAAAATTACACATAAAGGTCATCATGTTGAAGCTTTTGAAGAAGTTGAAA
AGAAAGAAGTACCTAGTAAAATATTGGAGAAATTGAGCCATTCATAGTGTGCTTATATTA
CAATATTCATTTTAAAAGTGAGAATGAACTAGAACAACGTCTAACAATAAATATAAAAAA
ATTTGTAATAATTATGAATATAATTAAAAACAAGGGGTAATACATTCTATATAGCATATA
AGCTTTTGTTAAGAGTTTCAAAAAAGGAAGAGAGAGTGATAGTATGAAATTAAAATCATT
AGCAGTGTTATCAATGTCAGCGGTGATGCTTACAGCATGTGGCAATGATACTCCGAAAGA
TGAAACAAAATCGACAGAGTCAAATACTAATCAAGAGACTAATACAACAAAAGATGTTAT
TGCATTAAAAGATGTTAAGACAAGCCCAGAGGAAGCTGTGAAAAAAGCAGAAGAAACATA
TAAAGGTCAAAAGTTGAAAGGAATTTCATTTGAAAATTCTAATGGTGACTGGGCTTATAA
AGTGACACAACAAAAATCAGGTGAAGAATCAGAAGTACTGATTGCTGATAAAAACCAAAA
AGTAATCAATAAAAAGACTGAAAAAGAAGATACAGTAAATGAAAATGATAACTTTAAATA
TAGTGATGCCGTAGATTACAAAAAAGCTATCAAAGAAGGACAAAAAGAATTTGATGGTGA
TATTAAAGAATGGTCACTTGAAAAAGATGATGGCAAACTTGTTTACAACATCGATTTGAA
AAAAGGTAATAAAAAACAAGAAGTTACTGTTGATGCTAAAAACGGGAAAGTATTAAAGAG
TGAACAAGATCACTAAAAAGTTTCATTGCATTAACGGATGTAAAATGTCTTAATTTATAT
TAATTAATAAAATACCCTCACAATATTATGCATAAGTCCTGTCTGACATAAAAGGATATA
TGACATACATATTGTGAGGGTTTAATAATATTTATTTATCCATGCGAATATCGACTTCTT
CAAGATGTTTCTGATATTCTTTAACTTTACTTTCTAAAAACATTTCATATGGTGCATCAA
AAAAGTCGGCTAAATGCATGGCATCTTTAAATTTAGGCTCATGGTGATGATTCTCCCATT
CCCAAATTTGATGTGCTTCATATTTAGTACCATATTTTTCATTTAATTGTTGTGCTAATT
CATCAATTTCTAAATTATGTTTAGTTCGTAAGTTATATAAAATATGCATATTCATTGTTA
TTTAACCTCATTTCTATGCTTTACTCATCAAGGATGCTAATAATATGTGTATATTCTATT
CCTAAGATAAAAAATAATCAAGCTAAGAAATCGTAATTAAGAAAATGACACAAAATATAA
TATTTTCTGAGTAACAAATAACAATTAGCTATCGTTACATTGAATAATTTTGAAATTAAA
TCAATGACTGGAAAAAAATTTGAATAAAAATATTTTAGCTTTGTTTTAGAATTGCGATTA
ATGGGTACTACATAGAATAACGCAAAATAAATAGAAAAAGGAGACTGAGAATTATGTTTG
GATTTATTGGAATGTTAATTGTCGGTGGCTTAATTGGATGGGCTGCTGGTGGCATTATGG
GTAAAGATATCCCAGGAGGTATTTTAGGTAATATTATCGCAGGTATTATTGGATCATGGT
TAGGTGGAACATTATTAGGACAATGGGGTCCTGAAATAGGTAGAATTTACATCTTACCAG
CATTAATTGGTTCAATTATTTTAATCGCAATCGTAACTTTAATTTTAAGAGCTATGCGTA
AATAATCAAATATTCAACGTAGGTTGAGTTAATATAAAGATGGCATTTAGTTGTCATCTT
TTTTATTTGCGTGAAAATGTTCGATATGTATTATAATGTTGAAAAAAATAGGCAAGATAG
GATAAAGCGTAATGAATTGATATGAGGAAAGGTTGGAATAATAAAAGTGAGTATAAGACA
AATAAAAAAAGGATGACGTTGGGTTGCGCCATCCAGGAGTATTATGTTCATGAATATAAA
AGACTGTGTAGTCATTTAAGAACTACACCCATATAGTAACACATCACTAGACTAAAGACA
ATACTATTTTCATTATTATTTATTTTAAAATCAAATTAATTAAATATTATTAGAAAAATA
TTGAGGGACATCATTTCCATTTGGTTATTAGCAATGTTATGGTAAATATGAAATATAGAA
GAAGAGGAGTAATAACATGACGATTTATTTAGTTAGACATGGAGAATCGAAGTCGAATTA
TGATAATAAACATTCGCGATCGTATTTTTGTGGTCAATTAGATGTACCGTTAACGAATAC
TGGTAAAGAAAGTGCAGACGGTTTATGCCAGTATTTTAAAGAAAAAAATATAGCACATGT
ATATGTGTCGGACTTATTAAGGACACAACAAACATTTGAACATATTTTTCCATATGACAT
TCCATCTACGACAACACCTTTATTAAGAGAACGTTCATTAGGTGTATTCGAGGGTGAATA
TAAAGATGATGTCAGTGTTAATTCGAAATATGAAAAATATTTTAATGATCCTAAGTTTAA
AGATTTTCGTCATAGTTTTTCTCAAAAAGCGCCTGAAGGAGAGAGTTATGAAGACGTATA
TCAACGTGTGTCCCATTTTATGAATCATGTTGTTAGTGAAGATACTGAAGAAGATGATAT
CGTCATTGTTGCACATCAAGTTGTCATTCGTTGTTTGATGGTTTATTTTAACAAAGTTTC
AAGAGAAGAAGCTGTCGATTTAAAAGTAGAAAATTGCAAACCATATATCATTGAATAGAA
GTGTGAAGGTTCTGAAAAGCTGTGTTTTATAGCGGCCTTCAGAACCTTTTTTGTACTTGG
AATTTAATGGGAATCATTCTTATCAACAGACTTACCACCAATAGCTAATGTGATAATTGC
GCTTACGAACAAAATAATTGATGTTATAAATGATGCTACTGTAAAAGATGTAAATTGTGA
GAGTGATAATATAAATGATAAAAAGAACCAAGAGATAGCACCTAGAATTTGTAAAATAGC
AGAAGAAACTCTAAAACTCATATTATCGTATATAGCTAAAACAAGTGCAGGTAATGCGAC
TAATATCATCATAATGATGTTTAGGGTGAATAAATATGGCTGTTCAAAAGTTACTGTGTT
TGGTCCTGTTGGATGCATTGCTGCTAAAAACAAGCAAACAATCGTCGATAAAATTGATAA
AATAATAAAAGTAATTCGAACTTTCATCATGACCATCCTTTGTTTATAGAGTCAATATAA
GTATGAGATATGTTAGATATATAGTCAAATGCGTCAACTAATGGGGATTTTAGGATAGAT
AGAGAATTTAAGACCAATAAAAATGCACCAAACAGTAATATGCTGCTTGATGCAATTGGT
ATAGTTTTGATTAAAATGTATTGTCACATAGATGAGTCGCTTTAAAAGATAAAGAGTCGT
CATGAATTATGGTTAATGTAATGATGTGTTACATGTCGGAACGATATTATTTCGTTACTT
ATCAATTACATCGCTATTGATACCTTTAGATTTTAAGAAATCTTTAATTTTATCTTGTTG
CTTTTTATTAACATCACCGGCATATTTTGTTGGAACGTCGACCACATTGATTTTATTTTG
TGGCTGATAATTAAGTTTCTCGATATCTTCATCAACATTTGCGATAGTGCTATTTAATGC
TTTGAAATAATTCATAATTAAACCGACAGGCTTTTTATATTCTTTAGGAATATTGTTTTC
AGTTACAAATTTCTTGAAATGTAAGTCGTTTTTAACAGCTAAATTAGACAAGTGACTTAA
TGTTTCTGCTTGTTTTTCAGTTACTTTTGTTTGACTGTCAATTTGTTTGTCGAGTTTGTG
TTGCATAATATATTTGTTATCAAGTATATCGCTATTTACAGACAAATACTTTTCTATAGC
TTGCTTCATCTCTGCATCACTAATATCACTATTTTTCTTATCTGAGTTAAAGATATCTTT
TGTTTCTAATTTTTTAGCACTTTTAGGTGCATGGATGCCAGTACTAGAATGATGATCTTC
GTTATCAGATTGATCGGACGCGCAACCTGTAAGAATTAATGTCGATGCTAAAAATGTACT
TAGTAGTAATCTCTTTTTCATAATGTAATATAACTCCTTAGTTTATCTTTAATTGAAAAA
ATGTGTATTCATGTTTAATAGAGTAACGTTGAATTAGTGTGGAATGTCACGATGACCTTG
CAATGACCATAGACGTAAATAATTACGTGCATGAGTTGCTTTTTCTATCAATAATGCGTC
GTTTTGAACGTTGTTAAGGATAGCATTATCTATAAATAACTGCATAATTGGTTGAATCAA
TTCAGGCGTAGGTATCGTACGTAAAAGCATAATGATTTCATTCACATACTTTTCCTTCTC
AATATCATTTGCCATGTTGATTTGCTTGCGTAGATAACTGGTAAACTCTTTAATCGCTTT
ATCAGATTTCAAATAGTGATGTCTATCATAATAGATTAATTCTTCAACAGAAGCTGGTAC
ATAGTATCCTTCATCAGAAATATCAATGCCTGACGCCTCAGACTCGACAACATCAAATAA
CACAGGGTGAAAAACGAAGTCATCTTCAATATAATATAGCTCAGTACCAGCTAAAGTATC
TAAGCTATATTGTAACTCTTCTTTACTAAAAGTAGCGTCATAAAATCGTTGTAATAGATA
TAGTAGATGATTAGTTGATAAAATACCATACAAGTTTACAGAACCAAGTATAATACGAAG
AGGTAAAATATCTTTTTTATCTATTAATCCTTTTTTAATTTCAGAAATCAATTGAGTGAT
TGCATCATTTCTTAAGCTATCAGTTGTACCAAAGTCTTCAAAATCGTCATCTTTAATTAA
CATATCTAAGTCAACTTCGTCATCCATCATTGATAATTTTAACGCGTTTTCAAACTCTGA
TAAACTATTCTCAATTGTTTGTTCATTAACAAATTGATTTACAGCTTTCTTAATATCACC
ATTGCCGACTTGATTCACGAAATTTTCAATATGTTTACGCACGTCATTTGGTAAAATAAG
ACAATCATATTCAAAGTCGTAATAATAATAAAAATGACTAGTTAAAAAGTTATCGAAGTT
TATTAATTGTAGCTTTTCAAATTCAATTAGTTCATTGTTTAATCGGTAGTTAGCATCATT
TTCAAGTATGCTAGAAAGAATGTCAAACTCAAATAGAGTAGCATTAGAAAACACTTGTTC
AATGATATGATTATTGTTGAAAAATGCTGACATAATTAATTCAACAAGATGTTGTTTATT
TTTATTAGAAAATCCCTTGATACCATACTGTCTGCAAATTGACTTTAGCTCGTTATTAGT
TTTTAACAGTAAAGCTTGTTCTAATGTGACGTCGTTTAAGCGCGTATGTTGTCTTACACG
AAACACTTTTTCATTTAAATTCATATGGTTTATTGTATCTAACGATTCGAATTCACCATA
TGCATTATCTAGTACCTCTGAATTGATATATCTTAAAAAGAAATTATTTACAAAGAACTC
ATCTTCGTTAAGTTGATAAACAAAACCTAGGTGATTTGTTAGCTTTAAAATATTAACATC
ACGGCTATTTACGATTGTGACAGGGTTACCATTAGATATTAATGTTTCTATAAATCTTTG
TTCTGAATTATCCATATCATGATAAATTTTATGTATATTTTCAGGATGAAAAGCATGTAT
TGTGACTTCAAATCCTTCTTTTTGGCTCGATAAATTAAAATATTCACATGCGTTTTGTAA
TTTTCCAGGGTATATAAAATGAACGTCAATCATTTTTGCGCACCTCGTTGTATATATTAA
GTTTATCATAACATGATTTTATGTCAGGATAAAAAAATAACAGCATCTTAACAAATGTAA
GATACTGTCAGCGAAACAAAGAAAACTTTAGTTTCTGATAATATAGTCAAAGGCATTTAA
TGCTGCATTTGCACCTGCGCCCATTGAAATAATAATTTGTTTGTTCTTCTGATCTGTGAC
ATCGCCAGCTGCAAATATACCTGGAACGTTTGTATTATTGTTGCGATCAATAACAATTTC
ACCACGTTCGTTTAATTCAACAGCATCTTTTAACCATGATGTATTTGGAAGTAAACCAAT
TTGAACAAAGATACCATCTAAGTTAAGTAGATGTTCTTCGCCAGTACTCATGTCTTCGTA
ACGTATACCAGTAACATGGTCTTCTCCGACAACTTCAGTAGTTTTGGCATTTGTTTTGAT
GTCAACATTTGATAATGATCGTAAACGATCTTGTAACACGTTATCAGCTTTCAATTCGCC
AGCGAATTCGAATAATGTAACATGATTAACGATACCAGCAAGGTCAATTGCTGCTTCAAC
CCCAGAGTTACCGCCACCGATTACTGCTACGTCTTTATTTTCAAATAGAGGTCCGTCACA
GTGCGGGCAGAATGCAACACCTTTATTAATCAACTGTTCCTCACCTGGAATGTTTAGCTT
ACGCCATCCTGCACCAGTAGCAATAATGACTGTTTTACTTTCTAATACAGCACCATTTTC
TAACGTAACTTTAATTGCTTCGTCAGTCTTTTCAATATCTGTAGCACGAATGCCTGTCAT
TGCATCAATGTCATATTGTTCAATGTGCGCTGCTAAGTTAGAAGAAAATTCAGAGCCAGT
AGTTTCTTTAACAGTAATGAAGTTCTCGATACCAGCAGTATCATTTACTTGACCACCAAT
ACGATCAGCAACTATACCAGTACGTAAACCTTTACGTGCTGTGTAAATGGCTGCACTACC
ACTAGCCGGGCCACCACCAACGATTAAGACATCATAAGGTTCTTTATTTTCAAACTCAGA
TGCGTCTGCTGTACTACCTAATTTAGAAAGTATATCTTGAATTGTCATACGACCATTGCC
AAACTCTTCACCATTTAAAAAGACAGCAGGAACTGCCATGATGTTTTCAGATTCTTCACG
GAACACTGCACCATCAATCATAGAATGCGTGATGTTCGGATTAATCACACTCATTAAGTT
AAGTGCTTGAACGACATCAGGACATTTTTGACACGTTAAACTGATGAAAGTTTCGAAATG
GAATGAACCTTCTAAGTTTTTAATTTGATCAATAATAGATTGTTTTTCTTTAGGTGCACG
ACCGCTAACTTGTAAAATTGCTAAAACAAGTGAGTTAAATTCATGACCTAATGGAATACC
TGCAAATGTTACACCTGTTTCTTCACCAGGACGATTGACTTCGAAACTTGGTGTGCGTTT
TAAAGATTTTTCAGAAAGTGATAGTCTAGGTGACATTTCAGTAATTTCTGTTAATAAATC
TTTAAGTTCTTTGGATTTATCATCTGAACCAAGGCTGGCAACGAATTCAACGTTGCCCTC
CATTAGTTCTAATAGTTGTTTAAGTTGTTGTTTTAAATCAGCATTAAGCATGTTTGTAAT
GCCTCCTTAGATTTTACCTACTAAATCTAAACCAGGTTGCAATGTTTTAGCGCCTTCTTC
CCATTTAGCTGGACATACTTCGCCTGGGTTTTTACGTACGTATTGAGCTGCTTTGATTTT
GTGAGCTAATGTGCTAGCGTCACGACCGATACCGTCAGCATTAATTTCTGATGCTTGTAC
AACACCGTCTGGGTCGATAATGAAAGTACCACGTTGAGCTAAACCAGTAGCTTCATCTAA
TACATCAAAATTACGAGTGATTGTTTGTGATGGATCACCAATCATAGTGTAAGTAATTTT
GCTGATTGCATCAGAGTGGTCATGCCATGCTTTGTGCACGAAGTGTGTATCAGTTGAAAC
TGAGAATACATTTACGCCTAATTTTTGTAATTCTTCATATTGGTTTTGTAAATCTTCTAA
TTCAGTTGGACAAACGAATGAGAAGTCAGCAGGATAGAAACATACTACGCTCCATGAACC
TTTTAAATCTTCTTCTGTAACTTCTTTAAATTGATCTTTTTTTGGATCAAAAGCTTGCGC
TGTAAATGGTAAGATTTCTTTGTTAATTAATGACATAAATATCTTCCTCCTAAGAATTTA
AGTGTGAATTAGAACTATTTAATTGATTGTGCTTAATTATAATAATTCTAATCTCTTAGT
TAGCATTATTACATTTTGATTCAGAATAGTCAACTGGATAACTTTGTAAAATAAATGATT
ACTTTTAAATTAGGGTAATATATTAAAAAGTGCTTTGAGAATGGTTTTTACAGTAAAATT
AGCGAATATTAACGAATATAATTAATACCGTGACTTTAATGTAAAATATGTAAAGAAATA
AATTGGGTATTCTCAACTAAGTCAACCTTATTGATAATGGTGTGAGAATATTGGTTAGAG
ATAAATAGAATATGAAGACAACGACTGTACATTAAAGTGATGCGCAATATTTTGAGTAGT
TTGATTATTATCGTATAAGCAAATAATTGCTATAAAAAACTTTGTACGTGTACAATTGCA
ATATGAAGATTTTTAATTAAATGTAAAATATCGAGGAGTGGGTAATGTGTCAGATCATGT
TTATAATCTCGTGAGAAAACATCATTCAGTAAGAAAGTTTAAAAATAAACCATTAAGTGA
AGATGTTGTAAAAAAATTAGTTGAAGCAGGTCAAAGTGCTTCGACATCAAGTTTCTTACA
AGCATATTCAATTATTGGAATTGATGATGAAAAAATTAAAGAAAACTTACAAGAAGTTTC
AGGGCAACCTTATGTTGTAGAAAATGGTTACTTATTTGTTTTTGTAATTGATTATTATCG
TCATCATTTAGTTGATCAGCATGCTGAGACTGATATGGAAAATGCATACGGCTCAACGGA
AGGTTTATTAGTAGGCGCGATTGATGCAGCATTAGTGGCTGAAAATATTGCGGTTACCGC
TGAAGATATGGGGTACGGCATTGTCTTTTTAGGTTCATTAAGAAATGATGTTGCACGTGT
CCGTGAAATATTAGACTTACCTGATTATGTCTTCCCATTGTTCGGTATGGCAGTTGGGGA
ACCTACAGATGATGAAAATGGGGCAGCAAAACCACGCTTACCGTTTGAACATGTCTTCCA
TCATAATAAGTATGATGCTACTAAAGAAACACAATATGCAGAAATGGCAGATTATGATCA
GACAATTAGCCAATATTATGACAAGCGTACAAATGGTGCCCGCAAGGAAACATGGTCACA
ACAAATTGAAATGTTCTTAGGAAACAAAACAAGACTTGATATGTTAGAACAATTGAAAAA
AGCTGGCCTTATCCAGCGATAACAAGATACAAAAATGACCCGCCCCCACAAGCTTAAAAT
GATAAGTATAGCTTGTGGGGGCGGGTATTTCTTGCAATGAATTAATGTGAAGTTAATGCA
GCATCATCATTAGATTCAAATGTATCTTTATCCCAATGTTTAGTTAACTTAGCGGTACCT
GTACCAGCTAGCATTGCATCGTTCACATTTAATGCGGTTCTACCCATATCAATTAATGGT
TCAACCGATATGAGCACACCGGCTAAAGCAACAGGTAAGTTTAACGTTGACAATACCAAT
ATAGATGCGAATGTCGCACCGCCACCGACGCCAGCAACGCCAAATGAACTGATGATCACG
ACAGCAATTAACGTGACAATAAATTGTAAATCAATTTCTACATTAGCAACAGGTGCGACC
ATAATTGCAAGCATGGCAGGGTAAATGCCAGCACAACCATTTTGCCCGATAGATAGACCA
AATGTTGCTGCAAAATTGGCAATTCCCTCCGGTACACCTAGACGTCTTGTTTGTGTTTGA
ACATTTAGCGGTAAGGCTCCCGCGCTTGAACGAGATGTGAATGCAAAGATTAATACTTCT
AAAGTCTTTTTAACATAACGGATAGGACTAATGCCTAACACACTTAAGATGATTAAGTGG
ATAATATACATAGTGATTAATGCAGCGTACGATGCGATTAGAAATTTTCCTAAAGTCCAA
ATTGCTCCAAAGTCACTCGTAGATAATGTGTTAGCCATAATTGCTAATACTCCGTATGGC
GTTAATCTTAAGACAAACGTCACAATCGCCATAACTAATGAATAGATAGCATCAATAGCA
CGTTTAAGCAATTCGCCGTGTTCAGGCTGTTTGCGAGCTACACGTAAATAAGCGAATCCC
ACAAATGATGCAAAGATAACTACTGCAATCGTTGAAGTTGCACGTTGCCCTGTAAAATCT
AAGAATGGATTTTTCGGTAATAGCTCCAAAATTTGTTGTGGTAACGTATGCGCTGTTAAA
TCTTTAGCTTGTTTGGCAATTTCACTGCCTCGTGCTTGTTCAGCGTTGCCAAGATTAATA
GTTGACGCATCTAAACCAAATAGTAAAGCATATACGACACCGACAATAGCAGCAATTGTT
ACGGTACCGATTAGAAACATAAAAATGAAACTACCTATTTTTGCGAACTTTTCTCCAATT
TGAATTTTAGTAAAAGCAGCTACGATAGAGATGAAAATTAAAGGCATTACTATCATTTGC
AATAATGCGACATACCCTTGACCTACAATGTTGTACCAATCACTTGTGGATGTAATGATA
TTCGAGTTTGTACCGTAAACCAGATGCAATAACACGCCGAATACAATGCCGATACCTAAA
GCTGTGAATACACGTTTGGCAAATGATACATGTTTTCGAGCCATTAAATGTAATACTATG
ATGAAAATGACTAACGCAACAATATTAACAACGGTTAAAAAAGTATTCATGAACGACACT
CCTTAAATTTTAAATATAATCCCGACTATTGTACTAAGAATAATATTGTTTATAAAATAT
TTCAAGAGGGCATTTGTAAATTAACTTAATTGTGATGAAATTAGACCAATGGCATAGGGG
AATGGAAGAATCAATAATTATAAATTTGGTAGAGAGGAATGGAAAAGTGAATAGAGTGAT
GAGTTAGTCAATTAAAGTTGATGGTAGGAAATTGTAATAGTGTATTAATTGTAATAAAGA
AAAATGTTAGTTAAAGAAGTAACGATAAAAATATTTGTACGGAATAGAAGAAAGAAAGTC
TGTCATGTATACAAACGTATCCTTCGAATAGCATTGAAGAGAATGTAATATAAACGACGT
TTCTAACACAACATGTTAATGATTCATAAGGTAATAAAATAATACCCATGAAAAGCCTTC
AATTAAAAGCTCCAATCTAATAAAGCGTGACAATACTTATTAATTAAAAGTATTATGCTG
TGCAGGTGGCAGTTCGAAAGCTACCGTAAACAAATAATTTTGTTTCAGCAAAAGGCGTTT
GTTGTGAATGTGAATATGAGCGTGCGTGATTGCTAAATAACTATCGCAGCCAAAAACCTA
AATTTAATAGGCTTATAAAGATTGAATTTATAAATAAATTCAATTAAGCCATCCCACTCA
AAAGTAACATACTACAAAAATTTATTCAAAATTAAATTTTAATCATAATGAATAATTAAA
AACCTGAAACAAATTAACTTGTTCCAGGTTCAATGAATTGATTATTAAATTTATGGTTAA
ATATCAGCTTTACGTATTGAATAGTGCATTTGTGCTCAAACTGCTTGTCGTAATTACAAC
ATTATAAATTGAATAAACGTGCGAAGAATCCTTTTTTCTCTTCTTGCGGTTTAGATTCTG
TAGTTTCAGATTCTGAACCATTATCTTTTTCTGATTTCGATTCTGCTGAATCATTTGATG
CTGCTTGTTCAGACGCATCGGCGTGTGCTTCAGCTACTTGTTGTTCGGCATCATGTTGTG
CCTCAACTGCAGCGCCATTGTCTGAAGCTTCAGCTGCCTTTTCATTTTTAGACTGTTCAA
CATTTGCTTTTTCAATGGCTTCTGTTGCAGAAATTTGATCGTGTTTATCTACTTTGGTAG
CAGTATCATCATTTGCCTTGTCAGCTTTAGCATCCGTTGCAACACTTGCTTCAGAAGTTG
CTGGATCTTTACTTTCAACTTTTTCATCAGTTGTCACATTAGTTTCAGCTTTAGCTGTTG
ATTCTGCTAAAACTTTAGCTTGAGAAGCTTGAGCTTCTTGAATGGCCTCTTGTGATGTTT
GAATCGCTTTTAATGATTCGCTATTAGAATCAATTTTAGTAGTAAGTTGATTTTGAAGTT
CTTTTAATTCTTGTTGTTGTTGATGTACTTGATTCATCATTTGACCTAGTAAATGACGCT
CTTCTCGCATTTTTTGAATTTCTAGACGTAAATCTTCTACCAGTTGTGCAACATTTTGAT
TGGTAGGTAAATGTTTATCATCGTTTTTAACAATGACTTGCAGGAAGTCCTTCTCTTTTT
CCAATTCATCAAACGCCAAATCATAACTATTTGTTTGTTTTACTTTGTCAGCGATGTCTT
TGAAAAGCTCGATATCTTCTTCTTTGAAGTCTGTTGCTTCACGACCGCGGTATTCAGTCT
TGCTTAATTGGTAACCACGTTCTTCTAAATGTTGGACGATTTTACGAACCTGTTTCTCAC
TTAGTTCAACGCGTTGTGCAAATTCTTTTGTTAACATACTTTAAAGTCCTTTCTGCGTAT
ACTTTATGTATACTGACGTTTGTCTACGGGCAGTGAAACGTCAGTCTTGCTTCATACATA
GTTTAAACGTTATTGTTAGTGATTTCAAGTTTGTTTAAAATGGCTTGCGTAAATCCATTT
CCTCTAATAATGCATAAATAGTATCGCGTGAAATACCATTAGCAAACACATACTTTAAAA
TATAGTTTGATTTCACACTTGTACCATATATATCTTTAGTTAATTTAATGTTTTTCTTTA
AAAACAAATCAACTTTTTTAGCATGACCATCATTACTTGGGTGAATGTAGTCAATTTCAG
TTTGTCTTTCGAACTGGTGTTCATACAAGAATTGTCTGCGATGTTCGATGATGAGACCAT
TTTCTTTTGTTAAGTCTGCTGGTTCTTTCGGAACTTCCATCATTAAAAAATTAATATCTC
TTGAGTGAACAATATTTGATAATACATTTAGTTCATGCTCAATTTGATGGAGTGTTTGTG
TCATTAACTCGTCGTGGTTGGGTAGGTCTTTTGCAAATAAATAAATTAAAAATGCTGCAT
TGGTTGTAGCTTCATAATGTGCGGTTGCTAAACTAACTACAGCATCATTTTCTAAGCCTA
CGATAAAGACATAATCGTTTTCAGTTTTGTTGTTTTCTAATGAGTGCTTAATCATACGTT
TATCTTCAGTTAACGATAGATTCAACTTAGTATCATAAAGTTGAAGCGCTTCAGTATAAT
GTGGATCTTTGACAGATTGAATGGTTTTAAATTCCATAAGAACACCTCCCCAATTTATTT
AATATTATAGCATAATTGACTGTTGTAATAGACGGTTCATTTACTTTTAAAATGATAAAA
AAACTGTACTATCAATCATCTGACAGTACAGTAATGCTTCATGAATTATAGTTTGATTAA
TTAAGCTTTAGGACCTTTAGACGCTTCAGCAAAATGTGTAATATCAACTTCTTCATAAGC
TGAATTATGTTCTTGTACTTCTTTATGTGATGAATGGTCGCGTACAGCTACAACTAACAT
TTTATTGTCTAAAATAAGTTGTTTATATTTTTCTAATTCATCAGGTGCTAAATTGTAGCG
TGATAAAACTGCGTGTTCACCATCTTCACCTGTTAACAATTTAGTCATTCTATCGCTAAA
TGTGCCGCTTGTTGAGATAAGGGAGATTTCAGAATCGTGTAAGTCATTTAAATGTAATTT
ACTTTTGCTAATAATTGCTAATTCTGTTTCTAAATAACCTTCAGACTTTTTTTGATTGAT
TACATTGTATAATTCGCCAGTGTCATTTACTACAGTTATATCTGCCATAATTGTCGCCCC
TTTAAAAATTTGTTTATTTAATCTTTTACCCTTCTTATTATAAAGTAAAACCCTTTCATT
ATTAAATTATAAGCTCTCATTTTCACCATATGCATTTGCATGTTTATAAATCTATTAAAA
GATTACTTAAGCAGTTATTGAAAAAATGCCGAAAATTTGCTATTATCGTTAAATAATTTA
CATAAACTCATATAATCTAAAGAATATGGCTTTAGAAGTTTCTACCATGTTGCCTTGAAC
GACATGACTATGAGTAACAACACAATATAAGGAGTAGCTTCAGCCATTAAATTGTAACCA
TGAATGGATGATTTATATCATTTTATAAGATTGGAGACAGTTTACTTGATGAAACTTCTT
TTACATTGATTGCATGACGAATTCGTGATGCATGTTCGTTCACTCATAAACCCTGAAACT
ATTATTTAGTTTGGGGATTTTTTTGTATCTAGCACCAATTTTAAGAGCAAAATGTTTCAC
ACAAATCTGAGGAGGTTTTAAGAGTGGAGTTACTAGGACAAAAAGTAAAAGAAGACGGCG
TTGTCATTGATGAGAAGATATTAAAAGTCGATGGATTTTTAAATCATCAAATTGATGCGA
AGTTAATGAATGAAGTAGGTCGTACCTTTTACGAGCAGTTTAAAGATAAAGGAATCACTA
AAATTTTAACCATTGAAGCTTCAGGAATCGCACCAGCAATTATGGCTGCACTTCATTTTG
ATGTGCCATGCTTATTTGCGAAAAAAGCGAAGCCTAGTACTTTAACAGATGGTTATTATG
AAACATCTATTCATTCATTTACGAAAAATAAAACAAGTACAGTCATTGTTTCGAAAGAAT
TTTTATCTGAAGAAGACACAGTACTCATTATCGATGACTTTTTAGCAAATGGTGATGCAT
CATTAGGTTTATATGATATTGCACAACAAGCGAATGCTAAGACTGCTGGTATTGGTATCG
TTGTTGAAAAGAGTTTCCAAAATGGGCATCAACGTCTAGAAGAAGCAGGTTTAACAGTAT
CTTCTCTCTGCAAGGTAGCTTCACTAGAAGGGAATAAAGTGACATTGGTGGGAGAAGAAT
AATGAAAAATTTAATCCTAAGTGTTCAACATCTTTTAGCTATGTACGCAGGTGCCATCTT
AGTTCCAATTATTGTTGGTACAAGTTTGAAATTTACACCTGAACAAATCGCTTACTTAGT
TACAGTAGATATATTTATGTGTGGTGTCGCCACATTTTTACAAGCCAATAAAGTAACGGG
AACAGGATTACCAATTGTTCTTGGATGTACATTCACGGCTGTGGCACCCATGATATTAAT
CGGTCAAACAAAAGGCATCGATGTGTTATACGGATCGCTATTTTTATCAGGGATATTAGT
TATTATCATCGCGCCTTTCTTTTCACATCTAGTAAAATTCTTTCCACCAGTAGTAACGGG
AAGTGTTGTGACAATCATTGGTATCAATTTAATGCCAGTAGCTATGAATTACTTAGCTGG
AGGTCAAGGTGCTAAAAACTATGGAGATGTTAAGAACATTTTATTAGGTTTAATGACATT
AATCATTATTCTTATTTTACAACGATTTACAACTGGATTTATTAAAAGTATTGCTATATT
AATTGGTTTAGTAATCGGAACGATAGGTGCTGGTTTACTAGGAATGGTAGATGTAAGTCA
AGTCAATCATGCCGGTTGGTTAGGGATCCCAGTGCCGTTCAGATTCTCAGGATTTAGCTT
TGATGTGACATCCACGTTAGTGTTCTTTATTGTAGCTATCGTTAGTTTAATTGAGTCGAC
AGGTGTCTATCATGCGTTAAGTGAAATTACCGGCAAGAAGTTAGAAAGAAAAGATTTTCG
TAAAGGTTATACTGCGGAAGGTCTAGCGATTGTGTTAGGTTCTATATTCAATTCATTTCC
GTATACGGCCTATTCGCAAAATGTAGGACTTGTTTCTTTATCCGGTGCGAAGAAAAATAA
TGTTATATACGGCATGGTCGTGCTATTACTTATTTGTGGGTGTATACCTAAACTTGGGGC
ATTAGCGAACATCATTCCGCTACCTGTGTTAGGCGGTGCCATGATAGCTATGTTTGGCAT
GGTAATGGCATATGGTGTTAGTATATTAGGACATATTGATTTTAAAAATCAAAACAATTT
ATTAATTATCGCTGTATCAGTAGGATTAGGTACTGGTATAAGTGCGGTACCACAAGCATT
TAAAGGTTTAGGTGAACAATTTGCATGGTTGACTCAAAACGGTATTGTTTTAGGAGCAAT
CGCAGCAATTATTCTTAATTTCTTTTTTAATGGAATAAAGTATAAACAAACAGAAGAAAA
TGTGAAATAATATAACTAATTAATTTGAAAAATGGAGGCTGTTTTTAATGTGGGAAAGTA
AATTTGCAAAAGAATCATTAACGTTTGATGATGTGTTATTAATTCCAGCACAATCTGATA
TTTTACCGAAAGACGTTGATTTAAGCGTACAATTATCAGACAAAGTTAAATTAAACATTC
CAGTTATTTCTGCTGGTATGGATACAGTAACTGAATCTAAAATGGCGATTGCTATGGCTC
GTCAAGGTGGTTTAGGTGTAATTCATAAAAATATGGGCGTTGAAGAACAAGCGGACGAAG
TTCAAAAAGTAAAACGCTCAGAAAATGGTGTCATTTCAAACCCATTTTTCTTAACACCAG
[truncated: 5,322,547 more chars]
