# Supplementary material for: Characterisation of PVL-Positive Staphylococcus argenteus from the United Arab Emirates
Source: Antibiotics (Basel). 2024 Apr 27;13(5):401. doi: 10.3390/antibiotics13050401 (PMC11117363; doi:10.3390/antibiotics13050401)
Supplement: Supplementary file 1 [file antibiotics-13-00401-s001.zip › Supplemental File 5_prophages and induced phages.fas]

>A5IT17-integrating PVL-prophage from Dubai_25_[1,299,768..1,345,671]
AGGGCAAAAAAAGGGCGGATTTAAGCTAACTTGGAATGTTTTCGAGTTTT-TGAGTTAGT
TCTCTATCCATTTTTTCAGTTACATGAGTATATATGCGAATGGTTGTTTTTTCATCTACA
TGTCCTACCCTTTTCATAATTGCTTTTAAAGAAACATTCATTTCTACTAATAAAGTTATG
TGTGTATGTCTAAATGTGTGCGTGGTAACTTTCTTATTCATATTTAAAGCTTTTGTAGTT
TTCTTAAGCACACCGGCGATTTGATTATTACATAAAGGATTCCCTTTTTTTGTTGTGAAT
ATGAACCCTCTGTCAACATAGCTCGAATTCCATCTTTTCAACATTTTGTTTTCCAGTATT
ATCTTTTTAAAAATTTCTACGGTTCTAGAATTGATGCTGATACTTCTTTTTGAACTTATA
GTCTTTGTAGTGTCTTTGTATCCGAATCCTTCCTCGTATTTAATGCGGTGAATTGTACCT
GTTATATTGATAGTTTTGTTTAATAAATCTATATCTTTTTCCTGCAGTGCTTGTAGTTCT
CCTATGCGCATACCAGTTAAAGCCTGTACTTCTAAGATGCTGGCAATTAAAATGCGATTT
CGCTTGTGTAACTTATTATCATTTAGTATATGATCACGTATCTGTAGGACTTGGTTCATT
TCTAAATAGTTGTACATTTTAGATTCATCTTTTTCGATATCCTCTATTGTTTTT-CTTCT
TTTAGGAATTTTGACATTAGTTAACAAATATTCATTTGGATAATTGTAAAATTTAACTGC
ATATTTAATAGCTCCTTTCATATCTCCGAGTTGACGGGTTACTTGATTTTGAGAATAGAT
ATCTGATAATTTATTAATAAATATCTGCATATATTTTGTATCTAGTTTGTTTAAAAGCAA
GTTCTCAGAGCTGTATCGTTTAATGTTTCTAATTCTTATTTTTATATTATTAAGAGTAGT
CAACTTTGAACCTGATGTTTTTATATGATATTCAAGCCATTCATCTAATAGCGCGTGAAA
AGTCAAAGTTTTTAATTCGCTTGACGACTTGTTGTTCAGTTTT-TCTTTTATTTTTTCTT
CTAAACGAAACATTGCTTCTTTTTGAGATTGTTTTGTATTCTTGTTCAACACAACACTTA
CGCGCTTCCATTTATCTGTGTATGGATCTTTATACTTCTCGTAGTATCTGTATTTAGTTT
CGTTATTTTTGTTTTTAAATTTTTCAATCCACATGTTTATACCTCCTGCAAGAACGTATG
TTCTATAAAATATTAAAAAATAATAAGGGTAGTCGGGCTACCCGTAATTTAGTACTAGGT
ACTAAATGTGTTATAATAAAATAAAAAGTAGGTGATAAGATGACTCAATTTCTAGGGGCG
CTTCTTCTTACAGGAGTTTTAGGTTACATACCATATAAATATCTAACAATGATAGGTTTA
GTTAGTGAAAAAAACAAGGTTATCAATACTCCTGTATTATTGATTTTTTCTATTGAAACA
TGTTTGATATGGTTTTATAGTTTTATAATTTTTAATAATGTTGATTTAAAAAATTTGAAT
TTAATTCAGTTGCTTACAGGTCTAAAAGCAAATATTTTGTTTCTATTTATTTTTGTTTTA
ACAGTGTTTGTATTTAATCCTTTAATTGTTAAATTTATTATCTGGTTAATTAATATAACC
AGAAAGTTTATGAAATTGGATTGTATAAGCTTATTAGACAAAAGAGACAAGTTGTTTAAT
AACAACGGTAAACCAGTATTTATAGTTATAAAAGACTTTGAAAACAGAATCATTGAAGAG
GGTGAACTTAAAACCTATAATTCAGCTGGTAGCGATTTCGATTTACTAGAAGTTGAGCGA
CAAGATTTCAAAGTATCTGATTTACCGTCAAACGATGAATTGTATATTAAACATACGCTT
GTAGACCTTAAACAACAAATTAAATTGGATTTATATTTAATGAATGAATACTAATCTTTT
TTCTTAGCTTTTTCTGATAAAGTGCTTT-TTAATTTTTCGCTGGCGCCTGACTTTTCAAA
ACTTTTGTTTAATGGGTTACTACGAGTAGTTTCTTGTTTTTTGTTTTTATCCGCCATAAA
ATTCTCACCACCATTCAACGTCTACACTAGTAGGCGTTTTTTGATTTTTATATTAAAGGG
CTATAAAA-AGCTGTTAATACTTCAATTCTTTAATCCACATATATTTAAAAGTGAGGTAG
TAGGTAATAAATATAAGACTTAAAGTTAAGATTGCTTTTTTCATGTCAATTTCTCCTTTG
TTTATATTTATATTAAAGCGCTAAATATACGTTATTAATCACAATACAATTAATTGATTG
TAAGATACTTAGTCGTATAATTCTATATACCTATTAGTAAATTCTTCTGCTGTTATTTCT
CCATTTTCTTTTTGTTGTTGAAGTTTAGAAGCTTCTTTTTGAATTGCATCGTATTTTTCA
CGAGAATACCCATATTTTTCCATCTCTTTATAATTAGCTTCGTTTATTTGTTCTTGTTGC
TGAGGTGTGACACAACCACCAACTGTGCATTGTGTACCATCAGGTTTTGTGTAACCTATA
ACGTCACCTGCGCCTTGTGCTTGGTACCAAGTATTACCATCTGCATCTACCATGCCGTTA
ACATTGTGACCATTTTTTACTCTTTGTGATATTTCGTCTTTAGTTAAAGGTCTATTGGTT
TGTTGATCGTTGTTAACGTTTGTGTTGTTCTCGTTGTTTACTTGATTATTGTTATCGTTT
TGATTAGCATTTTCTTTTTTCGCTTCTGCTTTTTCTTTAGTTTCTTTCTTTTTATCTTTG
TTATCTTTCTTTGTTTCAGTTTTTTTGCTTTCCTCTTTCTTATCGCCGTCGTGGCTACCA
CAAGCGCCTAAAACTAACGCACTCGCTAATGTTAAACCTAATAATCTTTTCATTTTAATT
TCTCCTTTGTTATATTTCTTTATATTTAAAAACTCTCAACGGCTCAAATGTAATTGAATA
CTCGCCGTAGTGAGTTCCAATACCATATATCTTTTTATAGTGCTCTATTGCTTCTAATAT
GTATTCTTCACTTAATTGTAGATACTCAGACAACTCATACAAGTTACGTACGCCATAATT
ATAAGCTTCTACAATTTCACGTAATGGAACAGCTGAGATAAAGCCGTGTCTACGTGCGTA
ATTTTCGAACTTGCGATTGTTGAACTTCGACTGATCTAAAATGTTGCCATACGTCAACTT
GTGGTGGGCAAGTTCCTCGTATAATACTTCTAATTTGTTCCTTTCGGATAGGGAAGGTCT
AATAAAAATTTCTCCTTCTTGATACCAACCATCGAATCCTCGAGGTACTCTTTGTGTTTC
TTTCACTTCAACTTCACATTTCATAAGCAATTCTTCGTATTTTCCCATGAGCCAAACCCC
--TTTGGTGTCTTATTTCTTTCTATCTCTAACCCATTGCATAAAGTTTTCGATTTCTTCC
CATTCTTCAGGAGTAAATTCATCTTTATTTGCATGACCAGCTATAGTTTCTTGATGCTGA
TTAAATTTATCTCTTTCTTTATCATCAATTCTTTTACTTTCTACGTCGTATCCCAACAAC
CAAGCTTCGCTAACATTCAATATTTTAGCTAAAACATATAATTTCTTCTGACCCGGCGTC
ACTTTACCATTAACATATTGACTTAAATCAGTTTTTGATAATTTGATACCAGTTTCTTCT
TCCATGCTTTTAGCTTTGTTTACTATATCTATTTGTTTTAAATTCGATGACTTCATAGCT
TGTTTGATTCTGTTGCTAGTTGTAGAGTTCAATGAATTTTCCTCCTTCATTAATATAGTT
ATAGTATAAGCTTCGTTGAACAAAAGTTCAATACAAAAATTCAAAAATATTGAACTTTTG
TATTGCATTGATTTTTTAAACGTGTTAAGGTTTATTTAGTTCAAAAATATTGAACTCAGA
AAGAGGTGACATGATGTGTTTTGATTATTCAGCTTTAATAGGTCGTATAATTGAAA--AG
TATGGTAATAGATATGCTTTTGCATACGCGATAGGCTTATCAGAACGAAGTTTATCTTTA
AAATTAAATGATAAAATTGGTTGGAGAGATTCCGAAATAGCTAAAGCTTGTGAATTATTA
TCTATACCCAGAGAAGAAATACAAGTATATTTTTTTAATTATAAAGTTCAAAATAATTGA
ACTAAAGGAGGAACACTATGGAACAAATCACGTTAACCAAAGAAGAGTTGAAAGAAATTA
TAGCGAAAGAAGTTAGAAATGCTATAAAAGGCGAGAAACCAATCAGTTCAGGTGCAATTT
TCAGTAAAGTAAGAATCAATAATGACGATTTAGAAGAAATCAATAAAAAACTCAATTTCG
CAAAAGATTTGTCACTAGGAAGATTGAGGAAGCTCAATCATCCGATTCCACTAAAAAAGT
ATCAGCATGGCTTCGAATCAATTCATCAAAAAGCTTATGTACAAGATGTTCATGATCATA
TTAGAAA-ATTAACATTATCGATTTTTGGAGTGACACTTAATTCAGACTTGAGTGAAAGT
GAATACAACCTAGCAGCAAAAGTTTATCGAGAAATCAAAAACTATTATTTATATATCTAT
GAAAAGAGAGTTTCAGAATTAACTATCGATGATTTCGAATAAAGGAGGTTCAACAAATGT
TACAAAAA--TTTAGAATCGCTAAAGAAAAAAGTAAATTAAAACTCAATTTACTAAAACA
TGCAAACAGTAATTTAGAAACAAGAAACAACCCTGAACTGTTGCGAGCAGTTGCAGAGTT
GCTTAAAGAGATTAATCGATAAATTCTATGAATTCGATTTTAGCTGAAGCGATAGCTACT
ATTTTGTCTCCAACAAAAGTATATGAGCCATTAGTGAACAAGGAACTTTTAATTTTTTCT
TTTGATATTTCAACAGTTCCGCGATGACCTGACTTTATCACTTTTTCTAAATTATCGATT
TCAACAAATTTATCATTAGAAAGATATAAACAAGCTTTCATACTTATCACCTCCTTAGGT
TGATAACAACATTATACACGAAAGGTGGAACAACAAATGAACATTCAAGAAGCAACTAAG
ATAGCTACAAAAAATCTTGTCTCTATGACACGGAAAGATTGGAAAGAAAGTCATCGAACT
AAGATATTACCAACAAATGATAGTTTTTTACAATGCATCATTTCAAATAGCGATGGGACA
AACCTTATCAGATATTGGCAACCTTCAGCCGATGACCTCATGGCAAATGATTGGGAAGTT
ATAAACCCAACTAGAGACCAGGAATTATTGAAGCAATTTTAGAAATGCTATCAATGATAC
TTTTTAAATTGTTTTTAAACTCATTTTCAAAGTAAACAACAGTCTTGTCTGAAATTGTTA
CATGATAAATAGTGTTACTAGCATACACGCCGTTTAGGAACCCAGAGTTTTTAAGTTTAT
TTAAATCGTATTTTACATCTTCGAAATGTAGTTTTTGAAAATACTTTGTATGTATATCTT
TAGCACTTCCAAAATTATTGCAGGTTAATTTAACCGAACCTAACTTTACACATTCTAAAT
AATCTTTGTAGAGTACGGACAAGATATATTGTTGGTCTTTAGTAAGTGTATCAAATTCAT
CAGATATCAAGGGCATGTTATCACCTCCTTAGGTTGATAACAACATTATACACGAAAGGT
GGAACAACAAATGAACAAAAAATCAGAAGGGTTAGACATCAGAATACCAAGGGTTTTCAG
AAGAGATCACGCGCCAGTAGAATCTTTAACAGAAAATGAACGTCGACTAAGAAAGGAAAT
ATTAGAAAGTATTAAAAAAGGTTATTACAGCTACTTAGAAATAAACAAAGTCTTCTATGC
ATTAGATAGAGAACTTCAATACAGAGCGAATAATAGCAAAATTTAACATTTATCGAAAGG
AGTGATAGAGATGCCAAAAATCATAGTACCACCAACACCAGAAAACACATATAGAGGCGA
AGAAAAATTTGTGAAAAAGTTATACGCAACACCTACACAAATCCATCAATTGTTTGGAGT
ATGTAGAAGTACAGTATACAACTGGTTGAAATATTACCGCA-AAGATAATTTAGGTGTAG
AAAATTTATACATTGATTATTCACCAACAGGCACTCTGATTAATATTTCTAAATTGGAAG
AGTATTTGATCAGAAAGCATAAAAAATGGTATTAGGAGGATATTAAATGAGCGACACATA
TAAAAGCTACTTAATAGCAGTACTGTGCTTCACAGTCTTAGCGATTGTGCTTATGCCATT
GCTGTACTTCACTACAGCATGGTCAATTGCGGGATTCGCAAGTATCGCAACATTCATATA
CTACAAAGAATACTTTTATGAAGAATAAAAAAACTGCTACTTGCGTCAACAAGTAACAGT
GCAAGATGAGCAATTGTTTTAAATAATTATATAAGGAGTTATTAATATGACCTTACAACA
AAAAATACTATCACATTTTGCAACATATGACAATTTCAATTCTGATGATGTTGTTGAAAC
TTTTGGGATATCTAAAACACATGCAAAATCCACTCTTTCAAAACTTAAGAAAAAAGGAAA
GATTGAAATGGAAAGTTGGGGTATCTGGCGTGTTATTGAATCGCAATTGCATTTAAGTGT
AGTCGAACGTAAAAAAGAAATTTTAGAAGAACAATTTGAATTGTTAGCAAGATTAAATGA
ACAAAGTGATGACCCTAGAGAAATAGAAGAACGTATCAAGTTAATGATTCGTCTAGCTAA
CCAATTTTAAGGAGGATTTAATCAATGGCAATATTAGAAGATATTTTTGAAGAATTAAAA
CTATTAAATAACAATTTACGTGTGTTAAACACTGAACTATCAACAGTAGATTCATCAATT
GTACAAGAGAAAGTTAAAGAAGCACCAATGCCAAAAGAAGAAACAGCTCAACTGGAATCA
ATTGAAGAAGTTAAGGAAACTTCTGCTGATTTAACTAAAGATTATGTTTTATCAGTAGGA
AAAGAGTTCCTTAAAAAAGCAGATACTTCTGATAAGAAAGAATTTAGAAATAAACTTAAC
GAACTTGGTGCGGATAAGCTATCTACTATCAAAGAAGAGCATTATGAAAAAATTGTTGAT
TTTATGAATGCGAGAATAAATGCATGAAGCTAGATCACTCAAATAGAGCTCATGCAAAGC
TTAGTGCAAGTGGAGCAAAACAATGGCTAAACTGCCCACCGAGTATTAAGGCAAGTGAAG
GTATTGCAGATAAAAGTACAGTTTTTGCCGAAGAAGGTACATTCGCCCATGAGTTAAGT-
-GAGTTATATTTCAGCCTTAAATATGAAGGCCTAACACAGTTTGAGTTTAATAAGGCTTT
TCAAAATTATAAGAGAAATCAATATTACAGCGAAGAATTGCGTGAATATGTGGAAGAGTA
TGTAGCTAATGTAGAAGAAAAATATAATGAAGCTTTGAGTAGGGATAATGATGTAATAGC
TTTATTTGAAACAAAATTAGATTTAGGTAAATACGTCCCTGAATCTTTTGGAACTGGTGA
TGTCATTATATTTTCAGGTGGTGTACTTGAAATTATTGACCTTAAATATGGTAAAGGCAT
TGAAGTTTCAGCTATAGATAATCCTCAACTTAGATTATATGGCTTGGGCGCATATGAACT
GCTTAGTTTAATGTATGACATTCATACAATTCGCATGACTATCATACAACCTCGAATAGA
TAACTTTTCTACTGAAGAGTTACCAATATCAAGATTACTTCAATGGGGAGCCGATTTTGT
TAAACCATTAGCCAGACTTGCTTATAACGGTGGAGGAGAGTTTAAAGCAGGTAGTCATTG
TAGATTCTGTAAGATAAATCATTCATGTAGAACACGTGCAGAATACATGCAAAATGTGCC
TCAAAAGCCACCACATTTGTTAAGTGATGAAGAGATTGCAGAACTTTTATATAAACTTCC
TGATATCAAAAAATGGGCTGATGAAGTAGAACAATATGCACTAAATCAAGCGAAAGAAAA
TGATAAAAACTATCCTGGTTGGAAGCTTGTAGAAGGTCGTTCACGAAGAATGATAACTGA
TACAAAAGCAATGCTTGAAAAGTTAGTTGAAGCGGGTTATAAACCTGAAGATATTACAGA
AATCAAGTTACTTAGCATTACGAATTTAGAAAAATTAATTGGTAAAAAAGCATTTTCTAA
AATTACAGAGGGTTTTATAGAAAAGCCGCAAGGTAAATTAACACTTGCTACCGAGTCGGA
TAAACGACCAGCTATAAAGCAATCTGCTGAAGATGATTTTGACAAACTATAAAAATTTAA
AAGGACGGTATATAAACATGAAAGCAAAAGTATTAAATAAAACTAAAGTGATTACAGGAA
AAGTAAGAGCATCATATGCACATATTTTTGAACCTCACAGTATGCAAGAAGGGCAAGAAT
CAAAGTATTCAATCAGTTTAATCATTCCTAAATCAGATACAAGTACGATAAAAGCCATTG
AACAAGCTATAGAAGCTGCTAAAGAAGAAGGAAAAGTTAGTAAGTTTGGAGGCAAAGTTC
CTGCAAATCTGAAACTTCCATTACGTGATGGAGATACTGAAAGAGAAGATGATGTCAATT
ATCAAGACGCTTATTTTATTAACGCATCAAGCAAACAAGCACCTGGTATTATTGACCAAA
ACAAAATTAGATTAACGGATTCTGGAACTGTTGTAAGTGGTGATTATATTAGAGCTTCAA
TTAATCTATTTCCTTTCAACACAAATGGTAATAAGGGTATCGCAGTTGGATTGAACAACA
TTCAACTTGTAGAAAAAGGCGAACCTCTTGGCGGTGCAAGTGCAGCAGAAGATGATTTCG
ATGAATTAGACACTGATGATGAGGATTTCTTATAAGTCAATAGGTGGGGTTTTAGCCCCA
CTTTAATTTTAAAGAAATTGAGGTGTCAAGAATTTGAGATTTATGAATATAGATATTGAA
ACATATAGCAGTAATGATATTTCGAAATGTGGTGCCTATAAATACACAGAAGCTGAAGAT
TTCGAAATTTTAATTATAGCTTATTCAATAGATGGTGGAGCGATTAGTGCGATTGACATG
ACTAAAGTAGATAATGAGCCTTTCCACGCTGATTTTGAGACGTTTAAAATTGCTCTTTTT
GATCCTGCTGTAAAAAAGTATGCATTCAATGCTAATTTCGAAAGAACTTGTCTTGCTAAA
CATTTTAATAAACAGATGCCACCTGAAGAATGGATTTGCACAATGGTTAATTCAATGCGT
ATTGGCTTACCTGCTTCGCTTGATAAAGTTGGAGAAGTTTTAAGACTACAAAACCAAAAA
GATAAAGCAGGTAAAAATTTAATTCGTTATTTCTCTATACCTTGTAAACCAACAAAAGTT
AATGGAGGAAGAACAAGAAACTTGCCTGAACATGATCTTGAAAAATGGCAACAATTTATA
GATTACTGTATTCGAGATGTAGAAGTAGAAATGACGATTGCTCATAAAATTAAAGACTTT
CCAGTAACTGCAATTGAACAAGCATATTGGGTTTTTGACCAACATATAAACGACAGAGGT
ATTAAGCTTTCTAAATCATTGATGTTAGGAGCTAATGTGCTCGATAAGCAGAGTAAAGAA
GAATTGCTTAATCAAGCTAAACATATAACAGGTTTAGAAAATCCTAATAGTCCTACACAA
TTATTGGCTTGGTTAAAGGATGACCAAGGATTAGATATACCTAATTTACAAAAGAAAACG
GTTCAGGAGTACTTAAAAGAAGCAACAGGAAAAGCTAAAAAAATGCTAGAAATTAGATTG
CAAATGTCTAAAACCAGTGTGAAAAAATACAACAAAATGCATGACATGATGTGCAGTGAT
GAACGGGTAAGAGGTCTGTTTCAATTTTACGGTGCCGGTACTGGAAGATGGGCAGGTAGA
GGTGTACAACTTCAGAATTTAACAAAGCATTATATTTCAGATACTGAATTAGAAATAGCA
AGAGATCTTATTAAAGAACAACGTTTTGACGATTTAGATTTATTACTCAATGTTCATCCT
CAAGACTTATTAAGTCAATTAGTTAGGACGACATTTACTGCTGAAGAAGGTAATGAACTA
GCAGTAAGTGATTTTTCTGCAATAGAGGCAAGAGTCATAGCATGGTATGCAAAAGAACAA
TGGCGTTTAGATGTGTTCAACACACACGGAAAGATATATGAAGCATCGGCTTCTCAAATG
TTTAATGTCCCGGTAGAAAGCATAACTAAAGGCGACCCTCTCAGACAAAAGGGAAAAGTG
TCCGAATTAGCTTTAGGTTATCAAGGTGGCGCTGGAGCTTTAAAAGCGATGGGTGCATTG
GAAATGGGCATTGAAGAAAATGAATTACAAGGTTTAGTTGATAGTTGGCGTAACGCAAAT
CCTAACATAGTTAATTTTTGGAAGGCTTGCCAAGAGGCTGCAATTAATACTGTGAAATCC
CGAAAGACGCATCATACGCATGGACTTAGATTTTATATGAAAAAAGGTTTTCTAATGATT
GAACTGCCTAGTGGAAGAGCTTTAGCTTATCCAAAAGCTTCAGTTGGTGAAAATAGTTGG
GGTAGTCAAGTTGTTGAATTTATGGGCTTAGATCTTAACCGTAAATGGTCAAAGTTAAAA
ACGTATGGTGGGAAGTTAGTCGAGAATATTGTTCAAGCAACTGCAAGGGATTTACTTGCG
ATTTCTATAGCTAGGCTTGAAGCATCAGGTTTTAAAATAGTTGGACATGTCCATGATGAA
GTAATTGTAGAAATACCTAGAGGTTCAAATGGACTTAAGGAAATCGAAACTATCATGAAT
AAGCCTGTCGATTGGGCAAAAGGATTGAATTTGAATAGTGACGGATTTACTTCTCCGTTT
TATATGAAGGATTAGGAGTGTGATTGAATGCAACATCAAGCTTATATCAATGCTTCTGTT
GACATTAGAATTCCTACAGAAGTCGAAAGTGTTAATTACAATCAGATTGATAAAGAAAAA
GAGAATTTGGCGGACTATTTATTTAATAATCCAGGTGAACTATTAAAATATAACGTTATA
AATATCAAGGTTTTAGATTTAGAGGTGGAATGATGGCTAGAAGAAAAGTTATAAGAGTGC
GTATCAAAGGAAAACTAATGACATTGAGAGAAGTTTCAGAAAAATATCATATATCTCCAG
AACTTCTTAGATACAGATACAAACATAAAATGCGCGGCGATGAATTATTGTGTGGAAGAA
AAGACTCAAAATCTAAAGATGAAGTTGAATATATGAAGAGTCAAATAAAAGATGAAGAAA
AAGAGAGAGAAAAAATCAGAAAAAAAGCGATTTTGAACCTATACCAACGAAATGTGAGAG
CGGAATATGAAGAAGAAAGAAAGAGAAGATTGAGACCATGGCTTTATGATGGAACGCCTC
AAAAACATTCACGTGATCCGTACTGGTTCGATGTCACTTATAACCAAATGTTCAAGAAAT
GGAGTGAAGCATAATGAGCATAATCAGTAACAGAAAAGTAGATATGAATGAAACACAAGA
CAATGTTAAACAACCTGCGCATTACACATACGGCGACATTGAAATTATAGATTTCATCGA
ACAAGTTACGGCACAGTATCCACCACAATTAGCATTCGCAATAGGTAATGCAATCAAATA
CTTGTCTAGAGCACCGTTAAAGAATGGTCATGAGGATTTAGCAAAGGCGAAGTTTTACGT
CGATAGAGTGTTTGACTTGTGGGAGGGGTAACGATGGCAACGCAAAAACAAGTTGATTAC
GTAATGTCATTACAGGAGCAACTGGAATTAGAAGACTGCGAAAAATATACAGACGAACAA
GTTAAAGCAATGAGTCATAAAGAAGTTAGCAATGTGATTGAGAACTATAAGACAAGCATA
AGGAATGAAGAACTATATTACGAATGCATGTCGTTTGGACTGCCTAATTGTTAAAAGGAG
TGACGACCATGACAGATAGCGCACGTAAAGAACGCTTAAACCAATTTTTCGGCTCTAAAA
GATATCTGTATCAGGATAACGAACGAGTGGCACATACTCATGTAGTAAATGGCACGTATT
ACTTTCATGGGCATATCGTGCCAGGTTGGCAAAGCGTTAAAAAGACATTTGATACTGCTG
AAGAGCTCGAAATATATATAAAGCAACATGGTTTGGAATACGAGGAACAGAAGCAACTAA
CTTTATTTTAGAGGAGATGGAAATGATGAATAACCGCGAACAAATTGAACAATCAATTAT
CAGTGCTAGTGCGTATAACGGCAATGACACAGAGGGATTACTAAAAGAGATTGAAGACGT
GTATAAGAAAGCGCAAGCGTTTGATGAAATACTTGAAGGTTTACCTAATGCTATGCAAGA
TGCACTCAAAGAAGATATTGGTCTTGATGAAGCAGTAGGGATTATGACGGGGCAAGTGGT
CTATAAATATGAGGAGGAGCAGGAAAATGAAGAAATTTAATGTTCAAATCACATATACCG
GCATGATTGAAGAGACTATCGAGGCTGAAAGTTTAGAAGAAGCAGAATTTGAGGCGGATG
TTATTGCGAGATTGGAAGCGCCATTTGATTGTGATGAGTATGAAATTAATGTAGAGGAGG
AACAGGAAAATGACTAACACATTACAAGTGAAACTATTATCAAAAGACGCTAGAATGCCC
GAACGAAATCATAAGACGGATGCAGGTTATGACATATTCTCAGCCGAAACCGTCGTACTC
GAGCCACAAGAAAAGGCAGTGATCAAAACAGATGTAGCCGTAAGCATACCAGAGGGCTAT
GTCGGGCTGTTAACTAGCCGTAGTGGTGTAAGTAGTAAAACACATTTAGTGATTGAAACA
GGCAAGATAGATGCGGGATATCATGGCAATTTAGGGATTAATATCAAGAATGATGCACAA
GTATATTTAACAACTAACGAACAGTGTTTTGATATACAAGGAGAAATGGAAAATTCTTTT
GTAAATAATGCTAAGAAAAAACCTTTTACTATAAATGATTATTACGAAATATATAAAGGC
GACAAACTAGCACAACTGGTTATCGTACCTATATGGACACCTGAACTAAAGCAAGTGGAG
GAATTCGAGAGTGTTTCAGAACGTGGAGCAAAAGGCTTCGGAAGTAGCGGAGTGTAAAGA
CATCTTAGATCGAGTCAAGGAGGTTTTGGGGAAGTGAGAGAACGCACTAAAATTATATAT
CGTGGTTGGAATAAGGAGATATTTATTTTACAGGGTAAAAATATGAATGTTATTGGTTTG
CGCCAAATATTTGATGAACTCAAAAGATCGTATGAAGGTTATAAAATCGTTGTTATTCCA
ATAGAAGTTGATTTTGAAATCAAATAAATAGGAGTGATGAGAAGTGACACAATACTTAGT
CACAACATTCAAAGATTCAACAGGACTACCACATGAACATATTACTGTGGCTAGAGATAA
TCAGACGTTTACAGTTGTTGAGGCAGAGAGTAAAGAAGAAGCTGAGCGCAAATACGAGGC
ACAAGTTAAAAGAGATGCAGTTATTAAAGTGGGTCAGTTGTTTGAAAATATAAGGGAGTG
TGGGAAATGACGGATGTTAAAATTAAAACTATTTCAGGTGGAGTTTATTTTGTAAAAACA
GCTGAACCTTTTGAAAAATATGTTGAAAGAACGGTAAATTTTAATGGTTTTATTTACGTA
AGTAATATAATCAAACAGCCAACGTATATTAAAACAGATACGATTGAATCAATCACACTT
ATTGAGGAGCGTGGGAAATGAATCAGCTGAGAATTTTATTACATGACGGTAGTAGTTTGA
TATTACATGAAGATGAATTATTTAACGATAGAAAA-AATTATGGCAGAGAACTTGTATTG
AACAAAGGATATATAGTTGGAATTAATGTTGAGGAGGCAGACGATGATTAAGCAAATACT
AAGATTATTATTCTTACTAGCGATGTATGAGCTAGGTAAGTATGTAACTGAGCAAGTATA
TATTATGATGACGGCTAATGATGATGTAGAGGCGCCGAGTGACTTCGCAAAAATCAGAGC
TGAAGTTTCATGGTAATAGCTATTATCATTTTTGAATTAATTATATTAATGTGTTTAGCA
ATAGCACTGGAGGTGTTGTAAATATGTGGATTGTCATTTCAATTGTTTTATCTATATTTT
TATTGATCTTGTTAAGTAGCGTTTCTCATAAGATGAAAACCATAGAAGCATTGGAGTATA
TGAATGCTTATCTTTTCAAGCAGTTAGTAAAAAATAATGGTGTTGAAGGTTTAGAAGATT
ATGAAAATGAAGTTGAACGAATTAGAAAAAGATTCAAAAGCTAAAGAGAGGCGTTGGCTT
CTCTGCTCTATCTAAAATAATGAAAGGAGCCGAACATGTTAGACAAAGTCACTCAAATAG
AAACAATTAAATATGATCGTGATGTCTCATATTCTTATGCTGCTAGTCGTTTATCTACAC
ATTGGACTAATCACAATATGGCTTGGTCTGACT-TTATGCAGAAGCTAGCACAAACAGTT
AGAACTAAAGAAGATTTAACTGAGTACAATAAAATGTCTAAGTCTGAACAAGCCGATATA
AAAGATGTTGGCGGATTTGTCGGTGGATATTTAAAAGAAGGCAAACGGCGTGCTGGTCAA
GTCATGAATCGTTCAATGCTAACACTTGATATCGATTATGCTGCTCAAGATATGACCGAC
ATATTATCTATGTTTTATGATTTTGCATATTGTTTGTATTCAACACATAAGCATAGAGAG
ATAAGTCCAAGATTACGTTTAGTGATTCCTTTAAAACGGAATGTAAATGCGGATGAGTAT
GAGGCTATTGGACGTAAAGTGGCAGATATCGTTGGCATGGATTACTTCGATGATACAACT
TATCAACCACATAGGTTAATGTATTGGCCTTCAACTAGCAATGATGCAGAATTTTTCTTT
ACCTATGAAGATTTACCTTTGTTAGATCCAGATAAAATATTAAATGAATATGTTGATTGG
ACTGACACATTAGAATGGCCAACGTCTTCAAAGGAAGAGAGTAAGACTAAAAGATTAGCA
GATAAGCAAGGTGACCCAGAAGAAAAGCCGGGAATTGTTGGCGCATTTTGTAGAGCCTAT
ACGATAGAAGAAGCTATATCAACTTTTATTCCTGACTTATACGAAAAACATTCTACTAAC
CGTTATACCTATCATGAAGGTTCAACTGCAGGTGGATTGGTGTTATACGAAAATAACAAG
TTTGCCTATTCTCATCATAATACGGATCCCGTAAGCGGTATGCTTGTGAACAGTTTTGAT
TTAGTACGCATACACTTATATGGTGCTCAAGATGAAGACGCTAAAACAGATACTCCGGTT
AATCGACTACCTAGTTATAAAGCAATGCAGCAAAGAGCGCAAAATGATGAAGTTGTTAAA
AAGCAATTAATTAACGACAAAATGTCTGATGCAATGCAGGATTTCGATGAAATAGTAAAT
AGCGATGATGCATGGTCTGAGACGTTAGAAATTACTTCGAAAGGTACTTTCAAAGCTAGT
ATCCCAAATATAGAAATTATATTGCGTAATGATCCAAATTTAAAAGGAAAAATAGCCTTT
AACGAATTTACGAAACAAATTGAATGTTTAGGGAAAGTGCCATGGAATACTAATTTTAAG
ACACGTCAATGGCAAGACGGTGATGATAGCAGTTTAAGAAGTTATATCGAAAAGATTTAT
GACATACACCATTCAGGTAAAACAAAAGATGCCATTATAAGCGTAGCAATGCAAAATGCT
TATCATCCAGTAAGGGATTATCTAAATAAAATATCGTGGGATGGACATAAACGTCTTGAA
AAGTTATTTATCAAATACTTAGGTGTTGAAGATACTGAAGTGAATAGAACAACTACCAAA
AAAGCATTGACTGCTGGAATTGCTCGAGTAATGGAGCCTGGATGTAAATTTGACTATATG
CTTACACTTTATGGTCCTCAAGGTGTAGGTAAATCTGCTTTGCTAAAAAAAATAGGTGGT
GCATGGTTTTCTGACAGTTTAGTTTCTGTTACAGGTAAAGAAGCCTATGAGGCCTTACAA
GGCGTTTGGCTAATGGAAATGGCAGAACTTGCAGCTACAAGAAAAGCTGAAGTTGAAGCT
ATTAAGCATTTCATATCTAAACAAGTTGACCGGTTTCGTGTTGCTTATGGACATTATATT
GAAGATTTTCCAAGGCAATGTATTTTCATTGGTACAACTAATAAAGTTGATTTCTTAAGA
GATGAAACTGGTGGAAGACGTTTTTGGCCAATGACTGTAAATCCAGAGAGAGTTGAAGTG
AACTGGTCTAAACTAACCAAAGAAGAGATCGACCAAATTTGGGCAGAAGCTAAATATTAT
TATGAACAAGGAGAAGAGTTATTCCTCAACCCTGAACTAGAAGAAGAAATGCGTTCAATA
CAAAGCAAACATACTGAGGAATCTCCATATACAGGCATTATTGATGAATATCTTAACACA
CCAATTCCTAGCAATTGGGATGACTTAACTATCTTTGAACGAAGACGATTTTATCAAGGT
GATGTTGATATGTTACCAACAGGAAATGTAGATTACGTTGAAAGAAATAAGGTCTGTGCG
CTTGAAGTGTTTGTTGAATGTTTTGGTAAAGATAAGGGAGATAGTAGAGGATCTATGGAA
ATTAGAAAGATTTCAAACATCTTAAGACAATTAGACAATTGGTCTGTATATGATGGTAAT
AAAAGTGGGAAAATTCGATTTGGAAAAGATTATGGTGTACAGATAGCTTATGTAAGAGAT
GAAAGTTTAGAAGATTTAATATAATAAATATTGAATAAATATACATTTTAGAGTGTTGTA
TCAGATGTTGCATCATTTTTTGAGTGATGCAACACGTGAGTGTAAAAAGTAATCGTAGGT
GTTGCATCATTTTTAGTGATGCAACATTGATGCAACAAATGATACAACACCTCTTTCCCT
TCTCGCTGTAAGGTTCAACCCTGTTTGTTTCCAATGTTGCATCAAATTCACTATAAAGTT
TAAAAAGTAGTGTTAGGGAGTAAAGAGGTATAGGGGTAACCCTCTAACAGCTATTTTTAA
AAGTTTGGCAAGAATTGATGCAACATCGGAACACAAATATAAATTTTGTATACAAGGTGA
ATATATGAAAGAATCGACATTAGAAAAATATTTAGTGAAAGAGATAACAAAGCTAAACGG
TTTATGTTTAAAATGGGTTGCACCTGGAACAAGAGGTGTGCCAGATAGAATTATTATTAT
GCCAGAAGGAAAAACATATTTTGTAGAAATGAAGCAAGAAAAAGGAAAGTTGCATCCTTT
ACAAAAATATGTGCATAGACAATTTGAAAATAGAGATCATAAAGTATATGTGTTATGGAA
TAAAGAACAAGTAAATACTTTTATCAGAATGGTAGGTGGAACATTTGGCGATTGACTTCA
AACCACATAGCTATCAAAAGTATGCAATAGATAAAGTGATAGATAATGAGAAATACGGTC
TGTTTTTAGATATGGGTCTAGGGAAAACAGTATCAACACTTACAGCATTTAGTGAATTGC
AGTTGTTAGACACTAAAAAAATGTTAGTTATAGCACCTAAACAAGTTGCTAAAGATACAT
GGGTTGATGAAGTTGATAAGTGGAACCATTTAAATCATCTGAAAGTGTCTTTAGTTTTAG
GAACACCTAAAGAAAGAAATGATGCATTAAACACAGAGGCTGATATCTATGTAACCAATA
AAGAAAATACTAAATGGTTATGTGATCAATATAAAAAAGAATGGCCATTTGACATGGTTG
TGATTGATGAACTGTCTACATTTAAAAGTCCTAAGAGTCAAAGGTTTAAATCTATTAAAA
AGAAATTACCACTCATTAATAGATTTATAGGATTAACAGGAACACCTAGTCCAAATAGTT
TACAGGATTTATGGGCTCAAGTTTATTTGATAGACAGAGGTGAAAGACTTGAGTCTTCAT
TCAGTCGTTATCGAGAAAGGTACTTTAAACCAACTCATCAAGTTAGCGAACATATTTTTA
AGTGGGAGCTAAGAGACGGATCTGAAGAAAAGATATATAAACAAATAGAAGATATATGTT
TAAGCATGAAAGCGAAAGATTATCTGGATATGCCTGACAGAGTTGATACTAAACAAACAG
TAGTCTTATCAGAAAAAGAAAGAAAAGTATATGAAGAATTAGAAAAAAACTATATTTTAG
AATCGGAAGAAGAAGGAACAGTTGTAGCTCAAAATGGGGCATCATTAAGTCAGAAACTAC
TTCAACTATCTAACGGCGCAGTTTATACAGATGAGGAAGATGTAAGACTTATACATGATA
AGAAGTTAGATAAGTTAGAGGAAATTATAGAGGAGTCTCAAGGCCAACCAATACTATTGT
TTTATAACTTCAAACACGATAAAGAAAGAATACTTCAAAGGTTTAAGGAAGCAACCACAT
TAGAGGATTCAAACTATAAAGAACGTTGGAACAGTGGAGACATTAAGCTGCTTATAGCAC
ATCCAGCAAGTGCAGGACATGGATTAAACTTACAACAAGGTGGGCACATTATTGTTTGGT
TTGGACTTACATGGTCATTGGAATTATACCAACAAGCAAATGCAAGATTATATAGACAAG
GACAAAATCATACGACTATTATTCATCACATCATGACCGATAACACAATAGATCAAAGAG
TATATAAAGCTTTACAAAATAAAGAACTAACGCAAGAAGAATTGATGAAAGCTATTAAAG
CAAGAATAGCTAAGCATAAGTAATGGAGGTCTAACATGGGGAACACAATATATGATATCA
AGCCAGGAACATTTAAATATATTGAATCAGAAATATATAATTTAAATGAGAACAAGAAAG
AAATAAAAAGATTGAGGTTGGAAATACTTAATCCTACGAAGGAACAAGATTCCAATATTG
TATATGGACCATTACAAAAAGGCGAACCAGTTAGAACAACTGAACTAATGGCAACTAGAT
TATTAACTAATAAGATGTTACGAAACCTAGAAGAAATGGTCGGAGCAGTTGAGAGTGAAT
ACTTAAAGTTGCCTGAAGATCATAAGAAAGTAATAAGGCTGAAGTATTGGAATAAAGAAA
AGAAGTTAAAGATGGAACAGATAGGACATGAATGCCATATGCATCGTAATACTGTTACTT
CTATACGAAAGAACTTTGTTAAAGCGGTAGCGTATCATGCAGGTATCAAATAACATTGTG
CAAAGATTGTGCAAAAGGCCTACAAATCTGTAGTAATATGATAGTATCGGAAAGATGTAT
AAAGTTATCTAAAAGTTATACGACACAAGTACACGAGGCACATCGCTATGCGGTGTGTCT
TTTGTTATGCAATCAAAGAGGTGTAAGAGATGACCAAGCATAATAACATTTATAAGCATG
GTCGTAAGTCATATCAATACGATTGGTTCTATCATTCAAAAGCATGGAAGAAGTTAAGAG
AGATAGCATTAGATAGAGATAATCATCTTTGTCAAATGTGTTTACGCGAAGATATTGTAA
CAGATGCAAACATAGTGCATCACATTATTTATGTTGATGAAGATTTTAACAAAGCTTTAG
AATTAGATAATCTAATGTCAGTTTGTTATGGCTGTCATAACAAAATTCATGCAAATGATA
ATGACAAAAGTAATCTTAAGAAAATTAGAGTTCTAAAAATTTAAATAAAAAAACATTTAA
ATAAAATTTTATAGCCCCCTGCCCATTGGCTTAAAATGTTTTTTCGCCGGGTACCGGCGG
GGGCCCTTCGCTTGCAACGCGGATAAACTTTTATGAAAGGGGGTCTTTATATGAAATTAA
CAAAAAAACAGCTAAAAGAATATATAGAGGATTACAAAAAATCTGATGACATATTAATTA
ACTTGTATATAGAAACATATGAATTTTATTGTCGGTTAAGAGATGAACTTAAAAATAGTG
ATTTGATGATAGAGCATACAAACAAGGCTGGTGCGAGCAATATTGTTAAGAATCCATTAA
GCATAGAACTGACAAAAACAGTTCAAACACTAAATAACTTACTCAAGTCTATGGGTTTAA
CAGCAGCACAAAGAAAAAAGATAGTTCAAGAAGAAGGTGGATTTGGTGACTATTAAAGTT
TTAAATGAACCTTCACCAAAACTATTAACAACATGGTATGCAGAGCAAGTCACTCAAGGG
AAAATAAAAACAAGCAAATATGTTAGAAAAGAATGTGATAGGCATCTTAGATATTTAGAA
AATGGAGGTAAATGGGTATTTGATGAAGAATTAGCGCATCGTCCTATTCGATTTATAGAA
AAGTTTTGTAAACCTTCCAAAGGATCTAAACGTCAACTTGTATTACAGCCATGGCAACAT
TTTATTATCGGCAGTTTGTTTGGTTGGGTTCATAAAGAAACAAAACTGCGCAGGTTTAAA
GAAGCTTTGATATTTATGGGGCGAAAAAATGGTAAAACAACTACTATATCTGGTGTTGCT
AACTATGCTGTTTCTCAAGATGGAGAAAACGGCGCTGAAATCCATCTTTTAGCAAACGTA
ATGAAACAAGCTAGAATATTATTCGATGAATCTAAGGCGATGATAAAAGCTAGCCCAAAG
CTTGATAAAAATTTCAGAACATTAAGAGATGAAATCCATTATGACGCAACGATATCAAAA
ATTATGCCCCAAGCATCAGATAGCGATAAGTTAGATGGATTGAATACACACATGGGGATT
TTTGATGAAATTCATGAATTTAAAGACTATAAATTGATTTCAGTTATAAAAAACTCAAGA
GCTGCAAGGTTACAACCTCTTCTCATCTACATTACGACAGCAGGGTATCAATTAGATGGT
CCACTTGTTGATATGGTAGAAGCGGGAAGAGACACCTTAGATCAAATCATAGAAGACGAA
AGAACTTTTTATTATTTAGCATCTTTGGATGATGACGATGATATTAATGATTCGTCGAAC
TGGATAAAAGCAAATCCCAACTTAGGTGTCTCTATAAATTTGGATGAGATGAAAGAAGAG
TGGGAAAAAGCTAAGAGAACACCAGCTGAACGTGGAGATTTTATAACCAAAAGGTTTAAT
ATCTTTGCTAATAATGACGAGATGAGTTTTATTGATTACCCAACACTCCAAAAAAATAAT
GAAATTGTTTCTTTAGAAGAGCTGGAAGGCAGACCGTGCACGATTGGTTATGATTTATCA
GAAACAGAGGACTTTACAGCCGCGTGTGCTACTTTTGCGTTAGATAATGGTAAAGTTGCA
GTTTTATCGCATTCATGGATTCCTAAGCACAAAGTTGAATATTCTAACGAAAAAATACCC
TATAGAGAATGGGAAGAAGATGGCTTATTAACAGTGCAAGATAAGCCTTATATTGACTAC
CAAGATGTTTTAAATTGGATAATTAAGATGAATGAGCATTATGTAGTAGAAAAAATTACT
TATGATAGAGCGAACGCATTCAAACTAAATCAAGAGTTAAAAAATTACGGGTTTGAAACG
GAAGAAACAAGACAAGGAGCTTTGACCTTGAGCCCTGCATTGAAGGATTTAAAAGAAATG
TTTTTAGATGGGAAAATAATATTTAATAATAATCCTTTAATGAAATGGTATATCAATAAT
GTTCAGTTGAAACTAGACAGAAACGGAAACTGGTTGCCGTCTAAGCAAAGCAGATATCGT
AAAATAGATGGCTTTGCAGCATTTTTAAACACATATACAGATATTATGAATAAAGTTGTT
TCTGATAGTGGTGAAGGAAACATAGAGTTTATTAGTATTAAAGACATAATGCGTTAAGGA
GGTGAATGTTATCGCAAAAGAGAATATTGTCACACGCATAAAGAAAAAATTGATAGACAA
TTGGATTGATCAGTCAACTTCTAAGCTTTATGACTTTAGCCCATGGAAAAATAGATCTTT
TTGGGGTGTAATTAATAATACGCTTGAAACTAATGAAACGATATTTTCAGCTATTACAAA
GTTATCTAATTCGATGGCTAGTTTGCCCTTGAAAATGTATGAAGATTATAAAGTAGTTAA
TACAGAAGTATCTGATTTACTTACAGTGTCACCGAATAATTCTCTGAGCAGTTTTGATTT
TATTAATCAAATTGAAACAATCAGAAATGAAAAAGGTAATGCATATGTGCTAATTGAACG
AGACATCTATCATCAACCATCAAAGCTTTTCTTATTAAATCCAGATGTTGTTGAAATGTT
AATTGAAAACCAATCACGTGAACTTTATTATTCCATTCATGCTGCAACTGGAAATAAATT
GATTGTTCATAATATGGACATGTTGCATTTTAAACACATCGTGGCATCTAATATGGTGCA
AGGCATTAGTCCGATTGATGTGTTGAAGAATACAACTGATTTTGATAATGCAGTAAGAAC
CTTTAATCTTACAGAAATGCAAAAACCTGATTCTTTCATGCTTAAATATGGTTCCAATGT
AGGTAAAGAAAAAAGGCAGCAAGTGTTAGAAGATTTCAAACAGTACTATGAAGAAAACGG
TGGAGTATTATTCCAAGAGCCTGGTGTTGAAATCGAACCGTTACCTAAAAAATATGTCTC
TGAAGATATAGTGGCAAGCGAGAATTTAACAAGAGAAAGAGTAGCTAACGTTTTTCAATT
GCCCTCAGTATTCTTAAATGCAAGATCAAATACAAATTTCGCGAAAAATGAAGAGTTAAA
CAGATTTTACTTGCAGCATACCTTATTGCCAATCGTCAAACAGTATGAAGAAGAATTTAA
TCGGAAACTACTTACTAAAACAGACAGAGAAAAAAATAGGTATTTTAAATTTAACGTTAA
ATCTTATTTAAGGGCTGATAGTGCAACACAAGCAGAAGTGTACTTTAAAGCAGTTCGTAG
TGGTTACTACACTATAAATGACATTAGAGAGTGGGAAGATTTACCACCAGTTGAAGGTGG
AGATAAGCCGCTAATAAGCGGTGATTTATACCCAATTGACACGCCACTTGAATTAAGAAA
ATCTTTGAAAGGTGGTGATAAAAATGTCAATGAAAGCTAAGTATTTTCAAATGAAAAGAA
AATCAAAAAGTAAAGGTGAAATATTTATTTATGGTGATATTGTAAGTGATAAATGGTTTG
AAAGTGATGTAACTGCTACAGATTTCAAAAATAAACTAGATGAACTAGGAGACATCAGTG
AAATAGATGTTCATATAAATTCATCTGGAGGCAGTGTATTTGAAGGGCATGCAATATACA
ATATGCTAAAAATGCATCCTGCAAAAATTAATATCTATGTCGATGCCTTAGCGGCATCAA
TTGCTAGTGTTATCGCTATGAGTGGTGACACTATTTTTATGCACAAAAATAGTTTTTTAA
TGATTCATAATTCATGGGTTATGACTGTAGGTAATGCAGAAGAATTAAGAAAGACAGCGG
ATTTACTTGAAAAAACAGATGCTGTTAGTAATTCAGCTTATTTAGATAAAGCAAAAGATT
TAGATCAAGAACACTTAAAACAGATGTTAGATGCAGAAACTTGGCTTACTGCAGAAGAAG
CCTTGTCTTTCGGCTTGATAGATGAAATTTTAGGAGCTAATGAAATAGCTGCTAGTATCT
CTAAAGAGCAATATAAGCGTTTCGAGAACGTCCCAGAAGATTTAAAGAAAGATGTAGACA
AAATCACTAAAATTGATGATGTAGATACATCTGAATTGGTTGAAACACCTAAAGAAAGTA
TGTCACTAGAAGAAAAAGAAAAAAGAGAAAAAATTAAACGCGAATGCGAAATTTTAAAAA
TGACAATGAATTATTAGGAGGAAATGAAATGCCGACATTATATGAATTAAAACAATCCTT
AGGTATGATTGGACAACAATTAAAAAATAAAAATGATGAATTGAGTCAGAAAGCAACAGA
TCCAAATATTGATATGGAAGACATCAAACAACTAGAAACAGAAAAAGCAGGTTTACAACA
AAGATTTAACATTGTTGAAAGACAAGTGCAAGACATTGAAGAGAAAGAAAAAGCGAAAGT
TAAAGATAAAGGAGAAGCTTATCAATCTTTAAGTGATAATGAGAAGATGGTTAAAGCTAA
GGCAGAGTTTTATCGTCACGCGATTTTACCAAATGAATTTGAAAAACCTTCAATGGAGGC
ACAACGTTTATTACACGCTTTACCAACAGGAAATGATTCAGGTGGAGATAAGCTCTTACC
AAAAACACTTTCTAAAGAAATTGTTTCAGAACCATTTGCTAAAAACCAATTACGTGAAAA
AGCTCGTCTAACTAACATTAAAGGTTTAGAGATTCCAAGAGTTTCATACACTTTAGACGA
TGATGATTTCATTACAGACGTAGAAACAGCAAAAGAATTAAAAGCAAAAGGTGATACAGT
CAAGTTCACTACTAATAAATTCAAAGTATTTGCTGCAATTTCAGATACTGTAATTCATGG
ATCAGATGTAGATTTAGTAAACTGGGTTGAAAACGCACTACAATCAGGATTAGCAGCTAA
AGAGCGTAAAGATGCCTTAGCAGTAAGTCCTAAATCTGGATTAGAACACATGTCATTTTA
TAATGGATCTGTTAAAGAAGTTGAGGGAGCAGACATGTATGATGCTATTATTAACGCTTT
AGCAGATTTACATGAAGATTATCGTGATAACGCAACAATTTATATGCGATATGCAGATTA
TGTCAAAATTATTAGTGTTCTTTCAAATGGAACAACAAATTTCTTTGACACACCAGCAGA
AAAAGTATTTGGCAAACCAGTAGTATTTACAGATGCAGCAGTTAAACCTATTGTGGGAGA
TTTCAATTATTTTGGAATTAACTATGATGGAACAACTTATGACACTGATAAAGATGTTAA
AAAAGGCGAATATTTGTTTGTATTAACAGCATGGTATGATCAGCAACGTACATTAGACAG
TGCATTCAGAATTGCAAAAGCAAAAGAAAATACAGGTCCATTACCCAGCTAAGCCCCAAA
AGGTTAATGTAACAGCTAAGGCTAAATCAGCTGTAATATCAGCCGAATAGGGGTGATGAA
ATGAGTTTAGAAGAAATTAAATTGTGGTTGAGAATTGACTATAATTTCGAAAATGATTTA
ATTGAAGGTCTCATTCAATCGGCTAAGTCTGAATTACTATTAAGTGGGGTTCCAGATTAT
GACAAAGATGACTTGGAATACCCGCTTTTTTGTACAGCGATTAAATATATCATTGCAAGA
GATTATGAAAGTCGTGGATACTCAAATGACCAATCTAGAAGCAAGGTGTTTAATGAAAAA
GGATTGCAAAAAATGATTTTGAAATTAAAAAAGTGGTAGGTGATTTTTAAATGGAATTTA
ATGAATTTAAAGATCGCGCATATTTTTTTCAATATGTAAATAAAGGGCCGTATCCAGATG
AAGAGGAAAAAATGAAATTGTATAGTTGCTTTTGTAAAATATATAATCCTTCTATGAAAG
ATAGAGAAATTTTAAAAGCGACTGAATCAAAGTCAGGACTAACCATAATTATGAGGTCTT
CTAAAATTGAATATCTACCACAAACAAATCACTTAGTTAAAATTGACAGTGCATTATATT
CCGATAAATTATTCAACATTGTAGAAATAAGAATTGATACACCAGATATTGGCTATAATA
CAGTGGTTTTATCAGA-AAAATGAGTGTAGAAATTAAAGGGATACCTGAAGTGTTGAATA
AATTAGAATCGGTATACGGTAAACAAGCAATGCAGGCTAAGAGTGATAAAGCTTTAAATG
AAGCATCTGAATTTTTTATAAAGGCTTTAAAGAAAGAGTTCGAGAGCTTTAAAGATACGG
GTGCCAGTATAGAAGAAATGACTAAATCTAAGCCTTATACAAAAGTTGGCAGTCAAGAAA
GGGCTGTTTTAATTGAATGGGTAGGCCCTATGAATCGCAAAAACATTATTCACTTGAATG
AACATGGTTATACAAGAGATGGAAAAAAATATACACCAAGAGGTTTTGGAGTTATTGCAA
AAACATTAGCTGCTAGCGAACGTAAGTATAGAGAAATTATAAAAAAGGAGTTGGCCAGAT
AAATGAATATATTAAACACCATAAAAGGAATTTTATTATCTGATGCAGAGCTCAAAACAC
ATATAAATTCTAGAATATACTATTACAAAGTCACTGAAAACGCTGAAACTTCCAAACCCT
TTGTTGTTATTACACCTGTTTATGATTTGCCTTCAGACTTTATGTCTGATAAATATCTCA
GTGAAGAATACTTAATTCAAATAGATGTAGAATCTTCAAATAATCAGAAAACAATTGATA
TAACAAAACGAATAAGATACCTGTTATATCAACAAAATTTAATTCAAGCATCTAGTCAGT
TAGATGCTTATTTTGAAGAAACTAAACGTTATGTGATGTCGAGACGATATCAAGGCATAC
CCAAAAATATATATTATAAAAATCAGCGCATCGAATAGGTGTGCTTTTTAATTTTTAAGG
AGGAAATAAGCAATGGCAGAAGGACAAGGTTCTTATAAAGTAGGTTTTAAAAGATTATAC
GTTGGAGTTTTTAACCCAGAAGCAACAAAAGTAGTTAAACGCATGACATGGGAAGATGAA
AAAGGTGGTACAGTTGACCTAAATATCACAGGTTTAGCACCAGATTTAGTAGATATGTTT
GCATCTAACAAACGTGTATGGATGAAAAAACAAGGTACTAATGAAGTTAAGTCTGACATG
AGTATTTTCAATATTCCAAGTGATGATTTAAACACAGTTATTGGACGCACTAAAGATAAA
AATGGTACATCTTGGGTAGGAGAGAATACAAGAGCACCGTATGTAACAGTAATTGGCGAA
TCGGAAGATGGTTTAACAGGTCAGCCGGTATATGTAGCCTTACTTAAAGGTACTTTTAGT
TTAGATTCAATTGAATTTAAAACACGAGGTGAAAAAGCAGAAGCCCCAGAACCTACAAAA
TTAACAGGTGACTGGATGAATAGAAAAGTTGATGTTGATGGAACGTCACAAGGTATTGTA
TACGGTTATCATGAAGGTAAAGAAGGAGAAGCAGAATTCTTCAAAAAAGTATTCGTTGGA
TACACGGACAGTGAAGATCATTCAGAGGATTCTGCAGGTTCGTTACCCAGCTAATCCCCA
AAATGTTGAAGTAGCAGTTAATTCAAAATCTGCAACAGTTTCAGCAGAATAGGGGCTTTC
AAAATAAATCAAAGGAGAATAATTTATGACTAAAACTTTAAAGGTTTATAAAGGAGACGA
CGTCGTAGCTTCTGAACAAGGTGAAGGCAAAGTGTCAGTAACTTTATCTAATTTAGAAGC
GGATACAACTTATCCAAAAGGTACTTACCAAGTGGCATGGGAAGAAAATGGTAAAGAATC
TAGTAAAGTTGATGTACCTCAATTCAAAACCAATCCAATTCTAGTCTCAGGCGTATCATT
TACACCAGAAACTAAATCAATTATGGTAAATACCGATGACAATGTTGAGCCAAACATTGC
ACCAAGCACAGCAACGAATAAAATATTGAAATATACAAGTGAACATCCAGAATTTGTTAC
TGTAGATGAAAATACAGGAGCAATTCACGGTGTAGCTGAAGGTACTTCAGTAATCACTGC
TATGTCTACTGATGGAAGCGATAAGTCAGGACAAATTTCAGTGACAGTAACAAACGGATA
GGGATTTAAGGCGCAGTATATCTGCGTCTTTTTTATTTGAATAAAAGGAGCTAATACAAT
GATTAAATTTGAAATTAAAGATCGTAAAACAGGAAAAACAGAGAGCTATACAAAAGAAGA
TGTAACAATGGGCGAAGCAGAAAAATGCTATGAGTATTTAGAATTAGTAAATCAAGAGAA
TAAAAAAGAAGCACCTAACGCAACAAAAATGAGACAAAAAGAGCGACAGTTATTAGTAGA
TTTATTTAAAGATGAAGGATTGACTGAAGAAGATGTTCTGAACAAGATGAGTACTAAAAC
TTATACAAAAGCCTTACAAGATATATTTCGAGAAATCAATGGTGAAGATGAAGAAGATTC
AGAAACTGAACCAGAAGAGATGGGAAAGACAGAAGAATAATCTCAATAAAAGACATTTTA
TCGAACATTAAGAAAATACAACGTTTCTGTATGGAGCAGTATGGGTGGACATTAACTGAA
GTCAGAAAACAGCCGTATGTAAAACTTTTAGAAATACTTAATGAAGAGAATAAAGAAGAG
ACTGAAGAAAAACAAAGTGAACAAAAAGTCATTACAGGTACGGATTTAAGAAAACTTTTT
GGAAGCTAGAAAGGAGGTTAATATGAATGAAAAAGTAGAAGGCATGACCTTGGAGCTGAA
ATTAGACCATTTAGGTGTCCAAGAAGGCATGAAAGGTTTAAAGCGACAATTAGGTGTTGT
TAATAGTGAAATGAAAGCTAATCTGTCAGCATTTGATAAGTCTGAAAAATCAATGGAAAA
ATATCAGGCGAGAATTAAGGGGTTAAATGATAGGCTTAAAGTTCAAAAAAAGATGTATTC
TCAAGTAGAAGATGAGCTTAAACAAGTTAACGCTAATTACCAAAAAGCTAAATCCAGTGT
AAAAGATGTTGAGAAAGCATATTTAAAGTTAGTAGAAGCCAATAAAAAAGAAAAATTAGC
TCTTGATAAATCTAAAGAAGCCTTAAAATCATCGAATACAGAACTTAAAAAAGCTGAAAA
TCAATATAAACGTACAAATCAACGTAAACAAGATGCGTATCAAAAACTTAAACAGTTGAG
AGATGCAGAACAAAAGCTTAAGAATAGTAACCAAGCTACTACTGCACAACTAAAAAGAGC
AAGTGACGCAGTACAGAAGCAGTCCGCTAAGCATAAAGCACTTGTTGAACAATATAAACA
AGAAGGCAATCAAGTTCAAAAACTAAAAGTGCAAAATGACAATCTTTCAAAATCAAATGA
TAAAATTGAAAGTTCTTACGCTAAAACTAATACTAAATTAAAGCAAACAGAAAAAGAATT
TAATGATTTAAACAATACTATTAAGAATCATAGCGCTAATGTCGCAAAAGCTGAAACAGC
TGTTAATAAAGAAAAAGCTGCTTTAAATAATTTGGAGCGTTCAATAGATAAAGCTTCATC
CGAAATGAAGACTTTTAACAAAGAACAAATGATAGCTCAAAGTCATTTCGGTAAACTTGC
AAGTCAAGCGGATGTCATGTCAAAGAAATTTAGTTCTATTGGAGACAAA-ATGACTTCCC
TGGGACGTACAATGACGATGGGCGTATCTACACCGATTACTTTAGGTTTAGGTGCAGCAT
TAAAAACGAGTGCAGACTTTGAAGGGCAAATGTCTCGAGTTGGAGCGATTGCACAAGCAA
GCAGTAAAGACTTAAAAAGCATGTCTAATCAAGCGGTTGACTTAGGAGCTAAAACAAGTA
AAAGTGCTAACGAAGTTGCTAAAGGTATGGAAGAATTGGCAGCTTTAGGCTTTAATGCCA
AACAAACAATGGAGGCTATGCCAGGTGTTATCAGCGCAGCAGAAGCAAGTGGTGCAGAAA
TGGCTACAACTGCAACTGTAATGGCTTCAGCGATTAACTCTTTCGGTTTAAAAGCATCTG
ATGCAAATCATGTTGCTGATTTACTTGCGAGATCAGCAAATGATAGTGCTGCAGATATTC
AATATATGGGAGATGCATTAAAATATGCAGGTACTCCAGCAAAAGCATTAGGAGTTTCAA
TAGAGGACACTTCTGCAGCAATTGAAGTTTTATCTAACTCAGGTTTAGAGGGGTCTCAAG
CAGGTACTGCATTAAGAGCTTCGTTTATTAGGCTAGCTAATCCAAGTAAAAGTACAGCTA
AGGAAATGAAAAAATTAGGTATTCATTTGTCTGATGCTAAAGGTGAGTTTGTTGGAATGG
GCGAATTGATTAGACAGTTCCAAGATAACATGAAAGGCATGACGAGAGAACAAAAATTAG
CAACAGTGGCTACAATAGTTGGCACTGAAGCAGCAAGTGGATTTTTAGCCTTGATTGAAG
CGGGTCCAGATAAAATTAATAGCTATAGCAAATCATTGAAGAACTCTAATGGTGAAAGTA
AAAAAGCAGCTGATTTGATGAAAGATAACCTCAAAGGTGCTCTGGAACAATTAGGTGGCG
CTTTTGAATCGTTAGCAATTGAAGTTGGTAAAGATTTAACGCCTATGATTAGAGCAGGTG
CGGAAGGATTAACAAAATTAGTTGATGGATTTACACATCTTCCTGGTTGGGTTAGAAAGG
CTTCGGTAGGCTTAGCAATTTTTGGTGCATCTATTGGTCCTGCTGTTCTTGCTGGTGGCT
TATTAATACGTGCAGTTGGGAGCGCGGCTAAAGGCTATGCATCATTAAATAGACGCATTG
CTGAAAATACAATTCTTTCTAATACCAATTCAAAAGCAATGAAATCTTTAGGTCTTCAAA
CATTATTTCTTGGTTCTACAACAGGAAAAACGTCAAAAGGCTTTAAAGGATTAGCCGGAG
CTATGTTGTTTAATTTAAAACCTATAAATGTTTTGAAAAATTCTGCAAAGCTAGCAATTT
TACCGTTCAAACTTTTGAAAAACGGTTTAGGATTAGCCGCAAAATCCTTATTTGCAGTAA
GTGGAGGCGCAAGATTTGCTGGTGTAGCCTTAAAGTTTTTAACAGGACCTATAGGTGCTA
CAATAACTGCTATTACAATTGCATATAAAGTTTTTAAAACCGCATATGATCGTGTGGAAT
GGTTCAGAAACGGTATTAACGGTTTAGGAGAAACTATAAAGTTTTTTGGTGGCAAAATTA
TTGGCGGTGCTGTTAGGAAGCTAGGAGAGTTTAAAAATTATCTTGGAAGTATAGGCAAAA
GCTTCAAAGAAAAGTTTTCAAAGGATATGAAAGATGGTTATAAATCTTTGAGTGACGATG
ACCTTCTGAAAGTAGGAGTCAACAAGTTTAAAGGATTTATGCAAACCATGGGCACAGCTT
CTAAAAAAGCATCTGATACTGTAAAAGTGTTGGGGAAAGGTGTTTCAAAAGAAACAGAAA
AAGCTTTAGAAAAATACGTACACTATTCTGAAGAGAACAACAGAATCATGGAAAAAGTAC
GTTTAAACTCGGGTCAAATAACAGAAGACAAAGCAAAAAAACTTTTGAAAATTGAAGCGG
ATTTATCTAATAACCTTATAGCTGAAATAGAAAAAAGAAATAAAAAGGAACTCGAAAAAA
CTCAAGAACTTATTGATAAGTATAGTGCATTCGATGAACAAGAAAAGCAAAACATTTTAA
CTAGAACTAAAGAAAAAAATGACTTGCGAATTAAAAAAGAGCAAGAACTCAATCAGAAAA
TCAAAGAATTGAAAGAAAAAGCTTTAAGTGATGGTCAGATTTCAGAAAATGAAAGAAAAG
AAATTGAAAAGCTTGAAAATCAAAGACGTGACATCACTGTTAAAGAATTGAGTAAGACTG
AAAAAGAGCAAGAGCGTATTTTAGTAAGAATGCAAAGAAACAGAAATGCTTATTCAATAG
ACGAAGCGAGCAAAGCAATTAAAGAAGCAGAAAAAGCAAGAAAAGCAAGAAAAAAAGAAG
TGGATAAGCAGTATGAAGATGATGTCATTGCTATAAAAAATAACGTCAACCTTTCTAAGT
CTGAAAAAGATAAATTGTTAGCTATTGCTGATCAAAGACATAAGGATGAAGTAAGAAAGG
CAAAATCTAAAAAAGATGCTGTAGTAGACGTTGTTAAAAAGCAAAATAAAGATATTGATA
AAGAAATGGATTTATCCAGTGGACGTGTATATAAAAATACTGAAAAGTGGTGGAATGGTC
TTAAAAGTTGGTGGTCTAACTTTAGAGAAGACCAAAAGAAGAAAAGTGATAAATACGCTA
AAGAACAAGAAGAAACAGCTCGTAGAAACAGAGAAAATATAAAGAAATGGTTTGGAAATG
CTTGGGACGGCGTAAAAACTAAAACTGGTGAAGCCTTTAGTAAAATGGGCAGAAATGCTA
ATCATTTTGGCGGCGAAATGAAAAAAATGTGGAGTGGAATCAAAGGAATTCCAAGCAAAT
TAAGTTCAAGTTGGAGCTCAGCCAAAAGTTCTGTAGGATATCACACTAAGGCTATAGCTA
ATAGTACTGGTAAATGGTTTGGAAAAGCTTGGCAATCTGTTAAATCGACTACAGGAAGTA
TTTACAATCAAACTAAGCAAAAGTATTCAGATGCCTCAGATAAAGCTTGGGCGCATTCAA
AATCTATTTGGAGAGGCACATCAAAATGGTTTAGCAACGCATATAAAAGTGCAAAGGGTT
GGCTAACAGATATGGCTAATAAATCGCGCTCGAAATGGGATAATATTTCTAGTACAGCAT
GGTCGAATGCAAAATCCGTTTGGAAAGGAACATCGAAATGGTTTAGTAACTCATACAAAT
CTTTAAAAGGTTGGACTGGGGATATGTATTCAAGAGCCCACGATCGTTTTGATGCAATTT
CAAGTTCGGCATGGTCTAACGCTAAATCAGTATTTAATGGTTTTAGAAAATGGCTATCAA
AAACATATGATTGGATTAGAGATATTGGTAAAGACATGGGAAGAGCTGCGGCTGATTTAG
GTAAAAATGTTGCTAATAAAGCTATTGGCGGTTTGAATAGCATGATTGGCGGTATTAATA
AAATATCTAAAGCCATTACTGATAAAAATCTCATCAAGCCAATACCTACATTGTCTACTG
GTACTTTAGCAGGAAAGGGTGTAGCTACCGATAATTCGGGAGCATTAACGCAACCGACAT
TTGCTGTATTAAATGATAGAGGTTCTGGAAACGCCCCAGGCGGTGGAGTTCAAGAAGTAA
TTCACAGGGCTGACGGAACATTCCATGCACCCCAAGGACGAGATGTGGTTGTTCCACTAG
GAGTTGGAGATAGTGTAATAAATGCCAATGACACTCTGAAGTTACAGCGGATGGGTGTTT
TGCCAAAATTCCATGGTGGTACGAAAAAGAAAAAATGGATGGAACAAGTTACTGAAAATC
TTGGTAAAAAAGCAGGGGACTTCGGTTCTAAAGCTAAAAACACAGCTCATAATATCAAAA
AAGGTGCAGAAGAAATGGTTGAAGCCGCAGGCGATAAAATCAAAGATGGTGCATCTTGGT
TAGGCGATAAAATCGGCGATGTGTGGGATTATGTGCAACATCCAGGGAAACTAGTAAATA
AAGTAATGTCAGGTTTAAATATTAATTTTGGAGGCGGAGCTAACGCTACAGTAAAAATTG
CTAAAGGCGCGTACTCATTGCTCAAAAAGAAATTAGTAGACAAAGTAAAATCGTGGTTTG
AAGATTTTGGTGGCGGAGGCGATGGAAGCTATCTATTTGACCATCCAATTTGGCAAAGGT
TTGGGAGTTACACAGGTGGACTTAACTTTAATGGCGGTCGTCACTATGGTATCGACTTTG
GTATGCCTACAGGAACGAACATTTATGCTGTTAAAGGCGGTATAGCTGATAAAGTATGGA
CTGATTACGGTGGCGGTAATTCTATACAAATTAAGACCGGTGCTAACGAATGGAACTGGT
ATATGCATTTATCTAAGCAATTAGTAAGACAAGGCCAACGTATTAAAGCTGGTCAACTGA
TAGGGAAATCAGGTGCTACAGGTAATTTCGTTAGAGGAGCACACTTACATTTCCAATTGA
TGCAAGGGTCGCATCCAGGGAATGATACAGCTAAAGATCCAGAAAAATGGTTGAAGTCAC
TTAAAGGTAGTGGCGTTCGAAGTGGTTCAGGTGTTAATAAGGCTGCATCTGCTTGGGCAG
GCGATATACGTCGTGCAGCAAAACGAATGGGGGTTAATGTTACTTCGGGTGACGTAGGAA
ATATCATTAGCTTAATTCAACACGAATCAGGAGGAAATGCAGGTATAACTCAATCTAGTT
CGCTTAGAGACATCAACGTTTTACAGGGCAATCCAGCAAAAGGATTGCTTCAATATATCC
CACAAACATTTAGACATTATGCTGTTAGAGGTCACAACAATATATATAGTGGTTACGATC
AGTTATTAGCGTTCTTTAACAACAGATATTGGCGCTCACAGTTTAACCCAAGAGGTGGTT
GGTCTCCAAGTGGTCCAAGAAGATACGCGAATGGTGGTTTGATTACAAAGCATCAACTTG
CTGAAGTGGGTGAAGGAGATAAACAGGAGATGGTTATCCCTTTAACTAGACGTAAACGAG
CAATTCAATTAACTGAACAGGTTATGCGCATCATCGGTATGGATGGCAAGCCAAATAACA
TCACTGTAAATAATGATACTTCTACAGTTGAAAAATTGTTGAAACAAATTGTTATGTTAA
GTGATAAAGGAAATAAATTAACAGATGCATTGATTCAAACTGTTTCTTCTCAGGAAAATA
ACTTAGGTTCTAATGATGCAATTAGAGGTTTAGAAAAAATATTGTCAAAACAAAGTGGGC
ATAGAGCAAATGCAAATAATTATATGGGAGGTTTGACTAATTAATGCAATCTTTTGTAAA
AATCATAGATGGTTACAAGGAAGAAGTAATAACAGATTTTAATCAGCTTATATTTTTAGA
TGCAAGGGCTGAAAGTCCAAACACCAATGATAACAGTGTAACTATTAACGGAGTAGATGG
TATTTTACCGGGCGCAATTAGTTTTGCGCCTTTTTCATTAGTATTAAGGTTTGGCTATGA
TGGTATAGATGTTATAGATTTAAATTTATTTGAGCATTGGTTTAGATCTGTATTTAATCG
TAGACATCCTTATTATGTTATTACTTCTCAAATGCCTGGTGTTAAATATGCAGTGAATAC
AGCTAATGTTACATCTAATTTAAAAGATGGATCTTCAACTGAAATTGAAGTAAGTTTAAA
TGTTTTTAAAGGATATTCTGAATCAGTTAATTGGACTGACAGCGAGTTCTTATTCGACTC
TAATTGGATGTTTGAAAATGGAATTCCTCTTGATTTCACACCTAAATATACGCATACATC
AAATCAATTTACTATTTGGAACGGTTCTACTGATACGATAAATCCACGATTCAAGCACGA
TTTGAAAATATTAATTAATTTAAATGCGAGTGGAGGATTTGAACTGGTTAACTATACAAC
AGGTGATATTTTTAAGTACAACAAAAGTATAGATAAAAACACTGATTTTGTTTTAGATGG
TGTGTATGCATATCGAGATATAAATAGAGTGGGAATTGATACAAATAGGGGCATTATAAC
ATTAGCGCCAGGTAAAAATGAATTTAAGATTAAAGGAGACGTCAGTGATATTAA-AACTA
CATTTAAGTTTCCTTTTATTTATAGGTAGGTGATTTAATGGATTATCATGATCATTTATC
AGTAATGGATTTTAATGAATTGATTTGTGAAAATTTACTAGATGTAGATTACGGTTCTTT
TAAAGAATATTATGAACTAAATGAAGCTAGGTACATCACCTTTACAGTTTATAGAACTAC
TCACAATAGTTTTGTTTTTGATTTATTGATTTGTGAAA-ACTTCATAATTTATCATGGTG
AAAAATACACAATTAAGCAGACAGCGCCAAAGGTTGAAGGTGATAAAGTTTTTATTGAAG
TTACGGCATATCACATAATGTATGAATTTCAAAATCACTCAGTGGAATCAAATAAGCTTG
ATGACGACAGTAGCGAAACTGGTAAAACGCCAGAATACTCTTTAGATGAGTACTTAAGAT
ATGGATTTGCAAATCAAAAAACGTCAGTCAAGATGACCTATAAAATAATTGGAGATTTTA
AAAGAAAAATACCAATTGATGAATTAGGTAATAAAAATGGCTTAGAATATTGTAAAGAAG
CAGTAGATTTGTTTGGTTGTATTATTTATCCAAATGATACGGAGATATGTTTTTATTCTC
CTGAAACATTTTATCAAAGAAGCGAGAAAGTGATTCGATATCAATATAATACTGATACTG
TATCTGCAACTGTCAGTACATTGGAATTAAGAACAGCTATAAAAGTTTTTGGAAAAAAGT
ATACAGCTGAGGAAAAGAAAAATTATAATCCTATTAGAACAACTGACATTAAATATTCAA
ATGGTTTTATAAAAGAAGGTACTTATCGTACCGCAACAATTGGGTCTAAAGCTACTATTA
ACTTTGATTGCAAGTATGGTAATGAAACAGTTAGATTTACAATAAAAAAGGGCTCTCAAG
GTGGAATATATAAGTTGATTTTAGACGGCAAGCAAATTAAGCAAATTTCTTGTTTTGCTA
AGTCGGTTCAGTCTGAAACAATAGATTTAATAAAAAATATTGATAAAGGCAAGCACGTTT
TAGAAATGATATTTTTAGGAGAAGACCCCAAAAATAGAATTGATATATCTTCAAATAAAA
AAGCTAAGCCTTGTATGTATGTTGGAACTGAAAAATCAACAGTCTTAAATTTAATTGCTG
ACAACTCAGGTCGCAATCAATACAAAGCAATTGTTGACTACGTCGCAGATAGTGCAAAGC
AGTTTGGGATTCGATATGCTAATACGCAAACAAATGAAGATATCGAAACACAGGATAAGC
TGTTAGAATTTGCAAAAAAGCAAATAAATGATACTCCTAAGACTGAATTAGATGTTAATT
ATATAGGTTATGAAAAAATAGAGCCAAGAGATAGCGTATTCTTTGTTCATGAATTAATGG
GATATAACACTGAATTAAAGGTTGTTAAACTTGATAGGTCACATCCATTTGTAAACGCAA
TAGATGAAGTGTCTTTCAGCAATGAAATAAAGGATATGGTACAAATTCAACAAGCGCTTA
ACAGACGAGTTATTGCACAAGATAATAGATATAACTATCAAGCAAATCGTATAAATCATT
TATACACTAGTACTTTGAATTCTCCTTTCGAGACAATGGATATAGGGAGTGTATTAATAT
AATGGCAACAGAAGAAGTTAAAATCAAAGCGCTACTTGAAAACGATAAACAGTACTTTCC
AGCTACACATTGGAAAGCTATAAATGGGATACCTTATGCAGGCAGTAGTGATATTGATGG
ATTGCCTCAAGACGGTATCATTTCGGTAGATGATAAAAATAAATTAGATAATTTAAAAAT
AGGCGAAGCAGGAATTATTCAAAATAGCATTGTACAGAAATCCCCAAACGGTAAATTGTG
GAAAATAACAGTTGACGATAGTGGGAAACTTGGTACAGTGCTATTTTATTAGAAAGGAAG
GTGCATTATGGAAAATTTGTATTTAATAAAGGATTTGGGAGCTTTAGCAGGTCGAGATTA
TAGAGCTAAGGAAATACAAAACTTACAAAGAATAGAGCAATTTGCGCTTGGCTTGACAAC
AGAGTTTAAGTTGCATCAGAAAGCTAAAACAATTCAACACTTCGCTGAGCAAATTTATTA
TAATGGTAGATCGCAAGCAGCAGTAAACAAATCTTTACAAAGTCAAATTAACGCACTTGT
TGTGGCACCACGTAATAACAGTGCTAATGAGATTGTTCAAGCTCGAGTTAATGTAAACGG
CGAAACCTTTGACACATTAAAAGAACATTTAGACGATTGGGAAACCAAAACTCAAATTAA
TAAAGAGGAAACTATAAGAGAATTAAATAAGACCAAACAAGAAATTCTTGATATCGAGTA
TCGTTTTGAACCTGATAAGCAAGAATTTTTATTTGTGACAGAACTTGCACCTCTTACAAA
TGCAGTAATGCAATCCTTCTGGTTTGATAATAGAACAGGCATAGTATACATGACACAAGC
TAGAAATAATGGCTATATGCTAAGTCGTCTAAGACCTAATGGTCAATTTATAGACAGCTC
ATTGATTGTAGGTGGGGGTCATGGTACACATAACGGTTATAGATATATTGATGATGAGTT
ATGGATTTATAGTTTTATCTTAAATGGTAATAATGAGAATACATTAGTTCGTTTCAAGTA
TACGCCTAATGTGGAAATTAGCTATGGCAAGTATGGTATGCAAGATGTATTTACAGGACA
CCCAGAAAAACCCTACATCACCCCTGTCATAAATGAAAAAGAAAATAAAATTCTATACAG
AATTGAGAGACCTAGAAGTCAGTGGGAACTTGAAAACTCAATGAATTATATAGAGATAAG
AAGTTTAGACGATGTTGATAAAAATATTGATAAAGTTTTGCATAAAATCAGTATCCCTAT
GAGACTAACAAACGAAACCCAACCAATGCAGGGTGTGACTTTTGATGAAAAATACTTGTA
TTGGTATACAGGAGACAGTAATCCAAATAATAGAAACTATTTAACGGCTTTCGATTTAGA
AACAGGAGAAGAAGCGTATCAGGTTAATGCTGACTATGGTGGAACACTAGATTCATTTCC
TGGCGAATTTGCGGAAGCAGAAGGTTTGCAAATATACTATGACAAAGATAGTGGTAAAAA
AGCTTTGATGCTAGGTGTTACTGTCGGTGGTGATGGAAATAGAACACATCGTATTTTCAT
GATTGGGCAAAGAGGTATTTTAGAAATACTTCACTCAAGAGGCGTTCCTTTTATCATGAG
TGACACAGGTGGTAGAGTTAAACCTTTACCAATGAGGCCTGATAAACTTAAGAATCTTGG
GATGTTAACAGAGCCAGGTCTTTACTATTTATACACTGATCATACAGTTCAAATCGATGA
TTTCCCATTACCAAGAGAATGGCGTGATGCAGGTTGGTTCTTGGAAGTTAAGCCACCACA
AACTGGCGGTGATGTAATTCAGATATTGACGCGTAATAGTTATGCAAGGAATATGATGAC
TTTTGAAAGGGTGCTTTCTGGAAGAACTGGAGACATTTCGGACTGGAATTATGTGCCTAA
AAATAGTGGTAAATGGGAGAGAGTACCTTCATTCATCACAAAAATGTCAGATATTAACAT
AGTAGGCATGTCGTTTTATTTAACTACGGATGATACAAAACGTTTTACAGATTTTCCAAC
TGAACGTAAAGGGGTAGCTGGTTGGAACTTATATGTAGAAGCTTCAAACACAGGTGGCTT
TGTTCATAGGCTAGTTCGTAATAGTGTTACAGCATCTGCTGAGATACTATTGAAAAATTA
TGATAGTAAAACAAGTTCAGGGCCATGGACTTTACACGAAGGGAGAATTATAAGTTAATG
AGTAATTTAGAGAAATCTGTAGCTATAAATTTAGAAAACACAGCGCATTATGAAAATATT
TCAAATCTAGATATAACTTTTAGAACAGGAGAGAGTGATTCTTCTGTTCTTCTTTTTAAT
ATCACTAAAAATAATCAACCGTTATTATTGAGTGAAGAAAATATCAAAGCACGAATAGCG
ATTCGAGGTAAAGGAGTCATGGTAGTTGCTCCACTAGAAATATTAGATCCATTTAAAGGT
ATTTTAAAATTTCAATTACCTAATGATGTAATTAAACGAGATGGAAGTTATCAAGCTCAA
GTTTCGGTTGCAGAATTAGATAATTCAGACGTGGTAGTTGTCGAGAGAACTATCACATTT
AACGTTGAAAAAAGTTTGTTTAGCATGATTCCATCTGAAACAAAATTACACTATATTGTT
GAATTTCAGGAATTAGAAAAAACTATTATGGATCGTGCGAAAGCAATGGACGAGGCTATA
AAAAATGGTGAAGATTATGCGAGTCTGATTGAAAAAGCTAAAGAAAAAGGTCTATCAGAT
ATTCAAATAGCAAAATCTTCAAGTATAGATGAATTAAAGCAACTTGCTAATAGCCATATA
TCTGATTTGGAAAATAAAGCGCAAGCATATTCAAGAACATTCGATGAGCAAAAGCGATAT
ATGGATGAGAAACATGAAGCCTTCAAGCAGTCAGTGAATAGTGGTGGTTTAGTCACAAGT
GGTTCTACTTCAAATTGGCAAAAAGCTAAGATTACTAAAGATGATGGTAAGATAATGCAG
ATTACTGGATTTGATTTTAATAATCCAGAACAAAGAATAGGTGATTCAACCCAATTTATT
TATGTTTCGCAAGCTATAAATTATCCAAGAGGTGTTAGTACTAACGGTACTGTCGAATAT
TTAGTAGTAACTTCAGATTACAAGCGTATGACTTATCGACCGAACGGTACAAATAAAGTG
TTTGTTAAA-AGAAAAGAAGCGGGTTCATGGTCTGAATGGTCAGAATTAGCTATTAATGA
TTACAATACACCTTTTGAAACTGTTCAAAGTGCCCAATCAAAAGCTAATATGGCCGAAAG
TAACGCTAAATTATACGCAGATGACAAGTTTAATAAAAGGTATTCGGTTATTTTTGATGG
AACAGCAAATGGTGTGGGCTCTACATTGTACTTAAATGAGAGTTTAGACCAATTTATTTT
ATTAATTTTTTATGGGACTTTTCCAGGTGGTGACTTTACAGAGTTTGGCAGTCCTTTTGG
AGGAGGAAAGATTTCATTGAATCCCTCAAATCTTCCAGATGGTGATGGAAATGGTGGAGG
TGTTTATGAGTTTGGATTAACTAAATCTAGTCGTACATCTTTAACTATATCAAACGATGT
CTATTTCGACTTAGGAAGTCAAAGAGGCTCTGGTGCGAACGCAAATAGAGGGACAATTAA
CAAAATTATAGGAGTGAGAAAATAATGCAAATATTAGTTAACAAGCGTAATGAGATAATT
TCATACGCTATCATTGGTGGCTTTGAAGAAGGTATTGATATTGAAAATTTACCAGAAAAT
TTCTCTCAAGTTTTTAGACCTAAAGCCTTTAAATATTCAAATGGGGAAATAGTTTTTAAC
GAAGATTATTCAGAAGAAAAAGATGACTTGCATCAACAGATTGACAGTGAAGAACAAAAC
ACAGTCGCTTCTGATGACATCTTACGAAAAATGGTTGCTAGTATGCAGAAACAAGTTGTT
CAAAGTACAAAGTTATCGATGCAAGTTAATAAGCAAAATGCACTAATGGCAAAACAACTT
GTGACACTTAATAAAAAATTAGAAGAGGTTAAAGGAGAGACTGAAAATGCTTAAATTAAT
TTCACCAACATTCGAAGATATTAAAACATGGTATCAATTGAAAGAATATAGTAAAGAAGA
TATAGCGTGGTATGTAGATATGGAAGTTATAGATAAAGAGGAATATGCAATTATTACAGG
AGAAAAGTATCCAGAAAATCTAGAGTCATAGGTTATAATCTTATGGCTTTTTAATTTGAA
TAAAGTGGGTGGTGTAATGTTTGGATTTACCAAACGACACGAACAAGATTGGCGTTTAAC
GCGATTAGAAGAAAATGATAAGACTATGTTTGAAAAATTCGACAGAATAGAAGACAGTCT
GAGAACGCAAGAAAAAATTTATGACAAGTTAGATAGAAATTTCGAAGAACTAAGGCGTGA
CAAAGAAGAAGATGAAAAAAATAAAGAGAAAAATGCTAAAAATATTAGAGACATCAAGAT
GTGGATTCTAGGATTAATAGGGACGATTCTAAGTACATTTGTTATAGCCTTGTTAAAAAC
TATTTTTGGCATTTAAAGGAGGTGATTACCATGCTTAAGGGAATTTTAGGATATAGCTTT
TGGTCGTGTTTCTGGTTTAGTAAGTGTAAGTAATAGTTAAGAGTCAGTGCTTCGGCACTG
GCTTTTTATTTTGGATAAAAGGAGCAAACAAATGGATGCAAAAGTAATAACAAGATACAT
CGTATTGATCTTAGCATTAGTAAATCAATTCTTAGCGAACAAAGGTATTAGCCCGATTCC
AGTAGACGATGAGACTATATCATCAATAATACTTACTGTTGTTGCTTTATATACTACGTA
TAAAGACAATCCAACATCTCAAGAAGGTAAATGGGCAAATCAAAAGCTAAAGAAATATAA
AGCTGAAAACAAGTATAGAAAAGCAACAGGGCAAGCGCCAATTAAAGAAGTAATGACACC
TACGAATATGAACGACACAAATGATTTAGGGTAGGTGTTGACCAATGTTGATAACAAAAA
ACCAAGCAGAAAAATGGTTTGATAATTCATTAGGGAAGCAGTTCAATCCTGATTTGTTTT
ATGGATTTCAGTGTTACGATTACGCAAATATGTTTTTTATGATAGCAACAGGCGAAAGGT
TACAAGGTTTATACGCTTATAATATTCCATTTGATAATAAAGCAAGGATTGAAAAATACG
GGCAAATAATTAAAAACTATGATAGCTTTTTACCGCAAAAGTTGGACATTGTCGTTTTCC
CGTCAAAGTATGGTGGCGGAGCTGGACATGTTGAAATTGTTGAGAGCGCTAATCTAAACA
CTTTCACATCGTTTGGCCAAAATTGGAATGGTAAAGGTTGGACAAATGGCGTTGCGCAAC
CTGGTTGGGGTCCCGAAACCGTTACAAGACATGTTCATTATTACGATGACCCAATGTATT
TTATTAGATTAAATTTCCCAGATAAAGTAAGTGTTGGAGATAAAGCTAAAAGCGTTATTA
AGCAAGCAACTGCCAAAAAGCAAGCAGTAATTAAACCTAAAAAAATTATGCTTGTAGCCG
GTCATGGTTATAACGATCCTGGAGCAGTCGGAAACGGAACAAATGAACGTGATTTTATCC
GTAAATATATAACACCAAATATCGCTAAGTATTTAAGACATGCAGGTCACGAAGTTGCAT
TATATGGTGGCTCAAGTCAATCACAAGATATGTATCAAGATACTGCTTACGGTGTTAATG
TAGGAAATAATAAAGATTATGGCTTATATTGGGTTAAATCACAGGGGTATGACATTGTTC
TAGAGATTCATTTAGACGCAGCAGGAGAAAGTGCAAGTGGTGGGCATGTTATTATTTCAA
GTCAATTCAATGCAGATACTATTGATAAAAGTATACAAGATGTTATTAAAAATAACTTAG
GACAAATAAGAGGTGTAACACCTCGTAATGATTTACTGAACGTTAATGTATCAGCAGAAA
TAAATATCAATTATCGTTTATCTGAATTAGGTTTTATTACTAATAAAAAAGATATGGATT
GGATTAAGAAGAATTATGACTTGTATTCTAAATTAATAGCTGGTGCGATTCATGGTAAGC
CTATAGGTGGTTTGGTAGCTGGTAATGTTAAAACATCAGCTAAAAACCAAAAAAATCCAC
CAGTGCCAGCAGGTTATACACTTGATAAGAATAATGTGCCTTATAAAAAAGAGGCTGGTA
ATTACACAGTTGCCAATGTTAAAGGTAATAACGTAAGGGACGGCTATTCAACTAATTCAA
GAATTACTGGTGTATTACCTAATAACGCAACAATCAAATATGACGGCGCATATTGTATCA
ATGGCTATAGATGGATTACTTATATCGCTAATAGTGGACAACGTCGTTATATCGCGACAG
GAGAGGTAGATAAAGCAGGTAATAGGATAAGTAGTTTTGGTAAGTTTAGCGCAGTTTGAT
AATTGTATATGATGAATCTTAGGCAGGTACTTCGGTATTTGCCTATTATTTAAAATTAAT
AAACAGTTAATTTTTACATAAATATATTAAATTTTAAAAAAACAAACGTTTTTAGTATAT
AAATTATTTTGTGTTCGTATTGTGTGCTATGATTAAAAAGTTGTTATGGTCAACTATATC
GTGGTTTTATGTTTATTATCAATCAAAATATAAATTATTTATAATTTGTTTGGTAATGAA
CGGGTTTTTTTCGAAATAATAGTAAAAAAACACATTTATAGATATTTTAAACTCGGTAAA
TCTTTTAATAAATATTTAATTTTATTAAAAGTTAAAAAGGTTTAATATAAAAATGTAATA
AAATTTATAAAGAAAGGAAATGATTTTTATGGTCAAAAAAAGACTATTAGCTGCAACATT
GTCGTTAGGAATAATCACTCCTATTGCTACTTCGTTTCATGAATCTAAAGCTGATAACAA
TATTGAGAATATCGGTGATGGCGCTGAGGTAGTCAAAAGAACAGAAGATACAAGTAGCGA
TAAGTGGGGGGTCACACAAAATATTCAGTTTGATTTTGTTAAAGATAAAAAGTATAACAA
AGACGCTTTGATTTTAAAAATGCAAGGTTTTATCAATTCAAAGACTACTTATTACAATTA
CAAAAACACAGATCATATAAAAGCAATGAGGTGGCCTTTCCAATACAATATTGGTCTCAA
AACAAATGACCCCAATGTAGATTTAATAAATTATCTACCTAAAAATAAAATAGATTCAGT
AAATGTTAGTCAAACATTAGGTTATAACATAGGTGGTAATTTTAATAGTGGTCCATCAAC
AGGAGGTAATGGTTCATTTAATTATTCAAAAACAATTAGTTATAATCAACAAAACTATAT
CAGTGAAGTAGAACATCAAAATTCAAAAAGTGTTCAATGGGGAATAAAAGCTAATTCATT
TATCACATCATTAGGTAAAATGTCTGGACATGATCCAAATTTATTTGTTGGATATAAACC
ATATAGTCAAAATCCGAGAGACTATTTTGTGCCAGACAATGAATTACCCCCATTAGTACA
CAGTGGTTTCAATCCTTCATTTATTGCAACTGTTTCTCATGAAAAAGGCTCAGGAGATAC
AAGTGAATTTGAAATAACGTATGGCAGAAATATGGATGTTACTCATGCTACTAGAAGAAC
AACACACTATGGCAATAGTTATTTAGAAGGATCTAGAATACACAACGCATTTGTAAACAG
AAATTACACAGTTAAATATGAAGTGAACTGGAAAACTCATGAAATTAAAGTGAAAGGACA
TAATTGATATGAAAAAAATAGTCAAATCATCAGTTGTTACATCAATTGCATTGCTTTTGC
TATCCAATACAGTTGATGCAGCTCAACATATCACACCTGTAAGTGAGAAAAAGGTTGATG
ATAAAATTACTTTGTACAAAACAACTGCAACATCAGATTCCGATAAGTTAAAAATTTCTC
AGATTTTAACTTTTAATTTTATTAAAGATAAAAGTTATGATAAAGATACATTAATACTCA
AAGCTGCTGGAAACATTTATTCTGGCTATACAAAGCCAAATCCAAAAGACACTATTAGTT
CTCAATTTTATTGGGGTTCTAAGTACAACATTTCAATTAATTCAGATTCTAATGACTCAG
TAAACGTTGTAGATTATGCACCTAAAAATCAAAATGAAGAATTTCAAGTACAACAAACGG
TAGGTTATTCTTATGGTGGAGATATTAATATCTCTAACGGCTTGTCAGGTGGAGGTAATG
GTTCAAAATCTTTTTCAGAGACAATTAACTATAAACAAGAAAGCTATAGAACTAGCTTAG
ATAAAAGAACTAATTTCAAAAAAATTGGTTGGGATGTTGAAGCACATAAAATTATGAATA
ATGGTTGGGGACCATATGGCAGAGATAGTTATCATTCAACTTATGGTAATGAAATGTTTT
TAGGCTCAAGACAAAGCAACTTAAATGCTGGACAAAACTTCTTGGAATATCACAAAATGC
CAGTGTTATCCAGAGGTAACTTCAATCCAGAATTTATTGGTGTCCTATCTCGAAAACAAA
ACGCTGCAAAAAAATCAAAAATTACTGTTACTTATCAAAGAGAAATGGATAGATATACAA
ACTTTTGGAATCAACTTCACTGGATAGGTAATAATTATAAAGATGAAAATAGAGCAACTC
ATACATCAATTTATGAAGTTGATTGGGAAAATCATACAGTTAAATTAATAGATACTCAAT
CTAAGGAAAAAAATCCTATGAGCTAAACAGATAGATAATCAAAA-AATCT-TAAATATGT
TAAAATTTACAAACACTTTCTTTCTATATTAGGGTAACCACGTCTTAATTGACGTGGTTA
TTTTTTCAGGGCAAAAAAAGGGCGGATT
>A5IT17-integrating PVL-prophage from Dubai_30_[1,541,699..1,587,601]:rev compl
AGGGCAAAAAAAGGGCGGATTTAAGCTAACTTGGAATGTTTTCGAGTTTT-TGAGTTAGT
TCTCTATCCATTTTTTCAGTTACATGAGTATATATGCGAATGGTTGTTTTTTCATCTACA
TGTCCTACCCTTTTCATAATTGCTTTTAAAGAAACATTCATTTCTACTAATAAAGTTATG
TGTGTATGTCTAAATGTGTGCGTGGTAACTTTCTTATTCATATTTAAAGCTTTTGTAGTT
TTCTTAAGCACACCGGCGATTTGATTATTACATAAAGGATTCCCTTTTTTTGTTGTGAAT
ATGAACCCTCTGTCAACATAGCTCGAATTCCATCTTTTCAACATTTTGTTTTCCAGTATT
ATCTTTTTAAAAATTTCTACGGTTCTAGAATTGATGCTGATACTTCTTTTTGAACTTATA
GTCTTTGTAGTGTCTTTGTATCCGAATCCTTCCTCGTATTTAATGCGGTGAATTGTACCT
GTTATATTGATAGTTTTGTTTAATAAATCTATATCTTTTTCCTGCAGTGCTTGTAGTTCT
CCTATGCGCATACCAGTTAAAGCCTGTACTTCTAAGATGCTGGCAATTAAAATGCGATTT
CGCTTGTGTAACTTATTATCATTTAGTATATGATCACGTATCTGTAGGACTTGGTTCATT
TCTAAATAGTTGTACATTTTAGATTCATCTTTTTCGATATCCTCTATTGTTTTT-CTTCT
TTTAGGAATTTTGACATTAGTTAACAAATATTCATTTGGATAATTGTAAAATTTAACTGC
ATATTTAATAGCTCCTTTCATATCTCCGAGTTGACGGGTTACTTGATTTTGAGAATAGAT
ATCTGATAATTTATTAATAAATATCTGCATATATTTTGTATCTAGTTTGTTTAAAAGCAA
GTTCTCAGAGCTGTATCGTTTAATGTTTCTAATTCTTATTTTTATATTATTAAGAGTAGT
CAACTTTGAACCTGATGTTTTTATATGATATTCAAGCCATTCATCTAATAGCGCGTGAAA
AGTCAAAGTTTTTAATTCGCTTGACGACTTGTTGTTCAGTTTT-TCTTTTATTTTTTCTT
CTAAACGAAACATTGCTTCTTTTTGAGATTGTTTTGTATTCTTGTTCAACACAACACTTA
CGCGCTTCCATTTATCTGTGTATGGATCTTTATACTTCTCGTAGTATCTGTATTTAGTTT
CGTTATTTTTGTTTTTAAATTTTTCAATCCACATGTTTATACCTCCTGCAAGAACGTATG
TTCTATAAAATATTAAAAAATAATAAGGGTAGTCGGGCTACCCGTAATTTAGTACTAGGT
ACTAAATGTGTTATAATAAAATAAAAAGTAGGTGATAAGATGACTCAATTTCTAGGGGCG
CTTCTTCTTACAGGAGTTTTAGGTTACATACCATATAAATATCTAACAATGATAGGTTTA
GTTAGTGAAAAAAACAAGGTTATCAATACTCCTGTATTATTGATTTTTTCTATTGAAACA
TGTTTGATATGGTTTTATAGTTTTATAATTTTTAATAATGTTGATTTAAAAAATTTGAAT
TTAATTCAGTTGCTTACAGGTCTAAAAGCAAATATTTTGTTTCTATTTATTTTTGTTTTA
ACAGTGTTTGTATTTAATCCTTTAATTGTTAAATTTATTATCTGGTTAATTAATATAACC
AGAAAGTTTATGAAATTGGATTGTATAAGCTTATTAGACAAAAGAGACAAGTTGTTTAAT
AACAACGGTAAACCAGTATTTATAGTTATAAAAGACTTTGAAAACAGAATCATTGAAGAG
GGTGAACTTAAAACCTATAATTCAGCTGGTAGCGATTTCGATTTACTAGAAGTTGAGCGA
CAAGATTTCAAAGTATCTGATTTACCGTCAAACGATGAATTGTATATTAAACATACGCTT
GTAGACCTTAAACAACAAATTAAATTGGATTTATATTTAATGAATGAATACTAATCTTTT
TTCTTAGCTTTTTCTGATAAAGTGCTTT-TTAATTTTTCGCTGGCGCCTGACTTTTCAAA
ACTTTTGTTTAATGGGTTACTACGAGTAGTTTCTTGTTTTTTGTTTTTATCCGCCATAAA
ATTCTCACCACCATTCAACGTCTACACTAGTAGGCGTTTTTTGATTTTTATATTAAAGGG
CTATAAAA-AGCTGTTAATACTTCAATTCTTTAATCCACATATATTTAAAAGTGAGGTAG
TAGGTAATAAATATAAGACTTAAAGTTAAGATTGCTTTTTTCATGTCAATTTCTCCTTTG
TTTATATTTATATTAAAGCGCTAAATATACGTTATTAATCACAATACAATTAATTGATTG
TAAGATACTTAGTCGTATAATTCTATATACCTATTAGTAAATTCTTCTGCTGTTATTTCT
CCATTTTCTTTTTGTTGTTGAAGTTTAGAAGCTTCTTTTTGAATTGCATCGTATTTTTCA
CGAGAATACCCATATTTTTCCATCTCTTTATAATTAGCTTCGTTTATTTGTTCTTGTTGC
TGAGGTGTGACACAACCACCAACTGTGCATTGTGTACCATCAGGTTTTGTGTAACCTATA
ACGTCACCTGCGCCTTGTGCTTGGTACCAAGTATTACCATCTGCATCTACCATGCCGTTA
ACATTGTGACCATTTTTTACTCTTTGTGATATTTCGTCTTTAGTTAAAGGTCTATTGGTT
TGTTGATCGTTGTTAACGTTTGTGTTGTTCTCGTTGTTTACTTGATTATTGTTATCGTTT
TGATTAGCATTTTCTTTTTTCGCTTCTGCTTTTTCTTTAGTTTCTTTCTTTTTATCTTTG
TTATCTTTCTTTGTTTCAGTTTTTTTGCTTTCCTCTTTCTTATCGCCGTCGTGGCTACCA
CAAGCGCCTAAAACTAACGCACTCGCTAATGTTAAACCTAATAATCTTTTCATTTTAATT
TCTCCTTTGTTATATTTCTTTATATTTAAAAACTCTCAACGGCTCAAATGTAATTGAATA
CTCGCCGTAGTGAGTTCCAATACCATATATCTTTTTATAGTGCTCTATTGCTTCTAATAT
GTATTCTTCACTTAATTGTAGATACTCAGACAACTCATACAAGTTACGTACGCCATAATT
ATAAGCTTCTACAATTTCACGTAATGGAACAGCTGAGATAAAGCCGTGTCTACGTGCGTA
ATTTTCGAACTTGCGATTGTTGAACTTCGACTGATCTAAAATGTTGCCATACGTCAACTT
GTGGTGGGCAAGTTCCTCGTATAATACTTCTAATTTGTTCCTTTCGGATAGGGAAGGTCT
AATAAAAATTTCTCCTTCTTGATACCAACCATCGAATCCTCGAGGTACTCTTTGTGTTTC
TTTCACTTCAACTTCACATTTCATAAGCAATTCTTCGTATTTTCCCATGAGCCAAACCCC
--TTTGGTGTCTTATTTCTTTCTATCTCTAACCCATTGCATAAAGTTTTCGATTTCTTCC
CATTCTTCAGGAGTAAATTCATCTTTATTTGCATGACCAGCTATAGTTTCTTGATGCTGA
TTAAATTTATCTCTTTCTTTATCATCAATTCTTTTACTTTCTACGTCGTATCCCAACAAC
CAAGCTTCGCTAACATTCAATATTTTAGCTAAAACATATAATTTCTTCTGACCCGGCGTC
ACTTTACCATTAACATATTGACTTAAATCAGTTTTTGATAATTTGATACCAGTTTCTTCT
TCCATGCTTTTAGCTTTGTTTACTATATCTATTTGTTTTAAATTCGATGACTTCATAGCT
TGTTTGATTCTGTTGCTAGTTGTAGAGTTCAATGAATTTTCCTCCTTCATTAATATAGTT
ATAGTATAAGCTTCGTTGAACAAAAGTTCAATACAAAAATTCAAAAATATTGAACTTTTG
TATTGCATTGATTTTTTAAACGTGTTAAGGTTTATTTAGTTCAAAAATATTGAACTCAGA
AAGAGGTGACATGATGTGTTTTGATTATTCAGCTTTAATAGGTCGTATAATTGAAA--AG
TATGGTAATAGATATGCTTTTGCATACGCGATAGGCTTATCAGAACGAAGTTTATCTTTA
AAATTAAATGATAAAATTGGTTGGAGAGATTCCGAAATAGCTAAAGCTTGTGAATTATTA
TCTATACCCAGAGAAGAAATACAAGTATATTTTTTTAATTATAAAGTTCAAAATAATTGA
ACTAAAGGAGGAACACTATGGAACAAATCACGTTAACCAAAGAAGAGTTGAAAGAAATTA
TAGCGAAAGAAGTTAGAAATGCTATAAAAGGCGAGAAACCAATCAGTTCAGGTGCAATTT
TCAGTAAAGTAAGAATCAATAATGACGATTTAGAAGAAATCAATAAAAAACTCAATTTCG
CAAAAGATTTGTCACTAGGAAGATTGAGGAAGCTCAATCATCCGATTCCACTAAAAAAGT
ATCAGCATGGCTTCGAATCAATTCATCAAAAAGCTTATGTACAAGATGTTCATGATCATA
TTAGAAA-ATTAACATTATCGATTTTTGGAGTGACACTTAATTCAGACTTGAGTGAAAGT
GAATACAACCTAGCAGCAAAAGTTTATCGAGAAATCAAAAACTATTATTTATATATCTAT
GAAAAGAGAGTTTCAGAATTAACTATCGATGATTTCGAATAAAGGAGGTTCAACAAATGT
TACAAAAA--TTTAGAATCGCTAAAGAAAAAAGTAAATTAAAACTCAATTTACTAAAACA
TGCAAACAGTAATTTAGAAACAAGAAACAACCCTGAACTGTTGCGAGCAGTTGCAGAGTT
GCTTAAAGAGATTAATCGATAAATTCTATGAATTCGATTTTAGCTGAAGCGATAGCTACT
ATTTTGTCTCCAACAAAAGTATATGAGCCATTAGTGAACAAGGAACTTTTAATTTTTTCT
TTTGATATTTCAACAGTTCCGCGATGACCTGACTTTATCACTTTTTCTAAATTATCGATT
TCAACAAATTTATCATTAGAAAGATATAAACAAGCTTTCATACTTATCACCTCCTTAGGT
TGATAACAACATTATACACGAAAGGTGGAACAACAAATGAACATTCAAGAAGCAACTAAG
ATAGCTACAAAAAATCTTGTCTCTATGACACGGAAAGATTGGAAAGAAAGTCATCGAACT
AAGATATTACCAACAAATGATAGTTTTTTACAATGCATCATTTCAAATAGCGATGGGACA
AACCTTATCAGATATTGGCAACCTTCAGCCGATGACCTCATGGCAAATGATTGGGAAGTT
ATAAACCCAACTAGAGACCAGGAATTATTGAAGCAATTTTAGAAATGCTATCAATGATAC
TTTTTAAATTGTTTTTAAACTCATTTTCAAAGTAAACAACAGTCTTGTCTGAAATTGTTA
CATGATAAATAGTGTTACTAGCATACACGCCGTTTAGGAACCCAGAGTTTTTAAGTTTAT
TTAAATCGTATTTTACATCTTCGAAATGTAGTTTTTGAAAATACTTTGTATGTATATCTT
TAGCACTTCCAAAATTATTGCAGGTTAATTTAACCGAACCTAACTTTACACATTCTAAAT
AATCTTTGTAGAGTACGGACAAGATATATTGTTGGTCTTTAGTAAGTGTATCAAATTCAT
CAGATATCAAGGGCATGTTATCACCTCCTTAGGTTGATAACAACATTATACACGAAAGGT
GGAACAACAAATGAACAAAAAATCAGAAGGGTTAGACATCAGAATACCAAGGGTTTTCAG
AAGAGATCACGCGCCAGTAGAATCTTTAACAGAAAATGAACGTCGACTAAGAAAGGAAAT
ATTAGAAAGTATTAAAAAAGGTTATTACAGCTACTTAGAAATAAACAAAGTCTTCTATGC
ATTAGATAGAGAACTTCAATACAGAGCGAATAATAGCAAAATTTAACATTTATCGAAAGG
AGTGATAGAGATGCCAAAAATCATAGTACCACCAACACCAGAAAACACATATAGAGGCGA
AGAAAAATTTGTGAAAAAGTTATACGCAACACCTACACAAATCCATCAATTGTTTGGAGT
ATGTAGAAGTACAGTATACAACTGGTTGAAATATTACCGCA-AAGATAATTTAGGTGTAG
AAAATTTATACATTGATTATTCACCAACAGGCACTCTGATTAATATTTCTAAATTGGAAG
AGTATTTGATCAGAAAGCATAAAAAATGGTATTAGGAGGATATTAAATGAGCGACACATA
TAAAAGCTACTTAATAGCAGTACTGTGCTTCACAGTCTTAGCGATTGTGCTTATGCCATT
GCTGTACTTCACTACAGCATGGTCAATTGCGGGATTCGCAAGTATCGCAACATTCATATA
CTACAAAGAATACTTTTATGAAGAATAAAAAAACTGCTACTTGCGTCAACAAGTAACAGT
GCAAGATGAGCAATTGTTTTAAATAATTATATAAGGAGTTATTAATATGACCTTACAACA
AAAAATACTATCACATTTTGCAACATATGACAATTTCAATTCTGATGATGTTGTTGAAAC
TTTTGGGATATCTAAAACACATGCAAAATCCACTCTTTCAAAACTTAAGAAAAAAGGAAA
GATTGAAATGGAAAGTTGGGGTATCTGGCGTGTTATTGAATCGCAATTGCATTTAAGTGT
AGTCGAACGTAAAAAAGAAATTTTAGAAGAACAATTTGAATTGTTAGCAAGATTAAATGA
ACAAAGTGATGACCCTAGAGAAATAGAAGAACGTATCAAGTTAATGATTCGTCTAGCTAA
CCAATTTTAAGGAGGATTTAATCAATGGCAATATTAGAAGATATTTTTGAAGAATTAAAA
CTATTAAATAACAATTTACGTGTGTTAAACACTGAACTATCAACAGTAGATTCATCAATT
GTACAAGAGAAAGTTAAAGAAGCACCAATGCCAAAAGAAGAAACAGCTCAACTGGAATCA
ATTGAAGAAGTTAAGGAAACTTCTGCTGATTTAACTAAAGATTATGTTTTATCAGTAGGA
AAAGAGTTCCTTAAAAAAGCAGATACTTCTGATAAGAAAGAATTTAGAAATAAACTTAAC
GAACTTGGTGCGGATAAGCTATCTACTATCAAAGAAGAGCATTATGAAAAAATTGTTGAT
TTTATGAATGCGAGAATAAATGCATGAAGCTAGATCACTCAAATAGAGCTCATGCAAAGC
TTAGTGCAAGTGGAGCAAAACAATGGCTAAACTGCCCACCGAGTATTAAGGCAAGTGAAG
GTATTGCAGATAAAAGTACAGTTTTTGCCGAAGAAGGTACATTCGCCCATGAGTTAAGT-
-GAGTTATATTTCAGCCTTAAATATGAAGGCCTAACACAGTTTGAGTTTAATAAGGCTTT
TCAAAATTATAAGAGAAATCAATATTACAGCGAAGAATTGCGTGAATATGTGGAAGAGTA
TGTAGCTAATGTAGAAGAAAAATATAATGAAGCTTTGAGTAGGGATAATGATGTAATAGC
TTTATTTGAAACAAAATTAGATTTAGGTAAATACGTCCCTGAATCTTTTGGAACTGGTGA
TGTCATTATATTTTCAGGTGGTGTACTTGAAATTATTGACCTTAAATATGGTAAAGGCAT
TGAAGTTTCAGCTATAGATAATCCTCAACTTAGATTATATGGCTTGGGCGCATATGAACT
GCTTAGTTTAATGTATGACATTCATACAATTCGCATGACTATCATACAACCTCGAATAGA
TAACTTTTCTACTGAAGAGTTACCAATATCAAGATTACTTCAATGGGGAGCCGATTTTGT
TAAACCATTAGCCAGACTTGCTTATAACGGTGGAGGAGAGTTTAAAGCAGGTAGTCATTG
TAGATTCTGTAAGATAAATCATTCATGTAGAACACGTGCAGAATACATGCAAAATGTGCC
TCAAAAGCCACCACATTTGTTAAGTGATGAAGAGATTGCAGAACTTTTATATAAACTTCC
TGATATCAAAAAATGGGCTGATGAAGTAGAACAATATGCACTAAATCAAGCGAAAGAAAA
TGATAAAAACTATCCTGGTTGGAAGCTTGTAGAAGGTCGTTCACGAAGAATGATAACTGA
TACAAAAGCAATGCTTGAAAAGTTAGTTGAAGCGGGTTATAAACCTGAAGATATTACAGA
AATCAAGTTACTTAGCATTACGAATTTAGAAAAATTAATTGGTAAAAAAGCATTTTCTAA
AATTACAGAGGGTTTTATAGAAAAGCCGCAAGGTAAATTAACACTTGCTACCGAGTCGGA
TAAACGACCAGCTATAAAGCAATCTGCTGAAGATGATTTTGACAAACTATAAAAATTTAA
AAGGACGGTATATAAACATGAAAGCAAAAGTATTAAATAAAACTAAAGTGATTACAGGAA
AAGTAAGAGCATCATATGCACATATTTTTGAACCTCACAGTATGCAAGAAGGGCAAGAAT
CAAAGTATTCAATCAGTTTAATCATTCCTAAATCAGATACAAGTACGATAAAAGCCATTG
AACAAGCTATAGAAGCTGCTAAAGAAGAAGGAAAAGTTAGTAAGTTTGGAGGCAAAGTTC
CTGCAAATCTGAAACTTCCATTACGTGATGGAGATACTGAAAGAGAAGATGATGTCAATT
ATCAAGACGCTTATTTTATTAACGCATCAAGCAAACAAGCACCTGGTATTATTGACCAAA
ACAAAATTAGATTAACGGATTCTGGAACTGTTGTAAGTGGTGATTATATTAGAGCTTCAA
TTAATCTATTTCCTTTCAACACAAATGGTAATAAGGGTATCGCAGTTGGATTGAACAACA
TTCAACTTGTAGAAAAAGGCGAACCTCTTGGCGGTGCAAGTGCAGCAGAAGATGATTTCG
ATGAATTAGACACTGATGATGAGGATTTCTTATAAGTCAATAGGTGGGGTTTTAGCCCCA
CTTTAATTTTAAAGAAATTGAGGTGTCAAGAATTTGAGATTTATGAATATAGATATTGAA
ACATATAGCAGTAATGATATTTCGAAATGTGGTGCCTATAAATACACAGAAGCTGAAGAT
TTCGAAATTTTAATTATAGCTTATTCAATAGATGGTGGAGCGATTAGTGCGATTGACATG
ACTAAAGTAGATAATGAGCCTTTCCACGCTGATTTTGAGACGTTTAAAATTGCTCTTTTT
GATCCTGCTGTAAAAAAGTATGCATTCAATGCTAATTTCGAAAGAACTTGTCTTGCTAAA
CATTTTAATAAACAGATGCCACCTGAAGAATGGATTTGCACAATGGTTAATTCAATGCGT
ATTGGCTTACCTGCTTCGCTTGATAAAGTTGGAGAAGTTTTAAGACTACAAAACCAAAAA
GATAAAGCAGGTAAAAATTTAATTCGTTATTTCTCTATACCTTGTAAACCAACAAAAGTT
AATGGAGGAAGAACAAGAAACTTGCCTGAACATGATCTTGAAAAATGGCAACAATTTATA
GATTACTGTATTCGAGATGTAGAAGTAGAAATGACGATTGCTCATAAAATTAAAGACTTT
CCAGTAACTGCAATTGAACAAGCATATTGGGTTTTTGACCAACATATAAACGACAGAGGT
ATTAAGCTTTCTAAATCATTGATGTTAGGAGCTAATGTGCTCGATAAGCAGAGTAAAGAA
GAATTGCTTAATCAAGCTAAACATATAACAGGTTTAGAAAATCCTAATAGTCCTACACAA
TTATTGGCTTGGTTAAAGGATGACCAAGGATTAGATATACCTAATTTACAAAAGAAAACG
GTTCAGGAGTACTTAAAAGAAGCAACAGGAAAAGCTAAAAAAATGCTAGAAATTAGATTG
CAAATGTCTAAAACCAGTGTGAAAAAATACAACAAAATGCATGACATGATGTGCAGTGAT
GAACGGGTAAGAGGTCTGTTTCAATTTTACGGTGCCGGTACTGGAAGATGGGCAGGTAGA
GGTGTACAACTTCAGAATTTAACAAAGCATTATATTTCAGATACTGAATTAGAAATAGCA
AGAGATCTTATTAAAGAACAACGTTTTGACGATTTAGATTTATTACTCAATGTTCATCCT
CAAGACTTATTAAGTCAATTAGTTAGGACGACATTTACTGCTGAAGAAGGTAATGAACTA
GCAGTAAGTGATTTTTCTGCAATAGAGGCAAGAGTCATAGCATGGTATGCAAAAGAACAA
TGGCGTTTAGATGTGTTCAACACACACGGAAAGATATATGAAGCATCGGCTTCTCAAATG
TTTAATGTCCCGGTAGAAAGCATAACTAAAGGCGACCCTCTCAGACAAAAGGGAAAAGTG
TCCGAATTAGCTTTAGGTTATCAAGGTGGCGCTGGAGCTTTAAAAGCGATGGGTGCATTG
GAAATGGGCATTGAAGAAAATGAATTACAAGGTTTAGTTGATAGTTGGCGTAACGCAAAT
CCTAACATAGTTAATTTTTGGAAGGCTTGCCAAGAGGCTGCAATTAATACTGTGAAATCC
CGAAAGACGCATCATACGCATGGACTTAGATTTTATATGAAAAAAGGTTTTCTAATGATT
GAACTGCCTAGTGGAAGAGCTTTAGCTTATCCAAAAGCTTCAGTTGGTGAAAATAGTTGG
GGTAGTCAAGTTGTTGAATTTATGGGCTTAGATCTTAACCGTAAATGGTCAAAGTTAAAA
ACGTATGGTGGGAAGTTAGTCGAGAATATTGTTCAAGCAACTGCAAGGGATTTACTTGCG
ATTTCTATAGCTAGGCTTGAAGCATCAGGTTTTAAAATAGTTGGACATGTCCATGATGAA
GTAATTGTAGAAATACCTAGAGGTTCAAATGGACTTAAGGAAATCGAAACTATCATGAAT
AAGCCTGTCGATTGGGCAAAAGGATTGAATTTGAATAGTGACGGATTTACTTCTCCGTTT
TATATGAAGGATTAGGAGTGTGATTGAATGCAACATCAAGCTTATATCAATGCTTCTGTT
GACATTAGAATTCCTACAGAAGTCGAAAGTGTTAATTACAATCAGATTGATAAAGAAAAA
GAGAATTTGGCGGACTATTTATTTAATAATCCAGGTGAACTATTAAAATATAACGTTATA
AATATCAAGGTTTTAGATTTAGAGGTGGAATGATGGCTAGAAGAAAAGTTATAAGAGTGC
GTATCAAAGGAAAACTAATGACATTGAGAGAAGTTTCAGAAAAATATCATATATCTCCAG
AACTTCTTAGATACAGATACAAACATAAAATGCGCGGCGATGAATTATTGTGTGGAAGAA
AAGACTCAAAATCTAAAGATGAAGTTGAATATATGAAGAGTCAAATAAAAGATGAAGAAA
AAGAGAGAGAAAAAATCAGAAAAAAAGCGATTTTGAACCTATACCAACGAAATGTGAGAG
CGGAATATGAAGAAGAAAGAAAGAGAAGATTGAGACCATGGCTTTATGATGGAACGCCTC
AAAAACATTCACGTGATCCGTACTGGTTCGATGTCACTTATAACCAAATGTTCAAGAAAT
GGAGTGAAGCATAATGAGCATAATCAGTAACAGAAAAGTAGATATGAATGAAACACAAGA
CAATGTTAAACAACCTGCGCATTACACATACGGCGACATTGAAATTATAGATTTCATCGA
ACAAGTTACGGCACAGTATCCACCACAATTAGCATTCGCAATAGGTAATGCAATCAAATA
CTTGTCTAGAGCACCGTTAAAGAATGGTCATGAGGATTTAGCAAAGGCGAAGTTTTACGT
CGATAGAGTGTTTGACTTGTGGGAGGGGTAACGATGGCAACGCAAAAACAAGTTGATTAC
GTAATGTCATTACAGGAGCAACTGGAATTAGAAGACTGCGAAAAATATACAGACGAACAA
GTTAAAGCAATGAGTCATAAAGAAGTTAGCAATGTGATTGAGAACTATAAGACAAGCATA
AGGAATGAAGAACTATATTACGAATGCATGTCGTTTGGACTGCCTAATTGTTAAAAGGAG
TGACGACCATGACAGATAGCGCACGTAAAGAACGCTTAAACCAATTTTTCGGCTCTAAAA
GATATCTGTATCAGGATAACGAACGAGTGGCACATACTCATGTAGTAAATGGCACGTATT
ACTTTCATGGGCATATCGTGCCAGGTTGGCAAAGCGTTAAAAAGACATTTGATACTGCTG
AAGAGCTCGAAATATATATAAAGCAACATGGTTTGGAATACGAGGAACAGAAGCAACTAA
CTTTATTTTAGAGGAGATGGAAATGATGAATAACCGCGAACAAATTGAACAATCAATTAT
CAGTGCTAGTGCGTATAACGGCAATGACACAGAGGGATTACTAAAAGAGATTGAAGACGT
GTATAAGAAAGCGCAAGCGTTTGATGAAATACTTGAAGGTTTACCTAATGCTATGCAAGA
TGCACTCAAAGAAGATATTGGTCTTGATGAAGCAGTAGGGATTATGACGGGGCAAGTGGT
CTATAAATATGAGGAGGAGCAGGAAAATGAAGAAATTTAATGTTCAAATCACATATACCG
GCATGATTGAAGAGACTATCGAGGCTGAAAGTTTAGAAGAAGCAGAATTTGAGGCGGATG
TTATTGCGAGATTGGAAGCGCCATTTGATTGTGATGAGTATGAAATTAATGTAGAGGAGG
AACAGGAAAATGACTAACACATTACAAGTGAAACTATTATCAAAAGACGCTAGAATGCCC
GAACGAAATCATAAGACGGATGCAGGTTATGACATATTCTCAGCCGAAACCGTCGTACTC
GAGCCACAAGAAAAGGCAGTGATCAAAACAGATGTAGCCGTAAGCATACCAGAGGGCTAT
GTCGGGCTGTTAACTAGCCGTAGTGGTGTAAGTAGTAAAACACATTTAGTGATTGAAACA
GGCAAGATAGATGCGGGATATCATGGCAATTTAGGGATTAATATCAAGAATGATGCACAA
GTATATTTAACAACTAACGAACAGTGTTTTGATATACAAGGAGAAATGGAAAATTCTTTT
GTAAATAATGCTAAGAAAAAACCTTTTACTATAAATGATTATTACGAAATATATAAAGGC
GACAAACTAGCACAACTGGTTATCGTACCTATATGGACACCTGAACTAAAGCAAGTGGAG
GAATTCGAGAGTGTTTCAGAACGTGGAGCAAAAGGCTTCGGAAGTAGCGGAGTGTAAAGA
CATCTTAGATCGAGTCAAGGAGGTTTTGGGGAAGTGAGAGAACGCACTAAAATTATATAT
CGTGGTTGGAATAAGGAGATATTTATTTTACAGGGTAAAAATATGAATGTTATTGGTTTG
CGCCAAATATTTGATGAACTCAAAAGATCGTATGAAGGTTATAAAATCGTTGTTATTCCA
ATAGAAGTTGATTTTGAAATCAAATAAATAGGAGTGATGAGAAGTGACACAATACTTAGT
CACAACATTCAAAGATTCAACAGGACTACCACATGAACATATTACTGTGGCTAGAGATAA
TCAGACGTTTACAGTTGTTGAGGCAGAGAGTAAAGAAGAAGCTGAGCGCAAATACGAGGC
ACAAGTTAAAAGAGATGCAGTTATTAAAGTGGGTCAGTTGTTTGAAAATATAAGGGAGTG
TGGGAAATGACGGATGTTAAAATTAAAACTATTTCAGGTGGAGTTTATTTTGTAAAAACA
GCTGAACCTTTTGAAAAATATGTTGAAAGAACGGTAAATTTTAATGGTTTTATTTACGTA
AGTAATATAATCAAACAGCCAACGTATATTAAAACAGATACGATTGAATCAATCACACTT
ATTGAGGAGCGTGGGAAATGAATCAGCTGAGAATTTTATTACATGACGGTAGTAGTTTGA
TATTACATGAAGATGAATTATTTAACGATAGAAAA-AATTATGGCAGAGAACTTGTATTG
AACAAAGGATATATAGTTGGAATTAATGTTGAGGAGGCAGACGATGATTAAGCAAATACT
AAGATTATTATTCTTACTAGCGATGTATGAGCTAGGTAAGTATGTAACTGAGCAAGTATA
TATTATGATGACGGCTAATGATGATGTAGAGGCGCCGAGTGACTTCGCAAAAATCAGAGC
TGAAGTTTCATGGTAATAGCTATTATCATTTTTGAATTAATTATATTAATGTGTTTAGCA
ATAGCACTGGAGGTGTTGTAAATATGTGGATTGTCATTTCAATTGTTTTATCTATATTTT
TATTGATCTTGTTAAGTAGCGTTTCTCATAAGATGAAAACCATAGAAGCATTGGAGTATA
TGAATGCTTATCTTTTCAAGCAGTTAGTAAAAAATAATGGTGTTGAAGGTTTAGAAGATT
ATGAAAATGAAGTTGAACGAATTAGAAAAAGATTCAAAAGCTAAAGAGAGGCGTTGGCTT
CTCTGCTCTATCTAAAATAATGAAAGGAGCCGAACATGTTAGACAAAGTCACTCAAATAG
AAACAATTAAATATGATCGTGATGTCTCATATTCTTATGCTGCTAGTCGTTTATCTACAC
ATTGGACTAATCACAATATGGCTTGGTCTGACT-TTATGCAGAAGCTAGCACAAACAGTT
AGAACTAAAGAAGATTTAACTGAGTACAATAAAATGTCTAAGTCTGAACAAGCCGATATA
AAAGATGTTGGCGGATTTGTCGGTGGATATTTAAAAGAAGGCAAACGGCGTGCTGGTCAA
GTCATGAATCGTTCAATGCTAACACTTGATATCGATTATGCTGCTCAAGATATGACCGAC
ATATTATCTATGTTTTATGATTTTGCATATTGTTTGTATTCAACACATAAGCATAGAGAG
ATAAGTCCAAGATTACGTTTAGTGATTCCTTTAAAACGGAATGTAAATGCGGATGAGTAT
GAGGCTATTGGACGTAAAGTGGCAGATATCGTTGGCATGGATTACTTCGATGATACAACT
TATCAACCACATAGGTTAATGTATTGGCCTTCAACTAGCAATGATGCAGAATTTTTCTTT
ACCTATGAAGATTTACCTTTGTTAGATCCAGATAAAATATTAAATGAATATGTTGATTGG
ACTGACACATTAGAATGGCCAACGTCTTCAAAGGAAGAGAGTAAGACTAAAAGATTAGCA
GATAAGCAAGGTGACCCAGAAGAAAAGCCGGGAATTGTTGGCGCATTTTGTAGAGCCTAT
ACGATAGAAGAAGCTATATCAACTTTTATTCCTGACTTATACGAAAAACATTCTACTAAC
CGTTATACCTATCATGAAGGTTCAACTGCAGGTGGATTGGTGTTATACGAAAATAACAAG
TTTGCCTATTCTCATCATAATACGGATCCCGTAAGCGGTATGCTTGTGAACAGTTTTGAT
TTAGTACGCATACACTTATATGGTGCTCAAGATGAAGACGCTAAAACAGATACTCCGGTT
AATCGACTACCTAGTTATAAAGCAATGCAGCAAAGAGCGCAAAATGATGAAGTTGTTAAA
AAGCAATTAATTAACGACAAAATGTCTGATGCAATGCAGGATTTCGATGAAATAGTAAAT
AGCGATGATGCATGGTCTGAGACGTTAGAAATTACTTCGAAAGGTACTTTCAAAGCTAGT
ATCCCAAATATAGAAATTATATTGCGTAATGATCCAAATTTAAAAGGAAAAATAGCCTTT
AACGAATTTACGAAACAAATTGAATGTTTAGGGAAAGTGCCATGGAATACTAATTTTAAG
ACACGTCAATGGCAAGACGGTGATGATAGCAGTTTAAGAAGTTATATCGAAAAGATTTAT
GACATACACCATTCAGGTAAAACAAAAGATGCCATTATAAGCGTAGCAATGCAAAATGCT
TATCATCCAGTAAGGGATTATCTAAATAAAATATCGTGGGATGGACATAAACGTCTTGAA
AAGTTATTTATCAAATACTTAGGTGTTGAAGATACTGAAGTGAATAGAACAACTACCAAA
AAAGCATTGACTGCTGGAATTGCTCGAGTAATGGAGCCTGGATGTAAATTTGACTATATG
CTTACACTTTATGGTCCTCAAGGTGTAGGTAAATCTGCTTTGCTAAAAAAAATAGGTGGT
GCATGGTTTTCTGACAGTTTAGTTTCTGTTACAGGTAAAGAAGCCTATGAGGCCTTACAA
GGCGTTTGGCTAATGGAAATGGCAGAACTTGCAGCTACAAGAAAAGCTGAAGTTGAAGCT
ATTAAGCATTTCATATCTAAACAAGTTGACCGGTTTCGTGTTGCTTATGGACATTATATT
GAAGATTTTCCAAGGCAATGTATTTTCATTGGTACAACTAATAAAGTTGATTTCTTAAGA
GATGAAACTGGTGGAAGACGTTTTTGGCCAATGACTGTAAATCCAGAGAGAGTTGAAGTG
AACTGGTCTAAACTAACCAAAGAAGAGATCGACCAAATTTGGGCAGAAGCTAAATATTAT
TATGAACAAGGAGAAGAGTTATTCCTCAACCCTGAACTAGAAGAAGAAATGCGTTCAATA
CAAAGCAAACATACTGAGGAATCTCCATATACAGGCATTATTGATGAATATCTTAACACA
CCAATTCCTAGCAATTGGGATGACTTAACTATCTTTGAACGAAGACGATTTTATCAAGGT
GATGTTGATATGTTACCAACAGGAAATGTAGATTACGTTGAAAGAAATAAGGTCTGTGCG
CTTGAAGTGTTTGTTGAATGTTTTGGTAAAGATAAGGGAGATAGTAGAGGATCTATGGAA
ATTAGAAAGATTTCAAACATCTTAAGACAATTAGACAATTGGTCTGTATATGATGGTAAT
AAAAGTGGGAAAATTCGATTTGGAAAAGATTATGGTGTACAGATAGCTTATGTAAGAGAT
GAAAGTTTAGAAGATTTAATATAATAAATATTGAATAAATATACATTTTAGAGTGTTGTA
TCAGATGTTGCATCATTTTTTGAGTGATGCAACACGTGAGTGTAAAAAGTAATCGTAGGT
GTTGCATCATTTTTAGTGATGCAACATTGATGCAACAAATGATACAACACCTCTTTCCCT
TCTCGCTGTAAGGTTCAACCCTGTTTGTTTCCAATGTTGCATCAAATTCACTATAAAGTT
TAAAAAGTAGTGTTAGGGAGTAAAGAGGTATAGGGGTAACCCTCTAACAGCTATTTTTAA
AAGTTTGGCAAGAATTGATGCAACATCGGAACACAAATATAAATTTTGTATACAAGGTGA
ATATATGAAAGAATCGACATTAGAAAAATATTTAGTGAAAGAGATAACAAAGCTAAACGG
TTTATGTTTAAAATGGGTTGCACCTGGAACAAGAGGTGTGCCAGATAGAATTATTATTAT
GCCAGAAGGAAAAACATATTTTGTAGAAATGAAGCAAGAAAAAGGAAAGTTGCATCCTTT
ACAAAAATATGTGCATAGACAATTTGAAAATAGAGATCATAAAGTATATGTGTTATGGAA
TAAAGAACAAGTAAATACTTTTATCAGAATGGTAGGTGGAACATTTGGCGATTGACTTCA
AACCACATAGCTATCAAAAGTATGCAATAGATAAAGTGATAGATAATGAGAAATACGGTC
TGTTTTTAGATATGGGTCTAGGGAAAACAGTATCAACACTTACAGCATTTAGTGAATTGC
AGTTGTTAGACACTAAAAAAATGTTAGTTATAGCACCTAAACAAGTTGCTAAAGATACAT
GGGTTGATGAAGTTGATAAGTGGAACCATTTAAATCATCTGAAAGTGTCTTTAGTTTTAG
GAACACCTAAAGAAAGAAATGATGCATTAAACACAGAGGCTGATATCTATGTAACCAATA
AAGAAAATACTAAATGGTTATGTGATCAATATAAAAAAGAATGGCCATTTGACATGGTTG
TGATTGATGAACTGTCTACATTTAAAAGTCCTAAGAGTCAAAGGTTTAAATCTATTAAAA
AGAAATTACCACTCATTAATAGATTTATAGGATTAACAGGAACACCTAGTCCAAATAGTT
TACAGGATTTATGGGCTCAAGTTTATTTGATAGACAGAGGTGAAAGACTTGAGTCTTCAT
TCAGTCGTTATCGAGAAAGGTACTTTAAACCAACTCATCAAGTTAGCGAACATATTTTTA
AGTGGGAGCTAAGAGACGGATCTGAAGAAAAGATATATAAACAAATAGAAGATATATGTT
TAAGCATGAAAGCGAAAGATTATCTGGATATGCCTGACAGAGTTGATACTAAACAAACAG
TAGTCTTATCAGAAAAAGAAAGAAAAGTATATGAAGAATTAGAAAAAAACTATATTTTAG
AATCGGAAGAAGAAGGAACAGTTGTAGCTCAAAATGGGGCATCATTAAGTCAGAAACTAC
TTCAACTATCTAACGGCGCAGTTTATACAGATGAGGAAGATGTAAGACTTATACATGATA
AGAAGTTAGATAAGTTAGAGGAAATTATAGAGGAGTCTCAAGGCCAACCAATACTATTGT
TTTATAACTTCAAACACGATAAAGAAAGAATACTTCAAAGGTTTAAGGAAGCAACCACAT
TAGAGGATTCAAACTATAAAGAACGTTGGAACAGTGGAGACATTAAGCTGCTTATAGCAC
ATCCAGCAAGTGCAGGACATGGATTAAACTTACAACAAGGTGGGCACATTATTGTTTGGT
TTGGACTTACATGGTCATTGGAATTATACCAACAAGCAAATGCAAGATTATATAGACAAG
GACAAAATCATACGACTATTATTCATCACATCATGACCGATAACACAATAGATCAAAGAG
TATATAAAGCTTTACAAAATAAAGAACTAACGCAAGAAGAATTGATGAAAGCTATTAAAG
CAAGAATAGCTAAGCATAAGTAATGGAGGTCTAACATGGGGAACACAATATATGATATCA
AGCCAGGAACATTTAAATATATTGAATCAGAAATATATAATTTAAATGAGAACAAGAAAG
AAATAAAAAGATTGAGGTTGGAAATACTTAATCCTACGAAGGAACAAGATTCCAATATTG
TATATGGACCATTACAAAAAGGCGAACCAGTTAGAACAACTGAACTAATGGCAACTAGAT
TATTAACTAATAAGATGTTACGAAACCTAGAAGAAATGGTCGGAGCAGTTGAGAGTGAAT
ACTTAAAGTTGCCTGAAGATCATAAGAAAGTAATAAGGCTGAAGTATTGGAATAAAGAAA
AGAAGTTAAAGATGGAACAGATAGGACATGAATGCCATATGCATCGTAATACTGTTACTT
CTATACGAAAGAACTTTGTTAAAGCGGTAGCGTATCATGCAGGTATCAAATAACATTGTG
CAAAGATTGTGCAAAAGGCCTACAAATCTGTAGTAATATGATAGTATCGGAAAGATGTAT
AAAGTTATCTAAAAGTTATACGACACAAGTACACGAGGCACATCGCTATGCGGTGTGTCT
TTTGTTATGCAATCAAAGAGGTGTAAGAGATGACCAAGCATAATAACATTTATAAGCATG
GTCGTAAGTCATATCAATACGATTGGTTCTATCATTCAAAAGCATGGAAGAAGTTAAGAG
AGATAGCATTAGATAGAGATAATCATCTTTGTCAAATGTGTTTACGCGAAGATATTGTAA
CAGATGCAAACATAGTGCATCACATTATTTATGTTGATGAAGATTTTAACAAAGCTTTAG
AATTAGATAATCTAATGTCAGTTTGTTATGGCTGTCATAACAAAATTCATGCAAATGATA
ATGACAAAAGTAATCTTAAGAAAATTAGAGTTCTAAAAATTTAAATAAAAAAACATTTAA
ATAAAATTTTATAGCCCCCTGCCCATTGGCTTAAAATGTTTTTTCGCCGGGTACCGGCGG
GGGCCCTTCGCTTGCAACGCGGATAAACTTTTATGAAAGGGGGTCTTTATATGAAATTAA
CAAAAAAACAGCTAAAAGAATATATAGAGGATTACAAAAAATCTGATGACATATTAATTA
ACTTGTATATAGAAACATATGAATTTTATTGTCGGTTAAGAGATGAACTTAAAAATAGTG
ATTTGATGATAGAGCATACAAACAAGGCTGGTGCGAGCAATATTGTTAAGAATCCATTAA
GCATAGAACTGACAAAAACAGTTCAAACACTAAATAACTTACTCAAGTCTATGGGTTTAA
CAGCAGCACAAAGAAAAAAGATAGTTCAAGAAGAAGGTGGATTTGGTGACTATTAAAGTT
TTAAATGAACCTTCACCAAAACTATTAACAACATGGTATGCAGAGCAAGTCACTCAAGGG
AAAATAAAAACAAGCAAATATGTTAGAAAAGAATGTGATAGGCATCTTAGATATTTAGAA
AATGGAGGTAAATGGGTATTTGATGAAGAATTAGCGCATCGTCCTATTCGATTTATAGAA
AAGTTTTGTAAACCTTCCAAAGGATCTAAACGTCAACTTGTATTACAGCCATGGCAACAT
TTTATTATCGGCAGTTTGTTTGGTTGGGTTCATAAAGAAACAAAACTGCGCAGGTTTAAA
GAAGCTTTGATATTTATGGGGCGAAAAAATGGTAAAACAACTACTATATCTGGTGTTGCT
AACTATGCTGTTTCTCAAGATGGAGAAAACGGCGCTGAAATCCATCTTTTAGCAAACGTA
ATGAAACAAGCTAGAATATTATTCGATGAATCTAAGGCGATGATAAAAGCTAGCCCAAAG
CTTGATAAAAATTTCAGAACATTAAGAGATGAAATCCATTATGACGCAACGATATCAAAA
ATTATGCCCCAAGCATCAGATAGCGATAAGTTAGATGGATTGAATACACACATGGGGATT
TTTGATGAAATTCATGAATTTAAAGACTATAAATTGATTTCAGTTATAAAAAACTCAAGA
GCTGCAAGGTTACAACCTCTTCTCATCTACATTACGACAGCAGGGTATCAATTAGATGGT
CCACTTGTTGATATGGTAGAAGCGGGAAGAGACACCTTAGATCAAATCATAGAAGACGAA
AGAACTTTTTATTATTTAGCATCTTTGGATGATGACGATGATATTAATGATTCGTCGAAC
TGGATAAAAGCAAATCCCAACTTAGGTGTCTCTATAAATTTGGATGAGATGAAAGAAGAG
TGGGAAAAAGCTAAGAGAACACCAGCTGAACGTGGAGATTTTATAACCAAAAGGTTTAAT
ATCTTTGCTAATAATGACGAGATGAGTTTTATTGATTACCCAACACTCCAAAAAAATAAT
GAAATTGTTTCTTTAGAAGAGCTGGAAGGCAGACCGTGCACGATTGGTTATGATTTATCA
GAAACAGAGGACTTTACAGCCGCGTGTGCTACTTTTGCGTTAGATAATGGTAAAGTTGCA
GTTTTATCGCATTCATGGATTCCTAAGCACAAAGTTGAATATTCTAACGAAAAAATACCC
TATAGAGAATGGGAAGAAGATGGCTTATTAACAGTGCAAGATAAGCCTTATATTGACTAC
CAAGATGTTTTAAATTGGATAATTAAGATGAATGAGCATTATGTAGTAGAAAAAATTACT
TATGATAGAGCGAACGCATTCAAACTAAATCAAGAGTTAAAAAATTACGGGTTTGAAACG
GAAGAAACAAGACAAGGAGCTTTGACCTTGAGCCCTGCATTGAAGGATTTAAAAGAAATG
TTTTTAGATGGGAAAATAATATTTAATAATAATCCTTTAATGAAATGGTATATCAATAAT
GTTCAGTTGAAACTAGACAGAAACGGAAACTGGTTGCCGTCTAAGCAAAGCAGATATCGT
AAAATAGATGGCTTTGCAGCATTTTTAAACACATATACAGATATTATGAATAAAGTTGTT
TCTGATAGTGGTGAAGGAAACATAGAGTTTATTAGTATTAAAGACATAATGCGTTAAGGA
GGTGAATGTTATCGCAAAAGAGAATATTGTCACACGCATAAAGAAAAAATTGATAGACAA
TTGGATTGATCAGTCAACTTCTAAGCTTTATGACTTTAGCCCATGGAAAAATAGATCTTT
TTGGGGTGTAATTAATAATACGCTTGAAACTAATGAAACGATATTTTCAGCTATTACAAA
GTTATCTAATTCGATGGCTAGTTTGCCCTTGAAAATGTATGAAGATTATAAAGTAGTTAA
TACAGAAGTATCTGATTTACTTACAGTGTCACCGAATAATTCTCTGAGCAGTTTTGATTT
TATTAATCAAATTGAAACAATCAGAAATGAAAAAGGTAATGCATATGTGCTAATTGAACG
AGACATCTATCATCAACCATCAAAGCTTTTCTTATTAAATCCAGATGTTGTTGAAATGTT
AATTGAAAACCAATCACGTGAACTTTATTATTCCATTCATGCTGCAACTGGAAATAAATT
GATTGTTCATAATATGGACATGTTGCATTTTAAACACATCGTGGCATCTAATATGGTGCA
AGGCATTAGTCCGATTGATGTGTTGAAGAATACAACTGATTTTGATAATGCAGTAAGAAC
CTTTAATCTTACAGAAATGCAAAAACCTGATTCTTTCATGCTTAAATATGGTTCCAATGT
AGGTAAAGAAAAAAGGCAGCAAGTGTTAGAAGATTTCAAACAGTACTATGAAGAAAACGG
TGGAGTATTATTCCAAGAGCCTGGTGTTGAAATCGAACCGTTACCTAAAAAATATGTCTC
TGAAGATATAGTGGCAAGCGAGAATTTAACAAGAGAAAGAGTAGCTAACGTTTTTCAATT
GCCCTCAGTATTCTTAAATGCAAGATCAAATACAAATTTCGCGAAAAATGAAGAGTTAAA
CAGATTTTACTTGCAGCATACCTTATTGCCAATCGTCAAACAGTATGAAGAAGAATTTAA
TCGGAAACTACTTACTAAAACAGACAGAGAAAAAAATAGGTATTTTAAATTTAACGTTAA
ATCTTATTTAAGGGCTGATAGTGCAACACAAGCAGAAGTGTACTTTAAAGCAGTTCGTAG
TGGTTACTACACTATAAATGACATTAGAGAGTGGGAAGATTTACCACCAGTTGAAGGTGG
AGATAAGCCGCTAATAAGCGGTGATTTATACCCAATTGACACGCCACTTGAATTAAGAAA
ATCTTTGAAAGGTGGTGATAAAAATGTCAATGAAAGCTAAGTATTTTCAAATGAAAAGAA
AATCAAAAAGTAAAGGTGAAATATTTATTTATGGTGATATTGTAAGTGATAAATGGTTTG
AAAGTGATGTAACTGCTACAGATTTCAAAAATAAACTAGATGAACTAGGAGACATCAGTG
AAATAGATGTTCATATAAATTCATCTGGAGGCAGTGTATTTGAAGGGCATGCAATATACA
ATATGCTAAAAATGCATCCTGCAAAAATTAATATCTATGTCGATGCCTTAGCGGCATCAA
TTGCTAGTGTTATCGCTATGAGTGGTGACACTATTTTTATGCACAAAAATAGTTTTTTAA
TGATTCATAATTCATGGGTTATGACTGTAGGTAATGCAGAAGAATTAAGAAAGACAGCGG
ATTTACTTGAAAAAACAGATGCTGTTAGTAATTCAGCTTATTTAGATAAAGCAAAAGATT
TAGATCAAGAACACTTAAAACAGATGTTAGATGCAGAAACTTGGCTTACTGCAGAAGAAG
CCTTGTCTTTCGGCTTGATAGATGAAATTTTAGGAGCTAATGAAATAGCTGCTAGTATCT
CTAAAGAGCAATATAAGCGTTTCGAGAACGTCCCAGAAGATTTAAAGAAAGATGTAGACA
AAATCACTAAAATTGATGATGTAGATACATCTGAATTGGTTGAAACACCTAAAGAAAGTA
TGTCACTAGAAGAAAAAGAAAAAAGAGAAAAAATTAAACGCGAATGCGAAATTTTAAAAA
TGACAATGAATTATTAGGAGGAAATGAAATGCCGACATTATATGAATTAAAACAATCCTT
AGGTATGATTGGACAACAATTAAAAAATAAAAATGATGAATTGAGTCAGAAAGCAACAGA
TCCAAATATTGATATGGAAGACATCAAACAACTAGAAACAGAAAAAGCAGGTTTACAACA
AAGATTTAACATTGTTGAAAGACAAGTGCAAGACATTGAAGAGAAAGAAAAAGCGAAAGT
TAAAGATAAAGGAGAAGCTTATCAATCTTTAAGTGATAATGAGAAGATGGTTAAAGCTAA
GGCAGAGTTTTATCGTCACGCGATTTTACCAAATGAATTTGAAAAACCTTCAATGGAGGC
ACAACGTTTATTACACGCTTTACCAACAGGAAATGATTCAGGTGGAGATAAGCTCTTACC
AAAAACACTTTCTAAAGAAATTGTTTCAGAACCATTTGCTAAAAACCAATTACGTGAAAA
AGCTCGTCTAACTAACATTAAAGGTTTAGAGATTCCAAGAGTTTCATACACTTTAGACGA
TGATGATTTCATTACAGACGTAGAAACAGCAAAAGAATTAAAAGCAAAAGGTGATACAGT
CAAGTTCACTACTAATAAATTCAAAGTATTTGCTGCAATTTCAGATACTGTAATTCATGG
ATCAGATGTAGATTTAGTAAACTGGGTTGAAAACGCACTACAATCAGGATTAGCAGCTAA
AGAGCGTAAAGATGCCTTAGCAGTAAGTCCTAAATCTGGATTAGAACACATGTCATTTTA
TAATGGATCTGTTAAAGAAGTTGAGGGAGCAGACATGTATGATGCTATTATTAACGCTTT
AGCAGATTTACATGAAGATTATCGTGATAACGCAACAATTTATATGCGATATGCAGATTA
TGTCAAAATTATTAGTGTTCTTTCAAATGGAACAACAAATTTCTTTGACACACCAGCAGA
AAAAGTATTTGGCAAACCAGTAGTATTTACAGATGCAGCAGTTAAACCTATTGTGGGAGA
TTTCAATTATTTTGGAATTAACTATGATGGAACAACTTATGACACTGATAAAGATGTTAA
AAAAGGCGAATATTTGTTTGTATTAACAGCATGGTATGATCAGCAACGTACATTAGACAG
TGCATTCAGAATTGCAAAAGCAAAAGAAAATACAGGTCCATTACCCAGCTAAGCCCCAAA
AGGTTAATGTAACAGCTAAGGCTAAATCAGCTGTAATATCAGCCGAATAGGGGTGATGAA
ATGAGTTTAGAAGAAATTAAATTGTGGTTGAGAATTGACTATAATTTCGAAAATGATTTA
ATTGAAGGTCTCATTCAATCGGCTAAGTCTGAATTACTATTAAGTGGGGTTCCAGATTAT
GACAAAGATGACTTGGAATACCCGCTTTTTTGTACAGCGATTAAATATATCATTGCAAGA
GATTATGAAAGTCGTGGATACTCAAATGACCAATCTAGAAGCAAGGTGTTTAATGAAAAA
GGATTGCAAAAAATGATTTTGAAATTAAAAAAGTGGTAGGTGATTTTTAAATGGAATTTA
ATGAATTTAAAGATCGCGCATATTTTTTTCAATATGTAAATAAAGGGCCGTATCCAGATG
AAGAGGAAAAAATGAAATTGTATAGTTGCTTTTGTAAAATATATAATCCTTCTATGAAAG
ATAGAGAAATTTTAAAAGCGACTGAATCAAAGTCAGGACTAACCATAATTATGAGGTCTT
CTAAAATTGAATATCTACCACAAACAAATCACTTAGTTAAAATTGACAGTGCATTATATT
CCGATAAATTATTCAACATTGTAGAAATAAGAATTGATACACCAGATATTGGCTATAATA
CAGTGGTTTTATCAGA-AAAATGAGTGTAGAAATTAAAGGGATACCTGAAGTGTTGAATA
AATTAGAATCGGTATACGGTAAACAAGCAATGCAGGCTAAGAGTGATAAAGCTTTAAATG
AAGCATCTGAATTTTTTATAAAGGCTTTAAAGAAAGAGTTCGAGAGCTTTAAAGATACGG
GTGCCAGTATAGAAGAAATGACTAAATCTAAGCCTTATACAAAAGTTGGCAGTCAAGAAA
GGGCTGTTTTAATTGAATGGGTAGGCCCTATGAATCGCAAAAACATTATTCACTTGAATG
AACATGGTTATACAAGAGATGGAAAAAAATATACACCAAGAGGTTTTGGAGTTATTGCAA
AAACATTAGCTGCTAGCGAACGTAAGTATAGAGAAATTATAAAAAAGGAGTTGGCCAGAT
AAATGAATATATTAAACACCATAAAAGGAATTTTATTATCTGATGCAGAGCTCAAAACAC
ATATAAATTCTAGAATATACTATTACAAAGTCACTGAAAACGCTGAAACTTCCAAACCCT
TTGTTGTTATTACACCTGTTTATGATTTGCCTTCAGACTTTATGTCTGATAAATATCTCA
GTGAAGAATACTTAATTCAAATAGATGTAGAATCTTCAAATAATCAGAAAACAATTGATA
TAACAAAACGAATAAGATACCTGTTATATCAACAAAATTTAATTCAAGCATCTAGTCAGT
TAGATGCTTATTTTGAAGAAACTAAACGTTATGTGATGTCGAGACGATATCAAGGCATAC
CCAAAAATATATATTATAAAAATCAGCGCATCGAATAGGTGTGCTTTTTAATTTTTAAGG
AGGAAATAAGCAATGGCAGAAGGACAAGGTTCTTATAAAGTAGGTTTTAAAAGATTATAC
GTTGGAGTTTTTAACCCAGAAGCAACAAAAGTAGTTAAACGCATGACATGGGAAGATGAA
AAAGGTGGTACAGTTGACCTAAATATCACAGGTTTAGCACCAGATTTAGTAGATATGTTT
GCATCTAACAAACGTGTATGGATGAAAAAACAAGGTACTAATGAAGTTAAGTCTGACATG
AGTATTTTCAATATTCCAAGTGATGATTTAAACACAGTTATTGGACGCACTAAAGATAAA
AATGGTACATCTTGGGTAGGAGAGAATACAAGAGCACCGTATGTAACAGTAATTGGCGAA
TCGGAAGATGGTTTAACAGGTCAGCCGGTATATGTAGCCTTACTTAAAGGTACTTTTAGT
TTAGATTCAATTGAATTTAAAACACGAGGTGAAAAAGCAGAAGCCCCAGAACCTACAAAA
TTAACAGGTGACTGGATGAATAGAAAAGTTGATGTTGATGGAACGTCACAAGGTATTGTA
TACGGTTATCATGAAGGTAAAGAAGGAGAAGCAGAATTCTTCAAAAAAGTATTCGTTGGA
TACACGGACAGTGAAGATCATTCAGAGGATTCTGCAGGTTCGTTACCCAGCTAATCCCCA
AAATGTTGAAGTAGCAGTTAATTCAAAATCTGCAACAGTTTCAGCAGAATAGGGGCTTTC
AAAATAAATCAAAGGAGAATAATTTATGACTAAAACTTTAAAGGTTTATAAAGGAGACGA
CGTCGTAGCTTCTGAACAAGGTGAAGGCAAAGTGTCAGTAACTTTATCTAATTTAGAAGC
GGATACAACTTATCCAAAAGGTACTTACCAAGTGGCATGGGAAGAAAATGGTAAAGAATC
TAGTAAAGTTGATGTACCTCAATTCAAAACCAATCCAATTCTAGTCTCAGGCGTATCATT
TACACCAGAAACTAAATCAATTATGGTAAATACCGATGACAATGTTGAGCCAAACATTGC
ACCAAGCACAGCAACGAATAAAATATTGAAATATACAAGTGAACATCCAGAATTTGTTAC
TGTAGATGAAAATACAGGAGCAATTCACGGTGTAGCTGAAGGTACTTCAGTAATCACTGC
TATGTCTACTGATGGAAGCGATAAGTCAGGACAAATTTCAGTGACAGTAACAAACGGATA
GGGATTTAAGGCGCAGTATATCTGCGTCTTTTTTATTTGAATAAAAGGAGCTAATACAAT
GATTAAATTTGAAATTAAAGATCGTAAAACAGGAAAAACAGAGAGCTATACAAAAGAAGA
TGTAACAATGGGCGAAGCAGAAAAATGCTATGAGTATTTAGAATTAGTAAATCAAGAGAA
TAAAAAAGAAGCACCTAACGCAACAAAAATGAGACAAAAAGAGCGACAGTTATTAGTAGA
TTTATTTAAAGATGAAGGATTGACTGAAGAAGATGTTCTGAACAAGATGAGTACTAAAAC
TTATACAAAAGCCTTACAAGATATATTTCGAGAAATCAATGGTGAAGATGAAGAAGATTC
AGAAACTGAACCAGAAGAGATGGGAAAGACAGAAGAATAATCTCAATAAAAGACATTTTA
TCGAACATTAAGAAAATACAACGTTTCTGTATGGAGCAGTATGGGTGGACATTAACTGAA
GTCAGAAAACAGCCGTATGTAAAACTTTTAGAAATACTTAATGAAGAGAATAAAGAAGAG
ACTGAAGAAAAACAAAGTGAACAAAAAGTCATTACAGGTACGGATTTAAGAAAACTTTTT
GGAAGCTAGAAAGGAGGTTAATATGAATGAAAAAGTAGAAGGCATGACCTTGGAGCTGAA
ATTAGACCATTTAGGTGTCCAAGAAGGCATGAAAGGTTTAAAGCGACAATTAGGTGTTGT
TAATAGTGAAATGAAAGCTAATCTGTCAGCATTTGATAAGTCTGAAAAATCAATGGAAAA
ATATCAGGCGAGAATTAAGGGGTTAAATGATAGGCTTAAAGTTCAAAAAAAGATGTATTC
TCAAGTAGAAGATGAGCTTAAACAAGTTAACGCTAATTACCAAAAAGCTAAATCCAGTGT
AAAAGATGTTGAGAAAGCATATTTAAAGTTAGTAGAAGCCAATAAAAAAGAAAAATTAGC
TCTTGATAAATCTAAAGAAGCCTTAAAATCATCGAATACAGAACTTAAAAAAGCTGAAAA
TCAATATAAACGTACAAATCAACGTAAACAAGATGCGTATCAAAAACTTAAACAGTTGAG
AGATGCAGAACAAAAGCTTAAGAATAGTAACCAAGCTACTACTGCACAACTAAAAAGAGC
AAGTGACGCAGTACAGAAGCAGTCCGCTAAGCATAAAGCACTTGTTGAACAATATAAACA
AGAAGGCAATCAAGTTCAAAAACTAAAAGTGCAAAATGACAATCTTTCAAAATCAAATGA
TAAAATTGAAAGTTCTTACGCTAAAACTAATACTAAATTAAAGCAAACAGAAAAAGAATT
TAATGATTTAAACAATACTATTAAGAATCATAGCGCTAATGTCGCAAAAGCTGAAACAGC
TGTTAATAAAGAAAAAGCTGCTTTAAATAATTTGGAGCGTTCAATAGATAAAGCTTCATC
CGAAATGAAGACTTTTAACAAAGAACAAATGATAGCTCAAAGTCATTTCGGTAAACTTGC
AAGTCAAGCGGATGTCATGTCAAAGAAATTTAGTTCTATTGGAGACAAA-ATGACTTCCC
TGGGACGTACAATGACGATGGGCGTATCTACACCGATTACTTTAGGTTTAGGTGCAGCAT
TAAAAACGAGTGCAGACTTTGAAGGGCAAATGTCTCGAGTTGGAGCGATTGCACAAGCAA
GCAGTAAAGACTTAAAAAGCATGTCTAATCAAGCGGTTGACTTAGGAGCTAAAACAAGTA
AAAGTGCTAACGAAGTTGCTAAAGGTATGGAAGAATTGGCAGCTTTAGGCTTTAATGCCA
AACAAACAATGGAGGCTATGCCAGGTGTTATCAGCGCAGCAGAAGCAAGTGGTGCAGAAA
TGGCTACAACTGCAACTGTAATGGCTTCAGCGATTAACTCTTTCGGTTTAAAAGCATCTG
ATGCAAATCATGTTGCTGATTTACTTGCGAGATCAGCAAATGATAGTGCTGCAGATATTC
AATATATGGGAGATGCATTAAAATATGCAGGTACTCCAGCAAAAGCATTAGGAGTTTCAA
TAGAGGACACTTCTGCAGCAATTGAAGTTTTATCTAACTCAGGTTTAGAGGGGTCTCAAG
CAGGTACTGCATTAAGAGCTTCGTTTATTAGGCTAGCTAATCCAAGTAAAAGTACAGCTA
AGGAAATGAAAAAATTAGGTATTCATTTGTCTGATGCTAAAGGTGAGTTTGTTGGAATGG
GCGAATTGATTAGACAGTTCCAAGATAACATGAAAGGCATGACGAGAGAACAAAAATTAG
CAACAGTGGCTACAATAGTTGGCACTGAAGCAGCAAGTGGATTTTTAGCCTTGATTGAAG
CGGGTCCAGATAAAATTAATAGCTATAGCAAATCATTGAAGAACTCTAATGGTGAAAGTA
AAAAAGCAGCTGATTTGATGAAAGATAACCTCAAAGGTGCTCTGGAACAATTAGGTGGCG
CTTTTGAATCGTTAGCAATTGAAGTTGGTAAAGATTTAACGCCTATGATTAGAGCAGGTG
CGGAAGGATTAACAAAATTAGTTGATGGATTTACACATCTTCCTGGTTGGGTTAGAAAGG
CTTCGGTAGGCTTAGCAATTTTTGGTGCATCTATTGGTCCTGCTGTTCTTGCTGGTGGCT
TATTAATACGTGCAGTTGGGAGCGCGGCTAAAGGCTATGCATCATTAAATAGACGCATTG
CTGAAAATACAATTCTTTCTAATACCAATTCAAAAGCAATGAAATCTTTAGGTCTTCAAA
CATTATTTCTTGGTTCTACAACAGGAAAAACGTCAAAAGGCTTTAAAGGATTAGCCGGAG
CTATGTTGTTTAATTTAAAACCTATAAATGTTTTGAAAAATTCTGCAAAGCTAGCAATTT
TACCGTTCAAACTTTTGAAAAACGGTTTAGGATTAGCCGCAAAATCCTTATTTGCAGTAA
GTGGAGGCGCAAGATTTGCTGGTGTAGCCTTAAAGTTTTTAACAGGACCTATAGGTGCTA
CAATAACTGCTATTACAATTGCATATAAAGTTTTTAAAACCGCATATGATCGTGTGGAAT
GGTTCAGAAACGGTATTAACGGTTTAGGAGAAACTATAAAGTTTTTTGGTGGCAAAATTA
TTGGCGGTGCTGTTAGGAAGCTAGGAGAGTTTAAAAATTATCTTGGAAGTATAGGCAAAA
GCTTCAAAGAAAAGTTTTCAAAGGATATGAAAGATGGTTATAAATCTTTGAGTGACGATG
ACCTTCTGAAAGTAGGAGTCAACAAGTTTAAAGGATTTATGCAAACCATGGGCACAGCTT
CTAAAAAAGCATCTGATACTGTAAAAGTGTTGGGGAAAGGTGTTTCAAAAGAAACAGAAA
AAGCTTTAGAAAAATACGTACACTATTCTGAAGAGAACAACAGAATCATGGAAAAAGTAC
GTTTAAACTCGGGTCAAATAACAGAAGACAAAGCAAAAAAACTTTTGAAAATTGAAGCGG
ATTTATCTAATAACCTTATAGCTGAAATAGAAAAAAGAAATAAAAAGGAACTCGAAAAAA
CTCAAGAACTTATTGATAAGTATAGTGCATTCGATGAACAAGAAAAGCAAAACATTTTAA
CTAGAACTAAAGAAAAAAATGACTTGCGAATTAAAAAAGAGCAAGAACTCAATCAGAAAA
TCAAAGAATTGAAAGAAAAAGCTTTAAGTGATGGTCAGATTTCAGAAAATGAAAGAAAAG
AAATTGAAAAGCTTGAAAATCAAAGACGTGACATCACTGTTAAAGAATTGAGTAAGACTG
AAAAAGAGCAAGAGCGTATTTTAGTAAGAATGCAAAGAAACAGAAATGCTTATTCAATAG
ACGAAGCGAGCAAAGCAATTAAAGAAGCAGAAAAAGCAAGAAAAGCAAGAAAAAA-GAAG
TGGATAAGCAGTATGAAGATGATGTCATTGCTATAAAAAATAACGTCAACCTTTCTAAGT
CTGAAAAAGATAAATTGTTAGCTATTGCTGATCAAAGACATAAGGATGAAGTAAGAAAGG
CAAAATCTAAAAAAGATGCTGTAGTAGACGTTGTTAAAAAGCAAAATAAAGATATTGATA
AAGAAATGGATTTATCCAGTGGACGTGTATATAAAAATACTGAAAAGTGGTGGAATGGTC
TTAAAAGTTGGTGGTCTAACTTTAGAGAAGACCAAAAGAAGAAAAGTGATAAATACGCTA
AAGAACAAGAAGAAACAGCTCGTAGAAACAGAGAAAATATAAAGAAATGGTTTGGAAATG
CTTGGGACGGCGTAAAAACTAAAACTGGTGAAGCCTTTAGTAAAATGGGCAGAAATGCTA
ATCATTTTGGCGGCGAAATGAAAAAAATGTGGAGTGGAATCAAAGGAATTCCAAGCAAAT
TAAGTTCAAGTTGGAGCTCAGCCAAAAGTTCTGTAGGATATCACACTAAGGCTATAGCTA
ATAGTACTGGTAAATGGTTTGGAAAAGCTTGGCAATCTGTTAAATCGACTACAGGAAGTA
TTTACAATCAAACTAAGCAAAAGTATTCAGATGCCTCAGATAAAGCTTGGGCGCATTCAA
AATCTATTTGGAGAGGCACATCAAAATGGTTTAGCAACGCATATAAAAGTGCAAAGGGTT
GGCTAACAGATATGGCTAATAAATCGCGCTCGAAATGGGATAATATTTCTAGTACAGCAT
GGTCGAATGCAAAATCCGTTTGGAAAGGAACATCGAAATGGTTTAGTAACTCATACAAAT
CTTTAAAAGGTTGGACTGGGGATATGTATTCAAGAGCCCACGATCGTTTTGATGCAATTT
CAAGTTCGGCATGGTCTAACGCTAAATCAGTATTTAATGGTTTTAGAAAATGGCTATCAA
AAACATATGATTGGATTAGAGATATTGGTAAAGACATGGGAAGAGCTGCGGCTGATTTAG
GTAAAAATGTTGCTAATAAAGCTATTGGCGGTTTGAATAGCATGATTGGCGGTATTAATA
AAATATCTAAAGCCATTACTGATAAAAATCTCATCAAGCCAATACCTACATTGTCTACTG
GTACTTTAGCAGGAAAGGGTGTAGCTACCGATAATTCGGGAGCATTAACGCAACCGACAT
TTGCTGTATTAAATGATAGAGGTTCTGGAAACGCCCCAGGCGGTGGAGTTCAAGAAGTAA
TTCACAGGGCTGACGGAACATTCCATGCACCCCAAGGACGAGATGTGGTTGTTCCACTAG
GAGTTGGAGATAGTGTAATAAATGCCAATGACACTCTGAAGTTACAGCGGATGGGTGTTT
TGCCAAAATTCCATGGTGGTACGAAAAAGAAAAAATGGATGGAACAAGTTACTGAAAATC
TTGGTAAAAAAGCAGGGGACTTCGGTTCTAAAGCTAAAAACACAGCTCATAATATCAAAA
AAGGTGCAGAAGAAATGGTTGAAGCCGCAGGCGATAAAATCAAAGATGGTGCATCTTGGT
TAGGCGATAAAATCGGCGATGTGTGGGATTATGTGCAACATCCAGGGAAACTAGTAAATA
AAGTAATGTCAGGTTTAAATATTAATTTTGGAGGCGGAGCTAACGCTACAGTAAAAATTG
CTAAAGGCGCGTACTCATTGCTCAAAAAGAAATTAGTAGACAAAGTAAAATCGTGGTTTG
AAGATTTTGGTGGCGGAGGCGATGGAAGCTATCTATTTGACCATCCAATTTGGCAAAGGT
TTGGGAGTTACACAGGTGGACTTAACTTTAATGGCGGTCGTCACTATGGTATCGACTTTG
GTATGCCTACAGGAACGAACATTTATGCTGTTAAAGGCGGTATAGCTGATAAAGTATGGA
CTGATTACGGTGGCGGTAATTCTATACAAATTAAGACCGGTGCTAACGAATGGAACTGGT
ATATGCATTTATCTAAGCAATTAGTAAGACAAGGCCAACGTATTAAAGCTGGTCAACTGA
TAGGGAAATCAGGTGCTACAGGTAATTTCGTTAGAGGAGCACACTTACATTTCCAATTGA
TGCAAGGGTCGCATCCAGGGAATGATACAGCTAAAGATCCAGAAAAATGGTTGAAGTCAC
TTAAAGGTAGTGGCGTTCGAAGTGGTTCAGGTGTTAATAAGGCTGCATCTGCTTGGGCAG
GCGATATACGTCGTGCAGCAAAACGAATGGGGGTTAATGTTACTTCGGGTGACGTAGGAA
ATATCATTAGCTTAATTCAACACGAATCAGGAGGAAATGCAGGTATAACTCAATCTAGTT
CGCTTAGAGACATCAACGTTTTACAGGGCAATCCAGCAAAAGGATTGCTTCAATATATCC
CACAAACATTTAGACATTATGCTGTTAGAGGTCACAACAATATATATAGTGGTTACGATC
AGTTATTAGCGTTCTTTAACAACAGATATTGGCGCTCACAGTTTAACCCAAGAGGTGGTT
GGTCTCCAAGTGGTCCAAGAAGATACGCGAATGGTGGTTTGATTACAAAGCATCAACTTG
CTGAAGTGGGTGAAGGAGATAAACAGGAGATGGTTATCCCTTTAACTAGACGTAAACGAG
CAATTCAATTAACTGAACAGGTTATGCGCATCATCGGTATGGATGGCAAGCCAAATAACA
TCACTGTAAATAATGATACTTCTACAGTTGAAAAATTGTTGAAACAAATTGTTATGTTAA
GTGATAAAGGAAATAAATTAACAGATGCATTGATTCAAACTGTTTCTTCTCAGGAAAATA
ACTTAGGTTCTAATGATGCAATTAGAGGTTTAGAAAAAATATTGTCAAAACAAAGTGGGC
ATAGAGCAAATGCAAATAATTATATGGGAGGTTTGACTAATTAATGCAATCTTTTGTAAA
AATCATAGATGGTTACAAGGAAGAAGTAATAACAGATTTTAATCAGCTTATATTTTTAGA
TGCAAGGGCTGAAAGTCCAAACACCAATGATAACAGTGTAACTATTAACGGAGTAGATGG
TATTTTACCGGGCGCAATTAGTTTTGCGCCTTTTTCATTAGTATTAAGGTTTGGCTATGA
TGGTATAGATGTTATAGATTTAAATTTATTTGAGCATTGGTTTAGATCTGTATTTAATCG
TAGACATCCTTATTATGTTATTACTTCTCAAATGCCTGGTGTTAAATATGCAGTGAATAC
AGCTAATGTTACATCTAATTTAAAAGATGGATCTTCAACTGAAATTGAAGTAAGTTTAAA
TGTTTTTAAAGGATATTCTGAATCAGTTAATTGGACTGACAGCGAGTTCTTATTCGACTC
TAATTGGATGTTTGAAAATGGAATTCCTCTTGATTTCACACCTAAATATACGCATACATC
AAATCAATTTACTATTTGGAACGGTTCTACTGATACGATAAATCCACGATTCAAGCACGA
TTTGAAAATATTAATTAATTTAAATGCGAGTGGAGGATTTGAACTGGTTAACTATACAAC
AGGTGATATTTTTAAGTACAACAAAAGTATAGATAAAAACACTGATTTTGTTTTAGATGG
TGTGTATGCATATCGAGATATAAATAGAGTGGGAATTGATACAAATAGGGGCATTATAAC
ATTAGCGCCAGGTAAAAATGAATTTAAGATTAAAGGAGACGTCAGTGATATTAA-AACTA
CATTTAAGTTTCCTTTTATTTATAGGTAGGTGATTTAATGGATTATCATGATCATTTATC
AGTAATGGATTTTAATGAATTGATTTGTGAAAATTTACTAGATGTAGATTACGGTTCTTT
TAAAGAATATTATGAACTAAATGAAGCTAGGTACATCACCTTTACAGTTTATAGAACTAC
TCACAATAGTTTTGTTTTTGATTTATTGATTTGTGAAA-ACTTCATAATTTATCATGGTG
AAAAATACACAATTAAGCAGACAGCGCCAAAGGTTGAAGGTGATAAAGTTTTTATTGAAG
TTACGGCATATCACATAATGTATGAATTTCAAAATCACTCAGTGGAATCAAATAAGCTTG
ATGACGACAGTAGCGAAACTGGTAAAACGCCAGAATACTCTTTAGATGAGTACTTAAGAT
ATGGATTTGCAAATCAAAAAACGTCAGTCAAGATGACCTATAAAATAATTGGAGATTTTA
AAAGAAAAATACCAATTGATGAATTAGGTAATAAAAATGGCTTAGAATATTGTAAAGAAG
CAGTAGATTTGTTTGGTTGTATTATTTATCCAAATGATACGGAGATATGTTTTTATTCTC
CTGAAACATTTTATCAAAGAAGCGAGAAAGTGATTCGATATCAATATAATACTGATACTG
TATCTGCAACTGTCAGTACATTGGAATTAAGAACAGCTATAAAAGTTTTTGGAAAAAAGT
ATACAGCTGAGGAAAAGAAAAATTATAATCCTATTAGAACAACTGACATTAAATATTCAA
ATGGTTTTATAAAAGAAGGTACTTATCGTACCGCAACAATTGGGTCTAAAGCTACTATTA
ACTTTGATTGCAAGTATGGTAATGAAACAGTTAGATTTACAATAAAAAAGGGCTCTCAAG
GTGGAATATATAAGTTGATTTTAGACGGCAAGCAAATTAAGCAAATTTCTTGTTTTGCTA
AGTCGGTTCAGTCTGAAACAATAGATTTAATAAAAAATATTGATAAAGGCAAGCACGTTT
TAGAAATGATATTTTTAGGAGAAGACCCCAAAAATAGAATTGATATATCTTCAAATAAAA
AAGCTAAGCCTTGTATGTATGTTGGAACTGAAAAATCAACAGTCTTAAATTTAATTGCTG
ACAACTCAGGTCGCAATCAATACAAAGCAATTGTTGACTACGTCGCAGATAGTGCAAAGC
AGTTTGGGATTCGATATGCTAATACGCAAACAAATGAAGATATCGAAACACAGGATAAGC
TGTTAGAATTTGCAAAAAAGCAAATAAATGATACTCCTAAGACTGAATTAGATGTTAATT
ATATAGGTTATGAAAAAATAGAGCCAAGAGATAGCGTATTCTTTGTTCATGAATTAATGG
GATATAACACTGAATTAAAGGTTGTTAAACTTGATAGGTCACATCCATTTGTAAACGCAA
TAGATGAAGTGTCTTTCAGCAATGAAATAAAGGATATGGTACAAATTCAACAAGCGCTTA
ACAGACGAGTTATTGCACAAGATAATAGATATAACTATCAAGCAAATCGTATAAATCATT
TATACACTAGTACTTTGAATTCTCCTTTCGAGACAATGGATATAGGGAGTGTATTAATAT
AATGGCAACAGAAGAAGTTAAAATCAAAGCGCTACTTGAAAACGATAAACAGTACTTTCC
AGCTACACATTGGAAAGCTATAAATGGGATACCTTATGCAGGCAGTAGTGATATTGATGG
ATTGCCTCAAGACGGTATCATTTCGGTAGATGATAAAAATAAATTAGATAATTTAAAAAT
AGGCGAAGCAGGAATTATTCAAAATAGCATTGTACAGAAATCCCCAAACGGTAAATTGTG
GAAAATAACAGTTGACGATAGTGGGAAACTTGGTACAGTGCTATTTTATTAGAAAGGAAG
GTGCATTATGGAAAATTTGTATTTAATAAAGGATTTGGGAGCTTTAGCAGGTCGAGATTA
TAGAGCTAAGGAAATACAAAACTTACAAAGAATAGAGCAATTTGCGCTTGGCTTGACAAC
AGAGTTTAAGTTGCATCAGAAAGCTAAAACAATTCAACACTTCGCTGAGCAAATTTATTA
TAATGGTAGATCGCAAGCAGCAGTAAACAAATCTTTACAAAGTCAAATTAACGCACTTGT
TGTGGCACCACGTAATAACAGTGCTAATGAGATTGTTCAAGCTCGAGTTAATGTAAACGG
CGAAACCTTTGACACATTAAAAGAACATTTAGACGATTGGGAAACCAAAACTCAAATTAA
TAAAGAGGAAACTATAAGAGAATTAAATAAGACCAAACAAGAAATTCTTGATATCGAGTA
TCGTTTTGAACCTGATAAGCAAGAATTTTTATTTGTGACAGAACTTGCACCTCTTACAAA
TGCAGTAATGCAATCCTTCTGGTTTGATAATAGAACAGGCATAGTATACATGACACAAGC
TAGAAATAATGGCTATATGCTAAGTCGTCTAAGACCTAATGGTCAATTTATAGACAGCTC
ATTGATTGTAGGTGGGGGTCATGGTACACATAACGGTTATAGATATATTGATGATGAGTT
ATGGATTTATAGTTTTATCTTAAATGGTAATAATGAGAATACATTAGTTCGTTTCAAGTA
TACGCCTAATGTGGAAATTAGCTATGGCAAGTATGGTATGCAAGATGTATTTACAGGACA
CCCAGAAAAACCCTACATCACCCCTGTCATAAATGAAAAAGAAAATAAAATTCTATACAG
AATTGAGAGACCTAGAAGTCAGTGGGAACTTGAAAACTCAATGAATTATATAGAGATAAG
AAGTTTAGACGATGTTGATAAAAATATTGATAAAGTTTTGCATAAAATCAGTATCCCTAT
GAGACTAACAAACGAAACCCAACCAATGCAGGGTGTGACTTTTGATGAAAAATACTTGTA
TTGGTATACAGGAGACAGTAATCCAAATAATAGAAACTATTTAACGGCTTTCGATTTAGA
AACAGGAGAAGAAGCGTATCAGGTTAATGCTGACTATGGTGGAACACTAGATTCATTTCC
TGGCGAATTTGCGGAAGCAGAAGGTTTGCAAATATACTATGACAAAGATAGTGGTAAAAA
AGCTTTGATGCTAGGTGTTACTGTCGGTGGTGATGGAAATAGAACACATCGTATTTTCAT
GATTGGGCAAAGAGGTATTTTAGAAATACTTCACTCAAGAGGCGTTCCTTTTATCATGAG
TGACACAGGTGGTAGAGTTAAACCTTTACCAATGAGGCCTGATAAACTTAAGAATCTTGG
GATGTTAACAGAGCCAGGTCTTTACTATTTATACACTGATCATACAGTTCAAATCGATGA
TTTCCCATTACCAAGAGAATGGCGTGATGCAGGTTGGTTCTTGGAAGTTAAGCCACCACA
AACTGGCGGTGATGTAATTCAGATATTGACGCGTAATAGTTATGCAAGGAATATGATGAC
TTTTGAAAGGGTGCTTTCTGGAAGAACTGGAGACATTTCGGACTGGAATTATGTGCCTAA
AAATAGTGGTAAATGGGAGAGAGTACCTTCATTCATCACAAAAATGTCAGATATTAACAT
AGTAGGCATGTCGTTTTATTTAACTACGGATGATACAAAACGTTTTACAGATTTTCCAAC
TGAACGTAAAGGGGTAGCTGGTTGGAACTTATATGTAGAAGCTTCAAACACAGGTGGCTT
TGTTCATAGGCTAGTTCGTAATAGTGTTACAGCATCTGCTGAGATACTATTGAAAAATTA
TGATAGTAAAACAAGTTCAGGGCCATGGACTTTACACGAAGGGAGAATTATAAGTTAATG
AGTAATTTAGAGAAATCTGTAGCTATAAATTTAGAAAACACAGCGCATTATGAAAATATT
TCAAATCTAGATATAACTTTTAGAACAGGAGAGAGTGATTCTTCTGTTCTTCTTTTTAAT
ATCACTAAAAATAATCAACCGTTATTATTGAGTGAAGAAAATATCAAAGCACGAATAGCG
ATTCGAGGTAAAGGAGTCATGGTAGTTGCTCCACTAGAAATATTAGATCCATTTAAAGGT
ATTTTAAAATTTCAATTACCTAATGATGTAATTAAACGAGATGGAAGTTATCAAGCTCAA
GTTTCGGTTGCAGAATTAGATAATTCAGACGTGGTAGTTGTCGAGAGAACTATCACATTT
AACGTTGAAAAAAGTTTGTTTAGCATGATTCCATCTGAAACAAAATTACACTATATTGTT
GAATTTCAGGAATTAGAAAAAACTATTATGGATCGTGCGAAAGCAATGGACGAGGCTATA
AAAAATGGTGAAGATTATGCGAGTCTGATTGAAAAAGCTAAAGAAAAAGGTCTATCAGAT
ATTCAAATAGCAAAATCTTCAAGTATAGATGAATTAAAGCAACTTGCTAATAGCCATATA
TCTGATTTGGAAAATAAAGCGCAAGCATATTCAAGAACATTCGATGAGCAAAAGCGATAT
ATGGATGAGAAACATGAAGCCTTCAAGCAGTCAGTGAATAGTGGTGGTTTAGTCACAAGT
GGTTCTACTTCAAATTGGCAAAAAGCTAAGATTACTAAAGATGATGGTAAGATAATGCAG
ATTACTGGATTTGATTTTAATAATCCAGAACAAAGAATAGGTGATTCAACCCAATTTATT
TATGTTTCGCAAGCTATAAATTATCCAAGAGGTGTTAGTACTAACGGTACTGTCGAATAT
TTAGTAGTAACTTCAGATTACAAGCGTATGACTTATCGACCGAACGGTACAAATAAAGTG
TTTGTTAAA-AGAAAAGAAGCGGGTTCATGGTCTGAATGGTCAGAATTAGCTATTAATGA
TTACAATACACCTTTTGAAACTGTTCAAAGTGCCCAATCAAAAGCTAATATGGCCGAAAG
TAACGCTAAATTATACGCAGATGACAAGTTTAATAAAAGGTATTCGGTTATTTTTGATGG
AACAGCAAATGGTGTGGGCTCTACATTGTACTTAAATGAGAGTTTAGACCAATTTATTTT
ATTAATTTTTTATGGGACTTTTCCAGGTGGTGACTTTACAGAGTTTGGCAGTCCTTTTGG
AGGAGGAAAGATTTCATTGAATCCCTCAAATCTTCCAGATGGTGATGGAAATGGTGGAGG
TGTTTATGAGTTTGGATTAACTAAATCTAGTCGTACATCTTTAACTATATCAAACGATGT
CTATTTCGACTTAGGAAGTCAAAGAGGCTCTGGTGCGAACGCAAATAGAGGGACAATTAA
CAAAATTATAGGAGTGAGAAAATAATGCAAATATTAGTTAACAAGCGTAATGAGATAATT
TCATACGCTATCATTGGTGGCTTTGAAGAAGGTATTGATATTGAAAATTTACCAGAAAAT
TTCTCTCAAGTTTTTAGACCTAAAGCCTTTAAATATTCAAATGGGGAAATAGTTTTTAAC
GAAGATTATTCAGAAGAAAAAGATGACTTGCATCAACAGATTGACAGTGAAGAACAAAAC
ACAGTCGCTTCTGATGACATCTTACGAAAAATGGTTGCTAGTATGCAGAAACAAGTTGTT
CAAAGTACAAAGTTATCGATGCAAGTTAATAAGCAAAATGCACTAATGGCAAAACAACTT
GTGACACTTAATAAAAAATTAGAAGAGGTTAAAGGAGAGACTGAAAATGCTTAAATTAAT
TTCACCAACATTCGAAGATATTAAAACATGGTATCAATTGAAAGAATATAGTAAAGAAGA
TATAGCGTGGTATGTAGATATGGAAGTTATAGATAAAGAGGAATATGCAATTATTACAGG
AGAAAAGTATCCAGAAAATCTAGAGTCATAGGTTATAATCTTATGGCTTTTTAATTTGAA
TAAAGTGGGTGGTGTAATGTTTGGATTTACCAAACGACACGAACAAGATTGGCGTTTAAC
GCGATTAGAAGAAAATGATAAGACTATGTTTGAAAAATTCGACAGAATAGAAGACAGTCT
GAGAACGCAAGAAAAAATTTATGACAAGTTAGATAGAAATTTCGAAGAACTAAGGCGTGA
CAAAGAAGAAGATGAAAAAAATAAAGAGAAAAATGCTAAAAATATTAGAGACATCAAGAT
GTGGATTCTAGGATTAATAGGGACGATTCTAAGTACATTTGTTATAGCCTTGTTAAAAAC
TATTTTTGGCATTTAAAGGAGGTGATTACCATGCTTAAGGGAATTTTAGGATATAGCTTT
TGGTCGTGTTTCTGGTTTAGTAAGTGTAAGTAATAGTTAAGAGTCAGTGCTTCGGCACTG
GCTTTTTATTTTGGATAAAAGGAGCAAACAAATGGATGCAAAAGTAATAACAAGATACAT
CGTATTGATCTTAGCATTAGTAAATCAATTCTTAGCGAACAAAGGTATTAGCCCGATTCC
AGTAGACGATGAGACTATATCATCAATAATACTTACTGTTGTTGCTTTATATACTACGTA
TAAAGACAATCCAACATCTCAAGAAGGTAAATGGGCAAATCAAAAGCTAAAGAAATATAA
AGCTGAAAACAAGTATAGAAAAGCAACAGGGCAAGCGCCAATTAAAGAAGTAATGACACC
TACGAATATGAACGACACAAATGATTTAGGGTAGGTGTTGACCAATGTTGATAACAAAAA
ACCAAGCAGAAAAATGGTTTGATAATTCATTAGGGAAGCAGTTCAATCCTGATTTGTTTT
ATGGATTTCAGTGTTACGATTACGCAAATATGTTTTTTATGATAGCAACAGGCGAAAGGT
TACAAGGTTTATACGCTTATAATATTCCATTTGATAATAAAGCAAGGATTGAAAAATACG
GGCAAATAATTAAAAACTATGATAGCTTTTTACCGCAAAAGTTGGACATTGTCGTTTTCC
CGTCAAAGTATGGTGGCGGAGCTGGACATGTTGAAATTGTTGAGAGCGCTAATCTAAACA
CTTTCACATCGTTTGGCCAAAATTGGAATGGTAAAGGTTGGACAAATGGCGTTGCGCAAC
CTGGTTGGGGTCCCGAAACCGTTACAAGACATGTTCATTATTACGATGACCCAATGTATT
TTATTAGATTAAATTTCCCAGATAAAGTAAGTGTTGGAGATAAAGCTAAAAGCGTTATTA
AGCAAGCAACTGCCAAAAAGCAAGCAGTAATTAAACCTAAAAAAATTATGCTTGTAGCCG
GTCATGGTTATAACGATCCTGGAGCAGTCGGAAACGGAACAAATGAACGTGATTTTATCC
GTAAATATATAACACCAAATATCGCTAAGTATTTAAGACATGCAGGTCACGAAGTTGCAT
TATATGGTGGCTCAAGTCAATCACAAGATATGTATCAAGATACTGCTTACGGTGTTAATG
TAGGAAATAATAAAGATTATGGCTTATATTGGGTTAAATCACAGGGGTATGACATTGTTC
TAGAGATTCATTTAGACGCAGCAGGAGAAAGTGCAAGTGGTGGGCATGTTATTATTTCAA
GTCAATTCAATGCAGATACTATTGATAAAAGTATACAAGATGTTATTAAAAATAACTTAG
GACAAATAAGAGGTGTAACACCTCGTAATGATTTACTGAACGTTAATGTATCAGCAGAAA
TAAATATCAATTATCGTTTATCTGAATTAGGTTTTATTACTAATAAAAAAGATATGGATT
GGATTAAGAAGAATTATGACTTGTATTCTAAATTAATAGCTGGTGCGATTCATGGTAAGC
CTATAGGTGGTTTGGTAGCTGGTAATGTTAAAACATCAGCTAAAAACCAAAAAAATCCAC
CAGTGCCAGCAGGTTATACACTTGATAAGAATAATGTGCCTTATAAAAAAGAGGCTGGTA
ATTACACAGTTGCCAATGTTAAAGGTAATAACGTAAGGGACGGCTATTCAACTAATTCAA
GAATTACTGGTGTATTACCTAATAACGCAACAATCAAATATGACGGCGCATATTGTATCA
ATGGCTATAGATGGATTACTTATATCGCTAATAGTGGACAACGTCGTTATATCGCGACAG
GAGAGGTAGATAAAGCAGGTAATAGGATAAGTAGTTTTGGTAAGTTTAGCGCAGTTTGAT
AATTGTATATGATGAATCTTAGGCAGGTACTTCGGTATTTGCCTATTATTTAAAATTAAT
AAACAGTTAATTTTTACATAAATATATTAAATTTTAAAAAAACAAACGTTTTTAGTATAT
AAATTATTTTGTGTTCGTATTGTGTGCTATGATTAAAAAGTTGTTATGGTCAACTATATC
GTGGTTTTATGTTTATTATCAATCAAAATATAAATTATTTATAATTTGTTTGGTAATGAA
CGGGTTTTTTTCGAAATAATAGTAAAAAAACACATTTATAGATATTTTAAACTCGGTAAA
TCTTTTAATAAATATTTAATTTTATTAAAAGTTAAAAAGGTTTAATATAAAAATGTAATA
AAATTTATAAAGAAAGGAAATGATTTTTATGGTCAAAAAAAGACTATTAGCTGCAACATT
GTCGTTAGGAATAATCACTCCTATTGCTACTTCGTTTCATGAATCTAAAGCTGATAACAA
TATTGAGAATATCGGTGATGGCGCTGAGGTAGTCAAAAGAACAGAAGATACAAGTAGCGA
TAAGTGGGGGGTCACACAAAATATTCAGTTTGATTTTGTTAAAGATAAAAAGTATAACAA
AGACGCTTTGATTTTAAAAATGCAAGGTTTTATCAATTCAAAGACTACTTATTACAATTA
CAAAAACACAGATCATATAAAAGCAATGAGGTGGCCTTTCCAATACAATATTGGTCTCAA
AACAAATGACCCCAATGTAGATTTAATAAATTATCTACCTAAAAATAAAATAGATTCAGT
AAATGTTAGTCAAACATTAGGTTATAACATAGGTGGTAATTTTAATAGTGGTCCATCAAC
AGGAGGTAATGGTTCATTTAATTATTCAAAAACAATTAGTTATAATCAACAAAACTATAT
CAGTGAAGTAGAACATCAAAATTCAAAAAGTGTTCAATGGGGAATAAAAGCTAATTCATT
TATCACATCATTAGGTAAAATGTCTGGACATGATCCAAATTTATTTGTTGGATATAAACC
ATATAGTCAAAATCCGAGAGACTATTTTGTGCCAGACAATGAATTACCCCCATTAGTACA
CAGTGGTTTCAATCCTTCATTTATTGCAACTGTTTCTCATGAAAAAGGCTCAGGAGATAC
AAGTGAATTTGAAATAACGTATGGCAGAAATATGGATGTTACTCATGCTACTAGAAGAAC
AACACACTATGGCAATAGTTATTTAGAAGGATCTAGAATACACAACGCATTTGTAAACAG
AAATTACACAGTTAAATATGAAGTGAACTGGAAAACTCATGAAATTAAAGTGAAAGGACA
TAATTGATATGAAAAAAATAGTCAAATCATCAGTTGTTACATCAATTGCATTGCTTTTGC
TATCCAATACAGTTGATGCAGCTCAACATATCACACCTGTAAGTGAGAAAAAGGTTGATG
ATAAAATTACTTTGTACAAAACAACTGCAACATCAGATTCCGATAAGTTAAAAATTTCTC
AGATTTTAACTTTTAATTTTATTAAAGATAAAAGTTATGATAAAGATACATTAATACTCA
AAGCTGCTGGAAACATTTATTCTGGCTATACAAAGCCAAATCCAAAAGACACTATTAGTT
CTCAATTTTATTGGGGTTCTAAGTACAACATTTCAATTAATTCAGATTCTAATGACTCAG
TAAACGTTGTAGATTATGCACCTAAAAATCAAAATGAAGAATTTCAAGTACAACAAACGG
TAGGTTATTCTTATGGTGGAGATATTAATATCTCTAACGGCTTGTCAGGTGGAGGTAATG
GTTCAAAATCTTTTTCAGAGACAATTAACTATAAACAAGAAAGCTATAGAACTAGCTTAG
ATAAAAGAACTAATTTCAAAAAAATTGGTTGGGATGTTGAAGCACATAAAATTATGAATA
ATGGTTGGGGACCATATGGCAGAGATAGTTATCATTCAACTTATGGTAATGAAATGTTTT
TAGGCTCAAGACAAAGCAACTTAAATGCTGGACAAAACTTCTTGGAATATCACAAAATGC
CAGTGTTATCCAGAGGTAACTTCAATCCAGAATTTATTGGTGTCCTATCTCGAAAACAAA
ACGCTGCAAAAAAATCAAAAATTACTGTTACTTATCAAAGAGAAATGGATAGATATACAA
ACTTTTGGAATCAACTTCACTGGATAGGTAATAATTATAAAGATGAAAATAGAGCAACTC
ATACATCAATTTATGAAGTTGATTGGGAAAATCATACAGTTAAATTAATAGATACTCAAT
CTAAGGAAAAAAATCCTATGAGCTAAACAGATAGATAATCAAAA-AATCT-TAAATATGT
TAAAATTTACAAACACTTTCTTTCTATATTAGGGTAACCACGTCTTAATTGACGTGGTTA
TTTTTTCAGGGCAAAAAAAGGGCGGATT
>NC_055048.1 Staphylococcus phage phiSa2wa_st78, complete genome
AGGGCAAAAAAAGGGCGGATTTAAGCTAACTTGGAATGTTTTCGAGTTTT-TGAGTTAGT
TCTCTATCCATTTTTTCAGTTACATGAGTATATATGCGAATGGTTGTTTTTTCATCTACA
TGTCCTACCCTTTTCATAATTGCTTTTAAAGAAACATTCATTTCTACTAATAAAGTTATG
TGTGTATGTCTAAATGTGTGCGTGGTAACTTTCTTATTCATATTTAAAGCTTTTGTAGTT
TTCTTAAGCACACCGGCGATTTGATTATTACATAAAGGATTCCCTTTTTTTGTTGTGAAT
ATGAACCCTCTGTCAACATAGCTCGAATTCCATCTTTTCAACATTTTGTTTTCCAGTATT
ATCTTTTTAAAAATTTCTACGGTTCTAGAATTGATGCTGATACTTCTTTTTGAACTTATA
GTCTTTGTAGTGTCTTTGTATCCGAATCCTTCCTCGTATTTAATGCGGTGAATTGTACCT
GTTATATTGATAGTTTTGTTTAATAAATCTATATCTTTTTCCTGCAGTGCTTGTAGTTCT
CCTATGCGCATACCAGTTAAAGCCTGTACTTCTAAGATGCTGGCAATTAAAATGCGATTT
CGCTTGTGTAACTTATTATCATTTAGTATATGATCACGTATCTGTAGGACTTGGTTCATT
TCTAAATAGTTGTACATTTTAGATTCATCTTTTTCGATATCCTCTATTGTTTTT-CTTCT
TTTAGGAATTTTGACATTAGTTAACAAATATTCATTTGGATAATTGTAAAATTTAACTGC
ATATTTAATAGCTCCTTTCATATCTCCGAGTTGACGGGTTACTTGATTTTGAGAATAGAT
ATCTGATAATTTATTAATAAATATCTGCATATATTTTGTATCTAGTTTGTTTAAAAGCAA
GTTCTCAGAGCTGTATCGTTTAATGTTTCTAATTCTTATTTTTATATTATTAAGAGTAGT
CAACTTTGAACCTGATGTTTTTATATGATATTCAAGCCATTCATCTAATAGCGCGTGAAA
AGTCAAAGTTTTTAATTCGCTTGACGACTTGTTGTTCAGTTTT-TCTTTTATTTTTTCTT
CTAAACGAAACATTGCTTCTTTTTGAGATTGTTTTGTATTCTTGTTCAACACAACACTTA
CGCGCTTCCATTTATCTGTGTATGGATCTTTATACTTCTCGTAGTATCTGTATTTAGTTT
CGTTATTTTTGTTTTTAAATTTTTCAATCCACATGTTTATACCTCCTGCAAGAACGTATG
TTCTATAAAATATTAAAAAATAATAAGGGTAGTCGGGCTACCCGTAATTTAGTACTAGGT
ACTAAATGTGTTATAATAAAATAAAAAGTAGGTGATAAGATGACTCAATTTCTAGGGGCG
CTTCTTCTTACAGGAGTTTTAGGTTACATACCATATAAATATCTAACAATGATAGGTTTA
GTTAGTGAAAAAAACAAGGTTATCAATACTCCTGTATTATTGATTTTTTCTATTGAAACA
TGTTTGATATGGTTTTATAGTTTTATAATTTTTAATAATGTTGATTTAAAAAATTTGAAT
TTAATTCAGTTGCTTACAGGTCTAAAAGCAAATATTTTGTTTCTATTTATTTTTGTTTTA
ACAGTGTTTGTATTTAATCCTTTAATTGTTAAATTTATTATCTGGTTAATTAATATAACC
AGAAAGTTTATGAAATTGGATTGTATAAGCTTATTAGACAAAAGAGACAAGTTGTTTAAT
AACAACGGTAAACCAGTATTTATAGTTATAAAAGACTTTGAAAACAGAATCATTGAAGAG
GGTGAACTTAAAACCTATAATTCAGCTGGTAGCGATTTCGATTTACTAGAAGTTGAGCGA
CAAGATTTCAAAGTATCTGATTTACCGTCAAACGATGAATTGTATATTAAACATACGCTT
GTAGACCTTAAACAACAAATTAAATTGGATTTATATTTAATGAATGAATACTAATCTTTT
TTCTTAGCTTTTTCTGATAAAGTGCTTT-TTAATTTTTCGCTGGCGCCTGACTTTTCAAA
ACTTTTGTTTAATGGGTTACTACGAGTAGTTTCTTGTTTTTTGTTTTTATCCGCCATAAA
ATTCTCACCACCATTCAACGTCTACACTAGTAGGCGTTTTTTGATTTTTATATTAAAGGG
CTATAAAA-AGCTGTTAATACTTCAATTCTTTAATCCACATATATTTAAAAGTGAGGTAG
TAGGTAATAAATATAAGACTTAAAGTTAAGATTGCTTTTTTCATGTCAATTTCTCCTTTG
TTTATATTTATATTAAAGCGCTAAATATACGTTATTAATCACAATACAATTAATTGATTG
TAAGATACTTAGTCGTATAATTCTATATACCTATTAGTAAATTCTTCTGCTGTTATTTCT
CCATTTTCTTTTTGTTGTTGAAGTTTAGAAGCTTCTTTTTGAATTGCATCGTATTTTTCA
CGAGAATACCCATATTTTTCCATCTCTTTATAATTAGCTTCGTTTATTTGTTCTTGTTGC
TGAGGTGTGACACAACCACCAACTGTGCATTGTGTACCATCAGGTTTTGTGTAACCTATA
ACGTCACCTGCGCCTTGTGCTTGGTACCAAGTATTACCATCTGCATCTACCATGCCGTTA
ACATTGTGACCATTTTTTACTCTTTGTGATATTTCGTCTTTAGTTAAAGGTCTATTG---
----------------------TGTTGTTCTCGTTGTTTACTTGATTATTGTTATCGTTT
TGATTAGCATTTTCTTTTTTCGCTTCTGCTTTTTCTTTAGTTTCTTTCTTTTTATCTTTG
TTATCTTTCTTTGTTTCAGTTTTTTTGCTTTCCTCTTTCTTATCGCCGTCGTGGCTACCA
CAAGCGCCTAAAACTAACGCACTCGCTAATGTTAAACCTAATAATCTTTTCATTTTAATT
TCTCCTTTGTTATATTTCTTTATATTTAAAAACTCTCAACGGCTCAAATGTAATTGAATA
CTCGCCGTAGTGAGTTCCAATACCATATATCTTTTTATAGTGCTCTATTGCTTCTAATAT
GTATTCTTCACTTAATTGTAGATACTCAGACAACTCATACAAGTTACGTACGCCATAATT
ATAAGCTTCTACAATTTCACGTAATGGAACAGCTGAGATAAAGCCGTGTCTACGTGCGTA
ATTTTCGAACTTGCGATTGTTGAACTTCGACTGATCTAAAATGTTGCCATACGTCAACTT
GTGGTGGGCAAGTTCCTCGTATAATACTTCTAATTTGTTCCTTTCGGATAGGGAAGGTCT
AATAAAAATTTCTCCTTCTTGATACCAACCATCGAATCCTCGAGGTACTCTTTGTGTTTC
TTTCACTTCAACTTCACATTTCATAAGCAATTCTTCGTATTTTCCCATGAGCCAAACCCC
--TTTGGTGTCTTATTTCTTTCTATCTCTAACCCATTGCATAAAGTTTTCGATTTCTTCC
CATTCTTCAGGAGTAAATTCATCTTTATTTGCATGACCAGCTATAGTTTCTTGATGCTGA
TTAAATTTATCTCTTTCTTTATCATCAATTCTTTTACTTTCTACGTCGTATCCCAACAAC
CAAGCTTCGCTAACATTCAATATTTTAGCTAAAACATATAATTTCTTCTGACCCGGCGTC
ACTTTACCATTAACATATTGACTTAAATCAGTTTTTGATAATTTGATACCAGTTTCTTCT
TCCATGCTTTTAGCTTTGTTTACTATATCTATTTGTTTTAAATTCGATGACTTCATAGCT
TGTTTGATTCTGTTGCTAGTTGTAGAGTTCAATGAATTTTCCTCCTTCATTAATATAGTT
ATAGTATAAGCTTCGTTGAACAAAAGTTCAATACAAAAATTCAAAAATATTGAACTTTTG
TATTGCATTGATTTTTTAAACGTGTTAAGGTTTATTTAGTTCAAAAATATTGAACTCAGA
AAGAGGTGACATGATGTGTTTTGATTATTCAGCTTTAATAGGTCGTATAATTGAAA--AG
TATGGTAATAGATATGCTTTTGCATACGCGATAGGCTTATCAGAACGAAGTTTATCTTTA
AAATTAAATGATAAAATTGGTTGGAGAGATTCCGAAATAGCTAAAGCTTGTGAATTATTA
TCTATACCCAGAGAAGAAATACAAGTATATTTTTTTAATTATAAAGTTCAAAATAATTGA
ACTAAAGGAGGAACACTATGGAACAAATCACGTTAACCAAAGAAGAGTTGAAAGAAATTA
TAGCGAAAGAAGTTAGAAATGCTATAAAAGGCGAGAAACCAATCAGTTCAGGTGCAATTT
TCAGTAAAGTAAGAATCAATAATGACGATTTAGAAGAAATCAATAAAAAACTCAATTTCG
CAAAAGATTTGTCACTAGGAAGATTGAGGAAGCTCAATCATCCGATTCCACTAAAAAAGT
ATCAGCATGGCTTCGAATCAATTCATCAAAAAGCTTATGTACAAGATGTTCATGATCATA
TTAGAAA-ATTAACATTATCGATTTTTGGAGTGACACTTAATTCAGACTTGAGTGAAAGT
GAATACAACCTAGCAGCAAAAGTTTATCGAGAAATCAAAAACTATTATTTATATATCTAT
GAAAAGAGAGTTTCAGAATTAACTATCGATGATTTCGAATAAAGGAGGTTCAACAAATGT
TACAAAAA--TTTAGAATCGCTAAAGAAAAAAGTAAATTAAAACTCAATTTACTAAAACA
TGCAAACAGTAATTTAGAAACAAGAAACAACCCTGAACTGTTGCGAGCAGTTGCAGAGTT
GCTTAAAGAGATTAATCGATAAATTCTATGAATTCGATTTTAGCTGAAGCGATAGCTACT
ATTTTGTCTCCAACAAAAGTATATGAGCCATTAGTGAACAAGGAACTTTTAATTTTTTCT
TTTGATATTTCAACAGTTCCGCGATGACCTGACTTTATCACTTTTTCTAAATTATCGATT
TCAACAAATTTATCATTAGAAAGATATAAACAAGCTTTCATACTTATCACCTCCTTAGGT
TGATAACAACATTATACACGAAAGGTGGAACAACAAATGAACATTCAAGAAGCAACTAAG
ATAGCTACAAAAAATCTTGTCTCTATGACACGGAAAGATTGGAAAGAAAGTCATCGAACT
AAGATATTACCAACAAATGATAGTTTTTTACAATGCATCATTTCAAATAGCGATGGGACA
AACCTTATCAGATATTGGCAACCTTCAGCCGATGACCTCATGGCAAATGATTGGGAAGTT
ATAAACCCAACTAGAGACCAGGAATTATTGAAGCAATTTTAGAAATGCTATCAATGATAC
TTTTTAAATTGTTTTTAAACTCATTTTCAAAGTAAACAACAGTCTTGTCTGAAATTGTTA
CATGATAAATAGTGTTACTAGCATACACGCCGTTTAGGAACCCAGAGTTTTTAAGTTTAT
TTAAATCGTATTTTACATCTTCGAAATGTAGTTTTTGAAAATACTTTGTATGTATATCTT
TAGCACTTCCAAAATTATTGCAGGTTAATTTAACCGAACCTAACTTTACACATTCTAAAT
AATCTTTGTAGAGTACGGACAAGATATATTGTTGGTCTTTAGTAAGTGTATCAAATTCAT
CAGATATCAAGGGCATGTTATCACCTCCTTAGGTTGATAACAACATTATACACGAAAGGT
GGAACAACAAATGAACAAAAAATCAGAAGGGTTAGACATCAGAATACCAAGGGTTTTCAG
AAGAGATCACGCGCCAGTAGAATCTTTAACAGAAAATGAACGTCGACTAAGAAAGGAAAT
ATTAGAAAGTATTAAAAAAGGTTATTAAAGCTACTTAGAAATAAACAAAGTCTTCTATGC
ATTAGATAGAGAACTTCAATACAGAGCGAATAATAGCAAAATTTAACATTTATCGAAAGG
AGTGATAGAGATGCCAAAAATCATAGTACCACCAACACCAGAAAACACATATAGAGGCGA
AGAAAAATTTGTGAAAAAGTTATACGCAACACCTACACAAATCCATCAATTGTTTGGAGT
ATGTAGAAGTACAGTATACAACTGGTTGAAATATTACCGCA-AAGATAATTTAGGTGTAG
AAAATTTATACATTGATTATTCACCAACAGGCACTCTGATTAATATTTCTAAATTGGAAG
AGTATTTGATCAGAAAGCATAAAAAATGGTATTAGGAGGATATTAAATGAGCGACACATA
TAAAAGCTACTTAATAGCAGTACTGTGCTTCACAGTCTTAGCGATTGTGCTTATGCCATT
GCTGTACTTCACTACAGCATGGTCAATTGCGGGATTCGCAAGTATCGCAACATTCATATA
CTACAAAGAATACTTTTATGAAGAATAAAAAAACTGCTACTTGCGTCAACAAGTAACAGT
GCAAGATGAGCAATTGTTTTAAATAATTATATAAGGAGTTATTAATATGACCTTACAACA
AAAAATACTATCACATTTTGCAACATATGACAATTTCAATTCTGATGATGTTGTTGAAAC
TTTTGGGATATCTAAAACACATGCAAAATCCACTCTTTCAAAACTTAAGAAAAAAGGAAA
GATTGAAATGGAAAGTTGGGGTATCTGGCGTGTTATTGAATCGCAATTGCATTTAAGTGT
AGTCGAACGTAAAAAAGAAATTTTAGAAGAACAATTTGAATTGTTAGCAAGATTAAATGA
ACAAAGTGATGACCCTAGAGAAATAGAAGAACGTATCAAGTTAATGATTCGTCTAGCTAA
CCAATTTTAAGGAGGATTTAATCAATGGCAATATTAGAAGATATTTTTGAAGAATTAAAA
CTATTAAATAACAATTTACGTGTGTTAAACACTGAACTATCAACAGTAGATTCATCAATT
GTACAAGAGAAAGTTAAAGAAGCACCAATGCCAAAAGAAGAAACAGCTCAACTGGAATCA
ATTGAAGAAGTTAAGGAAACTTCTGCTGATTTAACTAAAGATTATGTTTTATCAGTAGGA
AAAGAGTTCCTTAAAAAAGCAGATACTTCTGATAAGAAAGAATTTAGAAATAAACTTAAC
GAACTTGGTGCGGATAAGCTATCTACTATCAAAGAAGAGCATTATGAAAAAATTGTTGAT
TTTATGAATGCGAGAATAAATGCATGAAGCTAGATCACTCAAATAGAGCTCATGCAAAGC
TTAGTGCAAGTGGAGCAAAACAATGGCTAAACTGCCCACCGAGTATTAAGGCAAGTGAAG
GTATTGCAGATAAAAGTACAGTTTTTGCCGAAGAAGGTACATTCGCCCATGAGTTAAGT-
-GAGTTATATTTCAGCCTTAAATATGAAGGCCTAACACAGTTTGAGTTTAATAAGGCTTT
TCAAAATTATAAGAGAAATCAATATTACAGCGAAGAATTGCGTGAATATGTGGAAGAGTA
TGTAGCTAATGTAGAAGAAAAATATAATGAAGCTTTGAGTAGGGATAATGATGTAATAGC
TTTATTTGAAACAAAATTAGATTTAGGTAAATACGTCCCTGAATCTTTTGGAACTGGTGA
TGTCATTATATTTTCAGGTGGTGTACTTGAAATTATTGACCTTAAATATGGTAAAGGCAT
TGAAGTTTCAGCTATAGATAATCCTCAACTTAGATTATATGGCTTGGGCGCATATGAACT
GCTTAGTTTAATGTATGACATTCATACAATTCGCATGACTATCATACAACCTCGAATAGA
TAACTTTTCTACTGAAGAGTTACCAATATCAAGATTACTTCAATGGGGAGCCGATTTTGT
TAAACCATTAGCCAGACTTGCTTATAACGGTGGAGGAGAGTTTAAAGCAGGTAGTCATTG
TAGATTCTGTAAGATAAATCATTCATGTAGAACACGTGCAGAATACATGCAAAATGTGCC
TCAAAAGCCACCACATTTGTTAAGTGATGAAGAGATTGCAGAACTTTTATATAAACTTCC
TGATATCAAAAAATGGGCTGATGAAGTAGAACAATATGCACTAAATCAAGCGAAAGAAAA
TGATAAAAACTATCCTGGTTGGAAGCTTGTAGAAGGTCGTTCACGAAGAATGATAACTGA
TACAAAAGCAATGCTTGAAAAGTTAGTTGAAGCGGGTTATAAACCTGAAGATATTACAGA
AATCAAGTTACTTAGCATTACGAATTTAGAAAAATTAATTGGTAAAAAAGCATTTTCTAA
AATTACAGAGGGTTTTATAGAAAAGCCGCAAGGTAAATTAACACTTGCTACCGAGTCGGA
TAAACGACCAGCTATAAAGCAATCTGCTGAAGATGATTTTGACAAACTATAAAAATTTAA
AAGGACGGTATATAAACATGAAAGCAAAAGTATTAAATAAAACTAAAGTGATTACAGGAA
AAGTAAGAGCATCATATGCACATATTTTTGAACCTCACAGTATGCAAGAAGGGCAAGAAT
CAAAGTATTCAATCAGTTTAATCATTCCTAAATCAGATACAAGTACGATAAAAGCCATTG
AACAAGCTATAGAAGCTGCTAAAGAAGAAGGAAAAGTTAGTAAGTTTGGAGGCAAAGTTC
CTGCAAATCTGAAACTTCCATTACGTGATGGAGATACTGAAAGAGAAGATGATGTCAATT
ATCAAGACGCTTATTTTATTAACGCATCAAGCAAACAAGCACCTGGTATTATTGACCAAA
ACAAAATTAGATTAACGGATTCTGGAACTGTTGTAAGTGGTGATTATATTAGAGCTTCAA
TTAATCTATTTCCTTTCAACACAAATGGTAATAAGGGTATCGCAGTTGGATTGAACAACA
TTCAACTTGTAGAAAAAGGCGAACCTCTTGGCGGTGCAAGTGCAGCAGAAGATGATTTCG
ATGAATTAGACACTGATGATGAGGATTTCTTATAAGTCAATAGGTGGGGTTTTAGCCCCA
CTTTAATTTTAAAGAAATTGAGGTGTCAAGAATTTGAGATTTATGAATATAGATATTGAA
ACATATAGCAGTAATGATATTTCGAAATGTGGTGCCTATAAATACACAGAAGCTGAAGAT
TTCGAAATTTTAATTATAGCTTATTCAATAGATGGTGGAGCGATTAGTGCGATTGACATG
ACTAAAGTAGATAATGAGCCTTTCCACGCTGATTTTGAGACGTTTAAAATTGCTCTTTTT
GATCCTGCTGTAAAAAAGTATGCATTCAATGCTAATTTCGAAAGAACTTGTCTTGCTAAA
CATTTTAATAAACAGATGCCACCTGAAGAATGGATTTGCACAATGGTTAATTCAATGCGT
ATTGGCTTACCTGCTTCGCTTGATAAAGTTGGAGAAGTTTTAAGACTACAAAACCAAAAA
GATAAAGCAGGTAAAAATTTAATTCGTTATTTCTCTATACCTTGTAAACCAACAAAAGTT
AATGGAGGAAGAACAAGAAACTTGCCTGAACATGATCTTGAAAAATGGCAACAATTTATA
GATTACTGTATTCGAGATGTAGAAGTAGAAATGACGATTGCTCATAAAATTAAAGACTTT
CCAGTAACTGCAATTGAACAAGCATATTGGGTTTTTGACCAACATATAAACGACAGAGGT
ATTAAGCTTTCTAAATCATTGATGTTAGGAGCTAATGTGCTCGATAAGCAGAGTAAAGAA
GAATTGCTTAATCAAGCTAAACATATAACAGGTTTAGAAAATCCTAATAGTCCTACACAA
TTATTGGCTTGGTTAAAGGATGACCAAGGATTAGATATACCTAATTTACAAAAGAAAACG
GTTCAGGAGTACTTAAAAGAAGCAACAGGAAAAGCTAAAAAAATGCTAGAAATTAGATTG
CAAATGTCTAAAACCAGTGTGAAAAAATACAACAAAATGCATGACATGATGTGCAGTGAT
GAACGGGTAAGAGGTCTGTTTCAATTTTACGGTGCCGGTACTGGAAGATGGGCAGGTAGA
GGTGTACAACTTCAGAATTTAACAAAGCATTATATTTCAGATACTGAATTAGAAATAGCA
AGAGATCTTATTAAAGAACAACGTTTTGACGATTTAGATTTATTACTCAATGTTCATCCT
CAAGACTTATTAAGTCAATTAGTTAGGACGACATTTACTGCTGAAGAAGGTAATGAACTA
GCAGTAAGTGATTTTTCTGCAATAGAGGCAAGAGTCATAGCATGGTATGCAAAAGAACAA
TGGCGTTTAGATGTGTTCAACACACACGGAAAGATATATGAAGCATCGGCTTCTCAAATG
TTTAATGTCCCGGTAGAAAGCATAACTAAAGGCGACCCTCTCAGACAAAAGGGAAAAGTG
TCCGAATTAGCTTTAGGTTATCAAGGTGGCGCTGGAGCTTTAAAAGCGATGGGTGCATTG
GAAATGGGCATTGAAGAAAATGAATTACAAGGTTTAGTTGATAGTTGGCGTAACGCAAAT
CCTAACATAGTTAATTTTTGGAAGGCTTGCCAAGAGGCTGCAATTAATACTGTGAAATCC
CGAAAGACGCATCATACGCATGGACTTAGATTTTATATGAAAAAAGGTTTTCTAATGATT
GAACTGCCTAGTGGAAGAGCTTTAGCTTATCCAAAAGCTTCAGTTGGTGAAAATAGTTGG
GGTAGTCAAGTTGTTGAATTTATGGGCTTAGATCTTAACCGTAAATGGTCAAAGTTAAAA
ACGTATGGTGGGAAGTTAGTCGAGAATATTGTTCAAGCAACTGCAAGGGATTTACTTGCG
ATTTCTATAGCTAGGCTTGAAGCATCAGGTTTTAAAATAGTTGGACATGTCCATGATGAA
GTAATTGTAGAAATACCTAGAGGTTCAAATGGACTTAAGGAAATCGAAACTATCATGAAT
AAGCCTGTCGATTGGGCAAAAGGATTGAATTTGAATAGTGACGGATTTACTTCTCCGTTT
TATATGAAGGATTAGGAGTGTGATTGAATGCAACATCAAGCTTATATCAATGCTTCTGTT
GACATTAGAATTCCTACAGAAGTCGAAAGTGTTAATTACAATCAGATTGATAAAGAAAAA
GAGAATTTGGCGGACTATTTATTTAATAATCCAGGTGAACTATTAAAATATAACGTTATA
AATATCAAGGTTTTAGATTTAGAGGTGGAATGATGGCTAGAAGAAAAGTTATAAGAGTGC
GTATCAAAGGAAAACTAATGACATTGAGAGAAGTTTCAGAAAAATATCATATATCTCCAG
AACTTCTTAGATACAGATACAAACATAAAATGCGCGGCGATGAATTATTGTGTGGAAGAA
AAGACTCAAAATCTAAAGATGAAGTTGAATATATGAAGAGTCAAATAAAAGATGAAGAAA
AAGAGAGAGAAAAAATCAGAAAAAAAGCGATTTTGAACCTATACCAACGAAATGTGAGAG
CGGAATATGAAGAAGAAAGAAAGAGAAGATTGAGACCATGGCTTTATGATGGAACGCCTC
AAAAACATTCACGTGATCCGTACTGGTTCGATGTCACTTATAACCAAATGTTCAAGAAAT
GGAGTGAAGCATAATGAGCATAATCAGTAACAGAAAAGTAGATATGAATGAAACACAAGA
CAATGTTAAACAACCTGCGCATTACACATACGGCGACATTGAAATTATAGATTTCATCGA
ACAAGTTACGGCACAGTATCCACCACAATTAGCATTCGCAATAGGTAATGCAATCAAATA
CTTGTCTAGAGCACCGTTAAAGAATGGTCATGAGGATTTAGCAAAGGCGAAGTTTTACGT
CGATAGAGTGTTTGACTTGTGGGAGGGGTAACGATGGCAACGCAAAAACAAGTTGATTAC
GTAATGTCATTACAGGAGCAACTGGAATTAGAAGACTGCGAAAAATATACAGACGAACAA
GTTAAAGCAATGAGTCATAAAGAAGTTAGCAATGTGATTGAGAACTATAAGACAAGCATA
AGGAATGAAGAACTATATTACGAATGCATGTCGTTTGGACTGCCTAATTGTTAAAAGGAG
TGACGACCATGACAGATAGCGCACGTAAAGAACGCTTAAACCAATTTTTCGGCTCTAAAA
GATATCTGTATCAGGATAACGAACGAGTGGCACATACTCATGTAGTAAATGGCACGTATT
ACTTTCATGGGCATATCGTGCCAGGTTGGCAAAGCGTTAAAAAGACATTTGATACTGCTG
AAGAGCTCGAAATATATATAAAGCAACATGGTTTGGAATACGAGGAACAGAAGCAACTAA
CTTTATTTTAGAGGAGATGGAAATGATGAATAACCGCGAACAAATTGAACAATCAATTAT
CAGTGCTAGTGCGTATAACGGCAATGACACAGAGGGATTACTAAAAGAGATTGAAGACGT
GTATAAGAAAGCGCAAGCGTTTGATGAAATACTTGAAGGTTTACCTAATGCTATGCAAGA
TGCACTCAAAGAAGATATTGGTCTTGATGAAGCAGTAGGGATTATGACGGGGCAAGTGGT
CTATAAATATGAGGAGGAGCAGGAAAATGAAGAAATTTAATGTTCAAATCACATATACCG
GCATGATTGAAGAGACTATCGAGGCTGAAAGTTTAGAAGAAGCAGAATTTGAGGCGGATG
TTATTGCGAGATTGGAAGCGCCATTTGATTGTGATGAGTATGAAATTAATGTAGAGGAGG
AACAGGAAAATGACTAACACATTACAAGTGAAACTATTATCAAAAGACGCTAGAATGCCC
GAACGAAATCATAAGACGGATGCAGGTTATGACATATTCTCAGCCGAAACCGTCGTACTC
GAGCCACAAGAAAAGGCAGTGATCAAAACAGATGTAGCCGTAAGCATACCAGAGGGCTAT
GTCGGGCTGTTAACTAGCCGTAGTGGTGTAAGTAGTAAAACACATTTAGTGATTGAAACA
GGCAAGATAGATGCGGGATATCATGGCAATTTAGGGATTAATATCAAGAATGATGCACAA
GTATATTTAACAACTAACGAACAGTGTTTTGATATACAAGGAGAAATGGAAAATTCTTTT
GTAAATAATGCTAAGAAAAAACCTTTTACTATAAATGATTATTACGAAATATATAAAGGC
GACAAACTAGCACAACTGGTTATCGTACCTATATGGACACCTGAACTAAAGCAAGTGGAG
GAATTCGAGAGTGTTTCAGAACGTGGAGCAAAAGGCTTCGGAAGTAGCGGAGTGTAAAGA
CATCTTAGATCGAGTCAAGGAGGTTTTGGGGAAGTGAGAGAACGCACTAAAATTATATAT
CGTGGTTGGAATAAGGAGATATTTATTTTACAGGGTAAAAATATGAATGTTATTGGTTTG
CGCCAAATATTTGATGAACTCAAAAGATCGTATGAAGGTTATAAAATCGTTGTTATTCCA
ATAGAAGTTGATTTTGAAATCAAATAAATAGGAGTGATGAGAAGTGACACAATACTTAGT
CACAACATTCAAAGATTCAACAGGACAACCACATGAACATTTTACTACTGCTAGAGATAA
TCAGACGTTTACAGTTGTTGAGGCAGAGAGTAAAGAAGAAGCTGAGCGCAAATACGAGGC
ACAAGTTAAAAGAGATGCAGTTATTAAAGTGGGTCAGTTGTTTGAAAATATAAGGGAGTG
TGGGAAATGACGGATGTTAAAATTAAAACTATTTCAGGTGGAGTTTATTTTGTAAAAACA
GCTGAACCTTTTGAAAAATATGTTGAAAGAACGGTAAATTTTAATGGTTTTATTTACGTA
AGTAATATAATCAAACAGCCAACGTATATTAAAACAGATACGATTGAATCAATCACACTT
ATTGAGGAGCGTGGGAAATGAATCAGCTGAGAATTTTATTACATGACGGTAGTAGTTTGA
TATTACATGAAGATGAATTATTTAACGATAGAAAA-AATTATGGCAGAGAACTTGTATTG
AACAAAGGATATATAGTTGGAATTAATGTTGAGGAGGCAGACGATGATTAAGCAAATACT
AAGATTATTATTCTTACTAGCGATGTATGAGCTAGGTAAGTATGTAACTGAGCAAGTATA
TATTATGATGACGGCTAATGATGATGTAGAGGCGCCGAGTGACTTCGCAAAAATCAGAGC
TGAAGTTTCATGGTAATAGCTATTATCATTTTTGAATTAATTATATTAATGTGTTTAGCA
ATAGCACTGGAGGTGTTGTAAATATGTGGATTGTCATTTCAATTGTTTTATCTATATTTT
TATTGATCTTGTTAAGTAGCGTTTCTCATAAGATGAAAACCATAGAAGCATTGGAGTATA
TGAATGCTTATCTTTTCAAGCAGTTAGTAAAAAATAATGGTGTTGAAGGTTTAGAAGATT
ATGAAAATGAAGTTGAACGAATTAGAAAAAGATTCAAAAGCTAAAGAGAGGCGTTGGCTT
CTCTGCTCTATCTAAAATAATGAAAGGAGCCGAACATGTTAGACAAAGTCACTCAAATAG
AAACAATTAAATATGATCGTGATGTCTCATATTCTTATGCTGCTAGTCGTTTATCTACAC
ATTGGACTAATCACAATATGGCTTGGTCTGACT-TTATGCAGAAGCTAGCACAAACAGTT
AGAACTAAAGAAGATTTAACTGAGTACAATAAAATGTCTAAGTCTGAACAAGCCGATATA
AAAGATGTTGGCGGATTTGTCGGTGGATATTTAAAAGAAGGCAAACGGCGTGCTGGTCAA
GTCATGAATCGTTCAATGCTAACACTTGATATCGATTATGCTGCTCAAGATATGACCGAC
ATATTATCTATGTTTTATGATTTTGCATATTGTTTGTATTCAACACATAAGCATAGAGAG
ATAAGTCCAAGATTACGTTTAGTGATTCCTTTAAAACGGAATGTAAATGCGGATGAGTAT
GAGGCTATTGGACGTAAAGTGGCAGATATCGTTGGCATGGATTACTTCGATGATACAACT
TATCAACCACATAGGTTAATGTATTGGCCTTCAACTAGCAATGATGCAGAATTTTTCTTT
ACCTATGAAGATTTACCTTTGTTAGATCCAGATAAAATATTAAATGAATATGTTGATTGG
ACTGACACATTAGAATGGCCAACGTCTTCAAAGGAAGAGAGTAAGACTAAAAGATTAGCA
GATAAGCAAGGTGACCCAGAAGAAAAGCCGGGAATTGTTGGCGCATTTTGTAGAGCCTAT
ACGATAGAAGAAGCTATATCAACTTTTATTCCTGACTTATACGAAAAACATTCTACTAAC
CGTTATACCTATCATGAAGGTTCAACTGCAGGTGGATTGGTGTTATACGAAAATAACAAG
TTTGCCTATTCTCATCATAATACGGATCCCGTAAGCGGTATGCTTGTGAACAGTTTTGAT
TTAGTACGCATACACTTATATGGTGCTCAAGATGAAGACGCTAAAACAGATACTCCGGTT
AATCGACTACCTAGTTATAAAGCAATGCAGCAAAGAGCGCAAAATGATGAAGTTGTTAAA
AAGCAATTAATTAACGACAAAATGTCTGATGCAATGCAGGATTTCGATGAAATAGTAAAT
AGCGATGATGCATGGTCTGAGACGTTAGAAATTACTTCGAAAGGTACTTTCAAAGCTAGT
ATCCCAAATATAGAAATTATATTGCGTAATGATCCAAATTTAAAAGGAAAAATAGCCTTT
AACGAATTTACGAAACAAATTGAATGTTTAGGGAAAGTGCCATGGAATACTAATTTTAAG
ACACGTCAATGGCAAGACGGTGATGATAGCAGTTTAAGAAGTTATATCGAAAAGATTTAT
GACATACACCATTCAGGTAAAACAAAAGATGCCATTATAAGCGTAGCAATGCAAAATGCT
TATCATCCAGTAAGGGATTATCTAAATAAAATATCGTGGGATGGACATAAACGTCTTGAA
AAGTTATTTATCAAATACTTAGGTGTTGAAGATACTGAAGTGAATAGAACAACTACCAAA
AAAGCATTGACTGCTGGAATTGCTCGAGTAATGGAGCCTGGATGTAAATTTGACTATATG
CTTACACTTTATGGTCCTCAAGGTGTAGGTAAATCTGCTTTGCTAAAAAAAATAGGTGGT
GCATGGTTTTCTGACAGTTTAGTTTCTGTTACAGGTAAAGAAGCCTATGAGGCCTTACAA
GGCGTTTGGCTAATGGAAATGGCAGAACTTGCAGCTACAAGAAAAGCTGAAGTTGAAGCT
ATTAAGCATTTCATATCTAAACAAGTTGACCGGTTTCGTGTTGCTTATGGACATTATATT
GAAGATTTTCCAAGGCAATGTATTTTCATTGGTACAACTAATAAAGTTGATTTCTTAAGA
GATGAAACTGGTGGAAGACGTTTTTGGCCAATGACTGTAAATCCAGAGAGAGTTGAAGTG
AACTGGTCTAAACTAACCAAAGAAGAGATCGACCAAATTTGGGCAGAAGCTAAATATTAT
TATGAACAAGGAGAAGAGTTATTCCTCAACCCTGAACTAGAAGAAGAAATGCGTTCAATA
CAAAGCAAACATACTGAGGAATCTCCATATACAGGCATTATTGATGAATATCTTAACACA
CCAATTCCTAGCAATTGGGATGACTTAACTATCTTTGAACGAAGACGATTTTATCAAGGT
GATGTTGATATGTTACCAACAGGAAATGTAGATTACGTTGAAAGAAATAAGGTCTGTGCG
CTTGAAGTGTTTGTTGAATGTTTTGGTAAAGATAAGGGAGATAGTAGAGGATCTATGGAA
ATTAGAAAGATTTCAAACATCTTAAGACAATTAGACAATTGGTCTGTATATGATGGTAAT
AAAAGTGGGAAAATTCGATTTGGAAAAGATTATGGTGTACAGATAGCTTATGTAAGAGAT
GAAAGTTTAGAAGATTTAATATAATAAATATTGAATAAATATACATTTTAGAGTGTTGTA
TCAGATGTTGCATCATTTTTTGAGTGATGCAACACGTGAGTGTAAAAAGTAATCGTAGGT
GTTGCATCATTTTTAGTGATGCAACATTGATGCAACAAATGATACAACACCTCTTTCCCT
TCTCGCTGTAAGGTTCAACCCTGTTTGTTTCCAATGTTGCATCAAATTCACTATAAAGTT
TAAAAAGTAGTGTTAGGGAGTAAAGAGGTATAGGGGTAACCCTCTAACAGCTATTTTTAA
AAGTTTGGCAAGAATTGATGCAACATCGGAACACAAATATAAATTTTGTATACAAGGTGA
ATATATGAAAGAATCGACATTAGAAAAATATTTAGTGAAAGAGATAACAAAGCTAAACGG
TTTATGTTTAAAATGGGTTGCACCTGGAACAAGAGGTGTGCCAGATAGAATTATTATTAT
GCCAGAAGGAAAAACATATTTTGTAGAAATGAAGCAAGAAAAAGGAAAGTTGCATCCTTT
ACAAAAATATGTGCATAGACAATTTGAAAATAGAGATCATAAAGTATATGTGTTATGGAA
TAAAGAACAAGTAAATACTTTTATCAGAATGGTAGGTGGAACATTTGGCGATTGACTTCA
AACCACATAGCTATCAAAAGTATGCAATAGATAAAGTGATAGATAATGAGAAATACGGTC
TGTTTTTAGATATGGGTCTAGGGAAAACAGTATCAACACTTACAGCATTTAGTGAATTGC
AGTTGTTAGACACTAAAAAAATGTTAGTTATAGCACCTAAACAAGTTGCTAAAGATACAT
GGGTTGATGAAGTTGATAAGTGGAACCATTTAAATCATCTGAAAGTGTCTTTAGTTTTAG
GAACACCTAAAGAAAGAAATGATGCATTAAACACAGAGGCTGATATCTATGTAACCAATA
AAGAAAATACTAAATGGTTATGTGATCAATATAAAAAAGAATGGCCATTTGACATGGTTG
TGATTGATGAACTGTCTACATTTAAAAGTCCTAAGAGTCAAAGGTTTAAATCTATTAAAA
AGAAATTACCACTCATTAATAGATTTATAGGATTAACAGGAACACCTAGTCCAAATAGTT
TACAGGATTTATGGGCTCAAGTTTATTTGATAGACAGAGGTGAAAGACTTGAGTCTTCAT
TCAGTCGTTATCGAGAAAGGTACTTTAAACCAACTCATCAAGTTAGCGAACATATTTTTA
AGTGGGAGCTAAGAGACGGATCTGAAGAAAAGATATATAAACAAATAGAAGATATATGTT
TAAGCATGAAAGCGAAAGATTATCTGGATATGCCTGACAGAGTTGATACTAAACAAACAG
TAGTCTTATCAGAAAAAGAAAGAAAAGTATATGAAGAATTAGAAAAAAACTATATTTTAG
AATCGGAAGAAGAAGGAACAGTTGTAGCTCAAAATGGGGCATCATTAAGTCAGAAACTAC
TTCAACTATCTAACGGCGCAGTTTATACAGATGAGGAAGATGTAAGACTTATACATGATA
AGAAGTTAGATAAGTTAGAGGAAATTATAGAGGAGTCTCAAGGCCAACCAATACTATTGT
TTTATAACTTCAAACACGATAAAGAAAGAATACTTCAAAGGTTTAAGGAAGCAACCACAT
TAGAGGATTCAAACTATAAAGAACGTTGGAACAGTGGAGACATTAAGCTGCTTATAGCAC
ATCCAGCAAGTGCAGGACATGGATTAAACTTACAACAAGGTGGGCACATTATTGTTTGGT
TTGGACTTACATGGTCATTGGAATTATACCAACAAGCAAATGCAAGATTATATAGACAAG
GACAAAATCATACGACTATTATTCATCACATCATGACCGATAACACAATAGATCAAAGAG
TATATAAAGCTTTACAAAATAAAGAACTAACGCAAGAAGAATTGATGAAAGCTATTAAAG
CAAGAATAGCTAAGCATAAGTAATGGAGGTCTAACATGGGGAACACAATATATGATATCA
AGCCAGGAACATTTAAATATATTGAATCAGAAATATATAATTTAAATGAGAACAAGAAAG
AAATAAAAAGATTGAGGTTGGAAATACTTAATCCTACGAAGGAACAAGATTCCAATATTG
TATATGGACCATTACAAAAAGGCGAACCAGTTAGAACAACTGAACTAATGGCAACTAGAT
TATTAACTAATAAGATGTTACGAAACCTAGAAGAAATGGTCGAAGCAGTTGAGAGTGAAT
ACTTAAAGTTGCCTGAAGATCATAAGAAAGTAATAAGGCTGAAGTATTGGAATAAAGAAA
AGAAGTTAAAGATGGAACAGATAGGACATGAATGCCATATGCATCGTAATACTGTTACTT
CTATACGAAAGAACTTTGTTAAAGCGGTAGCGTATCATGCAGGTATCAAATAACATTGTG
CAAAGATTGTGCAAAAGGCCTACAAATCTGTAGTAATATGATAGTATCGGAAAGATGTAT
AAAGTTATCTAAAAGTTATACGACACAAGTACACGAGGCACATCGCTATGCGGTGTGTCT
TTTGTTATGCAATCAAAGAGGTGTAAGAGATGACCAAGCATAATAACATTTATAAGCATG
GTCGTAAGTCATATCAATACGATTGGTTCTATCATTCAAAAGCATGGAAGAAGTTAAGAG
AGATAGCATTAGATAGAGATAATCATCTTTGTCAAATGTGTTTACGCGAAGATATTGTAA
CAGATGCAAACATAGTGCATCACATTATTTATGTTGATGAAGATTTTAACAAAGCTTTAG
AATTAGATAATCTAATGTCAGTTTGTTATGGCTGTCATAACAAAATTCATGCAAATGATA
ATGACAAAAGTAATCTTAAGAAAATTAGAGTTCTAAAAATTTAAATAAAAAAACATTTAA
ATAAAATTTTATAGCCCCCTGCCCATTGGCTTAAAATGTTTTTTCGCCGGGTACCGGCGG
GGGCCCTTCGCTTGCAACGCGGATAAACTTTTATGAAAGGGGGTCTTTATATGAAATTAA
CAAAAAAACAGCTAAAAGAATATATAGAGGATTACAAAAAATCTGATGACATATTAATTA
ACTTGTATATAGAAACATATGAATTTTATTGTCGGTTAAGAGATGAACTTAAAAATAGTG
ATTTGATGATAGAGCATACAAACAAGGCTGGTGCGAGCAATATTGTTAAGAATCCATTAA
GCATAGAACTGACAAAAACAGTTCAAACACTAAATAACTTACTCAAGTCTATGGGTTTAA
CAGCAGCACAAAGAAAAAAGATAGTTCAAGAAGAAGGTGGATTTGGTGACTATTAAAGTT
TTAAATGAACCTTCACCAAAACTATTAACAACATGGTATGCAGAGCAAGTCACTCAAGGG
AAAATAAAAACAAGCAAATATGTTAGAAAAGAATGTGATAGGCATCTTAGATATTTAGAA
AATGGAGGTAAATGGGTATTTGATGAAGAATTAGCGCATCGTCCTATTCGATTTATAGAA
AAGTTTTGTAAACCTTCCAAAGGATCTAAACGTCAACTTGTATTACAGCCATGGCAACAT
TTTATTATCGGCAGTTTGTTTGGTTGGGTTCATAAAGAAACAAAACTGCGCAGGTTTAAA
GAAGCTTTGATATTTATGGGGCGAAAAAATGGTAAAACAACTACTATATCTGGTGTTGCT
AACTATGCTGTTTCTCAAGATGGAGAAAACGGCGCTGAAATCCATCTTTTAGCAAACGTA
ATGAAACAAGCTAGAATATTATTCGATGAATCTAAGGCGATGATAAAAGCTAGCCCAAAG
CTTGATAAAAATTTCAGAACATTAAGAGATGAAATCCATTATGACGCAACGATATCAAAA
ATTATGCCCCAAGCATCAGATAGCGATAAGTTAGATGGATTGAATACACACATGGGGATT
TTTGATGAAATTCATGAATTTAAAGACTATAAATTGATTTCAGTTATAAAAAACTCAAGA
GCTGCAAGGTTACAACCTCTTCTCATCTACATTACGACAGCAGGGTATCAATTAGATGGT
CCACTTGTTGATATGGTAGAAGCGGGAAGAGACACCTTAGATCAAATCATAGAAGACGAA
AGAACTTTTTATTATTTAGCATCTTTGGATGATGACGATGATATTAATGATTCGTCGAAC
TGGATAAAAGCAAATCCCAACTTAGGTGTCTCTATAAATTTGGATGAGATGAAAGAAGAG
TGGGAAAAAGCTAAGAGAACACCAGCTGAACGTGGAGATTTTATAACCAAAAGGTTTAAT
ATCTTTGCTAATAATGACGAGATGAGTTTTATTGATTACCCAACACTCCAAAAAAATAAT
GAAATTGTTTCTTTAGAAGAGCTGGAAGGCAGACCGTGCACGATTGGTTATGATTTATCA
GAAACAGAGGACTTTACAGCCGCGTGTGCTACTTTTGCGTTAGATAATGGTAAAGTTGCA
GTTTTATCGCATTCATGGATTCCTAAGCACAAAGTTGAATATTCTAACGAAAAAATACCC
TATAGAGAATGGGAAGAAGATGGCTTATTAACAGTGCAAGATAAGCCTTATATTGACTAC
CAAGATGTTTTAAATTGGATAATTAAGATGAATGAGCATTATGTAGTAGAAAAAATTACT
TATGATAGAGCGAACGCATTCAAACTAAATCAAGAGTTAAAAAATTACGGGTTTGAAACG
GAAGAAACAAGACAAGGAGCTTTGACCTTGAGCCCTGCATTGAAGGATTTAAAAGAAATG
TTTTTAGATGGGAAAATAATATTTAATAATAATCCTTTAATGAAATGGTATATCAATAAT
GTTCAGTTGAAACTAGACAGAAACGGAAACTGGTTGCCGTCTAAGCAAAGCAGATATCGT
AAAATAGATGGCTTTGCAGCATTTTTAAACACATATACAGATATTATGAATAAAGTTGTT
TCTGATAGTGGTGAAGGAAACATAGAGTTTATTAGTATTAAAGACATAATGCGTTAAGGA
GGTGAATGTTATCGCAAAAGAGAATATTGTCACACGCATAAAGAAAAAATTGATAGACAA
TTGGATTGATCAGTCAACTTCTAAGCTTTATGACTTTAGCCCATGGAAAAATAGATCTTT
TTGGGGTGTAATTAATAATACGCTTGAAACTAATGAAACGATATTTTCAGCTATTACAAA
GTTATCTAATTCGATGGCTAGTTTGCCCTTGAAAATGTATGAAGATTATAAAGTAGTTAA
TACAGAAGTATCTGATTTACTTACAGTGTCACCGAATAATTCTCTGAGCAGTTTTGATTT
TATTAATCAAATTGAAACAATCAGAAATGAAAAAGGTAATGCATATGTGCTAATTGAACG
AGACATCTATCATCAACCATCAAAGCTTTTCTTATTAAATCCAGATGTTGTTGAAATGTT
AATTGAAAACCAATCACGTGAACTTTATTATTCCATTCATGCTGCAACTGGAAATAAATT
GATTGTTCATAATATGGACATGTTGCATTTTAAACACATCGTGGCATCTAATATGGTGCA
AGGCATTAGTCCGATTGATGTGTTGAAGAATACAACTGATTTTGATAATGCAGTAAGAAC
CTTTAATCTTACAGAAATGCAAAAACCTGATTCTTTCATGCTTAAATATGGTTCCAATGT
AGGTAAAGAAAAAAGGCAGCAAGTGTTAGAAGATTTCAAACAGTACTATGAAGAAAACGG
TGGAGTATTATTCCAAGAGCCTGGTGTTGAAATCGAACCGTTACCTAAAAAATATGTCTC
TGAAGATATAGTGGCAAGCGAGAATTTAACAAGAGAAAGAGTAGCTAACGTTTTTCAATT
GCCCTCAGTATTCTTAAATGCAAGATCAAATACAAATTTCGCGAAAAATGAAGAGTTAAA
CAGATTTTACTTGCAGCATACCTTATTGCCAATCGTCAAACAGTATGAAGAAGAATTTAA
TCGGAAACTACTTACTAAAACAGACAGAGAAAAAAATAGGTATTTTAAATTTAACGTTAA
ATCTTATTTAAGGGCTGATAGTGCAACACAAGCAGAAGTGTACTTTAAAGCAGTTCGTAG
TGGTTACTACACTATAAATGACATTAGAGAGTGGGAAGATTTACCACCAGTTGAAGGTGG
AGATAAGCCGCTAATAAGCGGTGATTTATACCCAATTGACACGCCACTTGAATTAAGAAA
ATCTTTGAAAGGTGGTGATAAAAATGTCAATGAAAGCTAAGTATTTTCAAATGAAAAGAA
AATCAAAAAGTAAAGGTGAAATATTTATTTATGGTGATATTGTAAGTGATAAATGGTTTG
AAAGTGATGTAACTGCTACAGATTTCAAAAATAAACTAGATGAACTAGGAGACATCAGTG
AAATAGATGTTCATATAAATTCATCTGGAGGCAGTGTATTTGAAGGGCATGCAATATACA
ATATGCTAAAAATGCATCCTGCAAAAATTAATATCTATGTCGATGCCTTAGCGGCATCAA
TTGCTAGTGTTATCGCTATGAGTGGTGACACTATTTTTATGCACAAAAATAGTTTTTTAA
TGATTCATAATTCATGGGTTATGACTGTAGGTAATGCAGAAGAATTAAGAAAGACAGCGG
ATTTACTTGAAAAAACAGATGCTGTTAGTAATTCAGCTTATTTAGATAAAGCAAAAGATT
TAGATCAAGAACACTTAAAACAGATGTTAGATGCAGAAACTTGGCTTACTGCAGAAGAAG
CCTTGTCTTTCGGCTTGATAGATGAAATTTTAGGAGCTAATGAAATAGCTGCTAGTATCT
CTAAAGAGCAATATAAGCGTTTCGAGAACGTCCCAGAAGATTTAAAGAAAGATGTAGACA
AAATCACTAAAATTGATGATGTAGATACATCTGAATTGGTTGAAACACCTAAAGAAAGTA
TGTCACTAGAAGAAAAAGAAAAAAGAGAAAAAATTAAACGCGAATGCGAAATTTTAAAAA
TGACAATGAATTATTAGGAGGAAATGAAATGCCGACATTATATGAATTAAAACAATCCTT
AGGTATGATTGGACAACAATTAAAAAATAAAAATGATGAATTGAGTCAGAAAGCAACAGA
TCCAAATATTGATATGGAAGACATCAAACAACTAGAAACAGAAAAAGCAGGTTTACAACA
AAGATTTAACATTGTTGAAAGACAAGTGCAAGACATTGAAGAGAAAGAAAAAGCGAAAGT
TAAAGATAAAGGAGAAGCTTATCAATCTTTAAGTGATAATGAGAAGATGGTTAAAGCTAA
GGCAGAGTTTTATCGTCACGCGATTTTACCAAATGAATTTGAAAAACCTTCAATGGAGGC
ACAACGTTTATTACACGCTTTACCAACAGGAAATGATTCAGGTGGAGATAAGCTCTTACC
AAAAACACTTTCTAAAGAAATTGTTTCAGAACCATTTGCTAAAAACCAATTACGTGAAAA
AGCTCGTCTAACTAACATTAAAGGTTTAGAGATTCCAAGAGTTTCATACACTTTAGACGA
TGATGATTTCATTACAGACGTAGAAACAGCAAAAGAATTAAAAGCAAAAGGTGATACAGT
CAAGTTCACTACTAATAAATTCAAAGTATTTGCTGCAATTTCAGATACTGTAATTCATGG
ATCAGATGTAGATTTAGTAAACTGGGTTGAAAACGCACTACAATCAGGATTAGCAGCTAA
AGAGCGTAAAGATGCCTTAGCAGTAAGTCCTAAATCTGGATTAGAACACATGTCATTTTA
TAATGGATCTGTTAAAGAAGTTGAGGGAGCAGACATGTATGATGCTATTATTAACGCTTT
AGCAGATTTACATGAAGATTATCGTGATAACGCAACAATTTATATGCGATATGCAGATTA
TGTCAAAATTATTAGTGTTCTTTCAAATGGAACAACAAATTTCTTTGACACACCAGCAGA
AAAAGTATTTGGCAAACCAGTAGTATTTACAGATGCAGCAGTTAAACCTATTGTGGGAGA
TTTCAATTATTTTGGAATTAACTATGATGGAACAACTTATGACACTGATAAAGATGTTAA
AAAAGGCGAATATTTGTTTGTATTAACAGCATGGTATGATCAGCAACGTACATTAGACAG
TGCATTCAGAATTGCAAAAGCAAAAGAAAATACAGGTCCATTACCCAGCTAAGCCCCAAA
AGGTTAATGTAACAGCTAAGGCTAAATCAGCTGTAATATCAGCCGAATAGGGGTGATGAA
ATGAGTTTAGAAGAAATTAAATTGTGGTTGAGAATTGACTATAATTTCGAAAATGATTTA
ATTGAAGGTCTCATTCAATCGGCTAAGTCTGAATTACTATTAAGTGGGGTTCCAGATTAT
GACAAAGATGACTTGGAATACCCGCTTTTTTGTACAGCGATTAAATATATCATTGCAAGA
GATTATGAAAGTCGTGGATACTCAAATGACCAATCTAGAAGCAAGGTGTTTAATGAAAAA
GGATTGCAAAAAATGATTTTGAAATTAAAAAAGTGGTAGGTGATTTTTAAATGGAATTTA
ATGAATTTAAAGATCGCGCATATTTTTTTCAATATGTAAATAAAGGGCCGTATCCAGATG
AAGAGGAAAAAATGAAATTGTATAGTTGCTTTTGTAAAATATATAATCCTTCTATGAAAG
ATAGAGAAATTTTAAAAGCGACTGAATCAAAGTCAGGACTAACCATAATTATGAGGTCTT
CTAAAATTGAATATCTACCACAAACAAATCACTTAGTTAAAATTGACAGTGCATTATATT
CCGATAAATTATTCAACATTGTAGAAATAAGAATTGATACACCAGATATTGGCTATAATA
CAGTGGTTTTATCAGA-AAAATGAGTGTAGAAATTAAAGGGATACCTGAAGTGTTGAATA
AATTAGAATCGGTATACGGTAAACAAGCAATGCAGGCTAAGAGTGATAAAGCTTTAAATG
AAGCATCTGAATTTTTTATAAAGGCTTTAAAGAAAGAGTTCGAGAGCTTTAAAGATACGG
GTGCCAGTATAGAAGAAATGACTAAATCTAAGCCTTATACAAAAGTTGGCAGTCAAGAAA
GGGCTGTTTTAATTGAATGGGTAGGCCCTATGAATCGCAAAAACATTATTCACTTGAATG
AACATGGTTATACAAGAGATGGAAAAAAATATACACCAAGAGGTTTTGGAGTTATTGCAA
AAACATTAGCTGCTAGCGAACGTAAGTATAGAGAAATTATAAAAAAGGAGTTGGCCAGAT
AAATGAATATATTAAACACCATAAAAGGAATTTTATTATCTGATGCAGAGCTCAAAACAC
ATATAAATTCTAGAATATACTATTACAAAGTCACTGAAAACGCTGAAACTTCCAAACCCT
TTGTTGTTATTACACCTGTTTATGATTTGCCTTCAGACTTTATGTCTGATAAATATCTCA
GTGAAGAATACTTAATTCAAATAGATGTAGAATCTTCAAATAATCAGAAAACAATTGATA
TAACAAAACGAATAAGATACCTGTTATATCAACAAAATTTAATTCAAGCATCTAGTCAGT
TAGATGCTTATTTTGAAGAAACTAAACGTTATGTGATGTCGAGACGATATCAAGGCATAC
CCAAAAATATATATTATAAAAATCAGCGCATCGAATAGGTGTGCTTTTTAATTTTTAAGG
AGGAAATAAGCAATGGCAGAAGGACAAGGTTCTTATAAAGTAGGTTTTAAAAGATTATAC
GTTGGAGTTTTTAACCCAGAAGCAACAAAAGTAGTTAAACGCATGACATGGGAAGATGAA
AAAGGTGGTACAGTTGACCTAAATATCACAGGTTTAGCACCAGATTTAGTAGATATGTTT
GCATCTAACAAACGTGTATGGATGAAAAAACAAGGTACTAATGAAGTTAAGTCTGACATG
AGTATTTTCAATATTCCAAGTGATGATTTAAACACAGTTATTGGACGTACTAAAGATAAA
AATGGTACATCTTGGGTAGGAGAGAATACAAGAGCACCGTATGTAACAGTAATTGGCGAA
TCGGAAGATGGTTTAACAGGTCAGCCGGTATATGTAGCCTTACTTAAAGGTACTTTTAGT
TTAGATTCAATTGAATTTAAAACACGAGGTGAAAAAGCAGAAGCCCCAGAACCTACAAAA
TTAACAGGTGACTGGATGAATAGAAAAGTTGATGTTGATGGAACGTCACAAGGTATTGTA
TACGGTTATCATGAAGGTAAAGAAGGAGAAGCAGAATTCTTCAAAAAAGTATTCGTTGGA
TACACGGACAGTGAAGATCATTCAGAGGATTCTGCAGGTTCGTTACCCAGCTAATCCCCA
AAATGTTGAAGTAGCAGTTAATTCAAAATCTGCAACAGTTTCAGCAGAATAGGGGCTTTC
AAAATAAATCAAAGGAGAATAATTTATGACTAAAACTTTAAAGGTTTATAAAGGAGACGA
CGTCGTAGCTTCTGAACAAGGTGAAGGCAAAGTGTCAGTAACTTTATCTAATTTAGAAGC
GGATACAACTTATCCAAAAGGTACTTACCAAGTGGCATGGGAAGAAAATGGTAAAGAATC
TAGTAAAGTTGATGTACCTCAATTCAAAACCAATCCAATTCTAGTCTCAGGCGTATCATT
TACACCAGAAACTAAATCAATTATGGTAAATACCGATGACAATGTTGAGCCAAACATTGC
ACCAAGCACAGCAACGAATAAAATATTGAAATATACAAGTGAACATCCAGAATTTGTTAC
TGTAGATGAAAATACAGGAGCAATTCACGGTGTAGCTGAAGGTACTTCAGTAATCACTGC
TATGTCTACTGATGGAAGCGATAAGTCAGGACAAATTTCAGTGACAGTAACAAACGGATA
GGGATTTAAGGCGCAGTATATCTGCGTCTTTTTTATTTGAATAAAAGGAGCTAATACAAT
GATTAAATTTGAAATTAAAGATCGTAAAACAGGAAAAACAGAGAGCTATACAAAAGAAGA
TGTAACAATGGGCGAAGCAGAAAAATGCTATGAGTATTTAGAATTAGTAAATCAAGAGAA
TAAAAAAGAAGCACCTAACGCAACAAAAATGAGACAAAAAGAGCGACAGTTATTAGTAGA
TTTATTTAAAGATGAAGGATTGACTGAAGAAGATGTTCTGAACAAGATGAGTACTAAAAC
TTATACAAAAGCCTTACAAGATATATTTCGAGAAATCAATGGTGAAGATGAAGAAGATTC
AGAAACTGAACCAGAAGAGATGGGAAAGACAGAAGAATAATCTCAATAAAAGACATTTTA
TCGAACATTAAGAAAATACAACGTTTCTGTATGGAGCAGTATGGGTGGACATTAACTGAA
GTCAGAAAACAGCCGTATGTAAAACTTTTAGAAATACTTAATGAAGAGAATAAAGAAGAG
ACTGAAGAAAAACAAAGTGAACAAAAAGTCATTACAGGTACGGATTTAAGAAAACTTTTT
GGAAGCTAGAAAGGAGGTTAATATGAATGAAAAAGTAGAAGGCATGACCTTGGAGCTGAA
ATTAGACCATTTAGGTGTCCAAGAAGGCATGAAAGGTTTAAAGCGACAATTAGGTGTTGT
TAATAGTGAAATGAAAGCTAATCTGTCAGCATTTGATAAGTCTGAAAAATCAATGGAAAA
ATATCAGGCGAGAATTAAGGGGTTAAATGATAGGCTTAAAGTTCAAAAAAAGATGTATTC
TCAAGTAGAAGATGAGCTTAAACAAGTTAACGCTAATTACCAAAAAGCTAAATCCAGTGT
AAAAGATGTTGAGAAAGCATATTTAAAGTTAGTAGAAGCCAATAAAAAAGAAAAATTAGC
TCTTGATAAATCTAAAGAAGCCTTAAAATCATCGAATACAGAACTTAAAAAAGCTGAAAA
TCAATATAAACGTACAAATCAACGTAAACAAGATGCGTATCAAAAACTTAAACAGTTGAG
AGATGCAGAACAAAAGCTTAAGAATAGTAACCAAGCTACTACTGCACAACTAAAAAGAGC
AAGTGACGCAGTACAGAAGCAGTCCGCTAAGCATAAAGCACTTGTTGAACAATATAAACA
AGAAGGCAATCAAGTTCAAAAACTAAAAGTGCAAAATGACAATCTTTCAAAATCAAATGA
TAAAATTGAAAGTTCTTACGCTAAAACTAATACTAAATTAAAGCAAACAGAAAAAGAATT
TAATGATTTAAACAATACTATTAAGAATCATAGCGCTAATGTCGCAAAAGCTGAAACAGC
TGTTAATAAAGAAAAAGCTGCTTTAAATAATTTGGAGCGTTCAATAGATAAAGCTTCATC
CGAAATGAAGACTTTTAACAAAGAACAAATGATAGCTCAAAGTCATTTCGGTAAACTTGC
AAGTCAAGCGGATGTCATGTCAAAGAAATTTAGTTCTATTGGAGACAAA-ATGACTTCCC
TGGGACGTACAATGACGATGGGCGTATCTACACCGATTACTTTAGGTTTAGGTGCAGCAT
TAAAAACGAGTGCAGACTTTGAAGGGCAAATGTCTCGAGTTGGAGCGATTGCACAAGCAA
GCAGTAAAGACTTAAAAAGCATGTCTAATCAAGCGGTTGACTTAGGAGCTAAAACAAGTA
AAAGTGCTAACGAAGTTGCTAAAGGTATGGAAGAATTGGCAGCTTTAGGCTTTAATGCCA
AACAAACAATGGAGGCTATGCCAGGTGTTATCAGCGCAGCAGAAGCAAGTGGTGCAGAAA
TGGCTACAACTGCAACTGTAATGGCTTCAGCGATTAACTCTTTCGGTTTAAAAGCATCTG
ATGCAAATCATGTTGCTGATTTACTTGCGAGATCAGCAAATGATAGTGCTGCAGATATTC
AATATATGGGAGATGCATTAAAATATGCAGGTACTCCAGCAAAAGCATTAGGAGTTTCAA
TAGAGGACACTTCTGCAGCAATTGAAGTTTTATCTAACTCAGGTTTAGAGGGGTCTCAAG
CAGGTACTGAATTAAGAGCTTCGTTTATTAGGCTAGCTAATCCAAGTAAAAGTACAGCTA
AGGAAATGAAAAAATTAGGTATTCATTTGTCTGATGCTAAAGGTGAGTTTGTTGGAATGG
GCGAATTGATTAGACAGTTCCAAGATAACATGAAAGGCATGACGAGAGAACAAAAATTAG
CAACAGTGGCTACAATAGTTGGCACTGAAGCAGCAAGTGGATTTTTAGCCTTGATTGAAG
CGGGTCCAGATAAAATTAATAGCTATAGCAAATCATTGAAGAACTCTAATGGTGAAAGTA
AAAAAGCAGCTGATTTGATGAAAGATAACCTCAAAGGTGCTCTGGAACAATTAGGTGGCG
CTTTTGAATCGTTAGCAATTGAAGTTGGTAAAGATTTAACGCCTATGATTAGAGCAGGTG
CGGAAGGATTAACAAAATTAGTTGATGGATTTACACATCTTCCTGGTTGGGTTAGAAAGG
CTTCGGTAGGCTTAGCAATTTTTGGTGCATCTATTGGTCCTGCTGTTCTTGCTGGTGGCT
TATTAATACGTGCAGTTGGGAGCGCGGCTAAAGGCTATGCATCATTAAATAGACGCATTG
CTGAAAATACAATTCTTTCTAATACCAATTCAAAAGCAATGAAATCTTTAGGTCTTCAAA
CATTATTTCTTGGTTCTACAACAGGAAAAACGTCAAAAGGCTTTAAAGGATTAGCCGGAG
CTATGTTGTTTAATTTAAAACCTATAAATGTTTTGAAAAATTCTGCAAAGCTAGCAATTT
TACCGTTCAAACTTTTGAAAAACGGTTTAGGATTAGCCGCAAAATCCTTATTTGCAGTAA
GTGGAGGCGCAAGATTTGCTGGTGTAGCCTTAAAGTTTTTAACAGGACCTATAGGTGCTA
CAATAACTGCTATTACAATTGCATATAAAGTTTTTAAAACCGCATATGATCGTGTGGAAT
GGTTCAGAAACGGTATTAACGGTTTAGGAGAAACTATAAAGTTTTTTGGTGGCAAAATTA
TTGGCGGTGCTGTTAGGAAGCTAGGAGAGTTTAAAAATTATCTTGGAAGTATAGGCAAAA
GCTTCAAAGAAAAGTTTTCAAAGGATATGAAAGATGGTTATAAATCTTTGAGTGACGATG
ACCTTCTGAAAGTAGGAGTCAACAAGTTTAAAGGATTTATGCAAACCATGGGCACAGCTT
CTAAAAAAGCATCTGATACTGTAAAAGTGTTGGGGAAAGGTGTTTCAAAAGAAACAGAAA
AAGCTTTAGAAAAATACGTACACTATTCTGAAGAGAACAACAGAATCATGGAAAAAGTAC
GTTTAAACTCGGGTCAAATAACAGAAGACAAAGCAAAAAAACTTTTGAAAATTGAAGCGG
ATTTATCTAATAACCTTATAGCTGAAATAGAAAAAAGAAATAAAAAGGAACTCGAAAAAA
CTCAAGAACTTATTGATAAGTATAGTGCATTCGATGAACAAGAAAAGCAAAACATTTTAA
CTAGAACTAAAGAAAAAAATGACTTGCGAATTAAAAAAGAGCAAGAACTCAATCAGAAAA
TCAAAGAATTGAAAGAAAAAGCTTTAAGTGATGGTCAGATTTCAGAAAATGAAAGAAAAG
AAATTGAAAAGCTTGAAAATCAAAGACGTGACATCACTGTTAAAGAATTGAGTAAGACTG
AAAAAGAGCAAGAGCGTATTTTAGTAAGAATGCAAAGAAACAGAAATGCTTATTCAATAG
ACGAAGCGAGCAAAGCAATTAAAGAAGCAGAAAAAGCAAGAAAAGCAAGAAAAAAAGAAG
TGGATAAGCAGTATGAAGATGATGTCATTGCTATAAAAAATAACGTCAACCTTTCTAAGT
CTGAAAAAGATAAATTGTTAGCTATTGCTGATCAAAGACATAAGGATGAAGTAAGAAAGG
CAAAATCTAAAAAAGATGCTGTAGTAGACGTTGTTAAAAAGCAAAATAAAGATATTGATA
AAGAAATGGATTTATCCAGTGGACGTGTATATAAAAATACTGAAAAGTGGTGGAATGGTC
TTAAAAGTTGGTGGTCTAACTTTAGAGAAGACCAAAAGAAGAAAAGTGATAAATACGCTA
AAGAACAAGAAGAAACAGCTCGTAGAAACAGAGAAAATATAAAGAAATGGTTTGGAAATG
CTTGGGACGGCGTAAAAACTAAAACTGGTGAAGCCTTTAGTAAAATGGGCAGAAATGCTA
ATCATTTTGGCGGCGAAATGAAAAAAATGTGGAGTGGAATCAAAGGAATTCCAAGCAAAT
TAAGTTCAAGTTGGAGCTCAGCCAAAAGTTCTGTAGGATATCACACTAAGGCTATAGCTA
ATAGTACTGGTAAATGGTTTGGAAAAGCTTGGCAATCTGTTAAATCGACTACAGGAAGTA
TTTACAATCAAACTAAGCAAAAGTATTCAGATGCCTCAGATAAAGCTTGGGCGCATTCAA
AATCTATTTGGAGAGGCACATCAAAATGGTTTAGCAACGCATATAAAAGTGCAAAGGGTT
GGCTAACAGATATGGCTAATAAATCGCGCTCGAAATGGGATAATATTTCTAGTACAGCAT
GGTCGAATGCAAAATCCGTTTGGAAAGGAACATCGAAATGGTTTAGTAACTCATACAAAT
CTTTAAAAGGTTGGACTGGGGATATGTATTCAAGAGCCCACGATCGTTTTGATGCAATTT
CAAGTTCGGCATGGTCTAACGCTAAATCAGTATTTAATGGTTTTAGAAAATGGCTATCAA
AAACATATGATTGGATTAGAGATATTGGTAAAGACATGGGAAGAGCTGCGGCTGATTTAG
GTAAAAATGTTGCTAATAAAGCTATTGGCGGTTTGAATAGCATGATTGGCGGTATTAATA
AAATATCTAAAGCCATTACTGATAAAAATCTCATCAAGCCAATACCTACATTGTCTACTG
GTACTTTAGCAGGAAAGGGTGTAGCTACCGATAATTCGGGAGCATTAACGCAACCGACAT
TTGCTGTATTAAATGATAGAGGTTCTGGAAACGCCCCAGGCGGTGGAGTTCAAGAAGTAA
TTCACAGGGCTGACGGAACATTCCATGCACCCCAAGGACGAGATGTGGTTGTTCCACTAG
GAGTTGGAGATAGTGTAATAAATGCCAATGACACTCTGAAGTTACAGCGGATGGGTGTTT
TGCCAAAATTCCATGGTGGTACGAAAAAGAAAAAATGGATGGAACAAGTTACTGAAAATC
TTGGTAAAAAAGCAGGGGACTTCGGTTCTAAAGCTAAAAACACAGCTCATAATATCAAAA
AAGGTGCAGAAGAAATGGTTGAAGCCGCAGGCGATAAAATCAAAGATGGTGCATCTTGGT
TAGGCGATAAAATCGGCGATGTGTGGGATTATGTGCAACATCCAGGGAAACTAGTAAATA
AAGTAATGTCAGGTTTAAATATTAATTTTGGAGGCGGAGCTAACGCTACAGTAAAAATTG
CTAAAGGCGCGTACTCATTGCTCAAAAAGAAATTAGTAGACAAAGTAAAATCGTGGTTTG
AAGATTTTGGTGGCGGAGGCGATGGAAGCTATCTATTTGACCATCCAATTTGGCAAAGGT
TTGGGAGTTACACAGGTGGACTTAACTTTAATGGCGGTCGTCACTATGGTATCGACTTTG
GTATGCCTACAGGAACGAACATTTATGCTGTTAAAGGCGGTATAGCTGATAAAGTATGGA
CTGATTACGGTGGCGGTAATTCTATACAAATTAAGACCGGTGCTAACGAATGGAACTGGT
ATATGCATTTATCTAAGCAATTAGTAAGACAAGGCCAACGTATTAAAGCTGGTCAACTGA
TAGGGAAATCAGGTGCTACAGGTAATTTCGTTAGAGGAGCACACTTACATTTCCAATTGA
TGCAAGGGTCGCATCCAGGGAATGATACAGCTAAAGATCCAGAAAAATGGTTGAAGTCAC
TTAAAGGTAGTGGCGTTCGAAGTGGTTCAGGTGTTAATAAGGCTGCATCTGCTTGGGCAG
GCGATATACGTCGTGCAGCAAAACGAATGGGGGTTAATGTTACTTCGGGTGACGTAGGAA
ATATCATTAGCTTAATTCAACACGAATCAGGAGGAAATGCAGGTATAACTCAATCTAGTT
CGCTTAGAGACATCAACGTTTTACAGGGCAATCCAGCAAAAGGATTGCTTCAATATATCC
CACAAACATTTAGACATTATGCTGTTAGAGGTCACAACAATATATATAGTGGTTACGATC
AGTTATTAGCGTTCTTTAACAACAGATATTGGCGCTCACAGTTTAACCCAAGAGGTGGTT
GGTCTCCAAGTGGTCCAAGAAGATACGCGAATGGTGGTTTGATTACAAAGCATCAACTTG
CTGAAGTGGGTGAAGGAGATAAACAGGAGATGGTTATCCCTTTAACTAGACGTAAACGAG
CAATTCAATTAACTGAACAGGTTATGCGCATCATCGGTATGGATGGCAAGCCAAATAACA
TCACTGTAAATAATGATACTTCTACAGTTGAAAAATTGTTGAAACAAATTGTTATGTTAA
GTGATAAAGGAAATAAATTAACAGATGCATTGATTCAAACTGTTTCTTCTCAGGAAAATA
ACTTAGGTTCTAATGATGCAATTAGAGGTTTAGAAAAAATATTGTCAAAACAAAGTGGGC
ATAGAGCAAATGCAAATAATTATATGGGAGGTTTGACTAATTAATGCAATCTTTTGTAAA
AATCATAGATGGTTACAAGGAAGAAGTAATAACAGATTTTAATCAGCTTATATTTTTAGA
TGCAAGGGCTGAAAGTCCAAACACCAATGATAACAGTGTAACTATTAACGGAGTAGATGG
TATTTTACCGGGCGCAATTAGTTTTGCGCCTTTTTCATTAGTATTAAGGTTTGGCTATGA
TGGTATAGATGTTATAGATTTAAATTTATTTGAGCATTGGTTTAGATCTGTATTTAATCG
TAGACATCCTTATTATGTTATTACTTCTCAAATGCCTGGTGTTAAATATGCAGTGAATAC
AGCTAATGTTACATCTAATTTAAAAGATGGATCTTCAACTGAAATTGAAGTAAGTTTAAA
TGTTTTTAAAGGATATTCTGAATCAGTTAATTGGACTGACAGCGAGTTCTTATTCGACTC
TAATTGGATGTTTGAAAATGGAATTCCTCTTGATTTCACACCTAAATATACGCATACATC
AAATCAATTTACTATTTGGAACGGTTCTACTGATACGATAAATCCACGATTCAAGCACGA
TTTGAAAATATTAATTAATTTAAATGCGAGTGGAGGATTTGAACTGGTTAACTATACAAC
AGGTGATATTTTTAAGTACAACAAAAGTATAGATAAAAACACTGATTTTGTTTTAGATGG
TGTGTATGCATATCGAGATATAAATAGAGTGGGAATTGATACAAATAGGGGCATTATAAC
ATTAGCGCCAGGTAAAAATGAATTTAAGATTAAAGGAGACGTCAGTGATATTAA-AACTA
CATTTAAGTTTCCTTTTATTTATAGGTAGGTGATTTAATGGATTATCATGATCATTTATC
AGTAATGGATTTTAATGAATTGATTTGTGAAAATTTACTAGATGTAGATTACGGTTCTTT
TAAAGAATATTATGAACTAAATGAAGCTAGGTACATCACCTTTACAGTTTATAGAACTAC
TCACAATAGTTTTGTTTTTGATTTATTGATTTGTGAAA-ACTTCATAATTTATCATGGTG
AAAAATACACAATTAAGCAGACAGCGCCAAAGGTTGAAGGTGATAAAGTTTTTATTGAAG
TTACGGCATATCACATAATGTATGAATTTCAAAATCACTCAGTGGAATCAAATAAGCTTG
ATGACGACAGTAGCGAAACTGGTAAAACGCCAGAATACTCTTTAGATGAGTACTTAAGAT
ATGGATTTGCAAATCAAAAAACGTCAGTCAAGATGACCTATAAAATAATTGGAGATTTTA
AAAGAAAAATACCAATTGATGAATTAGGTAATAAAAATGGCTTAGAATATTGTAAAGAAG
CAGTAGATTTGTTTGGTTGTATTATTTATCCAAATGATACGGAGATATGTTTTTATTCTC
CTGAAACATTTTATCAAAGAAGCGAGAAAGTGATTCGATATCAATATAATACTGATACTG
TATCTGCAACTGTCAGTACATTGGAATTAAGAACAGCTATAAAAGTTTTTGGAAAAAAGT
ATACAGCTGAGGAAAAGAAAAATTATAATCCTATTAGAACAACTGACATTAAATATTCAA
ATGGTTTTATAAAAGAAGGTACTTATCGTACCGCAACAATTGGGTCTAAAGCTACTATTA
ACTTTGATTGCAAGTATGGTAATGAAACAGTTAGATTTACAATAAAAAAGGGCTCTCAAG
GTGGAATATATAAGTTGATTTTAGACGGCAAGCAAATTAAGCAAATTTCTTGTTTTGCTA
AGTCGGTTCAGTCTGAAACAATAGATTTAATAAAAAATATTGATAAAGGCAAGCACGTTT
TAGAATTGATATTTTTAGGAGAAGACCCCAAAAATAGAATTGATATATCTTCAAATAAAA
AAGCTAAGCCTTGTATGTATGTTGGAACTGAAAAATCAACAGTCTTAAATTTAATTGCTG
ACAACTCAGGTCGCAATCAATACAAAGCAATTGTTGACTACGTCGCAGATAGTGCAAAGC
AGTTTGGGATTCGATATGCTAATACGCAAACAAATGAAGATATCGAAACACAGGATAAGC
TGTTAGAATTTGCAAAAAAGCAAATAAATGATACTCCTAAGACTGAATTAGATGTTAATT
ATATAGGTTATGAAAAAATAGAGCCAAGAGATAGCGTATTCTTTGTTCATGAATTAATGG
GATATAACACTGAATTAAAGGTTGTTAAACTTGATAGGTCACATCCATTTGTAAACGCAA
TAGATGAAGTGTCTTTCAGCAATGAAATAAAGGATATGGTACAAATTCAACAAGCGCTTA
ACAGACGAGTTATTGCACAAGATAATAGATATAACTATCAAGCAAATCGTATAAATCATT
TATACACTAGTACTTTGAATTCTCCTTTCGAGACAATGGATATAGGGAGTGTATTAATAT
AATGGCAACAGAAGAAGTTAAAATCAAAGCGCTACTTGAAAACGATAAACAGTACTTTCC
AGCTACACATTGGAAAGCTATAAATGGGATACCTTATGCAGGCAGTAGTGATATTGATGG
ATTGCCTCAAGACGGTATCATTTCGGTAGATGATAAAAATAAATTAGATAATTTAAAAAT
AGGCGAAGCAGGAATTATTCAAAATAGCATTGTACAGAAATCCCCAAACGGTAAATTGTG
GAAAATAACAGTTGACGATAGTGGGAAACTTGGTACAGTGCTATTTTATTAGAAAGGAAG
GTGCATTATGGAAAATTTGTATTTAATAAAGGATTTGGGAGCTTTAGCAGGTCGAGATTA
TAGAGCTAAGGAAATACAAAACTTACAAAGAATAGAGCAATTTGCGCTTGGCTTGACAAC
AGAGTTTAAGTTGCATCAGAAAGCTAAAACAATTCAACACTTCGCTGAGCAAATTTATTA
TAATGGTAGATCGCAAGCAGCAGTAAACAAATCTTTACAAAGTCAAATTAACGCACTTGT
TGTGGCACCACGTAATAACAGTGCTAATGAGATTGTTCAAGCTCGAGTTAATGTAAACGG
CGAAACCTTTGACACATTAAAAGAACATTTAGACGATTGGGAAACCAAAACTCAAATTAA
TAAAGAGGAAACTATAAGAGAATTAAATAAGACCAAACAAGAAATTCTTGATATCGAGTA
TCGTTTTGAACCTGATAAGCAAGAATTTTTATTTGTGACAGAACTTGCACCTCTTACAAA
TGCAGTAATGCAATCCTTCTGGTTTGATAATAGAACAGGCATAGTATACATGACACAAGC
TAGAAATAATGGCTATATGCTAAGTCGTCTAAGACCTAATGGTCAATTTATAGACAGCTC
ATTGATTGTAGGTGGGGGTCATGGTACACATAACGGTTATAGATATATTGATGATGAGTT
ATGGATTTATAGTTTTATCTTAAATGGTAATAATGAGAATACATTAGTTCGTTTCAAGTA
TACGCCTAATGTGGAAATTAGCTATGGCAAGTATGGTATGCAAGATGTATTTACAGGACA
CCCAGAAAAACCCTACATCACCCCTGTCATAAATGAAAAAGAAAATAAAATTCTATACAG
AATTGAGAGACCTAGAAGTCAGTGGGAACTTGAAAACTCAATGAATTATATAGAGATAAG
AAGTTTAGACGATGTTGATAAAAATATTGATAAAGTTTTGCATAAAATCAGTATCCCTAT
GAGACTAACAAACGAAACCCAACCAATGCAGGGTGTGACTTTTGATGAAAAATACTTGTA
TTGGTATACAGGAGACAGTAATCCAAATAATAGAAACTATTTAACGGCTTTCGATTTAGA
AACAGGAGAAGAAGCGTATCAGGTTAATGCTGACTATGGTGGAACACTAGATTCATTTCC
TGGCGAATTTGCGGAAGCAGAAGGTTTGCAAATATACTATGACAAAGATAGTGGTAAAAA
AGCTTTGATGCTAGGTGTTACTGTCGGTGGTGATGGAAATAGAACACATCGTATTTTCAT
GATTGGGCAAAGAGGTATTTTAGAAATACTTCACTCAAGAGGCGTTCCTTTTATCATGAG
TGACACAGGTGGTAGAGTTAAACCTTTACCAATGAGGCCTGATAAACTTAAGAATCTTGG
GATGTTAACAGAGCCAGGTCTTTACTATTTATACACTGATCATACAGTTCAAATCGATGA
TTTCCCATTACCAAGAGAATGGCGTGATGCAGGTTGGTTCTTGGAAGTTAAGCCACCACA
AACTGGCGGTGATGTAATTCAGATATTGACGCGTAATAGTTATGCAAGGAATATGATGAC
TTTTGAAAGGGTGCTTTCTGGAAGAACTGGAGACATTTCGGACTGGAATTATGTGCCTAA
AAATAGTGGTAAATGGGAGAGAGTACCTTCATTCATCACAAAAATGTCAGATATTAACAT
AGTAGGCATGTCGTTTTATTTAACTACGGATGATACAAAACGTTTTACAGATTTTCCAAC
TGAACGTAAAGGGGTAGCTGGTTGGAACTTATATGTAGAAGCTTCAAACACAGGTGGCTT
TGTTCATAGGCTAGTTCGTAATAGTGTTACAGCATCTGCTGAGATACTATTGAAAAATTA
TGATAGTAAAACAAGTTCAGGGCCATGGACTTTACACGAAGGGAGAATTATAAGTTAATG
AGTAATTTAGAGAAATCTGTAGCTATAAATTTAGAAAACACAGCGCATTATGAAAATATT
TCAAATCTAGATATAACTTTTAGAACAGGAGAGAGTGATTCTTCTGTTCTTCTTTTTAAT
ATCACTAAAAATAATCAACCGTTATTATTGAGTGAAGAAAATATCAAAGCACGAATAGCG
ATTCGAGGTAAAGGAGTCATGGTAGTTGCTCCACTAGAAATATTAGATCCATTTAAAGGT
ATTTTAAAATTTCAATTACCTAATGATGTAATTAAACGAGATGGAAGTTATCAAGCTCAA
GTTTCGGTTGCAGAATTAGATAATTCAGACGTGGTAGTTGTCGAGAGAACTATCACATTT
AACGTTGAAAAAAGTTTGTTTAGCATGATTCCATCTGAAACAAAATTACACTATATTGTT
GAATTTCAGGAATTAGAAAAAACTATTATGGATCGTGCGAAAGCAATGGACGAGGCTATA
AAAAATGGTGAAGATTATGCGAGTCTGATTGAAAAAGCTAAAGAAAAAGGTCTATCAGAT
ATTCAAATAGCAAAATCTTCAAGTATAGATGAATTAAAGCAACTTGCTAATAGCCATATA
TCTGATTTGGAAAATAAAGCGCAAGCATATTCAAGAACATTCGATGAGCAAAAGCGATAT
ATGGATGAGAAACATGAAGCCTTCAAGCAGTCAGTGAATAGTGGTGGTTTAGTCACAAGT
GGTTCTACTTCAAATTGGCAAAAAGCTAAGATTACTAAAGATGATGGTAAGATAATGCAG
ATTACTGGATTTGATTTTAATAATCCAGAACAAAGAATAGGTGATTCAACCCAATTTATT
TATGTTTCGCAAGCTATAAATTATCCAAGAGGTGTTAGTACTAACGGTACTGTCGAATAT
TTAGTAGTAACTTCAGATTACAAGCGTATGACTTATCGACCGAACGGTACAAATAAAGTG
TTTGTTAAA-AGAAAAGAAGCGGGTTCATGGTCTGAATGGTCAGAATTAGCTATTAATGA
TTACAATACACCTTTTGAAACTGTTCAAAGTGCCCAATCAAAAGCTAATATGGCCGAAAG
TAACGCTAAATTATACGCAGATGACAAGTTTAATAAAAGGTATTCGGTTATTTTTGATGG
AACAGCAAATGGTGTGGGCTCTACATTGTACTTAAATGAGAGTTTAGACCAATTTATTTT
ATTAATTTTTTATGGGACTTTTCCAGGTGGTGACTTTACAGAGTTTGGCAGTCCTTTTGG
AGGAGGAAAGATTTCATTGAATCCCTCAAATCTTCCAGATGGTGATGGAAATGGTGGAGG
TGTTTATGAGTTTGGATTAACTAAATCTAGTAGTACATCTTTAACTATATCAAACGATGT
CTATTTCGACTTAGGAAGTCAAAGAGGCTCTGGTGCGAACGCAAATAGAGGGACAATTAA
CAAAATTATAGGAGTGAGAAAATAATGCAAATATTAGTTAACAAGCGTAATGAGATAATT
TCATACGCTATCATTGGTGGCTTTGAAGAAGGTATTGATATTGAAAATTTACCAGAAAAT
TTCTCTCAAGTTTTTAGACCTAAAGCCTTTAAATATTCAAATGGGGAAATAGTTTTTAAC
GAAGATTATTCAGAAGAAAAAGATGACTTGCATCAACAGATTGACAGTGAAGAACAAAAC
ACAGTCGCTTCTGATGACATCTTACGAAAAATGGTTGCTAGTATGCAGAAACAAGTTGTT
CAAAGTACAAAGTTATCGATGCAAGTTAATAAGCAAAATGCACTAATGGCAAAACAACTT
GTGACACTTAATAAAAAATTAGAAGAGGTTAAAGGAGAGACTGAAAATGCTTAAATTAAT
TTCACCAACATTCGAAGATATTAAAACATGGTATCAATTGAAAGAATATAGTAAAGAAGA
TATAGCGTGGTATGTAGATATGGAAGTTATAGATAAAGAGGAATATGCAATTATTACAGG
AGAAAAGTATCCAGAAAATCTAGAGTCATAGGTTATAATCTTATGGCTTTTTAATTTGAA
TAAAGTGGGTGGTGTAATGTTTGGATTTACCAAACGACACGAACAAGATTGGCGTTTAAC
GCGATTAGAAGAAAATGATAAGACTATGTTTGAAAAATTCGACAGAATAGAAGACAGTCT
GAGAACGCAAGAAAAAATTTATGACAAGTTAGATAGAAATTTCGAAGAACTAAGGCGTGA
CAAAGAAGAAGATGAAAAAAATAAAGAGAAAAATGCTAAAAATATTAGAGACATCAAGAT
GTGGATTCTAGGATTAATAGGGACGATTCTAAGTACATTTGTTATAGCCTTGTTAAAAAC
TATTTTTGGCATTTAAAGGAGGTGATTACCATGCTTAAGGGAATTTTAGGATATAGCTTT
TGGTCGTGTTTCTGGTTTAGTAAGTGTAAGTAATAGTTAAGAGTCAGTGCTTCGGCACTG
GCTTTTTATTTTGGATAAAAGGAGCAAACAAATGGATGCAAAAGTAATAACAAGATACAT
CGTATTGATCTTAGCATTAGTAAATCAATTCTTAGCGAACAAAGGTATTAGCCCGATTCC
AGTAGACGATGAGACTATATCATCAATAATACTTACTGTTGTTGCTTTATATACTACGTA
TAAAGACAATCCAACATCTCAAGAAGGTAAATGGGCAAATCAAAAGCTAAAGAAATATAA
AGCTGAAAACAAGTATAGAAAAGCAACAGGGCAAGCGCCAATTAAAGAAGTAATGACACC
TACGAATATGAACGACACAAATGATTTAGGGTAGGTGTTGACCAATGTTGATAACAAAAA
ACCAAGCAGAAAAATGGTTTGATAATTCATTAGGGAAGCAGTTCAATCCTGATTTGTTTT
ATGGATTTCAGTGTTACGATTACGCAAATATGTTTTTTATGATAGCAACAGGCGAAAGGT
TACAAGGTTTATACGCTTATAATATTCCATTTGATAATAAAGCAAGGATTGAAAAATACG
GGCAAATAATTAAAAACTATGATAGCTTTTTACCGCAAAAGTTGGACATTGTCGTTTTCC
CGTCAAAGTATGGTGGCGGAGCTGGACATGTTGAAATTGTTGAGAGCGCTAATCTAAACA
CTTTCACATCGTTTGGCCAAAATTGGAATGGTAAAGGTTGGACAAATGGCGTTGCGCAAC
CTGGTTGGGGTCCCGAAACCGTTACAAGACATGTTCATTATTACGATGACCCAATGTATT
TTATTAGATTAAATTTCCCAGATAAAGTAAGTGTTGGAGATAAAGCTAAAAGCGTTATTA
AGCAAGCAACTGCCAAAAAGCAAGCAGTAATTAAACCTAAAAAAATTATGCTTGTAGCCG
GTCATGGTTATAACGATCCTGGAGCAGTCGGAAACGGAACAAATGAACGTGATTTTATCC
GTAAATATATAACACCAAATATCGCTAAGTATTTAAGACATGCAGGTCACGAAGTTGCAT
TATATGGTGGCTCAAGTCAATCACAAGATATGTATCAAGATACTGCTTACGGTGTTAATG
TAGGAAATAATAAAGATTATGGCTTATATTGGGTTAAATCACAGGGGTATGACATTGTTC
TAGAGATTCATTTAGACGCAGCAGGAGAAAGTGCAAGTGGTGGGCATGTTATTATTTCAA
GTCAATTCAATGCAGATACTATTGATAAAAGTATACAAGATGTTATTAAAAATAACTTAG
GACAAATAAGAGGTGTAACACCTCGTAATGATTTACTGAACGTTAATGTATCAGCAGAAA
TAAATATCAATTATCGTTTATCTGAATTAGGTTTTATTACTAATAAAAAAGATATGGATT
GGATTAAGAAGAATTATGACTTGTATTCTAAATTAATAGCTGGTGCGATTCATGGTAAGC
CTATAGGTGGTTTGGTAGCTGGTAATGTTAAAACATCAGCTAAAAACCAAAAAAATCCAC
CAGTGCCAGCAGGTTATACACTTGATAAGAATAATGTGCCTTATAAAAAAGAGGCTGGTA
ATTACACAGTTGCCAATGTTAAAGGTAATAACGTAAGGGACGGCTATTCAACTAATTCAA
GAATTACTGGTGTATTACCTAATAACGCAACAATCAAATATGACGGCGCATATTGTATCA
ATGGCTATAGATGGATTACTTATATCGCTAATAGTGGACAACGTCGTTATATCGCGACAG
GAGAGGTAGATAAAGCAGGTAATAGGATAAGTAGTTTTGGTAAGTTTAGCGCAGTTTGAT
AATTGTATATGATGAATCTTAGGCAGGTACTTCGGTATTTGCCTATTATTTAAAATTAAT
AAACAGTTAATTTTTACATAAATATATTAAATTTTAAAAAAACAAACGTTTTTAGTATAT
AAATTATTTTGTGTTCGTATTGTGTGCTATGATTAAAAAGTTGTTATGGTCAACTATATC
GTGGTTTTATGTTTATTATCAATCAAAATATAAATTATTTATAATTTGTTTGGTAATGAA
CGGGTTTTT-TCGAAATAATAGTAAAAAAACACATTTATAGATATTTTAAACTCGGTAAA
TCTTTTAATAAATATTTAATTTTATTAAAAGTTAAAAAGGTTTAATATAAAAATGTAATA
AAATTTATAAAGAAAGGAAATGATTTTTATGGTCAAAAAAAGACTATTAGCTGCAACATT
GTCGTTAGGAATAATCACTCCTATTGCTACTTCGTTTCATGAATCTAAAGCTGATAACAA
TATTGAGAATATCGGTGATGGCGCTGAGGTAGTCAAAAGAACAGAAGATACAAGTAGCGA
TAAGTGGGGGGTCACACAAAATATTCAGTTTGATTTTGTTAAAGATAAAAAGTATAACAA
AGACGCTTTGATTTTAAAAATGCAAGGTTTTATCAATTCAAAGACTACTTATTACAATTA
CAAAAACACAGATCATATAAAAGCAATGAGGTGGCCTTTCCAATACAATATTGGTCTCAA
AACAAATGACCCCAATGTAGATTTAATAAATTATCTACCTAAAAATAAAATAGATTCAGT
AAATGTTAGTCAAACATTAGGTTATAACATAGGTGGTAATTTTAATAGTGGTCCATCAAC
AGGAGGTAATGGTTCATTTAATTATTCAAAAACAATTAGTTATAATCAACAAAACTATAT
CAGTGAAGTAGAACATCAAAATTCAAAAAGTGTTCAATGGGGAATAAAAGCTAATTCATT
TATCACATCATTAGGTAAAATGTCTGGACATGATCCAAATTTATTTGTTGGATATAAACC
ATATAGTCAAAATCCGAGAGACTATTTTGTGCCAGACAATGAATTACCCCCATTAGTACA
CAGTGGTTTCAATCCTTCATTTATTGCAACTGTTTCTCATGAAAAAGGCTCAGGAGATAC
AAGTGAATTTGAAATAACGTATGGCAGAAATATGGATGTTACTCATGCTACTAGAAGAAC
AACACACTATGGCAATAGTTATTTAGAAGGATCTAGAATACACAACGCATTTGTAAACAG
AAATTACACAGTTAAATATGAAGTGAACTGGAAAACTCATGAAATTAAAGTGAAAGGACA
TAATTGATATGAAAAAAATAGTCAAATCATCAGTTGTTACATCAATTGCATTGCTTTTGC
TATCCAATACAGTTGATGCAGCTCAACATATCACACCTGTAAGTGAGAAAAAGGTTGATG
ATAAAATTACTTTGTACAAAACAACTGCAACATCAGATTCCGATAAGTTAAAAATTTCTC
AGATTTTAACTTTTAATTTTATTAAAGATAAAAGTTATGATAAAGATACATTAATACTCA
AAGCTGCTGGAAACATTTATTCTGGCTATACAAAGCCAAATCCAAAAGACACTATTAGTT
CTCAATTTTATTGGGGTTCTAAGTACAACATTTCAATTAATTCAGATTCTAATGACTCAG
TAAACGTTGTAGATTATGCACCTAAAAATCAAAATGAAGAATTTCAAGTACAACAAACGG
TAGGTTATTCTTATGGTGGAGATATTAATATCTCTAACGGCTTGTCAGGTGGAGGTAATG
GTTCAAAATCTTTTTCAGAGACAATTAACTATAAACAAGAAAGCTATAGAACTAGCTTAG
ATAAAAGAACTAATTTCAAAAAAATTGGTTGGGATGTTGAAGCACATAAAATTATGAATA
ATGGTTGGGGACCATATGGCAGAGATAGTTATCATTCAACTTATGGTAATGAAATGTTTT
TAGGCTCAAGACAAAGCAACTTAAATGCTGGACAAAACTTCTTGGAATATCACAAAATGC
CAGTGTTATCCAGAGGTAACTTCAATCCAGAATTTATTGGTGTCCTATCTCGAAAACAAA
ACGCTGCAAAAAAATCAAAAATTACTGTTACTTATCAAAGAGAAATGGATAGATATACAA
ACTTTTGGAATCAACTTCACTGGATAGGTAATAATTATAAAGATGAAAATAGAGCAACTC
ATACATCAATTTATGAAGTTGATTGGGAAAATCATACAGTTAAATTAATAGATACTCAAT
CTAAGGAAAAAAATCCTATGAGCTAAACAGATAGATAATCAAAA-AATCT-TAAATATGT
TAAAATTTACAAACACTTTCTTTCTATATTAGGGTAACCACGTCTTAATTGACGTGGTTA
TTTTTTCAGGGCAAAAAAAGGGCGGATT
>>Phage exorzism: Dubai 25  Analysis 2023-08-15_contig(rev compl)_8
-------------------------CTAACTTGGAATGTTTTCGAGTTTT-TGAGTTAGT
TCTCTATCCATTTTTTCAGTTACATGAGTATATATGCGAATGGTTGTTTTTTCATCTACA
TGTCCTACCCTTTTCATAATTGCTTTTAAAGAAACATTCATTTCTACTAATAAAGTTATG
TGTGTATGTCTAAATGTGTGCGTGGTAACTTTCTTATTCATATTTAAAGCTTTTGTAGTT
TTCTTAAGCACACCGGCGATTTGATTATTACATAAAGGATTCCCTTTTT-TGTTGTGAAT
ATGAACCCTCTGTCAACATAGCTCGAATTCCATCTTTTCAACATTTTGTTTTCCAGTATT
ATCTTT-TAAAAATTTCTACGGTTCTAGAATTGATGCTGATACTTCTT-TTGAACTTATA
GTCTTTGTAGTGTCTTTGTATCCGAATCCTTCCTCGTATTTAATGCGGTGAATTGTACCT
GTTATATTGATAGTTTTGTTTAATAAATCTATATCTTTTTCCTGCAGTGCTTGTAGTTCT
CCTATGCGCATACCAGTTAAAGCCTGTACTTCTAAGATGCTGGCAATTAAAATGCGATTT
CGCTTGTGTAACTTATTATCATTTAGTATATGATCACGTATCTGTAGGACTTGGTTCATT
TCTAAATAGTTGTACATTTTAGATTCATCTTTTTCGATATCCTCTATTGTTTTTTCTTCT
TTTAGGAATTTTGACATTAGTTAACAAATATTCATTTGGATAATTGTAAAATTTAACTGC
ATATTTAATAGCTCCTTTCATATCTCCGAGTTGACGGGTTACTTGATTTTGAGAATAGAT
ATCTGATAATTTATTAATAAATATCTGCATATATTTTGTATCTAGTTTGTTTAAAAGCAA
GTTCTCAGAGCTGTATCGTTTAATGTTTCTAATTCTTATTTTTATATTATTAAGAGTAGT
CAACTTTGAACCTGATGTTTTTATATGATATTCAAGCCATTCATCTAATAGCGCGTGAAA
AGTCAAAGTTTTTAATTCGCTTGACGACTTGTTGTTCAGTTTTTTCTTTTATTTTTTCTT
CTAAACGAAACATTGCTTCTTTTTGAGATTGTTTTGTATTCTTGTTCAACACAACACTTA
CGCGCTTCCATTTATCTGTGTATGGATCTTTATACTTCTCGTAGTATCTGTATTTAGTTT
CGTTATTTTTGTTTTTAAATTTTTCAATCCACATGTTTATACCTCCTGCAAGAACGTATG
TTCTATAAAATATTAAAAAATAATAAGGGTAGTCGGGCTACCCGTAATTTAGTACTAGGT
ACTAAATGTGTTATAATAAAATAAAAAGTAGGTGATAAGATGACTCAATTTCTAGGGGCG
CTTCTTCTTACAGGAGTTTTAGGTTACATACCATATAAATATCTAACAATGATAGGTTTA
GTTAGTGAAAAAAACAAGGTTATCAATACTCCTGTATTATTGATTTTTTCTATTGAAACA
TGTTTGATATGGTTTTATAGTTTTATAATTTTTAATAATGTTGATTTAAAAAATTTGAAT
TTAATTCAGTTGCTTACAGGTCTAAAAGCAAATATTTTGTTTCTATTTATTTTTGTTTTA
ACAGTGTTTGTATTTAATCCTTTAATTGTTAAATTTATTATCTGGTTAATTAATATAACC
AGAAAGTTTATGAAATTGGATTGTATAAGCTTATTAGACAAAAGAGACAAGTTGTTTAAT
AACAACGGTAAACCAGTATTTATAGTTATAAAAGACTTTGAAAACAGAATCATTGAAGAG
GGTGAACTTAAAACCTATAATTCAGCTGGTAGCGATTTCGATTTACTAGAAGTTGAGCGA
CAAGATTTCAAAGTATCTGATTTACCGTCAAACGATGAATTGTATATTAAACATACGCTT
GTAGACCTTAAACAACAAATTAAATTGGATTTATATTTAATGAATGAATACTAATCTTTT
TTCTTAGCTTTTTCTGATAAAGTGCTTTTTTAATTTTTCGCTGGCGCCTGACTTTTCAAA
ACTTTTGTTTAATGGGTTACTACGAGTAGTTTCTTGTTTTTTGTTTTTATCCGCCATAAA
ATTCTCACCACCATTCAACGTCTACACTAGTAGGCGTTTTTTGATTTTTATATTAAAGGG
CTATAAAAAAGCTGTTAATACTTCAATTCTTTAATCCACATATATTTAAAAGTGAGGTAG
TAGGTAATAAATATAAGACTTAAAGTTAAGATTGCTTTTTTCATGTCAATTTCTCCTTTG
TTTATATTTATATTAAAGCGCTAAATATACGTTATTAATCACAATACAATTAATTGATTG
TAAGATACTTAGTCGTATAATTCTATATACCTATTAGTAAATTCTTCTGCTGTTATTTCT
CCATTTTCTTTTTGTTGTTGAAGTTTAGAAGCTTCTTTTTGAATTGCATCGTATTTTTCA
CGAGAATACCCATATTTTTCCATCTCTTTATAATTAGCTTCGTTTATTTGTTCTTGTTGC
TGAGGTGTGACACAACCACCAACTGTGCATTGTGTACCATCAGGTTTTGTGTAACCTATA
ACGTCACCTGCGCCTTGTGCTTGGTACCAAGTATTACCATCTGCATCTACCATGCCGTTA
ACATTGTGACCATTTTTTACTCTTTGTGATATTTCGTCTTTAGTTAAAGGTCTATTGGTT
TGTTGATCGTTGTTAACGTTTGTGTTGTTCTCGTTGTTTACTTGATTATTGTTATCGTTT
TGATTAGCATTTTCTTTTTTCGCTTCTGCTTTTTCTTTAGTTTCTTTCTTTTTATCTTTG
TTATCTTTCTTTGTTTCAGTTTTTTTGCTTTCCTCTTTCTTATCGCCGTCGTGGCTACCA
CAAGCGCCTAAAACTAACGCACTCGCTAATGTTAAACCTAATAATCTTTTCATTTTAATT
TCTCCTTTGTTATATTTCTTTATATTTAAAAACTCTCAACGGCTCAAATGTAATTGAATA
CTCGCCGTAGTGAGTTCCAATACCATATATCTTTTTATAGTGCTCTATTGCTTCTAATAT
GTATTCTTCACTTAATTGTAGATACTCAGACAACTCATACAAGTTACGTACGCCATAATT
ATAAGCTTCTACAATTTCACGTAATGGAACAGCTGAGATAAAGCCGTGTCTACGTGCGTA
ATTTTCGAACTTGCGATTGTTGAACTTCGACTGATCTAAAATGTTGCCATACGTCAACTT
GTGGTGGGCAAGTTCCTCGTATAATACTTCTAATTTGTTCCTTTCGGATAGGGAAGGTCT
AATAAAAATTTCTCCTTCTTGATACCAACCATCGAATCCTCGAGGTACTCTTTGTGTTTC
TTTCACTTCAACTTCACATTTCATAAGCAATTCTTCGTATTTTCC-ATGAGCCAAACCCC
CCTTTGGTGTCTTATTTCTTTCTATCTCTAACCCATTGCATAAAGTTTTCGATTTCTTCC
CATTCTTCAGGAGTAAATTCATCTTTATTTGCATGACCAGCTATAGTTTCTTGATGCTGA
TTAAATTTATCTCTTTCTTTATCATCAATTCTTTTACTTTCTACGTCGTATCCCAACAAC
CAAGCTTCGCTAACATTCAATATTTTAGCTAAAACATATAATTTCTTCTGACCCGGCGTC
ACTTTACCATTAACATATTGACTTAAATCAGTTTTTGATAATTTGATACCAGTTTCTTCT
TCCATGCTTTTAGCTTTGTTTACTATATCTATTTGTTTTAAATTCGATGACTTCATAGCT
TGTTTGATTCTGTTGCTAGTTGTAGAGTTCAATGAATTTTCCTCCTTCATTAATATAGTT
ATAGTATAAGCTTCGTTGAACAAAAGTTCAATACAAAAATTCAAAAATATTGAACTTTTG
TATTGCATTGATTTTTTAAACGTGTTAAGGTTTATTTAGTTCAAAAATATTGAACTCAGA
AAGAGGTGACATGATGTGTTTTGATTATTCAGCTTTAATAGGTCGTATAATTGAAAAAAG
TATGGTAATAGATATGCTTTTGCATACGCGATAGGCTTATCAGAACGAAGTTTATCTTTA
AAATTAAATGATAAAATTGGTTGGAGAGATTCCGAAATAGCTAAAGCTTGTGAATTATTA
TCTATACCCAGAGAAGAAATACAAGTATATTTTTTTAATTATAAAGTTCAAAATAATTGA
ACTAAAGGAGGAACACTATGGAACAAATCACGTTAACCAAAGAAGAGTTGAAAGAAATTA
TAGCGAAAGAAGTTAGAAATGCTATAAAAGGCGAGAAACCAATCAGTTCAGGTGCAATTT
TCAGTAAAGTAAGAATCAATAATGACGATTTAGAAGAAATCAATAAAAAACTCAATTTCG
CAAAAGATTTGTCACTAGGAAGATTGAGGAAGCTCAATCATCCGATTCCACTAAAAAAGT
ATCAGCATGGCTTCGAATCAATTCATCAAAAAGCTTATGTACAAGATGTTCATGATCATA
TTAGAAAAATTAACATTATCGATTTTTGGAGTGACACTTAATTCAGACTTGAGTGAAAGT
GAATACAACCTAGCAGCAAAAGTTTATCGAGAAATCAAAAACTATTATTTATATATCTAT
GAAAAGAGAGTTTCAGAATTAACTATCGATGATTTCGAATAAAGGAGGTTCAACAAATGT
TACAAAAAAATTTAGAATCGCTAAAGAAAAAAGTAAATTAAAACTCAATTTACTAAAACA
TGCAAACAGTAATTTAGAAACAAGAAACAACCCTGAACTGTTGCGAGCAGTTGCAGAGTT
GCTTAAAGAGATTAATCGATAAATTCTATGAATTCGATTTTAGCTGAAGCGATAGCTACT
ATTTTGTCTCCAACAAAAGTATATGAGCCATTAGTGAACAAGGAACTTTTAATTTTTTCT
TTTGATATTTCAACAGTTCCGCGATGACCTGACTTTATCACTTTTTCTAAATTATCGATT
TCAACAAATTTATCATTAGAAAGATATAAACAAGCTTTCATACTTATCACCTCCTTAGGT
TGATAACAACATTATACACGAAAGGTGGAACAACAAATGAACATTCAAGAAGCAACTAAG
ATAGCTACAAAAAATCTTGTCTCTATGACACGGAAAGATTGGAAAGAAAGTCATCGAACT
AAGATATTACCAACAAATGATAGTTTTTTACAATGCATCATTTCAAATAGCGATGGGACA
AACCTTATCAGATATTGGCAACCTTCAGCCGATGACCTCATGGCAAATGATTGGGAAGTT
ATAAACCCAACTAGAGACCAGGAATTATTGAAGCAATTTTAGAAATGCTATCAATGATAC
TTTTTAAATTGTTTTTAAACTCATTTTCAAAGTAAACAACAGTCTTGTCTGAAATTGTTA
CATGATAAATAGTGTTACTAGCATACACGCCGTTTAGGAACCCAGAGTTTTTAAGTTTAT
TTAAATCGTATTTTACATCTTCGAAATGTAGTTTTTGAAAATACTTTGTATGTATATCTT
TAGCACTTCCAAAATTATTGCAGGTTAATTTAACCGAACCTAACTTTACACATTCTAAAT
AATCTTTGTAGAGTACGGACAAGATATATTGTTGGTCTTTAGTAAGTGTATCAAATTCAT
CAGATATCAAGGGCATGTTATCACCTCCTTAGGTTGATAACAACATTATACACGAAAGGT
GGAACAACAAATGAACAAAAAATCAGAAGGGTTAGACATCAGAATACCAAGGGTTTTCAG
AAGAGATCACGCGCCAGTAGAATCTTTAACAGAAAATGAACGTCGACTAAGAAAGGAAAT
ATTAGAAAGTATTAAAAAAGGTTATTACAGCTACTTAGAAATAAACAAAGTCTTCTATGC
ATTAGATAGAGAACTTCAATACAGAGCGAATAATAGCAAAATTTAACATTTATCGAAAGG
AGTGATAGAGATGCCAAAAATCATAGTACCACCAACACCAGAAAACACATATAGAGGCGA
AGAAAAATTTGTGAAAAAGTTATACGCAACACCTACACAAATCCATCAATTGTTTGGAGT
ATGTAGAAGTACAGTATACAACTGGTTGAAATATTACCGCAAAAGATAATTTAGGTGTAG
AAAATTTATACATTGATTATTCACCAACAGGCACTCTGATTAATATTTCTAAATTGGAAG
AGTATTTGATCAGAAAGCATAAAAAATGGTATTAGGAGGATATTAAATGAGCGACACATA
TAAAAGCTACTTAATAGCAGTACTGTGCTTCACAGTCTTAGCGATTGTGCTTATGCCATT
GCTGTACTTCACTACAGCATGGTCAATTGCGGGATTCGCAAGTATCGCAACATTCATATA
CTACAAAGAATACTTTTATGAAGAATAAAAAAACTGCTACTTGCGTCAACAAGTAACAGT
GCAAGATGAGCAATTGTTTTAAATAATTATATAAGGAGTTATTAATATGACCTTACAACA
AAAAATACTATCACATTTTGCAACATATGACAATTTCAATTCTGATGATGTTGTTGAAAC
TTTTGGGATATCTAAAACACATGCAAAATCCACTCTTTCAAAACTTAAGAAAAAAGGAAA
GATTGAAATGGAAAGTTGAGGTATCTGGCGTGTTATTGAATCGCAATTGCATTTAAGTGT
AGTCGAACGTAAAAAAGAAATTTTAGAAGAACAATTTGAATTGTTAGCAAGATTAAATGA
ACAAAGTGATGACCCTAGAGAAATAGAAGAACGTATCAAGTTAATGATTCGTCTAGCTAA
CCAAT-TTAAGGAGGATTTAATCAATGGCAATATTAGAAGATATTTTTGAAGAATTAAAA
CTATTAAATAACAATTTACGTGTGTTAAACACTGAACTATCAACAGTAGATTCATCAATT
GTACAAGAGAAAGTTAAAGAAGCACCAATGCCAAAAGAAGAAACAGCTCAACTGGAATCA
ATTGAAGAAGTTAAGGAAACTTCTGCTGATTTAACTAAAGATTATGTTTTATCAGTAGGA
AAAGAGTTCCTTAAAAAAGCAGATACTTCTGATAAGAAAGAATTTAGAAATAAACTTAAC
GAACTTGGTGCGGATAAGCTATCTACTATCAAAGAAGAGCATTATGAAAAAATTGTTGAT
TTTATGAATGCGAGAATAAATGCATGAAGCTAGATCACTCAAATAGAGCTCATGCAAAGC
TTAGTGCAAGTGGAGCAAAACAATGGCTAAACTGCCCACCGAGTATTAAGGCAAGTGAAG
GTATTGCAGATAAAAGTACAGTTTTTGCCGAAGAAGGTACATTCGCCCATGAGTTAAGTG
AGAGTTATATTTCAGCCTTAAATATGAAGGCCTAACACAGTTTGAGTTTAATAAGGCTTT
TCAAAATTATAAGAGAAATCAATATTACAGCGAAGAATTGCGTGAATATGTGGAAGAGTA
TGTAGCTAATGTAGAAGAAAAATATAATGAAGCTTTGAGTAGGGATAATGATGTAATAGC
TTTATTTGAAACAAAATTAGATTTAGGTAAATACGTCCCTGAATCTTTTGGAACTGGTGA
TGTCATTATATTTTCAGGTGGTGTACTTGAAATTATTGACCTTAAATATGGTAAAGGCAT
TGAAGTTTCAGCTATAGATAATCCTCAACTTAGATTATATGGCTTGGGCGCATATGAACT
GCTTAGTTTAATGTATGACATTCATACAATTCGCATGACTATCATACAACCTCGAATAGA
TAACTTTTCTACTGAAGAGTTACCAATATCAAGATTACTTCAATGGGGAGCCGATTTTGT
TAAACCATTAGCCAGACTTGCTTATAACGGTGGAGGAGAGTTTAAAGCAGGTAGTCATTG
TAGATTCTGTAAGATAAATCATTCATGTAGAACACGTGCAGAATACATGCAAAATGTGCC
TCAAAAGCCACCACATTTGTTAAGTGATGAAGAGATTGCAGAACTTTTATATAAACTTCC
TGATATCAAAAAATGGGCTGATGAAGTAGAACAATATGCACTAAATCAAGCGAAAGAAAA
TGATAAAAACTATCCTGGTTGGAAGCTTGTAGAAGGTCGTTCACGAAGAATGATAACTGA
TACAAAAGCAATGCTTGAAAAGTTAGTTGAAGCGGGTTATAAACCTGAAGATATTACAGA
AATCAAGTTACTTAGCATTACGAATTTAGAAAAATTAATTGGTAAAAAAGCATTTTCTAA
AATTACAGAGGGTTTTATAGAAAAGCCGCAAGGTAAATTAACACTTGCTACCGAGTCGGA
TAAACGACCAGCTATAAAGCAATCTGCTGAAGATGATTTTGACAAACTATAAAAATTTAA
AAGGACGGTATATAAACATGAAAGCAAAAGTATTAAATAAAACTAAAGTGATTACAGGAA
AAGTAAGAGCATCATATGCACATATTTTTGAACCTCACAGTATGCAAGAAGGGCAAGAAT
CAAAGTATTCAATCAGTTTAATCATTCCTAAATCAGATACAAGTACGATAAAAGCCATTG
AACAAGCTATAGAAGCTGCTAAAGAAGAAGGAAAAGTTAGTAAGTTTGGAGGCAAAGTTC
CTGCAAATCTGAAACTTCCATTACGTGATGGAGATACTGAAAGAGAAGATGATGTCAATT
ATCAAGACGCTTATTTTATTAACGCATCAAGCAAACAAGCACCTGGTATTATTGACCAAA
ACAAAATTAGATTAACGGATTCTGGAACTGTTGTAAGTGGTGATTATATTAGAGCTTCAA
TTAATCTATTTCCTTTCAACACAAATGGTAATAAGGGTATCGCAGTTGGATTGAACAACA
TTCAACTTGTAGAAAAAGGCGAACCTCTTGGCGGTGCAAGTGCAGCAGAAGATGATTTCG
ATGAATTAGACACTGATGATGAGGATTTCTTATAAGTCAATAGGTGGGGTTTTAGCCCCA
CTTTAATTTTAAAGAAATTGAGGTGTCAAGAATTTGAGATTTATGAATATAGATATTGAA
ACATATAGCAGTAATGATATTTCGAAATGTGGTGCCTATAAATACACAGAAGCTGAAGAT
TTCGAAATTTTAATTATAGCTTATTCAATAGATGGTGGAGCGATTAGTGCGATTGACATG
ACTAAAGTAGATAATGAGCCTTTCCACGCTGATTTTGAGACGTTTAAAATTGCTCTTTTT
GATCCTGCTGTAAAAAAGTATGCATTCAATGCTAATTTCGAAAGAACTTGTCTTGCTAAA
CATTTTAATAAACAGATGCCACCTGAAGAATGGATTTGCACAATGGTTAATTCAATGCGT
ATTGGCTTACCTGCTTCGCTTGATAAAGTTGGAGAAGTTTTAAGACTACAAAACCAAA-A
GATAAAGCAGGTAAAAATTTAATTCGTTATTTCTCTATACCTTGTAAACCAACAAAAGTT
AATGGAGGAAGAACAAGAAACTTGCCTGAACATGATCTTGAAAAATGGCAACAATTTATA
GATTACTGTATTCGAGATGTAGAAGTAGAAATGACGATTGCTCATAAAATTAAAGACTTT
CCAGTAACTGCAATTGAACAAGCATATTGGGTTTTTGACCAACATATAAACGACAGAGGT
ATTAAGCTTTCTAAATCATTGATGTTAGGAGCTAATGTGCTCGATAAGCAGAGTAAAGAA
GAATTGCTTAATCAAGCTAAACATATAACAGGTTTAGAAAATCCTAATAGTCCTACACAA
TTATTGGCTTGGTTAAAGGATGACCAAGGATTAGATATACCTAATTTACAAAAGAAAACG
GTTCAGGAGTACTTAAAAGAAGCAACAGGAAAAGCTAAAAAAATGCTAGAAATTAGATTG
CAAATGTCTAAAACCAGTGTGAAAAAATACAACAAAATGCATGACATGATGTGCAGTGAT
GAACGGGTAAGAGGTCTGTTTCAATTTTACGGTGCCGGTACTGGAAGATGGGCAGGTAGA
GGTGTACAACTTCAGAATTTAACAAAGCATTATATTTCAGATACTGAATTAGAAATAGCA
AGAGATCTTATTAAAGAACAACGTTTTGACGATTTAGATTTATTACTCAATGTTCATCCT
CAAGACTTATTAAGTCAATTAGTTAGGACGACATTTACTGCTGAAGAAGGTAATGAACTA
GCAGTAAGTGATTTTTCTGCAATAGAGGCAAGAGTCATAGCATGGTATGCAAAAGAACAA
TGGCGTTTAGATGTGTTCAACACACACGGAAAGATATATGAAGCATCGGCTTCTCAAATG
TTTAATGTCCCGGTAGAAAGCATAACTAAAGGCGACCCTCTCAGACAAAAGGGAAAAGTG
TCCGAATTAGCTTTAGGTTATCAAGGTGGCGCTGGAGCTTTAAAAGCGATGGGTGCATTG
GAAATGGGCATTGAAGAAAATGAATTACAAGGTTTAGTTGATAGTTGGCGTAACGCAAAT
CCTAACATAGTTAATTTTTGGAAGGCTTGCCAAGAGGCTGCAATTAATACTGTGAAATCC
CGAAAGACGCATCATACGCATGGACTTAGATTTTATATGAAAAAAGGTTTTCTAATGATT
GAACTGCCTAGTGGAAGAGCTTTAGCTTATCCAAAAGCTTCAGTTGGTGAAAATAGTTGG
GGTAGTCAAGTTGTTGAATTTATGGGCTTAGATCTTAACCGTAAATGGTCAAAGTTAAAA
ACGTATGGTGGGAAGTTAGTCGAGAATATTGTTCAAGCAACTGCAAGGGATTTACTTGCG
ATTTCTATAGCTAGGCTTGAAGCATCAGGTTTTAAAATAGTTGGACATGTCCATGATGAA
GTAATTGTAGAAATACCTAGAGGTTCAAATGGACTTAAGGAAATCGAAACTATCATGAAT
AAGCCTGTCGATTGGGCAAAAGGATTGAATTTGAATAGTGACGGATTTACTTCTCCGTTT
TATATGAAGGATTAGGAGTGTGATTGAATGCAACATCAAGCTTATATCAATGCTTCTGTT
GACATTAGAATTCCTACAGAAGTCGAAAGTGTTAATTACAATCAGATTGATAAAGAAAAA
GAGAATTTGGCGGACTATTTATTTAATAATCCAGGTGAACTATTAAAATATAACGTTATA
AATATCAAGGTTTTAGATTTAGAGGTGGAATGATGGCTAGAAGAAAAGTTATAAGAGTGC
GTATCAAAGGAAAACTAATGACATTGAGAGAAGTTTCAGAAAAATATCATATATCTCCAG
AACTTC--AGATACAGATACAAACATAAAATGCGCGGCGATGAATTATTGTGTGGAAGAA
AAGACTCAAAATCTAAAGATGAAGTTGAATATATGAAGAGTCAAATAAAAGATGAAGAAA
AAGAGAGAGAAAAAATCAGAAAAAAAGCGATTTTGAACCTATACCAACGAAATGTGAGAG
CGGAATATGAAGAAGAAAGAAAGAGAAGATTGAGACCATGGCTTTATGATGGAACGCCTC
AAAAACATTCACGTGATCCGTACTGGTTCGATGTCACTTATAACCAAATGTTCAAGAAAT
GGAGTGAAGCATAATGAGCATAATCAGTAACAGAAAAGTAGATATGAATGAAACACAAGA
CAATGTTAAACAACCTGCGCATTACACATACGGCGACATTGAAATTATAGATTTCATCGA
ACAAGTTACGGCACAGTATCCACCACAATTAGCATTCGCAATAGGTAATGCAATCAAATA
CTTGTCTAGAGCACCGTTAAAGAATGGTCATGAGGATTTAGCAAAGGCGAAGTTTTACGT
CGATAGAGTGTTTGACTTGTGGGAGGGGTAACGATGGCAACGCAAAAACAAGTTGATTAC
GTAATGTCATTACAGGAGCAACTGGAATTAGAAGACTGCGAAAAATATACAGACGAACAA
GTTAAAGCAATGAGTCATAAAGAAGTTAGCAATGTGATTGAGAACTATAAGACAAGCATA
AGGAATGAAGAACTATATTACGAATGCATGTCGTTTGGACTGCCTAATTGTTAAAAGGAG
TGACGACCATGACAGATAGCGCACGTAAAGAACGCTTAAACCAATTTTTCGGCTCTAAAA
GATATCTGTATCAGGATAACGAACGAGTGGCACATACTCATGTAGTAAATGGCACGTATT
ACTTTCATGGGCATATCGTGCCAGGTTGGCAAAGCGTTAAAAAGACATTTGATACTGCTG
AAGAGCTCGAAATATATATAAAGCAACATGGTTTGGAATACGAGGAACAGAAGCAACTAA
CTTTATTTTAGAGGAGATGGAAATGATGAATAACCGCGAACAAATTGAACAATCAATTAT
CAGTGCTAGTGCGTATAACGGCAATGACACAGAGGGATTACTAAAAGAGATTGAAGACGT
GTATAAGAAAGCGCAAGCGTTTGATGAAATACTTGAAGGTTTACCTAATGCTATGCAAGA
TGCACTCAAAGAAGATATTGGTCTTGATGAAGCAGTAGGGATTATGACGGGGCAAGTGGT
CTATAAATATGAGGAGGAGCAGGAAAATGAAGAAATTTAATGTTCAAATCACATATACCG
GCATGATTGAAGAGACTATCGAGGCTGAAAGTTTAGAAGAAGCAGAATTTGAGGCGGATG
TTATTGCGAGATTGGAAGCGCCATTTGATTGTGATGAGTATGAAATTAATGTAGAGGAGG
AACAGGAAAATGACTAACACATTACAAGTGAAACTATTATCAAAAGACGCTAGAATGCCC
GAACGAAATCATAAGACGGATGCAGGTTATGACATATTCTCAGCCGAAACCGTCGTACTC
GAGCCACAAGAAAAGGCAGTGATCAAAACAGATGTAGCCGTAAGCATACCAGAGGGCTAT
GTCGGGCTGTTAACTAGCCGTAGTGGTGTAAGTAGTAAAACACATTTAGTGATTGAAACA
GGCAAGATAGATGCGGGATATCATGGCAATTTAGGGATTAATATCAAGAATGATGCACAA
GTATATTTAACAACTAACGAACAGTGTTTTGATATACAAGGAGAAATGGAAAATTCTTTT
GTAAATAATGCTAAGAAAAAACCTTTTACTATAAATGATTATTACGAAATATATAAAGGC
GACAAACTAGCACAACTGGTTATCGTACCTATATGGACACCTGAACTAAAGCAAGTGGAG
GAATTCGAGAGTGTTTCAGAACGTGGAGCAAAAGGCTTCGGAAGTAGCGGAGTGTAAAGA
CATCTTAGATCGAGTCAAGGAGGTTTTGGGGAAGTGAGAGAACGCACTAAAATTATATAT
CGTGGTTGGAATAAGGAGATATTTATTTTACAGGGTAAAAATATGAATGTTATTGGTTTG
CGCCAAATATTTGATGAACTCAAAAGATCGTATGAAGGTTATAAAATCGTTGTTATTCCA
ATAGAAGTTGATTTTGAAATCAAATAAATAGGAGTGATGAGAAGTGACACAATACTTAGT
CACAACATTCAAAGATTCAACAGGACTACCACATGAACATATTACTGTGGCTAGAGATAA
TCAGACGTTTACAGTTGTTGAGGCAGAGAGTAAAGAAGAAGCTGAGCGCAAATACGAGGC
ACAAGTTAAAAGAGATGCAGTTATTAAAGTGGGTCAGTTGTTTGAAAATATAAGGGAGTG
TGGGAAATGACGGATGTTAAAATTAAAACTATTTCAGGTGGAGTTTATTTTGTAAAAACA
GCTGAACCTTTTGAAAAAATATGTTGAAAGAACGGTAAATTTTAATGGTTTTATTTACGT
AAGTAATATAATCAAACAGCCAACGTATATTAAAACAGATACGATTGAATCAATCACACT
TATTGAGGAGCGTGGAAATGAATCAGCTGAGAATTTTATTACATGACGGTAGTAGTTTGA
TATTACATGAAGATGAATTATTTAACGATAGAAAAAAATTATGGCAGAGAACTTGTATTG
AACAAAGGATATATAGTTGGAATTAATGTTGAGGAGGCAGACGATGATTAAGCAAATACT
AAGATTATTATTCTTACTAGCGATGTATGAGCTAGGTAAGTATGTAACTGAGCAAGTATA
TATTATGATGACGGCTAATGATGATGTAGAGGCGCCGAGTGACTTCGCAAAAATCAGAGC
TGAAGTTTCATGGTAATAGCTATTATCATTTTTGAATTAATTATATTAATGTGTTTAGCA
ATAGCACTGGAGGTGTTGTAAATATGTGGATTGTCATTTCAATTGTTTTATCTATATTTT
TATTGATCTTGTTAAGTAGCGTTTCTCATAAGATGAAAACCATAGAAGCATTGGAGTATA
TGAATGCTTATCTTTTCAAGCAGTTAGTAAAAAATAATGGTGTTGAAGGTTTAGAAGATT
ATGAAAATGAAGTTGAACGAATTAGAAAAAGATTCAAAAGCTAAAGAGAGGCGTTGGCTT
CTCTGCTCTATCTAAAATAATGAAAGGAGCCGAACATGTTAGACAAAGTCACTCAAATAG
AAACAATTAAATATGATCGTGATGTCTCATATTCTTATGCTGCTAGTCGTTTATCTACAC
ATTGGACTAATCACAATATGGCTTGGTCTGACTTTTATGCAGAAGCTAGCACAAACAGTT
AGAACTAAAGAAGATTTAACTGAGTACAATAAAATGTCTAAGTCTGAACAAGCCGATATA
AAAGATGTTGGCGGATTTGTCGGTGGATATTTAAAAGAAGGCAAACGGCGTGCTGGTCAA
GTCATGAATCGTTCAATGCTAACACTTGATATCGATTATGCTGCTCAAGATATGACCGAC
ATATTATCTATGTTTTATGATTTTGCATATTGTTTGTATTCAACACATAAGCATAGAGAG
ATAAGTCCAAGATTACGTTTAGTGATTCCTTTAAAACGGAATGTAAATGCGGATGAGTAT
GAGGCTATTGGACGTAAAGTGGCAGATATCGTTGGCATGGATTACTTCGATGATACAACT
TATCAACCACATAGGTTAATGTATTGGCCTTCAACTAGCAATGATGCAGAATTTTTCTTT
ACCTATGAAGATTTACCTTTGTTAGATCCAGATAAAATATTAAATGAATATGTTGATTGG
ACTGACACATTAGAATGGCCAACGTCTTCAAAGGAAGAGAGTAAGACTAAAAGATTAGCA
GATAAGCAAGGTGACCCAGAAGAAAAGCCGGGAATTGTTGGCGCATTTTGTAGAGCCTAT
ACGATAGAAGAAGCTATATCAACTTTTATTCCTGACTTATACGAAAAACATTCTACTAAC
CGTTATACCTATCATGAAGGTTCAACTGCAGGTGGATTGGTGTTATACGAAAATAACAAG
TTTGCCTATTCTCATCATAATACGGATCCCGTAAGCGGTATGCTTGTGAACAGTTTTGAT
TTAGTACGCATACACTTATATGGTGCTCAAGATGAAGACGCTAAAACAGATACTCCGGTT
AATCGACTACCTAGTTATAAAGCAATGCAGCAAAGAGCGCAAAATGATGAAGTTGTTAAA
AAGCAATTAATTAACGACAAAATGTCTGATGCAATGCAGGATTTCGATGAAATAGTAAAT
AGCGATGATGCATGGTCTGAGACGTTAGAAATTACTTCGAAAGGTACTTTCAAAGCTAGT
ATCCCAAATATAGAAATTATATTGCGTAATGATCCAAATTTAAAAGGAAAAATAGCCTTT
AACGAATTTACGAAACAAATTGAATGTTTAGGGAAAGTGCCATGGAATACTAATTTTAAG
ACACGTCAATGGCAAGACGGTGATGATAGCAGTTTAAGAAGTTATATCGAAAAGATTTAT
GACATACACCATTCAGGTAAAACAAAAGATGCCATTATAAGCGTAGCAATGCAAAATGCT
TATCATCCAGTAAGGGATTATCTAAATAAAATATCGTGGGATGGACATAAACGTCTTGAA
AAGTTATTTATCAAATACTTAGGTGTTGAAGATACTGAAGTGAATAGAACAACTACCAAA
AAAGCATTGACTGCTGGAATTGCTCGAGTAATGGAGCCTGGATGTAAATTTGACTATATG
CTTACACTTTATGGTCCTCAAGGTGTAGGTAAATCTGCTTTGCTAAAAAAAATAGGTGGT
GCATGGTTTTCTGACAGTTTAGTTTCTGTTACAGGTAAAGAAGCCTATGAGGCCTTACAA
GGCGTTTGGCTAATGGAAATGGCAGAACTTGCAGCTACAAGAAAAGCTGAAGTTGAAGCT
ATTAAGCATTTCATATCTAAACAAGTTGACCGGTTTCGTGTTGCTTATGGACATTATATT
GAAGATTTTCCAAGGCAATGTATTTTCATTGGTACAACTAATAAAGTTGATTTCTTAAGA
GATGAAACTGGTGGAAGACGTTTTTGGCCAATGACTGTAAATCCAGAGAGAGTTGAAGTG
AACTGGTCTAAACTAACCAAAGAAGAGATCGACCAAATTTGGGCAGAAGCTAAATATTAT
TATGAACAAGGAGAAGAGTTATTCCTCAACCCTGAACTAGAAGAAGAAATGCGTTCAATA
CAAAGCAAACATACTGAGGAATCTCCATATACAGGCATTATTGATGAATATCTTAACACA
CCAATTCCTAGCAATTGGGATGACTTAACTATCTTTGAACGAAGACGATTTTATCAAGGT
GATGTTGATATGTTACCAACAGGAAATGTAGATTACGTTGAAAGAAATAAGGTCTGTGCG
CTTGAAGTGTTTGTTGAATGTTTTGGTAAAGATAAGGGAGATAGTAGAGGATCTATGGAA
ATTAGAAAGATTTCAAACATCTTAAGACAATTAGACAATTGGTCTGTATATGATGGTAAT
AAAAGTGGGAAAATTCGATTTGGAAAAGATTATGGTGTACAGATAGCTTATGTAAGAGAT
GAAAGTTTAGAAGATTTAATATAATAAATATTGAATAAATATACATTTTAGAGTGTTGTA
TCAGATGTTGCATCATTTTTTGAGTGATGCAACACGTGAGTGTAAAAAGTAATCGTAGGT
GTTGCATCATTTTTAGTGATGCAACATTGATGCAACAAATGATACAACACCTCTTTCCCT
TCTCGCTGTAAGGTTCAACCCTGTTTGTTTCCAATGTTGCATCAAATTCACTATAAAGTT
TAAAAAGTAGTGTTAGGGAGTAAAGAGGTATAGGGGTAACCCTCTAACAGCTATTTTTAA
AAGTTTGGCAAGAATTGATGCAACATCGGAACACAAATATAAATTTTGTATACAAGGTGA
ATATATGAAAGAATCGACATTAGAAAAATATTTAGTGAAAGAGATAACAAAGCTAAACGG
TTTATGTTTAAAATGGGTTGCACCTGGAACAAGAGGTGTGCCAGATAGAATTATTATTAT
GCCAGAAGGAAAAACATATTTTGTAGAAATGAAGCAAGAAAAAGGAAAGTTGCATCCTTT
ACAAAAATATGTGCATAGACAATTTGAAAATAGAGATCATAAAGTATATGTGTTATGGAA
TAAAGAACAAGTAAATACTTTTATCAGAATGGTAGGTGGAACATTTGGCGATTGACTTCA
AACCACATAGCTATCAAAAGTATGCAATAGATAAAGTGATAGATAATGAGAAATACGGTC
TGTTTTTAGATATGGGTCTAGGGAAAACAGTATCAACACTTACAGCATTTAGTGAATTGC
AGTTGTTAGACACTAAAAAAATGTTAGTTATAGCACCTAAACAAGTTGCTAAAGATACAT
GGGTTGATGAAGTTGATAAGTGGAACCATTTAAATCATCTGAAAGTGTCTTTAGTTTTAG
GAACACCTAAAGAAAGAAATGATGCATTAAACACAGAGGCTGATATCTATGTAACCAATA
AAGAAAATACTAAATGGTTATGTGATCAATATAAAAAAGAATGGCCATTTGACATGGTTG
TGATTGATGAACTGTCTACATTTAAAAGTCCTAAGAGTCAAAGGTTTAAATCTATTAAAA
AGAAATTACCACTCATTAATAGATTTATAGGATTAACAGGAACACCTAGTCCAAATAGTT
TACAGGATTTATGGGCTCAAGTTTATTTGATAGACAGAGGTGAAAGACTTGAGTCTTCAT
TCAGTCGTTATCGAGAAAGGTACTTTAAACCAACTCATCAAGTTAGCGAACATATTTTTA
AGTGGGAGCTAAGAGACGGATCTGAAGAAAAGATATATAAACAAATAGAAGATATATGTT
TAAGCATGAAAGCGAAAGATTATCTGGATATGCCTGACAGAGTTGATACTAAACAAACAG
TAGTCTTATCAGAAAAAGAAAGAAAAGTATATGAAGAATTAGAAAAAAACTATATTTTAG
AATCGGAAGAAGAAGGAACAGTTGTAGCTCAAAATGGGGCATCATTAAGTCAGAAACTAC
TTCAACTATCTAACGGCGCAGTTTATACAGATGAGGAAGATGTAAGACTTATACATGATA
AGAAGTTAGATAAGTTAGAGGAAATTATAGAGGAGTCTCAAGGCCAACCAATACTATTGT
TTTATAACTTCAAACACGATAAAGAAAGAATACTTCAAAGGTTTAAGGAAGCAACCACAT
TAGAGGATTCAAACTATAAAGAACGTTGGAACAGTGGAGACATTAAGCTGCTTATAGCAC
ATCCAGCAAGTGCAGGACATGGATTAAACTTACAACAAGGT-------------------
------------------------------------------------------------
------------------------------------------------------------
------------------------------------------------------------
------------------------------------------------------------
------------------------------------------------------------
------------------------------------------------------------
------------------------------------------------------------
------------------------------------------------------------
------------------------------------------------------------
------------------------------------------------------------
------------------------------------------------------------
------------------------------------------------------------
------------------------------------------------------------
------------------------------------------------------------
------------------------------------------------------------
------------------------------------------------------------
------------------------------------------------------------
------------------------------------------------------------
------------------------------------------------------------
------------------------------------------------------------
-------TCGCTTGCAACGCGGATAAACTTTTATGAAAGGGGGTCTTTATATGAAATTAA
CAAAAAAACAGCTAAAAGAATATATAGAGGATTACAAAAAATCTGATGACATATTAATTA
ACTTGTATATAGAAACATATGAATTTTATTGTCGGTTAAGAGATGAACTTAAAAATAGTG
ATTTGATGATAGAGCATACAAACAAGGCTGGTGCGAGCAATATTGTTAAGAATCCATTAA
GCATAGAACTGACAAAAACAGTTCAAACACTAAATAACTTACTCAAGTCTATGGGTTTAA
CAGCAGCACAAAGAAAAAAGATAGTTCAAGAAGAAGGTGGATTTGGTGACTATTAAAGTT
TTAAATGAACCTTCACCAAAACTATTAACAACATGGTATGCAGAGCAAGTCACTCAAGGG
AAAATAAAAACAAGCAAATATGTTAGAAAAGAATGTGATAGGCATCTTAGATATTTAGAA
AATGGAGGTAAATGGGTATTTGATGAAGAATTAGCGCATCGTCCTATTCGATTTATAGAA
AAGTTTTGTAAACCTTCCAAAGGATCTAAACGTCAACTTGTATTACAGCCATGGCAACAT
TTTATTATCGGCAGTTTGTTTGGTTGGGTTCATAAAGAAACAAAACTGCGCAGGTTTAAA
GAAGCTTTGATATTTATGGGGCGAAAAAATGGTAAAACAACTACTATATCTGGTGTTGCT
AACTATGCTGTTTCTCAAGATGGAGAAAACGGCGCTGAAATCCATCTTTTAGCAAACGTA
ATGAAACAAGCTAGAATATTATTCGATGAATCTAAGGCGATGATAAAAGCTAGCCCAAAG
CTTGATAAAAATTTCAGAACATTAAGAGATGAAATCCATTATGACGCAACGATATCAAAA
ATTATGCCCCAAGCATCAGATAGCGATAAGTTAGATGGATTGAATACACACATGGGGATT
TTTGATGAAATTCATGAATTTAAAGACTATAAATTGATTTCAGTTATAAAAAACTCAAGA
GCTGCAAGGTTACAACCTCTTCTCATCTACATTACGACAGCAGGGTATCAATTAGATGGT
CCACTTGTTGATATGGTAGAAGCGGGAAGAGACACCTTAGATCAAATCATAGAAGACGAA
AGAACTTTTTATTATTTAGCATCTTTGGATGATGACGATGATATTAATGATTCGTCGAAC
TGGATAAAAGCAAATCCCAACTTAGGTGTCTCTATAAATTTGGATGAGATGAAAGAAGAG
TGGGAAAAAGCTAAGAGAACACCAGCTGAACGTGGAGATTTTATAACCAAAAGGTTTAAT
ATCTTTGCTAATAATGACGAGATGAGTTTTATTGATTACCCAACACTCCAAAAAAATAAT
GAAATTGTTTCTTTAGAAGAGCTGGAAGGCAGACCGTGCACGATTGGTTATGATTTATCA
GAAACAGAGGACTTTACAGCCGCGTGTGCTACTTTTGCGTTAGATAATGGTAAAGTTGCA
GTTTTATCGCATTCATGGATTCCTAAGCACAAAGTTGAATATTCTAACGAAAAAATACCC
TATAGAGAATGGGAAGAAGATGGCTTATTAACAGTGCAAGATAAGCCTTATATTGACTAC
CAAGATGTTTTAAATTGGATAATTAAGATGAATGAGCATTATGTAGTAGAAAAAATTACT
TATGATAGAGCGAACGCATTCAAACTAAATCAAGAGTTAAAAAATTACGGGTTTGAAACG
GAAGAAACAAGACAAGGAGCTTTGACCTTGAGCCCTGCATTGAAGGATTTAAAAGAAATG
TTTTTAGATGGGAAAATAATATTTAATAATAATCCTTTAATGAAATGGTATATCAATAAT
GTTCAGTTGAAACTAGACAGAAACGGAAACTGGTTGCCGTCTAAGCAAAGCAGATATCGT
AAAATAGATGGCTTTGCAGCATTTTTAAACACATATACAGATATTATGAATAAAGTTGTT
TCTGATAGTGGTGAAGGAAACATAGAGTTTATTAGTATTAAAGACATAATGCGTTAAGGA
GGTGAATGTTATCGCAAAAGAGAATATTGTCACACGCATAAAGAAAAAATTGATAGACAA
TTGGATTGATCAGTCAACTTCTAAGCTTTATGACTTTAGCCCATGGAAAAATAGATCTTT
TTGGGGTGTAATTAATAATACGCTTGAAACTAATGAAACGATATTTTCAGCTATTACAAA
GTTATCTAATTCGATGGCTAGTTTGCCCTTGAAAATGTATGAAGATTATAAAGTAGTTAA
TACAGAAGTATCTGATTTACTTACAGTGTCACCGAATAATTCTCTGAGCAGTTTTGATTT
TATTAATCAAATTGAAACAATCAGAAATGAAAAAGGTAATGCATATGTGCTAATTGAACG
AGACATCTATCATCAACCATCAAAGCTTTTCTTATTAAATCCAGATGTTGTTGAAATGTT
AATTGAAAACCAATCACGTGAACTTTATTATTCCATTCATGCTGCAACTGGAAATAAATT
GATTGTTCATAATATGGACATGTTGCATTTTAAACACATCGTGGCATCTAATATGGTGCA
AGGCATTAGTCCGATTGATGTGTTGAAGAATACAACTGATTTTGATAATGCAGTAAGAAC
CTTTAATCTTACAGAAATGCAAAAACCTGATTCTTTCATGCTTAAATATGGTTCCAATGT
AGGTAAAGAAAAAAGGCAGCAAGTGTTAGAAGATTTCAAACAGTACTATGAAGAAAACGG
TGGAGTATTATTCCAAGAGCCTGGTGTTGAAATCGAACCGTTACCTAAAAAATATGTCTC
TGAAGATATAGTGGCAAGCGAGAATTTAACAAGAGAAAGAGTAGCTAACGTTTTTCAATT
GCCCTCAGTATTCTTAAATGCAAGATCAAATACAAATTTCGCGAAAAATGAAGAGTTAAA
CAGATTTTACTTGCAGCATACCTTATTGCCAATCGTCAAACAGTATGAAGAAGAATTTAA
TCGGAAACTACTTACTAAAACAGACAGAGAAAAAAATAGGTATTTTAAATTTAACGTTAA
ATCTTATTTAAGGGCTGATAGTGCAACACAAGCAGAAGTGTACTTTAAAGCAGTTCGTAG
TGGTTACTACACTATAAATGACATTAGAGAGTGGGAAGATTTACCACCAGTTGAAGGTGG
AGATAAGCCGCTAATAAGCGGTGATTTATACCCAATTGACACGCCACTTGAATTAAGAAA
ATCTTTGAAAGGTGGTGATAAAAATGTCAATGAAAGCTAAGTATTTTCAAATGAAAAGAA
AATCAAAAAGTAAAGGTGAAATATTTATTTATGGTGATATTGTAAGTGATAAATGGTTTG
AAAGTGATGTAACTGCTACAGATTTCAAAAATAAACTAGATGAACTAGGAGACATCAGTG
AAATAGATGTTCATATAAATTCATCTGGAGGCAGTGTATTTGAAGGGCATGCAATATACA
ATATGCTAAAAATGCATCCTGCAAAAATTAATATCTATGTCGATGCCTTAGCGGCATCAA
TTGCTAGTGTTATCGCTATGAGTGGTGACACTATTTTTATGCACAAAAATAGTTTTTTAA
TGATTCATAATTCATGGGTTATGACTGTAGGTAATGCAGAAGAATTAAGAAAGACAGCGG
ATTTACTTGAAAAAACAGATGCTGTTAGTAATTCAGCTTATTTAGATAAAGCAAAAGATT
TAGATCAAGAACACTTAAAACAGATGTTAGATGCAGAAACTTGGCTTACTGCAGAAGAAG
CCTTGTCTTTCGGCTTGATAGATGAAATTTTAGGAGCTAATGAAATAGCTGCTAGTATCT
CTAAAGAGCAATATAAGCGTTTCGAGAACGTCCCAGAAGATTTAAAGAAAGATGTAGACA
AAATCACTAAAATTGATGATGTAGATACATCTGAATTGGTTGAAACACCTAAAGAAAGTA
TGTCACTAGAAGAAAAAGAA-AAAGAGAAAAAATTAAACGCGAATGCGAAATTTTAAAAA
TGACAATGAATTATTAGGAGGAAATGAAATGCCGACATTATATGAATTAAAACAATCCTT
AGGTATGATTGGACAACAATTAAAAAATAAAAATGATGAATTGAGTCAGAAAGCAACAGA
TCCAAATATTGATATGGAAGACATCAAACAACTAGAAACAGAAAAAGCAGGTTTACAACA
AAGATTTAACATTGTTGAAAGACAAGTGCAAGACATTGAAGAGAAAGAAAAAGCGAAAGT
TAAAGATAAAGGAGAAGCTTATCAATCTTTAAGTGATAATGAGAAGATGGTTAAAGCTAA
GGCAGAGTTTTATCGTCACGCGATTTTACCAAATGAATTTGAAAAACCTTCAATGGAGGC
ACAACGTTTATTACACGCTTTACCAACAGGAAATGATTCAGGTGGAGATAAGCTCTTACC
AAAAACACTTTCTAAAGAAATTGTTTCAGAACCATTTGCTAAAAACCAATTACGTGAAAA
AGCTCGTCTAACTAACATTAAAGGTTTAGAGATTCCAAGAGTTTCATACACTTTAGACGA
TGATGATTTCATTACAGACGTAGAAACAGCAAAAGAATTAAAAGCAAAAGGTGATACAGT
CAAGTTCACTACTAATAAATTCAAAGTATTTGCTGCAATTTCAGATACTGTAATTCATGG
ATCAGATGTAGATTTAGTAAACTGGGTTGAAAACGCACTACAATCAGGATTAGCAGCTAA
AGAGCGTAAAGATGCCTTAGCAGTAAGTCCTAAATCTGGATTAGAACACATGTCATTTTA
TAATGGATCTGTTAAAGAAGTTGAGGGAGCAGACATGTATGATGCTATTATTAACGCTTT
AGCAGATTTACATGAAGATTATCGTGATAACGCAACAATTTATATGCGATATGCAGATTA
TGTCAAAATTATTAGTGTTCTTTCAAATGGAACAACAAATTTCTTTGACACACCAGCAGA
AAAAGTATTTGGCAAACCAGTAGTATTTACAGATGCAGCAGTTAAACCTATTGTGGGAGA
TTTCAATTATTTTGGAATTAACTATGATGGAACAACTTATGACACTGATAAAGATGTTAA
AAAAGGCGAATATTTGTTTGTATTAACAGCATGGTATGATCAGCAACGTACATTAGACAG
TGCATTCAGAATTGCAAAAGCAAAAGAAAATACAGGTCCATTACCCAGCTAAGCCCCAAA
AGGTTAATGTAACAGCTAAGGCTAAATCAGCTGTAATATCAGCCGAATAGGGGTGATGAA
ATGAGTTTAGAAGAAATTAAATTGTGGTTGAGAATTGACTATAATTTCGAAAATGATTTA
ATTGAAGGTCTCATTCAATCGGCTAAGTCTGAATTACTATTAAGTGGGGTTCCAGATTAT
GACAAAGATGACTTGGAATACCCGCTTTTTTGTACAGCGATTAAATATATCATTGCAAGA
GATTATGAAAGTCGTGGATACTCAAATGACCAATCTAGAAGCAAGGTGTTTAATGAAAAA
GGATTGCAAAAAATGATTTTGAAATTAAAAAAGTGGTAGGTGATTTTTAAATGGAATTTA
ATGAATTTAAAGATCGCGCATATTTTTTTCAATATGTAAATAAAGGGCCGTATCCAGATG
AAGAGGAAAAAATGAAATTGTATAGTTGCTTTTGTAAAATATATAATCCTTCTATGAAAG
ATAGAGAAATTTTAAAAGCGACTGAATCAAAGTCAGGACTAACCATAATTATGAGGTCTT
CTAAAATTGAATATCTACCACAAACAAATCACTTAGTTAAAATTGACAGTGCATTATATT
CCGATAAATTATTCAACATTGTAGAAATAAGAATTGATACACCAGATATTGGCTATAATA
CAGTGGTTTTATCAGAAAAAATGAGTGTAGAAATTAAAGGGATACCTGAAGTGTTGAATA
AATTAGAATCGGTATACGGTAAACAAGCAATGCAGGCTAAGAGTGATAAAGCTTTAAATG
AAGCATCTGAATTTTTTATAAAGGCTTTAAAGAAAGAGTTCGAGAGCTTTAAAGATACGG
GTGCCAGTATAGAAGAAATGACTAAATCTAAGCCTTATACAAAAGTTGGCAGTCAAGAAA
GGGCTGTTTTAATTGAATGGGTAGGCCCTATGAATCGCAAAAACATTATTCACTTGAATG
AACATGGTTATACAAGAGATGGAAAAAAATATACACCAAGAGGTTTTGGAGTTATTGCAA
AAACATTAGCTGCTAGCGAACGTAAGTATAGAGAAATTATAAAAAAGGAGTTGGCCAGAT
AAATGAATATATTAAACACCATAAAAGGAATTTTATTATCTGATGCAGAGCTCAAAACAC
ATATAAATTCTAGAATATACTATTACAAAGTCACTGAAAACGCTGAAACTTCCAAACCCT
TTGTTGTTATTACACCTGTTTATGATTTGCCTTCAGACTTTATGTCTGATAAATATCTCA
GTGAAGAATACTTAATTCAAATAGATGTAGAATCTTCAAATAATCAGAAAACAATTGATA
TAACAAAACGAATAAGATACCTGTTATATCAACAAAATTTAATTCAAGCATCTAGTCAGT
TAGATGCTTATTTTGAAGAAACTAAACGTTATGTGATGTCGAGACGATATCAAGGCATAC
CCAAAAATATATATTATAAAAATCAGCGCATCGAATAGGTGTGCTTTTTAATTTTTAAGG
AGGAAATAAGCAATGGCAGAAGGACAAGGTTCTTATAAAGTAGGTTTTAAAAGATTATAC
GTTGGAGTTTTTAACCCAGAAGCAACAAAAGTAGTTAAACGCATGACATGGGAAGATGAA
AAAGGTGGTACAGTTGACCTAAATATCACAGGTTTAGCACCAGATTTAGTAGATATGTTT
GCATCTAACAAACGTGTATGGATGAAAAAACAAGGTACTAATGAAGTTAAGTCTGACATG
AGTATTTTCAATATTCCAAGTGATGATTTAAACACAGTTATTGGACGCACTAAAGATAAA
AATGGTACATCTTGGGTAGGAGAGAATACAAGAGCACCGTATGTAACAGTAATTGGCGAA
TCGGAAGATGGTTTAACAGGTCAGCCGGTATATGTAGCCTTACTTAAAGGTACTTTTAGT
TTAGATTCAATTGAATTTAAAACACGAGGTGAAAAAGCAGAAGCCCCAGAACCTACAAAA
TTAACAGGTGACTGGATGAATAGAAAAGTTGATGTTGATGGAACGTCACAAGGTATTGTA
TACGGTTATCATGAAGGTAAAGAAGGAGAAGCAGAATTCTTCAAAAAAGTATTCGTTGGA
TACACGGACAGTGAAGATCATTCAGAGGATTCTGCAGGTTCGTTACCCAGCTAATCCCCA
AAATGTTGAAGTAGCAGTTAATTCAAAATCTGCAACAGTTTCAGCAGAATAGGGGCTTTC
AAAATAAATCAAAGGAGAATAATTTATGACTAAAACTTTAAAGGTTTATAAAGGAGACGA
CGTCGTAGCTTCTGAACAAGGTGAAGGCAAAGTGTCAGTAACTTTATCTAATTTAGAAGC
GGATACAACTTATCCAAAAGGTACTTACCAAGTGGCATGGGAAGAAAATGGTAAAGAATC
TAGTAAAGTTGATGTACCTCAATTCAAAACCAATCCAATTCTAGTCTCAGGCGTATCATT
TACACCAGAAACTAAATCAATTATGGTAAATACCGATGACAATGTTGAGCCAAACATTGC
ACCAAGCACAGCAACGAATAAAATATTGAAATATACAAGTGAACATCCAGAATTTGTTAC
TGTAGATGAAAATACAGGAGCAATTCACGGTGTAGCTGAAGGTACTTCAGTAATCACTGC
TATGTCTACTGATGGAAGCGATAAGTCAGGACAAATTTCAGTGACAGTAACAAACGGATA
GGGATTTAAGGCGCAGTATATCTGCGTCTTTTTTATTTGAATAAAAGGAGCTAATACAAT
GATTAAATTTGAAATTAAAGATCGTAAAACAGGAAAAACAGAGAGCTATACAAAAGAAGA
TGTAACAATGGGCGAAGCAGAAAAATGCTATGAGTATTTAGAATTAGTAAATCAAGAGAA
TAAAAAAGAAGCACCTAACGCAACAAAAATGAGACAAAAAGAGCGACAGTTATTAGTAGA
TTTATTTAAAGATGAAGGATTGACTGAAGAAGATGTTCTGAACAAGATGAGTACTAAAAC
TTATACAAAAGCCTTACAAGATATATTTCGAGAAATCAATGGTGAAGATGAAGAAGATTC
AGAAACTGAACCAGAAGAGATGGGAAAGACAGAAGAATAATCTCAATAAAAGACATTTTA
TCGAACATTAAGAAAATACAACGTTTCTGTATGGAGCAGTATGGGTGGACATTAACTGAA
GTCAGAAAACAGCCGTATGTAAAACTTTTAGAAATACTTAATGAAGAGAATAAAGAAGAG
ACTGAAGAAAAACAAAGTGAACAAAAAGTCATTACAGGTACGGATTTAAGAAAACTTT-T
GGAAGCTAGAAAGGAGGTTAATATGAATGAAAAAGTAGAAGGCATGACCTTGGAGCTGAA
ATTAGACCATTTAGGTGTCCAAGAAGGCATGAAAGGTTTAAAGCGACAATTAGGTGTTGT
TAATAGTGAAATGAAAGCTAATCTGTCAGCATTTGATAAGTCTGAAAAATCAATGGAAAA
ATATCAGGCGAGAATTAAGGGGTTAAATGATAGGCTTAAAGTTCAAAA--AGATGTATTC
TCAAGTAGAAGATGAGCTTAAACAAGTTAACGCTAATTACCAAAAAGCTAAATCCAGTGT
AAAAGATGTTGAGAAAGCATATTTAAAGTTAGTAGAAGCCAATAAAAAAGAAAAATTAGC
TCTTGATAAATCTAAAGAAGCCTTAAAATCATCGAATACAGAACTTAAAAAAGCTGAAAA
TCAATATAAACGTACAAATCAACGTAAACAAGATGCGTATCAAAAACTTAAACAGTTGAG
AGATGCAGAACAAAAGCTTAAGAATAGTAACCAAGCTACTACTGCACAACTAAAAAGAGC
AAGTGACGCAGTACAGAAGCAGTCCGCTAAGCATAAAGCACTTGTTGAACAATATAAACA
AGAAGGCAATCAAGTTCAAAAACTAAAAGTGCAAAATGACAATCTTTCAAAATCAAATGA
TAAAATTGAAAGTTCTTACGCTAAAACTAATACTAAATTAAAGCAAACAGAAAAAGAATT
TAATGATTTAAACAATACTATTAAGAATCATAGCGCTAATGTCGCAAAAGCTGAAACAGC
TGTTAATAAAGAAAAAGCTGCTTTAAATAATTTGGAGCGTTCAATAGATAAAGCTTCATC
CGAAATGAAGACTTTTAACAAAGAACAAATGATAGCTCAAAGTCATTTCGGTAAACTTGC
AAGTCAAGCGGATGTCATGTCAAAGAAATTTAGTTCTATTGGAGACAAAAATGACTTCCC
TGGGACGTACAATGACGATGGGCGTATCTACACCGATTACTTTAGGTTTAGGTGCAGCAT
TAAAAACGAGTGCAGACTTTGAAGGGCAAATGTCTCGAGTTGGAGCGATTGCACAAGCAA
GCAGTAAAGACTTAAAAAGCATGTCTAATCAAGCGGTTGACTTAGGAGCTAAAACAAGTA
AAAGTGCTAACGAAGTTGCTAAAGGTATGGAAGAATTGGCAGCTTTAGGCTTTAATGCCA
AACAAACAATGGAGGCTATGCCAGGTGTTATCAGCGCAGCAGAAGCAAGTGGTGCAGAAA
TGGCTACAACTGCAACTGTAATGGCTTCAGCGATTAACTCTTTCGGTTTAAAAGCATCTG
ATGCAAATCATGTTGCTGATTTACTTGCGAGATCAGCAAATGATAGTGCTGCAGATATTC
AATATATGGGAGATGCATTAAAATATGCAGGTACTCCAGCAAAAGCATTAGGAGTTTCAA
TAGAGGACACTTCTGCAGCAATTGAAGTTTTATCTAACTCAGGTTTAGAGGGGTCTCAAG
CAGGTACTGCATTAAGAGCTTCGTTTATTAGGCTAGCTAATCCAAGTAAAAGTACAGCTA
AGGAAATGAAAAAATTAGGTATTCATTTGTCTGATGCTAAAGGTGAGTTTGTTGGAATGG
GCGAATTGATTAGACAGTTCCAAGATAACATGAAAGGCATGACGAGAGAACAAAAATTAG
CAACAGTGGCTACAATAGTTGGCACTGAAGCAGCAAGTGGATTTTTAGCCTTGATTGAAG
CGGGTCCAGATAAAATTAATAGCTATAGCAAATCATTGAAGAACTCTAATGGTGAAAGTA
AAAAAGCAGCTGATTTGATGAAAGATAACCTCAAAGGTGCTCTGGAACAATTAGGTGGCG
CTTTTGAATCGTTAGCAATTGAAGTTGGTAAAGATTTAACGCCTATGATTAGAGCAGGTG
CGGAAGGATTAACAAAATTAGTTGATGGATTTACACATCTTCCTGGTTGGGTTAGAAAGG
CTTCGGTAGGCTTAGCAATTTTTGGTGCATCTATTGGTCCTGCTGTTCTTGCTGGTGGCT
TATTAATACGTGCAGTTGGGAGCGCGGCTAAAGGCTATGCATCATTAAATAGACGCATTG
CTGAAAATACAATTCTTTCTAATACCAATTCAAAAGCAATGAAATCTTTAGGTCTTCAAA
CATTATTTCTTGGTTCTACAACAGGAAAAACGTCAAAAGGCTTTAAAGGATTAGCCGGAG
CTATGTTGTTTAATTTAAAACCTATAAATGTTTTGAAAAATTCTGCAAAGCTAGCAATTT
TACCGTTCAAACTTTTGAAAAACGGTTTAGGATTAGCCGCAAAATCCTTATTTGCAGTAA
GTGGAGGCGCAAGATTTGCTGGTGTAGCCTTAAAGTTTTTAACAGGACCTATAGGTGCTA
CAATAACTGCTATTACAATTGCATATAAAGTTTTTAAAACCGCATATGATCGTGTGGAAT
GGTTCAGAAACGGTATTAACGGTTTAGGAGAAACTATAAAGTTTTTTGGTGGCAAAATTA
TTGGCGGTGCTGTTAGGAAGCTAGGAGAGTTTAAAAATTATCTTGGAAGTATAGGCAAAA
GCTTCAAAGAAAAGTTTTCAAAGGATATGAAAGATGGTTATAAATCTTTGAGTGACGATG
ACCTTCTGAAAGTAGGAGTCAACAAGTTTAAAGGATTTATGCAAACCATGGGCACAGCTT
CTAAAAAAGCATCTGATACTGTAAAAGTGTTGGGGAAAGGTGTTTCAAAAGAAACAGAAA
AAGCTTTAGAAAAATACGTACACTATTCTGAAGAGAACAACAGAATCATGGAAAAAGTAC
GTTTAAACTCGGGTCAAATAACAGAAGACAAAGCAAAAAAACTTTTGAAAATTGAAGCGG
ATTTATCTAATAACCTTATAGCTGAAATAGAAAAAAGAAATAAAAAGGAACTCGAAAAAA
CTCAAGAACTTATTGATAAGTATAGTGCATTCGATGAACAAGAAAAGCAAAACATTTTAA
CTAGAACTAAAGAAAAAAATGACTTGCGAATTAAAAAAGAGCAAGAACTCAATCAGAAAA
TCAAAGAATTGAAAGAAAAAGCTTTAAGTGATGGTCAGATTTCAGAAAATGAAAGAAAAG
AAATTGAAAAGCTTGAAAATCAAAGACGTGACATCACTGTTAAAGAATTGAGTAAGACTG
AAAAAGAGCAAGAGCGTATTTTAGTAAGAATGCAAAGAAACAGAAATGCTTATTCAATAG
ACGAAGCGAGCAAAGCAATTAAAGAAGCAGAAAAAGCAAGAAAAGCAAGAAAAAAAGAAG
TGGATAAGCAGTATGAAGATGATGTCATTGCTATAAAAAATAACGTCAACCTTTCTAAGT
CTGAAAAAGATAAATTGTTAGCTATTGCTGATCAAAGACATAAGGATGAAGTAAGAAAGG
CAAAATCTAAAAAAGATGCTGTAGTAGACGTTGTTAAAAAGCAAAATAAAGATATTGATA
AAGAAATGGATTTATCCAGTGGACGTGTATATAAAAATACTGAAAAGTGGTGGAATGGTC
TTAAAAGTTGGTGGTCTAACTTTAGAGAAGACCAAAAGAAGAAAAGTGATAAATACGCTA
AAGAACAAGAAGAAACAGCTCGTAGAAACAGAGAAAATATAAAGAAATGGTTTGGAAATG
CTTGGGACGGCGTAAAAACTAAAACTGGTGAAGCCTTTAGTAAAATGGGCAGAAATGCTA
ATCATTTTGGCGGCGAAATGAAAA--ATGTGGAGTGGAATCAAAGGAATTCCAAGCAAAT
TAAGTTCAAGTTGGAGCTCAGCCAAAAGTTCTGTAGGATATCACACTAAGGCTATAGCTA
ATAGTACTGGTAAATGGTTTGGAAAAGCTTGGCAATCTGTTAAATCGACTACAGGAAGTA
TTTACAATCAAACTAAGCAAAAGTATTCAGATGCCTCAGATAAAGCTTGGGCGCATTCAA
AATCTATTTGGAGAGGCACATCAAAATGGTTTAGCAACGCATATAAAAGTGCAAAGGGTT
GGCTAACAGATATGGCTAATAAATCGCGCTCGAAATGGGATAATATTTCTAGTACAGCAT
GGTCGAATGCAAAATCCGTTTGGAAAGGAACATCGAAATGGTTTAGTAACTCATACAAAT
CTTTAAAAGGTTGGACTGGGGATATGTATTCAAGAGCCCACGATCGTTTTGATGCAATTT
CAAGTTCGGCATGGTCTAACGCTAAATCAGTATTTAATGGTTTTAGAAAATGGCTATCAA
AAACATATGATTGGATTAGAGATATTGGTAAAGACATGGGAAGAGCTGCGGCTGATTTAG
GTAAAAATGTTGCTAATAAAGCTATTGGCGGTTTGAATAGCATGATTGGCGGTATTAATA
AAATATCTAAAGCCATTACTGATAAAAATCTCATCAAGCCAATACCTACATTGTCTACTG
GTACTTTAGCAGGAAAGGGTGTAGCTACCGATAATTCGGGAGCATTAACGCAACCGACAT
TTGCTGTATTAAATGATAGAGGTTCTGGAAATGCCCCAGGCGGTGGAGTTCAAGAAGTAA
TTCACAGGGCTGACGGAACATTCCATGCACCCCAAGGACGAGATGTGGTTGTTCCACTAG
GAGTTGGAGATAGTGTAATAAATGCCAATGACACTCTGAAGTTACAGCGGATGGGTGTTT
TGCCAAAATTCCATGGTGGTACGAAAAAGAAAAAATGGATGGAACAAGTTACTGAAAATC
TTGGTAAAAAAGCAGGGGACTTCGGTTCTAAAGCTAAAAACACAGCTCATAATATCAAAA
AAGGTGCAGAAGAAATGGTTGAAGCCGCAGGCGATAAAATCAAAGATGGTGCATCTTGGT
TAGGCGATAAAATCGGCGATGTGTGGGATTATGTGCAACATCCAGGGAAACTAGTAAATA
AAGTAATGTCAGGTTTAAATATTAATTTTGGAGGCGGAGCTAACGCTACAGTAAAAATTG
CTAAAGGCGCGTACTCATTGCTCAAAAAGAAATTAGTAGACAAAGTAAAATCGTGGTTTG
AAGATTTTGGTGGCGGAGGCGATGGAAGCTATCTATTTGACCATCCAATTTGGCAAAGGT
TTGGGAGTTACACAGGTGGACTTAACTTTAATGGCGGTCGTCACTATGGTATCGACTTTG
GTATGCCTACAGGAACGAACATTTATGCTGTTAAAGGCGGTATAGCTGATAAAGTATGGA
CTGATTACGGTGGCGGTAATTCTATACAAATTAAGACCGGTGCTAACGAATGGAACTGGT
ATATGCATTTATCTAAGCAATTAGTAAGACAAGGCCAACGTATTAAAGCTGGTCAACTGA
TAGGGAAATCAGGTGCTACAGGTAATTTCGTTAGAGGAGCACACTTACATTTCCAATTGA
TGCAAGGGTCGCATCCAGGGAATGATACAGCTAAAGATCCAGAAAAATGGTTGAAGTCAC
TTAAAGGTAGTGGCGTTCGAAGTGGTTCAGGTGTTAATAAGGCTGCATCTGCTTGGGCAG
GCGATATACGTCGTGCAGCAAAACGAATGGGGGTTAATGTTACTTCGGGTGACGTAGGAA
ATATCATTAGCTTAATTCAACACGAATCAGGAGGAAATGCAGGTATAACTCAATCTAGTT
CGCTTAGAGACATCAACGTTTTACAGGGCAATCCAGCAAAAGGATTGCTTCAATATATCC
CACAAACATTTAGACATTATGCTGTTAGAGGTCACAACAATATATATAGTGGTTACGATC
AGTTATTAGCGTTCTTTAACAACAGATATTGGCGCTCACAGTTTAACCCAAGAGGTGGTT
GGTTTCCAAGTGGTCCAAGAAGATACGCGAATGGTGGTTTGATTACAAAGCATCAACTTG
CTGAAGTGGGTGAAGGAGATAAACAGGAGATGGTTATCCCTTTAACTAGACGTAAACGAG
CAATTCAATTAACTGAACAGGTTATGCGCATCATCGGTATGGATGGCAAGCCAAATAACA
TCACTGTAAATAATGATACTTCTACAGTTGAAAAATTGTTGAAACAAATTGTTATGTTAA
GTGATAAAGGAAATAAATTAACAGATGCATTGATTCAAACTGTTTCTTCTCAGGAAAATA
ACTTAGGTTCTAATGATGCAATTAGAGGTTTAGAAAAAATATTGTCAAAACAAAGTGGGC
ATAGAGCAAATGCAAATAATTATATGGGAGGTTTGACTAATTAATGCAATCTTTTGTAAA
AATCATAGATGGTTACAAGGAAGAAGTAATAACAGATTTTAATCAGCTTATATTTTTAGA
TGCAAGGGCTGAAAGTCCAAACACCAATGATAACAGTGTAACTATTAACGGAGTAGATGG
TATTTTACCGGGCGCAATTAGTTTTGCGCCTTTTTCATTAGTATTAAGGTTTGGCTATGA
TGGTATAGATGTTATAGATTTAAATTTATTTGAGCATTGGTTTAGATCTGTATTTAATCG
TAGACATCCTTATTATGTTATTACTTCTCAAATGCCTGGTGTTAAATATGCAGTGAATAC
AGCTAATGTTACATCTAATTTAAAAGATGGATCTTCAACTGAAATTGAAGTAAGTTTAAA
TGTTTTTAAAGGATATTCTGAATCAGTTAATTGGACTGACAGCGAGTTCTTATTCGACTC
TAATTGGATGTTTGAAAATGGAATTCCTCTTGATTTCACACCTAAATATACGCATACATC
AAATCAATTTACTATTTGGAACGGTTCTACTGATACGATAAATCCACGATTCAAGCACGA
TTTGAAAATATTAATTAATTTAAATGCGAGTGGAGGATTTGAACTGGTTAACTATACAAC
AGGTGATATTTTTAAGTACAACAAAAAGTATAGATAAAAACACTGATTTTGTTTTAGATG
GTGTGTATGCATATCGAGATATAAATAGAGTGGAATTGATACAAATAGGGGCATTATAAC
ATTAGCGCCAGGTAAAAATGAATTTAAGATTAAAGGAGACGTCAGTGATATTAAAAACTA
CATTTAAGTTTCCT-TTATTTATAGGTAGGTGATTTAATGGATTATCATGATCATTTATC
AGTAATGGATTTTAATGAATTGATTTGTGAAAATTTACTAGATGTAGATTACGGTTCTTT
TAAAGAATATTATGAACTAAATGAAGCTAGGTACATCACCTTTACAGTTTATAGAACTAC
TCACAATAGTTTTGTTTTTGATTTATTGATTTGTGAAAAACTTCATAATTTATCATGGTG
AAAAATACACAATTAAGCAGACAGCGCCAAAGGTTGAAGGTGATAAAGTTTTTATTGAAG
TTACGGCATATCACATAATGTATGAATTTCAAAATCACTCAGTGGAATCAAATAAGCTTG
ATGACGACAGTAGCGAAACTGGTAAAACGCCAGAATACTCTTTAGATGAGTACTTAAGAT
ATGGATTTGCAAATCAAAAACGTCAGTCAAGATGACCTATAAAATAATTGGAGATTTTAA
AAGAAAAAATACCAATTGATGAATTAGGTAATAAAAATGGCTTAGAATATTGTAAAGAAG
CAGTAGATTTGTTTGGTTGTATTATTTATCCAAATGATACGGAGATATGTTTTTATTCTC
CTGAAACATTTTATCAAAGAAGCGAGAAAGTGATTCGATATCAATATAATACTGATACTG
TATCTGCAACTGTCAGTACATTGGAATTAAGAACAGCTATAAAAGTTTTTGGAAAAAAGT
ATACAGCTGAGGAAAAGAAAAATTATAATCCTATTAGAACAACTGACATTAAATATTCAA
ATGGTTTTATAAAAGAAGGTACTTATCGTACCGCAACAATTGGGTCTAAAGCTACTATTA
ACTTTGATTGCAAGTATGGTAATGAAACAGTTAGATTTACAATAAA-AAGGGCTCTCAAG
GTGGAATATATAAGTTGATTTTAGACGGCAAGCAAATTAAGCAAATTTCTTGTTTTGCTA
AGTCGGTTCAGTCTGAAACAATAGATTTAATAAAAAATATTGATAAAGGCAAGCACGTTT
TAGAAATGATATTTTTAGGAGAAGACCCCAAAAATAGAATTGATATATCTTCAAATAAAA
AAGCTAAGCCTTGTATGTATGTTGGAACTGAAAAATCAACAGTCTTAAATTTAATTGCTG
ACAACTCAGGTCGCAATCAATACAAAGCAATTGTTGACTACGTCGCAGATAGTGCAAAGC
AGTTTGGGATTCGATATGCTAATACGCAAACAAATGAAGATATCGAAACACAGGATAAGC
TGTTAGAATTTGCAAAAAAGCAAATAAATGATACTCCTAAGACTGAATTAGATGTTAATT
ATATAGGTTATGAAAAAATAGAGCCAAGAGATAGCGTATTCTTTGTTCATGAATTAATGG
GATATAACACTGAATTAAAGGTTGTTAAACTTGATAGGTCACATCCATTTGTAAACGCAA
TAGATGAAGTGTCTTTCAGCAATGAAATAAAGGATATGGTACAAATTCAACAAGCGCTTA
ACAGACGAGTTATTGCACAAGATAATAGATATAACTATCAAGCAAATCGTATAAATCATT
TATACACTAGTACTTTGAATTCTCCTTTCGAGACAATGGATATAGGGAGTGTATTAATAT
AATGGCAACAGAAGAAGTTAAAATCAAAGCGCTACTTGAAAACGATAAACAGTACTTTCC
AGCTACACATTGGAAAGCTATAAATGGGATACCTTATGCAGGCAGTAGTGATATTGATGG
ATTGCCTCAAGACGGTATCATTTCGGTAGATGATAAAAATAAATTAGATAATTTAAAAAT
AGGCGAAGCAGGAATTATTCAAAATAGCATTGTACAGAAATCCCCAAACGGTAAATTGTG
GAAAATAACAGTTGACGATAGTGGGAAACTTGGTACAGTGCTATTTTATTAGAAAGGAAG
GTGCATTATGGAAAATTTGTATTTAATAAAGGATTTGGGAGCTTTAGCAGGTCGAGATTA
TAGAGCTAAGGAAATACAAAACTTACAAAGAATAGAGCAATTTGCGCTTGGCTTGACAAC
AGAGTTTAAGTTGCATCAGAAAGCTAAAACAATTCAACACTTCGCTGAGCAAATTTATTA
TAATGGTAGATCGCAAGCAGCAGTAAACAAATCTTTACAAAGTCAAATTAACGCACTTGT
TGTGGCACCACGTAATAACAGTGCTAATGAGATTGTTCAAGCTCGAGTTAATGTAAACGG
CGAAACCTTTGACACATTAAAAGAACATTTAGACGATTGGGAAACCAAAACTCAAATTAA
TAAAGAGGAAACTATAAGAGAATTAAATAAGACCAAACAAGAAATTCTTGATATCGAGTA
TCGTTTTGAACCTGATAAGCAAGAATTTTTATTTGTGACAGAACTTGCACCTCTTACAAA
TGCAGTAATGCAATCCTTCTGGTTTGATAATAGAACAGGCATAGTATACATGACACAAGC
TAGAAATAATGGCTATATGCTAAGTCGTCTAAGACCTAATGGTCAATTTATAGACAGCTC
ATTGATTGTAGGTGGGGGTCATGGTACACATAACGGTTATAGATATATTGATGATGAGTT
ATGGATTTATAGTTTTATCTTAAATGGTAATAATGAGAATACATTAGTTCGTTTCAAGTA
TACGCCTAATGTGGAAATTAGCTATGGCAAGTATGGTATGCAAGATGTATTTACAGGACA
CCCAGAAAAACCCTACATCACCCCTGTCATAAATGAAAAAGAAAATAAAATTCTATACAG
AATTGAGAGACCTAGAAGTCAGTGGGAACTTGAAAACTCAATGAATTATATAGAGATAAG
AAGTTTAGACGATGTTGATAAAAATATTGATAAAGTTTTGCATAAAATCAGTATCCCTAT
GAGACTAACAAACGAAACCCAACCAATGCAGGGTGTGACTTTTGATGAAAAATACTTGTA
TTGGTATACAGGAGACAGTAATCCAAATAATAGAAACTATTTAACGGCTTTCGATTTAGA
AACAGGAGAAGAAGCGTATCAGGTTAATGCTGACTATGGTGGAACACTAGATTCATTTCC
TGGCGAATTTGCGGAAGCAGAAGGTTTGCAAATATACTATGACAAAGATAGTGGTAAAAA
AGCTTTGATGCTAGGTGTTACTGTCGGTGGTGATGGAAATAGAACACATCGTATTTTCAT
GATTGGGCAAAGAGGTATTTTAGAAATACTTCACTCAAGAGGCGTTCCTTTTATCATGAG
TGACACAGGTGGTAGAGTTAAACCTTTACCAATGAGGCCTGATAAACTTAAGAATCTTGG
GATGTTAACAGAGCCAGGTCTTTACTATTTATACACTGATCATACAGTTCAAATCGATGA
TTTCCCATTACCAAGAGAATGGCGTGATGCAGGTTGGTTCTTGGAAGTTAAGCCACCACA
AACTGGCGGTGATGTAATTCAGATATTGACGCGTAATAGTTATGCAAGGAATATGATGAC
TTTTGAAAGGGTGCTTTCTGGAAGAACTGGAGACATTTCGGACTGGAATTATGTGCCTAA
AAATAGTGGTAAATGGGAGAGAGTACCTTCATTCATCACAAAAATGTCAGATATTAACAT
AGTAGGCATGTCGTTTTATTTAACTACGGATGATACAAAACGTTTTACAGATTTTCCAAC
TGAACGTAAAGGGGTAGCTGGTTGGAACTTATATGTAGAAGCTTCAAACACAGGTGGCTT
TGTTCATAGGCTAGTTCGTAATAGTGTTACAGCATCTGCTGAGATACTATTGAAAAATTA
TGATAGTAAAACAAGTTCAGGGCCATGGACTTTACACGAAGGGAGAATTATAAGTTAATG
AGTAATTTAGAGAAATCTGTAGCTATAAATTTAGAAAACACAGCGCATTATGAAAATATT
TCAAATCTAGATATAACTTTTAGAACAGGAGAGAGTGATTCTTCTGTTCTTCTTTTTAAT
ATCACTAAAAATAATCAACCGTTATTATTGAGTGAAGAAAATATCAAAGCACGAATAGCG
ATTCGAGGTAAAGGAGTCATGGTAGTTGCTCCACTAGAAATATTAGATCCATTTAAAGGT
ATTTTAAAATTTCAATTACCTAATGATGTAATTAAACGAGATGGAAGTTATCAAGCTCAA
GTTTCGGTTGCAGAATTAGATAATTCAGACGTGGTAGTTGTCGAGAGAACTATCACATTT
AACGTTGAAAAAAGTTTGTTTAGCATGATTCCATCTGAAACAAAATTACACTATATTGTT
GAATTTCAGGAATTAGAAAAAACTATTATGGATCGTGCGAAAGCAATGGACGAGGCTATA
AAAAATGGTGAAGATTATGCGAGTCTGATTGAAAAAGCTAAAGAAAAAGGTCTATCAGAT
ATTCAAATAGCAAAATCTTCAAGTATAGATGAATTAAAGCAACTTGCTAATAGCCATATA
TCTGATTTGGAAAATAAAGCGCAAGCATATTCAAGAACATTCGATGAGCAAAAGCGATAT
ATGGATGAGAAACATGAAGCCTTCAAGCAGTCAGTGAATAGTGGTGGTTTAGTCACAAGT
GGTTCTACTTCAAATTGGCAAAAAGCTAAGATTACTAAAGATGATGGTAAGATAATGCAG
ATTACTGGATTTGATTTTAATAATCCAGAACAAAGAATAGGTGATTCAACCCAATTTATT
TATGTTTCGCAAGCTATAAATTATCCAAGAGGTGTTAGTACTAACGGTACTGTCGAATAT
TTAGTAGTAACTTCAGATTACAAGCGTATGACTTATCGACCGAACGGTACAAATAAAGTG
TTTGTTAAAAAGAAAAGAAGCGGGTTCATGGTCTGAATGGTCAGAATTAGCTATTAATGA
TTACAATACACCTTTTGAAACTGTTCAAAGTGCCCAATCAAAAGCTAATATGGCCGAAAG
TAACGCTAAATTATACGCAGATGACAAGTTTAATAAAAGGTATTCGGTTATTTTTGATGG
AACAGCAAATGGTGTGGGCTCTACATTGTACTTAAATGAGAGTTTAGACCAATTTATTTT
ATTAATTTTTTATGGGACTTTTCCAGGTGGTGACTTTACAGAGTTTGGCAGTCCTTTTGG
AGGAGGAAAGATTTCATTGAATCCCTCAAATCTTCCAGATGGTGATGGAAATGGTGGAGG
TGTTTATGAGTTTGGATTAACTAAATCTAGTCGTACATCTTTAACTATATCAAACGATGT
CTATTTCGACTTAGGAAGTCAAAGAGGCTCTGGTGCGAACGCAAATAGAGGGACAATTAA
CAAAATTATAGGAGTGAGAAAATAATGCAAATATTAGTTAACAAGCGTAATGAGATAATT
TCATACGCTATCATTGGTGGCTTTGAAGAAGGTATTGATATTGAAAATTTACCAGAAAAT
TTCTCTCAAGTTTTTAGACCTAAAGCCTTTAAATATTCAAATGGGGAAATAGTTTTTAAC
GAAGATTATTCAGAAGAAAAAGATGACTTGCATCAACAGATTGACAGTGAAGAACAAAAC
ACAGTCGCTTCTGATGACATCTTACGAAAAATGGTTGCTAGTATGCAGAAACAAGTTGTT
CAAAGTACAAAGTTATCGATGCAAGTTAATAAGCAAAATGCACTAATGGCAAAACAACTT
GTGACACTTAATAAAAAATTAGAAGAGGTTAAAGGAGAGACTGAAAATGCTTAAATTAAT
TTCACCAACATTCGAAGATATTAAAACATGGTATCAATTGAAAGAATATAGTAAAGAAGA
TATAGCGTGGTATGTAGATATGGAAGTTATAGATAAAGAGGAATATGCAATTATTACAGG
AGAAAAGTATCCAGAAAATCTAGAGTCATAGGTTATAATCTTATGGCTTTTTAATTTGAA
TAAAGTGGGTGGTGTAATGTTTGGATTTACCAAACGACACGAACAAGATTGGCGTTTAAC
GCGATTAGAAGAAAATGATAAGACTATGTTTGAAAAATTCGACAGAATAGAAGACAGTCT
GAGAACGCAAGAAAAAATTTATGACAAGTTAGATAGAAATTTCGAAGAACTAAGGCGTGA
CAAAGAAGAAGATGAAAAAAATAAAGAGAAAAATGCTAAAAATATTAGAGACATCAAGAT
GTGGATTCTAGGATTAATAGGGACGATTCTAAGTACATTTGTTATAGCCTTGTTAAAAAC
TATTTTTGGCATTTAAAGGAGGTGATTACCATGCTTAAGGGAATTTTAGGATATAGCTTT
TGGTCGTGTTTCTGGTTTAGTAAGTGTAAGTAATAGTTAAGAGTCAGTGCTTCGGCACTG
GCTTTTTATTTTGGATAAAAGGAGCAAACAAATGGATGCAAAAGTAATAACAAGATACAT
CGTATTGATCTTAGCATTAGTAAATCAATTCTTAGCGAACAAAGGTATTAGCCCGATTCC
AGTAGACGATGAGACTATATCATCAATAATACTTACTGTTGTTGCTTTATATACTACGTA
TAAAGACAATCCAACATCTCAAGAAGGTAAATGGGCAAATCAAAAGCTAAAGAAATATAA
AGCTGAAAACAAGTATAGAAAAGCAACAGGGCAAGCGCCAATTAAAGAAGTAATGACACC
TACGAATATGAACGACACAAATGATTTAGGGTAGGTGTTGACCAATGTTGATAACAAAAA
CCAAGCAGAAAAA-TGGTTTGATAATTCATTAGGGAAGCAGTTCAATCCTGATTTGTTTT
ATGGATTTCAGTGTTACGATTACGCAAATATGTTTTTTATGATAGCAACAGGCGAAAGGT
TACAAGGTTTATACGCTTATAATATTCCATTTGATAATAAAGCAAGGATTGAAAAATACG
GGCAAATAATTAAAAACTATGATAGCTTTTTACCGCAAAAGTTGGACATTGTCGTTTTCC
CGTCAAAGTATGGTGGCGGAGCTGGACATGTTGAAATTGTTGAGAGCGCTAATCTAAACA
CTTTCACATCGTTTGGCCAAAATTGGAATGGTAAAGGTTGGACAAATGGCGTTGCGCAAC
CTGGTTGGGGTCCCGAAACCGTTACAAGACATGTTCATTATTACGATGACCCAATGTATT
TTATTAGATTAAATTTCCCAGATAAAGTAAGTGTTGGAGATAAAGCTAAAAGCGTTATTA
AGCAAGCAACTGCCAAAAAGCAAGCAGTAATTAAACCTAAAAAAATTATGCTTGTAGCCG
GTCATGGTTATAACGATCCTGGAGCAGTCGGAAACGGAACAAATGAACGTGATTTTATCC
GTAAATATATAACACCAAATATCGCTAAGTATTTAAGACATGCAGGTCACGAAGTTGCAT
TATATGGTGGCTCAAGTCAATCACAAGATATGTATCAAGATACTGCTTACGGTGTTAATG
TAGGAAATAATAAAGATTATGGCTTATATTGGGTTAAATCACAGGGGTATGACATTGTTC
TAGAGATTCATTTAGACGCAGCAGGAGAAAGTGCAAGTGGTGGGCATGTTATTATTTCAA
GTCAATTCAATGCAGATACTATTGATAAAAGTATACAAGATGTTATTAAAAATAACTTAG
GACAAATAAGAGGTGTAACACCTCGTAATGATTTACTGAACGTTAATGTATCAGCAGAAA
TAAATATCAATTATCGTTTATCTGAATTAGGTTTTATTACTAATAAAAAAGATATGGATT
GGATTAAGAAGAATTATGACTTGTATTCTAAATTAATAGCTGGTGCGATTCATGGTAAGC
CTATAGGTGGTTTGGTAGCTGGTAATGTTAAAACATCAGCTAAA-ACCAAAAAAATCCAC
CAGTGCCAGCAGGTTATACACTTGATAAGAATAATGTGCCTTATAAAAAAGAGGCTGGTA
ATTACACAGTTGCCAATGTTAAAGGTAATAACGTAAGGGACGGCTATTCAACTAATTCAA
GAATTACTGGTGTATTACCTAATAACGCAACAATCAAATATGACGGCGCATATTGTATCA
ATGGCTATAGATGGATTACTTATATCGCTAATAGTGGACAACGTCGTTATATCGCGACAG
GAGAGGTAGATAAAGCAGGTAATAGGATAAGTAGTTTTGGTAAGTTTAGCGCAGTTTGAT
AATTGTATATGATGAATCTTAGGCAGGTACTTCGGTATTTGCCTATTATTTAAAATTAAT
AAACAGTTAATTTTTACATAAATATATTAAATTTTAAAAA-ACAAACGTTTTTAGTATAT
AAATTATTTTGTGTTCGTATTGTGTGCTATGATTAAAAAGTTGTTATGGTCAACTATATC
GTGGTTTTATGTTTATTATCAATCAAAATATAAATTATTTATAATTTGTTTGGTAATGAA
CGGGTTTTTTTCGAAATAATAGTAAAAAAACACATTTATAGATATTTTAAACTCGGTAAA
TCTTTTAATAAATATTTAATTTTATTAAAAGTTAAAAAGGTTTAATATAAAAATGTAATA
AAATTTATAAAGAAAGGAAATGATTTTTATGGTCAAAAAAAGACTATTAGCTGCAACATT
GTCGTTAGGAATAATCACTCCTATTGCTACTTCGTTTCATGAATCTAAAGCTGATAACAA
TATTGAGAATATCGGTGATGGCGCTGAGGTAGTCAAAAGAACAGAAGATACAAGTAGCGA
TAAGTGGG--GTCACACAAAATATTCAGTTTGATTTTGTTAAAGATAAAAAGTATAACAA
AGACGCTTTGATTTTAAAAATGCAAGGTTTTATCAATTCAAAGACTACTTATTACAATTA
CAAAAACACAGATCATATAAAAGCAATGAGGTGGCCTTTCCAATACAATATTGGTCTCAA
AACAAATGACCCCAATGTAGATTTAATAAATTATCTACCTAAAAATAAAATAGATTCAGT
AAATGTTAGTCAAACATTAGGTTATAACATAGGTGGTAATTTTAATAGTGGTCCATCAAC
AGGAGGTAATGGTTCATTTAATTATTCAAAAACAATTAGTTATAATCAACAAAACTATAT
CAGTGAAGTAGAACATCAAAATTCAAAAAGTGTTCAATGGGGAATAAAAGCTAATTCATT
TATCACATCATTAGGTAAAATGTCTGGACATGATCCAAATTTATTTGTTGGATATAAACC
ATATAGTCAAAATCCGAGAGACTATTTTGTGCCAGACAATGAATTACCCCCATTAGTACA
CAGTGGTTTCAATCCTTCATTTATTGCAACTGTTTCTCATGAAAAAGGCTCAGGAGATAC
AAGTGAATTTGAAATAACGTATGGCAGAAATATGGATGTTACTCATGCTACTAGAAGAAC
AACACACTATGGCAATAGTTATTTAGAAGGATCTAGAATACACAACGCATTTGTAAACAG
AAATTACACAGTTAAATATGAAGTGAACTGGAAAACTCATGAAATTAAAGTGAAAGGACA
TAATTGATATGAAAAAAATAGTCAAATCATCAGTTGTTACATCAATTGCATTGCTTTTGC
TATCCAATACAGTTGATGCAGCTCAACATATCACACCTGTAAGTGAGAAAAAGGTTGATG
ATAAAATTACTTTGTACAAAACAACTGCAACATCAGATTCCGATAAGTTAAAAATTTCTC
AGATTTTAACTTTTAATTTTATTAAAGATAAAAGTTATGATAAAGATACATTAATACTCA
AAGCTGCTGGAAACATTTATTCTGGCTATACAAAGCCAAATCCAAAAGACACTATTAGTT
CTCAATTTTATTGGGGTTCTAAGTACAACATTTCAATTAATTCAGATTCTAATGACTCAG
TAAACGTTGTAGATTATGCACCTAAAAATCAAAATGAAGAATTTCAAGTACAACAAACGG
TAGGTTATTCTTATGGTGGAGATATTAATATCTCTAACGGCTTGTCAGGTGGAGGTAATG
GTTCAAAATCTTTTTCAGAGACAATTAACTATAAACAAGAAAGCTATAGAACTAGCTTAG
ATAAAAGAACTAATTTCAAAAAAATTGGTTGGGATGTTGAAGCACATAAAATTATGAATA
ATGGTTGGGGACCATATGGCAGAGATAGTTATCATTCAACTTATGGTAATGAAATGTTTT
TAGGCTCAAGACAAAGCAACTTAAATGCTGGACAAAACTTCTTGGAATATCACAAAATGC
CAGTGTTATCCAGAGGTAACTTCAATCCAGAATTTATTGGTGTCCTATCTCGAAAACAAA
ACGCTGCAAAAAAATCAAAAATTACTGTTACTTATCAAAGAGAAATGGATAGATATACAA
ACTTT--GAATCAACTTCACTGGATAGGTAATAATTATAAAGATGAAAATAGAGCAACTC
ATACATCAATTTATGAAGTTGATTGGGAAAATCATACAGTTAAATTAATAGATACTCAAT
CTAAGGAAAAAAATCCTATGAGCTAAACAGATAGATAATCAAAAAAATCTTTAAATATGT
TAAAATTTACAAACACTTTCTTTCTATATTAGGGTAACCACGTCTTAATTGACGTGGTTA
TTTTTTCAGGGCAAAAAAAGGGCGGATTATTTAAATAAGGGCAAACACTTGTGGAAAATT
TAAAAGGTTAAAAATAATAAAGAACTTGGTATAACAAGGGTTTTATACATTTGCGTACAA
CGACGAAATGTCAATTTACCATCACATTATGATGATATGTTTATTGTCAATTTACCATCA
CATTATGATGATATGTTTATTTCAATAAAAGCTTTAACGCCAGTGTTCTCAAGCGTTTTA
TAAAGCTTGTAAAAAATATAAGGGCAAAAAAAGGGCGGATTTAAG
>>Phage exorzism: Dubai 30  Analysis 2023-08-15_contig(rev compl)_2
-------------------------CTAACTTGGAATGTTTTCGAGTTTT-TGAGTTAGT
TCTCTATCCATTTTTTCAGTTACATGAGTATATATGCGAATGGTTGTTTTTTCATCTACA
TGTCCTACCCTTTTCATAATTGCTTTTAAAGAAACATTCATTTCTACTAATAAAGTTATG
TGTGTATGTCTAAATGTGTGCGTGGTAACTTTCTTATTCATATTTAAAGCTTTTGTAGTT
TTCTTAAGCACACCGGCGATTTGATTATTACATAAAGGATTCCCTTTTTTTGTTGTGAAT
ATGAACCCTCTGTCAACATAGCTCGAATTCCATCTTTTCAACATTTTGTTTTCCAGTATT
ATCTTT-TAAAAATTTCTACGGTTCTAGAATTGATGCTGATACTTCTTTTTGAACTTATA
GTCTTTGTAGTGTCTTTGTATCCGAATCCTTCCTCGTATTTAATGCGGTGAATTGTACCT
GTTATATTGATAGTTTTGTTTAATAAATCTATATCTTTTTCCTGCAGTGCTTGTAGTTCT
CCTATGCGCATACCAGTTAAAGCCTGTACTTCTAAGATGCTGGCAATTAAAATGCGATTT
CGCTTGTGTAACTTATTATCATTTAGTATATGATCACGTATCTGTAGGACTTGGTTCATT
TCTAAATAGTTGTACATTTTAGATTCATCTTTTTCGATATCCTCTATTGTTTTT-CTTCT
TTTAGGAATTTTGACATTAGTTAACAAATATTCATTTGGATAATTGTAAAATTTAACTGC
ATATTTAATAGCTCCTTTCATATCTCCGAGTTGACGGGTTACTTGATTTTGAGAATAGAT
ATCTGATAATTTATTAATAAATATCTGCATATATTTTGTATCTAGTTTGTTTAAAAGCAA
GTTCTCAGAGCTGTATCGTTTAATGTTTCTAATTCTTATTTTTATATTATTAAGAGTAGT
CAACTTTGAACCTGATGTTTTTATATGATATTCAAGCCATTCATCTAATAGCGCGTGAAA
AGTCAAAGTTTTTAATTCGCTTGACGACTTGTTGTTCAGTTTT-TCTTTTATTTTTTCTT
CTAAACGAAACATTGCTTCTTTTTGAGATTGTTTTGTATTCTTGTTCAACACAACACTTA
CGCGCTTCCATTTATCTGTGTATGGATCTTTATACTTCTCGTAGTATCTGTATTTAGTTT
CGTTATTTTTGTTTTTAAATTTTTCAATCCACATGTTTATACCTCCTGCAAGAACGTATG
TTCTATAAAATATTAAAAAATAATAAGGGTAGTCGGGTTACCCGTAATTTAGTACTAGGT
ACTAAATGTGTTATAATAAAATAAAAAGTAGGTGATAAGATGACTCAATTTCTAGGGGCG
CTTCTTCTTACAGGAGTTTTAGGTTACATACCATATAAATATCTAACAATGATAGGTTTA
GTTAGTGAAAAAAACAAGGTTATCAATACTCCTGTATTATTGATTTTTTCTATTGAAACA
TGTTTGATATGGTTTTATAGTTTTATAATTTTTAATAATGTTGATTTAAAAAATTTGAAT
TTAATTCAGTTGCTTACAGGTCTAAAAGCAAATATTTTGTTTCTATTTATTTTTGTTTTA
ACAGTGTTTGTATTTAATCCTTTAATTGTTAAATTTATTATCTGGTTAATTAATATAACC
AGAAAGTTTATGAAATTGGATTGTATAAGCTTATTAGACAAAAGAGACAAGTTGTTTAAT
AACAACGGTAAACCAGTATTTATAGTTATAAAAGACTTTGAAAACAGAATCATTGAAGAG
GGTGAACTTAAAACCTATAATTCAGCTGGTAGCGATTTCGATTTACTAGAAGTTGAGCGA
CAAGATTTCAAAGTATCTGATTTACCGTCAAACGATGAATTGTATATTAAACATACGCTT
GTAGACCTTAAACAACAAATTAAATTGGATTTATATTTAATGAATGAATACTAATCTTTT
TTCTTAGCTTTTTCTGATAAAGTGCTTT-TTAATTTTTCGCTGGCGCCTGACTTTTCAAA
ACTTTTGTTTAATGGGTTACTACGAGTAGTTTCTTGTTTTTTGTTTTTATCCGCCATAAA
ATTCTCACCACCATTCAACGTCTACACTAGTAGGCGTTTTTTGATTTTTATATTAAAGGG
CTATAAAA-AGCTGTTAATACTTCAATTCTTTAATCCACATATATTTAAAAGTGAGGTAG
TAGGTAATAAATATAAGACTTAAAGTTAAGATTGCTTTTTTCATGTCAATTTCTCCTTTG
TTTATATTTATATTAAAGCGCTAAATATACGTTATTAATCACAATACAATTAATTGATTG
TAAGATACTTAGTCGTATAATTCTATATACCTATTAGTAAATTCTTCTGCTGTTATTTCT
CCATTTTCTTTTTGTTGTTGAAGTTTAGAAGCTTCTTTTTGAATTGCATCGTATTTTTCA
CGAGAATACCCATATTTTTCCATCTCTTTATAATTAGCTTCGTTTATTTGTTCTTGTTGC
TGAGGTGTGACACAACCACCAACTGTGCATTGTGTACCATCAGGTTTTGTGTAACCTATA
ACGTCACCTGCGCCTTGTGCTTGGTACCAAGTATTACCATCTGCATCTACCATGCCGTTA
ACATTGTGACCATTTTTTACTCTTTGTGATATTTCGTCTTTAGTTAAAGGTCTATTGGTT
TGTTGATCGTTGTTAACGTTTGTGTTGTTCTCGTTGTTTACTTGATTATTGTTATCGTTT
TGATTAGCATTTTCTTTTTTCGCTTCTGCTTTTTCTTTAGTTTCTTTCTTTTTATCTTTG
TTATCTTTCTTTGTTTCAGTTTTTTTGCTTTCCTCTTTCTTATCGCCGTCGTGGCTACCA
CAAGCGCCTAAAACTAACGCACTCGCTAATGTTAAACCTAATAATCTTTTCATTTTAATT
TCTCCTTTGTTATATTTCTTTATATTTAAAAACTCTCAACGGCTCAAATGTAATTGAATA
CTCGCCGTAGTGAGTTCCAATACCATATATCTTTTTATAGTGCTCTATTGCTTCTAATAT
GTATTCTTCACTTAATTGTAGATACTCAGACAACTCATACAAGTTACGTACGCCATAATT
ATAAGCTTCTACAATTTCACGTAATGGAACAGCTGAGATAAAGCCGTGTCTACGTGCGTA
ATTTTCGAACTTGCGATTGTTGAACTTCGACTGATCTAAAATGTTGCCATACGTCAACTT
GTGGTGGGCAAGTTCCTCGTATAATACTTCTAATTTGTTCCTTTCGGATAGGGAAGGTCT
AATAAAAATTTCTCCTTCTTGATACCAACCATCGAATCCTCGAGGTACTCTTTGTGTTTC
TTTCACTTCAACTTCACATTTCATAAGCAATTCTTCGTATTTTCCCATGAGCCAAACCCC
--TTTGGTGTCTTATTTCTTTCTATCTCTAACCCATTGCATAAAGTTTTCGATTTCTTCC
CATTCTTCAGGAGTAAATTCATCTTTATTTGCATGACCAGCTATAGTTTCTTGATGCTGA
TTAAATTTATCTCTTTCTTTATCATCAATTCTTTTACTTTCTACGTCGTATCCCAACAAC
CAAGCTTCGCTAACATTCAATATTTTAGCTAAAACATATAATTTCTTCTGACCCGGCGTC
ACTTTACCATTAACATATTGACTTAAATCAGTTTTTGATAATTTGATACCAGTTTCTTCT
TCCATGCTTTTAGCTTTGTTTACTATATCTATTTGTTTTAAATTCGATGACTTCATAGCT
TGTTTGATTCTGTTGCTAGTTGTAGAGTTCAATGAATTTTCCTCCTTCATTAATATAGTT
ATAGTATAAGCTTCGTTGAACAAAAGTTCAATACAAAAATTCAAAAATATTGAACTTTTG
TATTGCATTGATTTTTTAAACGTGTTAAGGTTTATTTAGTTCAAAAATATTGAACTCAGA
AAGAGGTGACATGATGTGTTTTGATTATTCAGCTTTAATAGGTCGTATAATTGAAA--AG
TATGGTAATAGATATGCTTTTGCATACGCGATAGGCTTATCAGAACGAAGTTTATCTTTA
AAATTAAATGATAAAATTGGTTGGAGAGATTCCGAAATAGCTAAAGCTTGTGAATTATTA
TCTATACCCAGAGAAGAAATACAAGTATATTTTTTTAATTATAAAGTTCAAAATAATTGA
ACTAAAGGAGGAACACTATGGAACAAATCACGTTAACCAAAGAAGAGTTGAAAGAAATTA
TAGCGAAAGAAGTTAGAAATGCTATAAAAGGCGAGAAACCAATCAGTTCAGGTGCAATTT
TCAGTAAAGTAAGAATCAATAATGACGATTTAGAAGAAATCAATAAAAAACTCAATTTCG
CAAAAGATTTGTCACTAGGAAGATTGAGGAAGCTCAATCATCCGATTCCACTAAAAAAGT
ATCAGCATGGCTTCGAATCAATTCATCAAAAAGCTTATGTACAAGATGTTCATGATCATA
TTAGAAA-ATTAACATTATCGATTTTTGGAGTGACACTTAATTCAGACTTGAGTGAAAGT
GAATACAACCTAGCAGCAAAAGTTTATCGAGAAATCAAAAACTATTATTTATATATCTAT
GAAAAGAGAGTTTCAGAATTAACTATCGATGATTTCGAATAAAGGAGGTTCAACAAATGT
TACAAAAA--TTTAGAATCGCTAAAGAAAAAAGTAAATTAAAACTCAATTTACTAAAACA
TGCAAACAGTAATTTAGAAACAAGAAACAACCCTGAACTGTTGCGAGCAGTTGCAGAGTT
GCTTAAAGAGATTAATCGATAAATTCTATGAATTCGATTTTAGCTGAAGCGATAGCTACT
ATTTTGTCTCCAACAAAAGTATATGAGCCATTAGTGAACAAGGAACTTTTAATTT-TTCT
TTTGATATTTCAACAGTTCCGCGATGACCTGACTTTATCACTTTTTCTAAATTATCGATT
TCAACAAATTTATCATTAGAAAGATATAAACAAGCTTTCATACTTATCACCTCCTTAGGT
TGATAACAACATTATACACGAAAGGTGGAACAACAAATGAACATTCAAGAAGCAACTAAG
ATAGCTACAAAAAATCTTGTCTCTATGACACGGAAAGATTGGAAAGAAAGTCATCGAACT
AAGATATTACCAACAAATGATAGTTTTTTACAATGCATCATTTCAAATAGCGATGGGACA
AACCTTATCAGATATTGGCAACCTTCAGCCGATGACCTCATGGCAAATGATTGGGAAGTT
ATAAACCCAACTAGAGACCAGGAATTATTGAAGCAATTTTAGAAATGCTATCAATGATAC
TTTTTAAATTGTTTTTAAACTCATTTTCAAAGTAAACAACAGTCTTGTCTGAAATTGTTA
CATGATAAATAGTGTTACTAGCATACACGCCGTTTAGGAACCCAGAGTTTTTAAGTTTAT
TTAAATCGTATTTTACATCTTCGAAATGTAGTTTTTGAAAATACTTTGTATGTATATCTT
TAGCACTTCCAAAATTATTGCAGGTTAATTTAACCGAACCTAACTTTACACATTCTAAAT
AATCTTTGTAGAGTACGGACAAGATATATTGTTGGTCTTTAGTAAGTGTATCAAATTCAT
CAGATATCAAGGGCATGTTATCACCTCCTTAGGTTGATAACAACATTATACACGAAAGGT
GGAACAACAAATGAACAAAAAATCAGAAGGGTTAGACATCAGAATACCAAGGGTTTTCAG
AAGAGATCACGCGCCAGTAGAATCTTTAACAGAAAATGAACGTCGACTAAGAAAGGAAAT
ATTAGAAAGTATTAAAAAAGGTTATTACAGCTACTTAGAAATAAACAAAGTCTTCTATGC
ATTAGATAGAGAACTTCAATACAGAGCGAATAATAGCAAAATTTAACATTTATCGAAAGG
AGTGATAGAGATGCCAAAAATCATAGTACCACCAACACCAGAAAACACATATAGAGGCGA
AGAAAAATTTGTGAAAAAGTTATACGCAACACCTACACAAATCCATCAATTGTTTGGAGT
ATGTAGAAGTACAGTATACAACTGGTTGAAATATTACCGCA-AAGATAATTTAGGTGTAG
AAAATTTATACATTGATTATTCACCAACAGGCACTCTGATTAATATTTCTAAATTGGAAG
AGTATTTGATCAGAAAGCATAAAAAATGGTATTAGGAGGATATTAAATGAGCGACACATA
TAAAAGCTACTTAATAGCAGTACTGTGCTTCACAGTCTTAGCGATTGTGCTTATGCCATT
GCTGTACTTCACTACAGCATGGTCAATTGCGGGATTCGCAAGTATCGCAACATTCATATA
CTACAAAGAATACTTTTATGAAGAATAAAAAAACTGCTACTTGCGTCAACAAGTAACAGT
GCAAGATGAGCAATTGTTTTAAATAATTATATAAGGAGTTATTAATATGACCTTACAACA
AAAAATACTATCACATTTTGCAACATATGACAATTTCAATTCTGATGATGTTGTTGAAAC
TTTTGGGATATCTAAAACACATGCAAAATCCACTCTTTCAAAACTTAAGAAAAAAGGAAA
GATTGAAATGGAAAGTTGGGGTATCTGGCGTGTTATTGAATCGCAATTGCATTTAAGTGT
AGTCGAACGTAAAAAAGAAATTTTAGAAGAACAATTTGAATTGTTAGCAAGATTAAATGA
ACAAAGTGATGACCCTAGAGAAATAGAAGAACGTATCAAGTTAATGATTCGTCTAGCTAA
CCAATTTTAAGGAGGATTTAATCAATGGCAATATTAGAAGATATTTTTGAAGAATTAAAA
CTATTAAATAACAATTTACGTGTGTTAAACACTGAACTATCAACAGTAGATTCATCAATT
GTACAAGAGAAAGTTAAAGAAGCACCAATGCCAAAAGAAGAAACAGCTCAACTGGAATCA
ATTGAAGAAGTTAAGGAAACTTCTGCTGATTTAACTAAAGATTATGTTTTATCAGTAGGA
AAAGAGTTCCTTAAAAAAGCAGATACTTCTGATAAGAAAGAATTTAGAAATAAACTTAAC
GAACTTGGTGCGGATAAGCTATCTACTATCAAAGAAGAGCATTATGAAAAAATTGTTGAT
TTTATGAATGCGAGAATAAATGCATGAAGCTAGATCACTCAAATAGAGCTCATGCAAAGC
TTAGTGCAAGTGGAGCAAAACAATGGCTAAACTGCCCACCGAGTATTAAGGCAAGTGAAG
GTATTGCAGATAAAAGTACAGTTTTTGCCGAAGAAGGTACATTCGCCCATGAGTTAAGT-
-GAGTTATATTTCAGCCTTAAATATGAAGGCCTAACACAGTTTGAGTTTAATAAGGCTTT
TCAAAATTATAAGAGAAATCAATATTACAGCGAAGAATTGCGTGAATATGTGGAAGAGTA
TGTAGCTAATGTAGAAGAAAAATATAATGAAGCTTTGAGTAGGGATAATGATGTAATAGC
TTTATTTGAAACAAAATTAGATTTAGGTAAATACGTCCCTGAATCTTTTGGAACTGGTGA
TGTCATTATATTTTCAGGTGGTGTACTTGAAATTATTGACCTTAAATATGGTAAAGGCAT
TGAAGTTTCAGCTATAGATAATCCTCAACTTAGATTATATGGCTTGGGCGCATATGAACT
GCTTAGTTTAATGTATGACATTCATACAATTCGCATGACTATCATACAACCTCGAATAGA
TAACTTTTCTACTGAAGAGTTACCAATATCAAGATTACTTCAATGGGGAGCCGATTTTGT
TAAACCATTAGCCAGACTTGCTTATAACGGTGGAGGAGAGTTTAAAGCAGGTAGTCATTG
TAGATTCTGTAAGATAAATCATTCATGTAGAACACGTGCAGAATACATGCAAAATGTGCC
TCAAAAGCCACCACATTTGTTAAGTGATGAAGAGATTGCAGAACTTTTATATAAACTTCC
TGATATCAAAAAATGGGCTGATGAAGTAGAACAATATGCACTAAATCAAGCGAAAGAAAA
TGATAAAAACTATCCTGGTTGGAAGCTTGTAGAAGGTCGTTCACGAAGAATGATAACTGA
TACAAAAGCAATGCTTGAAAAGTTAGTTGAAGCGGGTTATAAACCTGAAGATATTACAGA
AATCAAGTTACTTAGCATTACGAATTTAGAAAAATTAATTGGTAAAAAAGCATTTTCTAA
AATTACAGAGGGTTTTATAGAAAAGCCGCAAGGTAAATTAACACTTGCTACCGAGTCGGA
TAAACGACCAGCTATAAAGCAATCTGCTGAAGATGATTTTGACAAACTATAAAAATTTAA
AAGGACGGTATATAAACATGAAAGCAAAAGTATTAAATAAAACTAAAGTGATTACAGGAA
AAGTAAGAGCATCATATGCACATATTTTTGAACCTCACAGTATGCAAGAAGGGCAAGAAT
CAAAGTATTCAATCAGTTTAATCATTCCTAAATCAGATACAAGTACGATAAAAGCCATTG
AACAAGCTATAGAAGCTGCTAAAGAAGAAGGAAAAGTTAGTAAGTTTGGAGGCAAAGTTC
CTGCAAATCTGAAACTTCCATTACGTGATGGAGATACTGAAAGAGAAGATGATGTCAATT
ATCAAGACGCTTATTTTATTAACGCATCAAGCAAACAAGCACCTGGTATTATTGACCAAA
ACAAAATTAGATTAACGGATTCTGGAACTGTTGTAAGTGGTGATTATATTAGAGCTTCAA
TTAATCTATTTCCTTTCAACACAAATGGTAATAAGGGTATCGCAGTTGGATTGAACAACA
TTCAACTTGTAGAAAAAGGCGAACCTCTTGGCGGTGCAAGTGCAGCAGAAGATGATTTCG
ATGAATTAGACACTGATGATGAGGATTTCTTATAAGTCAATAGGTGGGGTTTTAGCCCCA
CTTTAATTTTAAAGAAATTGAGGTGTCAAGAATTTGAGATTTATGAATATAGATATTGAA
ACATATAGCAGTAATGATATTTCGAAATGTGGTGCCTATAAATACACAGAAGCTGAAGAT
TTCGAAATTTTAATTATAGCTTATTCAATAGATGGTGGAGCGATTAGTGCGATTGACATG
ACTAAAGTAGATAATGAGCCTTTCCACGCTGATTTTGAGACGTTTAAAATTGCTCTTTTT
GATCCTGCTGTAAAAAAGTATGCATTCAATGCTAATTTCGAAAGAACTTGTCTTGCTAAA
CATTTTAATAAACAGATGCCACCTGAAGAATGGATTTGCACAATGGTTAATTCAATGCGT
ATTGGCTTACCTGCTTCGCTTGATAAAGTTGGAGAAGTTTTAAGACTACAAAACCAAAAA
GATAAAGCAGGTAAAAATTTAATTCGTTATTTCTCTATACCTTGTAAACCAACAAAAGTT
AATGGAGGAAGAACAAGAAACTTGCCTGAACATGATCTTGAAAAATGGCAACAATTTATA
GATTACTGTATTCGAGATGTAGAAGTAGAAATGACGATTGCTCATAAAATTAAAGACTTT
CCAGTAACTGCAATTGAACAAGCATATTGGGTTTTTGACCAACATATAAACGACAGAGGT
ATTAAGCTTTCTAAATCATTGATGTTAGGAGCTAATGTGCTCGATAAGCAGAGTAAAGAA
GAATTGCTTAATCAAGCTAAACATATAACAGGTTTAGAAAATCCTAATAGTCCTACACAA
TTATTGGCTTGGTTAAAGGATGACCAAGGATTAGATATACCTAATTTACAAAAGAAAACG
GTTCAGGAGTACTTAAAAGAAGCAACAGGAAAAGCTAAAAAAATGCTAGAAATTAGATTG
CAAATGTCTAAAACCAGTGTGAAAAAATACAACAAAATGCATGACATGATGTGCAGTGAT
GAACGGGTAAGAGGTCTGTTTCAATTTTACGGTGCCGGTACTGGAAGATGGGCAGGTAGA
GGTGTACAACTTCAGAATTTAACAAAGCATTATATTTCAGATACTGAATTAGAAATAGCA
AGAGATCTTATTAAAGAACAACGTTTTGACGATTTAGATTTATTACTCAATGTTCATCCT
CAAGACTTATTAAGTCAATTAGTTAGGACGACATTTACTGCTGAAGAAGGTAATGAACTA
GCAGTAAGTGATTTTTCTGCAATAGAGGCAAGAGTCATAGCATGGTATGCAAAAGAACAA
TGGCGTTTAGATGTGTTCAACACACACGGAAAGATATATGAAGCATCGGCTTCTCAAATG
TTTAATGTCCCGGTAGAAAGCATAACTAAAGGCGACCCTCTCAGACAAAAGGGAAAAGTG
TCCGAATTAGCTTTAGGTTATCAAGGTGGCGCTGGAGCTTTAAAAGCGATGGGTGCATTG
GAAATGGGCATTGAAGAAAATGAATTACAAGGTTTAGTTGATAGTTGGCGTAACGCAAAT
CCTAACATAGTTAATTTTTGGAAGGCTTGCCAAGAGGCTGCAATTAATACTGTGAAATCC
CGAAAGACGCATCATACGCATGGACTTAGATTTTATATGAAAAAAGGTTTTCTAATGATT
GAACTGCCTAGTGGAAGAGCTTTAGCTTATCCAAAAGCTTCAGTTGGTGAAAATAGTTGG
GGTAGTCAAGTTGTTGAATTTATGGGCTTAGATCTTAACCGTAAATGGTCAAAGTTAAAA
ACGTATGGTGGGAAGTTAGTCGAGAATATTGTTCAAGCAACTGCAAGGGATTTACTTGCG
ATTTCTATAGCTAGGCTTGAAGCATCAGGTTTTAAAATAGTTGGACATGTCCATGATGAA
GTAATTGTAGAAATACCTAGAGGTTCAAATGGACTTAAGGAAATCGAAACTATCATGAAT
AAGCCTGTCGATTGGGCAAAAGGATTGAATTTGAATAGTGACGGATTTACTTCTCCGTTT
TATATGAAGGATTAGGAGTGTGATTGAATGCAACATCAAGCTTATATCAATGCTTCTGTT
GACATTAGAATTCCTACAGAAGTCGAAAGTGTTAATTACAATCAGATTGATAAAGAAAAA
GAGAATTTGGCGGACTATTTATTTAATAATCCAGGTGAACTATTAAAATATAACGTTATA
AATATCAAGGTTTTAGATTTAGAGGTGGAATGATGGCTAGAAGAAAAGTTATAAGAGTGC
GTATCAAAGGAAAACTAATGACATTGAGAGAAGTTTCAGAAAAATATCATATATCTCCAG
AACTTCTTAGATACAGATACAAACATAAAATGCGCGGCGATGAATTATTGTGTGGAAGAA
AAGACTCAAAATCTAAAGATGAAGTTGAATATATGAAGAGTCAAATAAAAGATGAAGAAA
AAGAGAGAGAAAAAATCAGAAAAAAAGCGATTTTGAACCTATACCAACGAAATGTGAGAG
CGGAATATGAAGAAGAAAGAAAGAGAAGATTGAGACCATGGCTTTATGATGGAACGCCTC
AAAAACATTCACGTGATCCGTACTGGTTCGATGTCACTTATAACCAAATGTTCAAGAAAT
GGAGTGAAGCATAATGAGCATAATCAGTAACAGAAAAGTAGATATGAATGAAACACAAGA
CAATGTTAAACAACCTGCGCATTACACATACGGCGACATTGAAATTATAGATTTCATCGA
ACAAGTTACGGCACAGTATCCACCACAATTAGCATTCGCAATAGGTAATGCAATCAAATA
CTTGTCTAGAGCACCGTTAAAGAATGGTCATGAGGATTTAGCAAAGGCGAAGTTTTACGT
CGATAGAGTGTTTGACTTGTGGGAGGGGTAACGATGGCAACGCAAAAACAAGTTGATTAC
GTAATGTCATTACAGGAGCAACTGGAATTAGAAGACTGCGAAAAATATACAGACGAACAA
GTTAAAGCAATGAGTCATAAAGAAGTTAGCAATGTGATTGAGAACTATAAGACAAGCATA
AGGAATGAAGAACTATATTACGAATGCATGTCGTTTGGACTGCCTAATTGTTAAAAGGAG
TGACGACCATGACAGATAGCGCACGTAAAGAACGCTTAAACCAATTTTTCGGCTCTAAAA
GATATCTGTATCAGGATAACGAACGAGTGGCACATACTCATGTAGTAAATGGCACGTATT
ACTTTCATGGGCATATCGTGCCAGGTTGGCAAAGCGTTAAAAAGACATTTGATACTGCTG
AAGAGCTCGAAATATATATAAAGCAACATGGTTTGGAATACGAGGAACAGAAGCAACTAA
CTTTATTTTAGAGGAGATGGAAATGATGAATAACCGCGAACAAATTGAACAATCAATTAT
CAGTGCTAGTGCGTATAACGGCAATGACACAGAGGGATTACTAAAAGAGATTGAAGACGT
GTATAAGAAAGCGCAAGCGTTTGATGAAATACTTGAAGGTTTACCTAATGCTATGCAAGA
TGCACTCAAAGAAGATATTGGTCTTGATGAAGCAGTAGGGATTATGACGGGGCAAGTGGT
CTATAAATATGAGGAGGAGCAGGAAAATGAAGAAATTTAATGTTCAAATCACATATACCG
GCATGATTGAAGAGACTATCGAGGCTGAAAGTTTAGAAGAAGCAGAATTTGAGGCGGATG
TTATTGCGAGATTGGAAGCGCCATTTGATTGTGATGAGTATGAAATTAATGTAGAGGAGG
AACAGGAAAATGACTAACACATTACAAGTGAAACTATTATCAAAAGACGCTAGAATGCCC
GAACGAAATCATAAGACGGATGCAGGTTATGACATATTCTCAGCCGAAACCGTCGTACTC
GAGCCACAAGAAAAGGCAGTGATCAAAACAGATGTAGCCGTAAGCATACCAGAGGGCTAT
GTCGGGCTGTTAACTAGCCGTAGTGGTGTAAGTAGTAAAACACATTTAGTGATTGAAACA
GGCAAGATAGATGCGGGATATCATGGCAATTTAGGGATTAATATCAAGAATGATGCACAA
GTATATTTAACAACTAACGAACAGTGTTTTGATATACAAGGAGAAATGGAAAATTCTTTT
GTAAATAATGCTAAGAAAAAACCTTTTACTATAAATGATTATTACGAAATATATAAAGGC
GACAAACTAGCACAACTGGTTATCGTACCTATATGGACACCTGAACTAAAGCAAGTGGAG
GAATTCGAGAGTGTTTCAGAACGTGGAGCAAAAGGCTTCGGAAGTAGCGGAGTGTAAAGA
CATCTTAGATCGAGTCAAGGAGGTTTTGGGGAAGTGAGAGAACGCACTAAAATTATATAT
CGTGGTTGGAATAAGGAGATATTTATTTTACAGGGTAAAAATATGAATGTTATTGGTTTG
CGCCAAATATTTGATGAACTCAAAAGATCGTATGAAGGTTATAAAATCGTTGTTATTCCA
ATAGAAGTTGATTTTGAAATCAAATAAATAGGAGTGATGAGAAGTGACACAATACTTAGT
CACAACATTCAAAGATTCAACAGGACTACCACATGAACATATTACTGTGGCTAGAGATAA
TCAGACGTTTACAGTTGTTGAGGCAGAGAGTAAAGAAGAAGCTGAGCGCAAATACGAGGC
ACAAGTTAAAAGAGATGCAGTTATTAAAGTGGGTCAGTTGTTTGAAAATATAAGGGAGTG
TGGGAAATGACGGATGTTAAAATTAAAACTATTTCAGGTGGAGTTTATTTTGTAAAAACA
GCTGAACCTTTTGAAAAATATGTTGAAAGAACGGTAAATTTTAATGGTTTTATTTACGTA
AGTAATATAATCAAACAGCCAACGTATATTAAAACAGATACGATTGAATCAATCACACTT
ATTGAGGAGCGTGGGAAATGAATCAGCTGAGAATTTTATTACATGACGGTAGTAGTTTGA
TATTACATGAAGATGAATTATTTAACGATAGAAAA-AATTATGGCAGAGAACTTGTATTG
AACAAAGGATATATAGTTGGAATTAATGTTGAGGAGGCAGACGATGATTAAGCAAATACT
AAGATTATTATTCTTACTAGCGATGTATGAGCTAGGTAAGTATGTAACTGAGCAAGTATA
TATTATGATGACGGCTAATGATGATGTAGAGGCGCCGAGTGACTTCGCAAAAATCAGAGC
TGAAGTTTCATGGTAATAGCTATTATCATTTTTGAATTAATTATATTAATGTGTTTAGCA
ATAGCACTGGAGGTGTTGTAAATATGTGGATTGTCATTTCAATTGTTTTATCTATATTTT
TATTGATCTTGTTAAGTAGCGTTTCTCATAAGATGAAAACCATAGAAGCATTGGAGTATA
TGAATGCTTATCTTTTCAAGCAGTTAGTAAAAAATAATGGTGTTGAAGGTTTAGAAGATT
ATGAAAATGAAGTTGAACGAATTAGAAAAAGATTCAAAAGCTAAAGAGAGGCGTTGGCTT
CTCTGCTCTATCTAAAATAATGAAAGGAGCCGAACATGTTAGACAAAGTCACTCAAATAG
AAACAATTAAATATGATCGTGATGTCTCATATTCTTATGCTGCTAGTCGTTTATCTACAC
ATTGGACTAATCACAATATGGCTTGGTCTGACT-TTATGCAGAAGCTAGCACAAACAGTT
AGAACTAAAGAAGATTTAACTGAGTACAATAAAATGTCTAAGTCTGAACAAGCCGATATA
AAAGATGTTGGCGGATTTGTCGGTGGATATTTAAAAGAAGGCAAACGGCGTGCTGGTCAA
GTCATGAATCGTTCAATGCTAACACTTGATATCGATTATGCTGCTCAAGATATGACCGAC
ATATTATCTATGTTTTATGATTTTGCATATTGTTTGTATTCAACACATAAGCATAGAGAG
ATAAGTCCAAGATTACGTTTAGTGATTCCTTTAAAACGGAATGTAAATGCGGATGAGTAT
GAGGCTATTGGACGTAAAGTGGCAGATATCGTTGGCATGGATTACTTCGATGATACAACT
TATCAACCACATAGGTTAATGTATTGGCCTTCAACTAGCAATGATGCAGAATTTTTCTTT
ACCTATGAAGATTTACCTTTGTTAGATCCAGATAAAATATTAAATGAATATGTTGATTGG
ACTGACACATTAGAATGGCCAACGTCTTCAAAGGAAGAGAGTAAGACTAAAAGATTAGCA
GATAAGCAAGGTGACCCAGAAGAAAAGCCGGGAATTGTTGGCGCATTTTGTAGAGCCTAT
ACGATAGAAGAAGCTATATCAACTTTTATTCCTGACTTATACGAAAAACATTCTACTAAC
CGTTATACCTATCATGAAGGTTCAACTGCAGGTGGATTGGTGTTATACGAAAATAACAAG
TTTGCCTATTCTCATCATAATACGGATCCCGTAAGCGGTATGCTTGTGAACAGTTTTGAT
TTAGTACGCATACACTTATATGGTGCTCAAGATGAAGACGCTAAAACAGATACTCCGGTT
AATCGACTACCTAGTTATAAAGCAATGCAGCAAAGAGCGCAAAATGATGAAGTTGTTAAA
AAGCAATTAATTAACGACAAAATGTCTGATGCAATGCAGGATTTCGATGAAATAGTAAAT
AGCGATGATGCATGGTCTGAGACGTTAGAAATTACTTCGAAAGGTACTTTCAAAGCTAGT
ATCCCAAATATAGAAATTATATTGCGTAATGATCCAAATTTAAAAGGAAAAATAGCCTTT
AACGAATTTACGAAACAAATTGAATGTTTAGGGAAAGTGCCATGGAATACTAATTTTAAG
ACACGTCAATGGCAAGACGGTGATGATAGCAGTTTAAGAAGTTATATCGAAAAGATTTAT
GACATACACCATTCAGGTAAAACAAAAGATGCCATTATAAGCGTAGCAATGCAAAATGCT
TATCATCCAGTAAGGGATTATCTAAATAAAATATCGTGGGATGGACATAAACGTCTTGAA
AAGTTATTTATCAAATACTTAGGTGTTGAAGATACTGAAGTGAATAGAACAACTACCAAA
AAAGCATTGACTGCTGGAATTGCTCGAGTAATGGAGCCTGGATGTAAATTTGACTATATG
CTTACACTTTATGGTCCTCAAGGTGTAGGTAAATCTGCTTTGCTAAA-AAAATAGGTGGT
GCATGGTTTTCTGACAGTTTAGTTTCTGTTACAGGTAAAGAAGCCTATGAGGCCTTACAA
GGCGTTTGGCTAATGGAAATGGCAGAACTTGCAGCTACAAGAAAAGCTGAAGTTGAAGCT
ATTAAGCATTTCATATCTAAACAAGTTGACCGGTTTCGTGTTGCTTATGGACATTATATT
GAAGATTTTCCAAGGCAATGTATTTTCATTGGTACAACTAATAAAGTTGATTTCTTAAGA
GATGAAACTGGTGGAAGACGTTTTTGGCCAATGACTGTAAATCCAGAGAGAGTTGAAGTG
AACTGGTCTAAACTAACCAAAGAAGAGATCGACCAAATTTGGGCAGAAGCTAAATATTAT
TATGAACAAGGAGAAGAGTTATTCCTCAACCCTGAACTAGAAGAAGAAATGCGTTCAATA
CAAAGCAAACATACTGAGGAATCTCCATATACAGGCATTATTGATGAATATCTTAACACA
CCAATTCCTAGCAATTGGGATGACTTAACTATCTTTGAACGAAGACGATTTTATCAAGGT
GATGTTGATATGTTACCAACAGGAAATGTAGATTACGTTGAAAGAAATAAGGTCTGTGCG
CTTGAAGTGTTTGTTGAATGTTTTGGTAAAGATAAGGGAGATAGTAGAGGATCTATGGAA
ATTAGAAAGATTTCAAACATCTTAAGACAATTAGACAATTGGTCTGTATATGATGGTAAT
AAAAGTGGGAAAATTCGATTTGGAAAAGATTATGGTGTACAGATAGCTTATGTAAGAGAT
GAAAGTTTAGAAGATTTAATATAATAAATATTGAATAAATATACATTTTAGAGTGTTGTA
TCAGATGTTGCATCATTTTTTGAGTGATGCAACACGTGAGTGTAAAAAGTAATCGTAGGT
GTTGCATCATTTTTAGTGATGCAACATTGATGCAACAAATGATACAACACCTCTTTCCCT
TCTCGCTGTAAGGTTCAACCCTGTTTGTTTCCAATGTTGCATCAAATTCACTATAAAGTT
TAAAAAGTAGTGTTAGGGAGTAAAGAGGTATAG-GGTAACCCTCTAACAGCTATTTTTAA
AAGTTTGGCAAGAATTGATGCAACATCGGAACACAAATATAAATTTTGTATACAAGGTGA
ATATATGAAAGAATCGACATTAGAAAAATATTTAGTGAAAGAGATAACAAAGCTAAACGG
TTTATGTTTAAAATGGGTTGCACCTGGAACAAGAGGTGTGCCAGATAGAATTATTATTAT
GCCAGAAGGAAAAACATATTTTGTAGAAATGAAGCAAGAAAAAGGAAAGTTGCATCCTTT
ACAAAAATATGTGCATAGACAATTTGAAAATAGAGATCATAAAGTATATGTGTTATGGAA
TAAAGAACAAGTAAATACTTTTATCAGAATGGTAGGTGGAACATTTGGCGATTGACTTCA
AACCACATAGCTATCAAAAGTATGCAATAGATAAAGTGATAGATAATGAGAAATACGGTC
TGTTTTTAGATATGGGTCTAGGGAAAACAGTATCAACACTTACAGCATTTAGTGAATTGC
AGTTGTTAGACACTAAAAAAATGTTAGTTATAGCACCTAAACAAGTTGCTAAAGATACAT
GGGTTGATGAAGTTGATAAGTGGAACCATTTAAATCATCTGAAAGTGTCTTTAGTTTTAG
GAACACCTAAAGAAAGAAATGATGCATTAAACACAGAGGCTGATATCTATGTAACCAATA
AAGAAAATACTAAATGGTTATGTGATCAATATAAAAAAGAATGGCCATTTGACATGGTTG
TGATTGATGAACTGTCTACATTTAAAAGTCCTAAGAGTCAAAGGTTTAAATCTATTAAAA
AGAAATTACCACTCATTAATAGATTTATAGGATTAACAGGAACACCTAGTCCAAATAGTT
TACAGGATTTATGGGCTCAAGTTTATTTGATAGACAGAGGTGAAAGACTTGAGTCTTCAT
TCAGTCGTTATCGAGAAAGGTACTTTAAACCAACTCATCAAGTTAGCGAACATATTTTTA
AGTGGGAGCTAAGAGACGGATCTGAAGAAAAGATATATAAACAAATAGAAGATATATGTT
TAAGCATGAAAGCGAAAGATTATCTGGATATGCCTGACAGAGTTGATACTAAACAAACAG
TAGTCTTATCAGAAAAAGAAAGAAAAGTATATGAAGAATTAGAAAAAAACTATATTTTAG
AATCGGAAGAAGAAGGAACAGTTGTAGCTCAAAATGGGGCATCATTAAGTCAGAAACTAC
TTCAACTATCTAACGGCGCAGTTTATACAGATGAGGAAGATGTAAGACTTATACATGATA
AGAAGTTAGATAAGTTAGAGGAAATTATAGAGGAGTCTCAAGGCCAACCAATACTATTGT
TTTATAACTTCAAACACGATAAAGAAAGAATACTTCAAAGGTTTAAGGAAGCAACCACAT
TAGAGGATTCAAACTATAAAGAACGTTGGAACAGTGGAGACATTAAGCTGCTTATAGCAC
ATCCAGCAAGTGCAGGACA-----------------------------------------
------------------------------------------------------------
------------------------------------------------------------
------------------------------------------------------------
------------------------------------------------------------
------------------------------------------------------------
------------------------------------------------------------
------------------------------------------------------------
------------------------------------------------------------
------------------------------------------------------------
------------------------------------------------------------
------------------------------------------------------------
------------------------------------------------------------
------------------------------------------------------------
------------------------------------------------------------
------------------------------------------------------------
------------------------------------------------------------
------------------------------------------------------------
------------------------------------------------------------
------------------------------------------------------------
------------------------------------------------------------
------TTCCTCGCTTGCAACGCGGATAAACTTTAGAAAGGGGTCTTTATATGAAATTAA
CAAAAAAACAGCA----AAAGAATATATAAATTACAAAAAATCTGATGACATATTAATTA
ACTTGTATATAGAAACATATGAATTTTATTGTGGTTAA-GAGATGAACTTAAAAATA--T
ATTTGATGATAGAGCATACAAACAAGGCTGGTGCGAGCAATATTGTTAAGAATCCATTAA
GCATAGAACTGACAAAAACAGTTCAAACACTAAATAACTTACTCAAGTCTATGGGTTTAA
CAGCAGCACAAAGAAAAAAGATAGTTCAAGAAGAAGGTGGATTTGGTGACTATTAAAGTT
TTAAATGAACCTTCACCAAAACTATTAACAACATGGTATGCAGAGCAAGTCACTCAAGGG
AAAATAAAAACAAGCAAATATGTTAGAAAAGAATGTGATAGGCATCTTAGATATTTAGAA
AATGGAGGTAAATGGGTATTTGATGAAGAATTAGCGCATCGTCCTATTCGATTTATAGAA
AAGTTTTGTAAACCTTCCAAAGGATCTAAACGTCAACTTGTATTACAGCCATGGCAACAT
TTTATTATCGGCAGTTTGTTTGGTTGGGTTCATAAAGAAACAAAACTGCGCAGGTTTAAA
GAAGCTTTGATATTTATGGGGCGAAAAAATGGTAAAACAACTACTATATCTGGTGTTGCT
AACTATGCTGTTTCTCAAGATGGAGAAAACGGCGCTGAAATCCATCTTTTAGCAAACGTA
ATGAAACAAGCTAGAATATTATTCGATGAATCTAAGGCGATGATAAAAGCTAGCCCAAAG
CTTGATAAAAATTTCAGAACATTAAGAGATGAAATCCATTATGACGCAACGATATCAAAA
ATTATGCCCCAAGCATCAGATAGCGATAAGTTAGATGGATTGAATACACACATGGGGATT
TTTGATGAAATTCATGAATTTAAAGACTATAAATTGATTTCAGTTATAAAAAACTCAAGA
GCTGCAAGGTTACAACCTCTTCTCATCTACATTACGACAGCAGGGTATCAATTAGATGGT
CCACTTGTTGATATGGTAGAAGCGGGAAGAGACACCTTAGATCAAATCATAGAAGACGAA
AGAACTTTTTATTATTTAGCATCTTTGGATGATGACGATGATATTAATGATTCGTCGAAC
TGGATAAAAGCAAATCCCAACTTAGGTGTCTCTATAAATTTGGATGAGATGAAAGAAGAG
TGGGAAAAAGCTAAGAGAACACCAGCTGAACGTGGAGATTTTATAACCAAAAGGTTTAAT
ATCTTTGCTAATAATGACGAGATGAGTTTTATTGATTACCCAACACTCCAAAAAAATAAT
GAAATTGTTTCTTTAGAAGAGCTGGAAGGCAGACCGTGCACGATTGGTTATGATTTATCA
GAAACAGAGGACTTTACAGCCGCGTGTGCTACTTTTGCGTTAGATAATGGTAAAGTTGCA
GTTTTATCGCATTCATGGATTCCTAAGCACAAAGTTGAATATTCTAACGAAAAAATACCC
TATAGAGAATGGGAAGAAGATGGCTTATTAACAGTGCAAGATAAGCCTTATATTGACTAC
CAAGATGTTTTAAATTGGATAATTAAGATGAATGAGCATTATGTAGTAGAAAAAATTACT
TATGATAGAGCGAACGCATTCAAACTAAATCAAGAGTTAAAAAATTACGGGTTTGAAACG
GAAGAAACAAGACAAGGAGCTTTGACCTTGAGCCCTGCATTGAAGGATTTAAAAGAAATG
TTTTTAGATGGGAAAATAATATTTAATAATAATCCTTTAATGAAATGGTATATCAATAAT
GTTCAGTTGAAACTAGACAGAAACGGAAACTGGTTGCCGTCTAAGCAAAGCAGATATCGT
AAAATAGATGGCTTTGCAGCATTTTTAAACACATATACAGATATTATGAATAAAGTTGTT
TCTGATAGTGGTGAAGGAAACATAGAGTTTATTAGTATTAAAGACATAATGCGTTAAGGA
GGTGAATGTTATCGCAAAAGAGAATATTGTCACACGCATAAAGAAAAAATTGATAGACAA
TTGGATTGATCAGTCAACTTCTAAGCTTTATGACTTTAGCCCATGGAAAAATAGATCTTT
TTGGGGTGTAATTAATAATACGCTTGAAACTAATGAAACGATATTTTCAGCTATTACAAA
GTTATCTAATTCGATGGCTAGTTTGCCCTTGAAAATGTATGAAGATTATAAAGTAGTTAA
TACAGAAGTATCTGATTTACTTACAGTGTCACCGAATAATTCTCTGAGCAGTTTTGATTT
TATTAATCAAATTGAAACAATCAGAAATGAAAAAGGTAATGCATATGTGCTAATTGAACG
AGACATCTATCATCAACCATCAAAGCTTTTCTTATTAAATCCAGATGTTGTTGAAATGTT
AATTGAAAACCAATCACGTGAACTTTATTATTCCATTCATGCTGCAACTGGAAATAAATT
GATTGTTCATAATATGGACATGTTGCATTTTAAACACATCGTGGCATCTAATATGGTGCA
AGGCATTAGTCCGATTGATGTGTTGAAGAATACAACTGATTTTGATAATGCAGTAAGAAC
CTTTAATCTTACAGAAATGCAAAAACCTGATTCTTTCATGCTTAAATATGGTTCCAATGT
AGGTAAAGAAAAAAGGCAGCAAGTGTTAGAAGATTTCAAACAGTACTATGAAGAAAACGG
TGGAGTATTATTCCAAGAGCCTGGTGTTGAAATCGAACCGTTACCTAAAAAATATGTCTC
TGAAGATATAGTGGCAAGCGAGAATTTAACAAGAGAAAGAGTAGCTAACGTTTTTCAATT
GCCCTCAGTATTCTTAAATGCAAGATCAAATACAAATTTCGCGAAAAATGAAGAGTTAAA
CAGATTTTACTTGCAGCATACCTTATTGCCAATCGTCAAACAGTATGAAGAAGAATTTAA
TCGGAAACTACTTACTAAAACAGACAGAGAAAAAAATAGGTATTTTAAATTTAACGTTAA
ATCTTATTTAAGGGCTGATAGTGCAACACAAGCAGAAGTGTACTTTAAAGCAGTTCGTAG
TGGTTACTACACTATAAATGACATTAGAGAGTGGGAAGATTTACCACCAGTTGAAGGTGG
AGATAAGCCGCTAATAAGCGGTGATTTATACCCAATTGACACGCCACTTGAATTAAGAAA
ATCTTTGAAAGGTGGTGATAAAAATGTCAATGAAAGCTAAGTATTTTCAAATGAAAAGAA
AATCAAAAAGTAAAGGTGAAATATTTATTTATGGTGATATTGTAAGTGATAAATGGTTTG
AAAGTGATGTAACTGCTACAGATTTCAAAAATAAACTAGATGAACTAGGAGACATCAGTG
AAATAGATGTTCATATAAATTCATCTGGAGGCAGTGTATTTGAAGGGCATGCAATATACA
ATATGCTAAAAATGCATCCTGCAAAAATTAATATCTATGTCGATGCCTTAGCGGCATCAA
TTGCTAGTGTTATCGCTATGAGTGGTGACACTATTTTTATGCACAAAAATAGTTTTTTAA
TGATTCATAATTCATGGGTTATGACTGTAGGTAATGCAGAAGAATTAAGAAAGACAGCGG
ATTTACTTGAAAAAACAGATGCTGTTAGTAATTCAGCTTATTTAGATAAAGCAAAAGATT
TAGATCAAGAACACTTAAAACAGATGTTAGATGCAGAAACTTGGCTTACTGCAGAAGAAG
CCTTGTCTTTCGGCTTGATAGATGAAATTTTAGGAGCTAATGAAATAGCTGCTAGTATCT
CTAAAGAGCAATATAAGCGTTTCGAGAACGTCCCAGAAGATTTAAAGAAAGATGTAGACA
AAATCACTAAAATTGATGATGTAGATACATCTGAATTGGTTGAAACACCTAAAGAAAGTA
TGTCACTAGAAGAAAAAGAA-AAAGAGAAAAAATTAAACGCGAATGCGAAATTTTAAAAA
TGACAATGAATTATTAGGAGGAAATGAAATGCCGACATTATATGAATTAAAACAATCCTT
AGGTATGATTGGACAACAATTAAAAAATAAAAATGATGAATTGAGTCAGAAAGCAACAGA
TCCAAATATTGATATGGAAGACATCAAACAACTAGAAACAGAAAAAGCAGGTTTACAACA
AAGATTTAACATTGTTGAAAGACAAGTGCAAGACATTGAAGAGAAAGAAAAAGCGAAAGT
TAAAGATAAAGGAGAAGCTTATCAATCTTTAAGTGATAATGAGAAGATGGTTAAAGCTAA
GGCAGAGTTTTATCGTCACGCGATTTTACCAAATGAATTTGAAAAACCTTCAATGGAGGC
ACAACGTTTATTACACGCTTTACCAACAGGAAATGATTCAGGTGGAGATAAGCTCTTACC
AAAAACACTTTCTAAAGAAATTGTTTCAGAACCATTTGCTAAAAACCAATTACGTGAAAA
AGCTCGTCTAACTAACATTAAAGGTTTAGAGATTCCAAGAGTTTCATACACTTTAGACGA
TGATGATTTCATTACAGACGTAGAAACAGCAAAAGAATTAAAAGCAAAAGGTGATACAGT
CAAGTTCACTACTAATAAATTCAAAGTATTTGCTGCAATTTCAGATACTGTAATTCATGG
ATCAGATGTAGATTTAGTAAACTGGGTTGAAAACGCACTACAATCAGGATTAGCAGCTAA
AGAGCGTAAAGATGCCTTAGCAGTAAGTCCTAAATCTGGATTAGAACACATGTCATTTTA
TAATGGATCTGTTAAAGAAGTTGAGGGAGCAGACATGTATGATGCTATTATTAACGCTTT
AGCAGATTTACATGAAGATTATCGTGATAACGCAACAATTTATATGCGATATGCAGATTA
TGTCAAAATTATTAGTGTTCTTTCAAATGGAACAACAAATTTCTTTGACACACCAGCAGA
AAAAGTATTTGGCAAACCAGTAGTATTTACAGATGCAGCAGTTAAACCTATTGTGGGAGA
TTTCAATTATTTTGGAATTAACTATGATGGAACAACTTATGACACTGATAAAGATGTTAA
AAAAGGCGAATATTTGTTTGTATTAACAGCATGGTATGATCAGCAACGTACATTAGACAG
TGCATTCAGAATTGCAAAAGCAAAAGAAAATACAGGTCCATTACCCAGCTAAGCCCCAAA
AGGTTAATGTAACAGCTAAGGCTAAATCAGCTGTAATATCAGCCGAATAGGGGTGATGAA
ATGAGTTTAGAAGAAATTAAATTGTGGTTGAGAATTGACTATAATTTCGAAAATGATTTA
ATTGAAGGTCTCATTCAATCGGCTAAGTCTGAATTACTATTAAGTGGGGTTCCAGATTAT
GACAAAGATGACTTGGAATACCCGCTTTTTTGTACAGCGATTAAATATATCATTGCAAGA
GATTATGAAAGTCGTGGATACTCAAATGACCAATCTAGAAGCAAGGTGTTTAATGAAAAA
GGATTGCAAAAAATGATTTTGAAATTAAAAAAGTGGTAGGTGATTTTTAAATGGAATTTA
ATGAATTTAAAGATCGCGCATATTTTTTTCAATATGTAAATAAAGGGCCGTATCCAGATG
AAGAGGAAAAAATGAAATTGTATAGTTGCTTTTGTAAAATATATAATCCTTCTATGAAAG
ATAGAGAAATTTTAAAAGCGACTGAATCAAAGTCAGGACTAACCATAATTATGAGGTCTT
CTAAAATTGAATATCTACCACAAACAAATCACTTAGTTAAAATTGACAGTGCATTATATT
CCGATAAATTATTCAACATTGTAGAAATAAGAATTGATACACCAGATATTGGCTATAATA
CAGTGGTTTTATCAGA-AAAATGAGTGTAGAAATTAAAGGGATACCTGAAGTGTTGAATA
AATTAGAATCGGTATACGGTAAACAAGCAATGCAGGCTAAGAGTGATAAAGCTTTAAATG
AAGCATCTGAATTTTTTATAAAGGCTTTAAAGAAAGAGTTCGAGAGCTTTAAAGATACGG
GTGCCAGTATAGAAGAAATGACTAAATCTAAGCCTTATACAAAAGTTGGCAGTCAAGAAA
GGGCTGTTTTAATTGAATGGGTAGGCCCTATGAATCGCAAAAACATTATTCACTTGAATG
AACATGGTTATACAAGAGATGGAAAAAAATATACACCAAGAGGTTTTGGAGTTATTGCAA
AAACATTAGCTGCTAGCGAACGTAAGTATAGAGAAATTATAAAAAAGGAGTTGGCCAGAT
AAATGAATATATTAAACACCATAAAAGGAATTTTATTATCTGATGCAGAGCTCAAAACAC
ATATAAATTCTAGAATATACTATTACAAAGTCACTGAAAACGCTGAAACTTCCAAACCCT
TTGTTGTTATTACACCTGTTTATGATTTGCCTTCAGACTTTATGTCTGATAAATATCTCA
GTGAAGAATACTTAATTCAAATAGATGTAGAATCTTCAAATAATCAGAAAACAATTGATA
TAACAAAACGAATAAGATACCTGTTATATCAACAAAATTTAATTCAAGCATCTAGTCAGT
TAGATGCTTATTTTGAAGAAACTAAACGTTATGTGATGTCGAGACGATATCAAGGCATAC
CCAAAAATATATATTATAAAAATCAGCGCATCGAATAGGTGTGCTTTTTAATTTTTAAGG
AGGAAATAAGCAATGGCAGAAGGACAAGGTTCTTATAAAGTAGGTTTTAAAAGATTATAC
GTTGGAGTTTTTAACCCAGAAGCAACAAAAGTAGTTAAACGCATGACATGGGAAGATGAA
AAAGGTGGTACAGTTGACCTAAATATCACAGGTTTAGCACCAGATTTAGTAGATATGTTT
GCATCTAACAAACGTGTATGGATGAAAAAACAAGGTACTAATGAAGTTAAGTCTGACATG
AGTATTTTCAATATTCCAAGTGATGATTTAAACACAGTTATTGGACGCACTAAAGATAAA
AATGGTACATCTTGGGTAGGAGAGAATACAAGAGCACCGTATGTAACAGTAATTGGCGAA
TCGGAAGATGGTTTAACAGGTCAGCCGGTATATGTAGCCTTACTTAAAGGTACTTTTAGT
TTAGATTCAATTGAATTTAAAACACGAGGTGAAAAAGCAGAAGCCCCAGAACCTACAAAA
TTAACAGGTGACTGGATGAATAGAAAAGTTGATGTTGATGGAACGTCACAAGGTATTGTA
TACGGTTATCATGAAGGTAAAGAAGGAGAAGCAGAATTCTTCAAAAAAGTATTCGTTGGA
TACACGGACAGTGAAGATCATTCAGAGGATTCTGCAGGTTCGTTACCCAGCTAATCCCCA
AAATGTTGAAGTAGCAGTTAATTCAAAATCTGCAACAGTTTCAGCAGAATAGGGGCTTTC
AAAATAAATCAAAGGAGAATAATTTATGACTAAAACTTTAAAGGTTTATAAAGGAGACGA
CGTCGTAGCTTCTGAACAAGGTGAAGGCAAAGTGTCAGTAACTTTATCTAATTTAGAAGC
GGATACAACTTATCCAAAAGGTACTTACCAAGTGGCATGGGAAGAAAATGGTAAAGAATC
TAGTAAAGTTGATGTACCTCAATTCAAAACCAATCCAATTCTAGTCTCAGGCGTATCATT
TACACCAGAAACTAAATCAATTATGGTAAATACCGATGACAATGTTGAGCCAAACATTGC
ACCAAGCACAGCAACGAATAAAATATTGAAATATACAAGTGAACATCCAGAATTTGTTAC
TGTAGATGAAAATACAGGAGCAATTCACGGTGTAGCTGAAGGTACTTCAGTAATCACTGC
TATGTCTACTGATGGAAGCGATAAGTCAGGACAAATTTCAGTGACAGTAACAAACGGATA
GGGATTTAAGGCGCAGTATATCTGCGTCTTTTTTATTTGAATAAAAGGAGCTAATACAAT
GATTAAATTTGAAATTAAAGATCGTAAAACAGGAAAAACAGAGAGCTATACAAAAGAAGA
TGTAACAATGGGCGAAGCAGAAAAATGCTATGAGTATTTAGAATTAGTAAATCAAGAGAA
TAAAAAAGAAGCACCTAACGCAACAAAAATGAGACAAAAAGAGCGACAGTTATTAGTAGA
TTTATTTAAAGATGAAGGATTGACTGAAGAAGATGTTCTGAACAAGATGAGTACTAAAAC
TTATACAAAAGCCTTACAAGATATATTTCGAGAAATCAATGGTGAAGATGAAGAAGATTC
AGAAACTGAACCAGAAGAGATGGGAAAGACAGAAGAATAATCTCAATAAAAGACATTTTA
TCGAACATTAAGAAAATACAACGTTTCTGTATGGAGCAGTATGGGTGGACATTAACTGAA
GTCAGAAAACAGCCGTATGTAAAACTTTTAGAAATACTTAATGAAGAGAATAAAGAAGAG
ACTGAAGAAAAACAAAGTGAACAAAAAGTCATTACAGGTACGGATTTAAGAAAACTTTTT
GGAAGCTAGAAAGGAGGTTAATATGAATGAAAAAGTAGAAGGCATGACCTTGGAGCTGAA
ATTAGACCATTTAGGTGTCCAAGAAGGCATGAAAGGTTTAAAGCGACAATTAGGTGTTGT
TAATAGTGAAATGAAAGCTAATCTGTCAGCATTTGATAAGTCTGAAAAATCAATGGAAAA
ATATCAGGCGAGAATTAAGGGGTTAAATGATAGGCTTAAAGTTCAAAAAAAGATGTATTC
TCAAGTAGAAGATGAGCTTAAACAAGTTAACGCTAATTACCAAAAAGCTAAATCCAGTGT
AAAAGATGTTGAGAAAGCATATTTAAAGTTAGTAGAAGCCAATAAAAAAGAAAAATTAGC
TCTTGATAAATCTAAAGAAGCCTTAAAATCATCGAATACAGAACTTAAAAAAGCTGAAAA
TCAATATAAACGTACAAATCAACGTAAACAAGATGCGTATCAAAAACTTAAACAGTTGAG
AGATGCAGAACAAAAGCTTAAGAATAGTAACCAAGCTACTACTGCACAACTAAA-AGAGC
AAGTGACGCAGTACAGAAGCAGTCCGCTAAGCATAAAGCACTTGTTGAACAATATAAACA
AGAAGGCAATCAAGTTCAAAAACTAAAAGTGCAAAATGACAATCTTTCAAAATCAAATGA
TAAAATTGAAAGTTCTTACGCTAAAACTAATACTAAATTAAAGCAAACAGAAAAAGAATT
TAATGATTTAAACAATACTATTAAGAATCATAGCGCTAATGTCGCAAAAGCTGAAACAGC
TGTTAATAAAGAAAAAGCTGCTTTAAATAATTTGGAGCGTTCAATAGATAAAGCTTCATC
CGAAATGAAGACTTTTAACAAAGAACAAATGATAGCTCAAAGTCATTTCGGTAAACTTGC
AAGTCAAGCGGATGTCATGTCAAAGAAATTTAGTTCTATTGGAGACAAA-ATGACTTCCC
TGGGACGTACAATGACGATGGGCGTATCTACACCGATTACTTTAGGTTTAGGTGCAGCAT
TAAAAACGAGTGCAGACTTTGAAGGGCAAATGTCTCGAGTTGGAGCGATTGCACAAGCAA
GCAGTAAAGACTTAAAAAGCATGTCTAATCAAGCGGTTGACTTAGGAGCTAAAACAAGTA
AAAGTGCTAACGAAGTTGCTAAAGGTATGGAAGAATTGGCAGCTTTAGGCTTTAATGCCA
AACAAACAATGGAGGCTATGCCAGGTGTTATCAGCGCAGCAGAAGCAAGTGGTGCAGAAA
TGGCTACAACTGCAACTGTAATGGCTTCAGCGATTAACTCTTTCGGTTTAAAAGCATCTG
ATGCAAATCATGTTGCTGATTTACTTGCGAGATCAGCAAATGATAGTGCTGCAGATATTC
AATATATGGGAGATGCATTAAAATATGCAGGTACTCCAGCAAAAGCATTAGGAGTTTCAA
TAGAGGACACTTCTGCAGCAATTGAAGTTTTATCTAACTCAGGTTTAGAGGGGTCTCAAG
CAGGTACTGCATTAAGAGCTTCGTTTATTAGGCTAGCTAATCCAAGTAAAAGTACAGCTA
AGGAAATGAAAAAATTAGGTATTCATTTGTCTGATGCTAAAGGTGAGTTTGTTGGAATGG
GCGAATTGATTAGACAGTTCCAAGATAACATGAAAGGCATGACGAGAGAACAAAAATTAG
CAACAGTGGCTACAATAGTTGGCACTGAAGCAGCAAGTGGATTTTTAGCCTTGATTGAAG
CGGGTCCAGATAAAATTAATAGCTATAGCAAATCATTGAAGAACTCTAATGGTGAAAGTA
AAAAAGCAGCTGATTTGATGAAAGATAACCTCAAAGGTGCTCTGGAACAATTAGGTGGCG
CTTTTGAATCGTTAGCAATTGAAGTTGGTAAAGATTTAACGCCTATGATTAGAGCAGGTG
CGGAAGGATTAACAAAATTAGTTGATGGATTTACACATCTTCCTGGTTGGGTTAGAAAGG
CTTCGGTAGGCTTAGCAATTTTTGGTGCATCTATTGGTCCTGCTGTTCTTGCTGGTGGCT
TATTAATACGTGCAGTTGGGAGCGCGGCTAAAGGCTATGCATCATTAAATAGACGCATTG
CTGAAAATACAATTCTTTCTAATACCAATTCAAAAGCAATGAAATCTTTAGGTCTTCAAA
CATTATTTCTTGGTTCTACAACAGGAAAAACGTCAAAAGGCTTTAAAGGATTAGCCGGAG
CTATGTTGTTTAATTTAAAACCTATAAATGTTTTGAAAAATTCTGCAAAGCTAGCAATTT
TACCGTTCAAACTTTTGAAAAACGGTTTAGGATTAGCCGCAAAATCCTTATTTGCAGTAA
GTGGAGGCGCAAGATTTGCTGGTGTAGCCTTAAAGTTTTTAACAGGACCTATAGGTGCTA
CAATAACTGCTATTACAATTGCATATAAAGTTTTTAAAACCGCATATGATCGTGTGGAAT
GGTTCAGAAACGGTATTAACGGTTTAGGAGAAACTATAAAGTTTTTTGGTGGCAAAATTA
TTGGCGGTGCTGTTAGGAAGCTAGGAGAGTTTAAAAATTATCTTGGAAGTATAGGCAAAA
GCTTCAAAGAAAAGTTTTCAAAGGATATGAAAGATGGTTATAAATCTTTGAGTGACGATG
ACCTTCTGAAAGTAGGAGTCAACAAGTTTAAAGGATTTATGCAAACCATGGGCACAGCTT
CTAAAAAAGCATCTGATACTGTAAAAGTGTTGGGGAAAGGTGTTTCAAAAGAAACAGAAA
AAGCTTTAGAAAAATACGTACACTATTCTGAAGAGAACAACAGAATCATGGAAAAAGTAC
GTTTAAACTCGGGTCAAATAACAGAAGACAAAGCAAAAAAACTTTTGAAAATTGAAGCGG
ATTTATCTAATAACCTTATAGCTGAAATAGAAAAAAGAAATAAAAAGGAACTCGAAAAAA
CTCAAGAACTTATTGATAAGTATAGTGCATTCGATGAACAAGAAAAGCAAAACATTTTAA
CTAGAACTAAAGAAAAAAATGACTTGCGAATTAAAAAAGAGCAAGAACTCAATCAGAAAA
TCAAAGAATTGAAAGAAAAAGCTTTAAGTGATGGTCAGATTTCAGAAAATGAAAGAAAAG
AAATTGAAAAGCTTGAAAATCAAAGACGTGACATCACTGTTAAAGAATTGAGTAAGACTG
AAAAAGAGCAAGAGCGTATTTTAGTAAGAATGCAAAGAAACAGAAATGCTTATTCAATAG
ACGAAGCGAGCAAAGCAATTAAAGAAGCAGAAAAAGCAAGAAAAGCAAGAAAAAAAGAAG
TGGATAAGCAGTATGAAGATGATGTCATTGCTATAAAAAATAACGTCAACCTTTCTAAGT
CTGAAAAAGATAAATTGTTAGCTATTGCTGATCAAAGACATAAGGATGAAGTAAGAAAGG
CAAAATCTAAAAAAGATGCTGTAGTAGACGTTGTTAAAAAGCAAAATAAAGATATTGATA
AAGAAATGGATTTATCCAGTGGACGTGTATATAAAAATACTGAAAAGTGGTGGAATGGTC
TTAAAAGTTGGTGGTCTAACTTTAGAGAAGACCAAAAGAAGAAAAGTGATAAATACGCTA
AAGAACAAGAAGAAACAGCTCGTAGAAACAGAGAAAATATAAAGAAATGGTTTGGAAATG
CTTGGGACGGCGTAAAAACTAAAACTGGTGAAGCCTTTAGTAAAATGGGCAGAAATGCTA
ATCATTTTGGCGGCGAAATGAAAAAAATGTGGAGTGGAATCAAAGGAATTCCAAGCAAAT
TAAGTTCAAGTTGGAGCTCAGCCAAAAGTTCTGTAGGATATCACACTAAGGCTATAGCTA
ATAGTACTGGTAAATGGTTTGGAAAAGCTTGGCAATCTGTTAAATCGACTACAGGAAGTA
TTTACAATCAAACTAAGCAAAAGTATTCAGATGCCTCAGATAAAGCTTGGGCGCATTCAA
AATCTATTTGGAGAGGCACATCAAAATGGTTTAGCAACGCATATAAAAGTGCAAAGGGTT
GGCTAACAGATATGGCTAATAAATCGCGCTCGAAATGGGATAATATTTCTAGTACAGCAT
GGTCGAATGCAAAATCCGTTTGGAAAGGAACATCGAAATGGTTTAGTAACTCATACAAAT
CTTTAAAAGGTTGGACTGGGGATATGTATTCAAGAGCCCACGATCGTTTTGATGCAATTT
CAAGTTCGGCATGGTCTAACGCTAAATCAGTATTTAATGGTTTTAGAAAATGGCTATCAA
AAACATATGATTGGATTAGAGATATTGGTAAAGACATGGGAAGAGCTGCGGCTGATTTAG
GTAAAAATGTTGCTAATAAAGCTATTGGCGGTTTGAATAGCATGATTGGCGGTATTAATA
AAATATCTAAAGCCATTACTGATAAAAATCTCATCAAGCCAATACCTACATTGTCTACTG
GTACTTTAGCAGGAAAGGGTGTAGCTACCGATAATTCGGGAGCATTAACGCAACCGACAT
TTGCTGTATTAAATGATAGAGGTTCTGGAAACGCCCCAGGCGGTGGAGTTCAAGAAGTAA
TTCACAGGGCTGACGGAACATTCCATGCACCCCAAGGACGAGATGTGGTTGTTCCACTAG
GAGTTGGAGATAGTGTAATAAATGCCAATGACACTCTGAAGTTACAGCGGATGGGTGTTT
TGCCAAAATTCCATGGTGGTACGAAAAAGAAAAAATGGATGGAACAAGTTACTGAAAATC
TTGGTAAAAAAGCAGGGGACTTCGGTTCTAAAGCTAAAAACACAGCTCATAATATCAAAA
AAGGTGCAGAAGAAATGGTTGAAGCCGCAGGCGATAAAATCAAAGATGGTGCATCTTGGT
TAGGCGATAAAATCGGCGATGTGTGGGATTATGTGCAACATCCAGGGAAACTAGTAAATA
AAGTAATGTCAGGTTTAAATATTAATTTTGGAGGCGGAGCTAACGCTACAGTAAAAATTG
CTAAAGGCGCGTACTCATTGCTCAAAAAGAAATTAGTAGACAAAGTAAAATCGTGGTTTG
AAGATTTTGGTGGCGGAGGCGATGGAAGCTATCTATTTGACCATCCAATTTGGCAAAGGT
TTGGGAGTTACACAGGTGGACTTAACTTTAATGGCGGTCGTCACTATGGTATCGACTTTG
GTATGCCTACAGGAACGAACATTTATGCTGTTAAAGGCGGTATAGCTGATAAAGTATGGA
CTGATTACGGTGGCGGTAATTCTATACAAATTAAGACCGGTGCTAACGAATGGAACTGGT
ATATGCATTTATCTAAGCAATTAGTAAGACAAGGCCAACGTATTAAAGCTGGTCAACTGA
TAGGGAAATCAGGTGCTACAGGTAATTTCGTTAGAGGAGCACACTTACATTTCCAATTGA
TGCAAGGGTCGCATCCAGGGAATGATACAGCTAAAGATCCAGAAAAATGGTTGAAGTCAC
TTAAAGGTAGTGGCGTTCGAAGTGGTTCAGGTGTTAATAAGGCTGCATCTGCTTGGGCAG
GCGATATACGTCGTGCAGCAAAACGAATGGGGGTTAATGTTACTTCGGGTGACGTAGGAA
ATATCATTAGCTTAATTCAACACGAATCAGGAGGAAATGCAGGTATAACTCAATCTAGTT
CGCTTAGAGACATCAACGTTTTACAGGGCAATCCAGCAAAAGGATTGCTTCAATATATCC
CACAAACATTTAGACATTATGCTGTTAGAGGTCACAACAATATATATAGTGGTTACGATC
AGTTATTAGCGTTCTTTAACAACAGATATTGGCGCTCACAGTTTAACCCAAGAGGTGGTT
GGTCTCCAAGTGGTCCAAGAAGATACGCGAATGGTGGTTTGATTACAAAGCATCAACTTG
CTGAAGTGGGTGAAGGAGATAAACAGGAGATGGTTATCCCTTTAACTAGACGTAAACGAG
CAATTCAATTAACTGAACAGGTTATGCGCATCATCGGTATGGATGGCAAGCCAAATAACA
TCACTGTAAATAATGATACTTCTACAGTTGAAAAATTGTTGAAACAAATTGTTATGTTAA
GTGATAAAGGAAATAAATTAACAGATGCATTGATTCAAACTGTTTCTTCTCAGGAAAATA
ACTTAGGTTCTAATGATGCAATTAGAGGTTTAGAAAAAATATTGTCAAAACAAAGTGGGC
ATAGAGCAAATGCAAATAATTATATGGGAGGTTTGACTAATTAATGCAATCTTTTGTAAA
AATCATAGATGGTTACAAGGAAGAAGTAATAACAGATTTTAATCAGCTTATATTTTTAGA
TGCAAGGGCTGAAAGTCCAAACACCAATGATAACAGTGTAACTATTAACGGAGTAGATGG
TATTTTACCGGGCGCAATTAGTTTTGCGCCTTTTTCATTAGTATTAAGGTTTGGCTATGA
TGGTATAGATGTTATAGATTTAAATTTATTTGAGCATTGGTTTAGATCTGTATTTAATCG
TAGACATCCTTATTATGTTATTACTTCTCAAATGCCTGGTGTTAAATATGCAGTGAATAC
AGCTAATGTTACATCTAATTTAAAAGATGGATCTTCAACTGAAATTGAAGTAAGTTTAAA
TGTTTTTAAAGGATATTCTGAATCAGTTAATTGGACTGACAGCGAGTTCTTATTCGACTC
TAATTGGATGTTTGAAAATGGAATTCCTCTTGATTTCACACCTAAATATACGCATACATC
AAATCAATTTACTATTTGGAACGGTTCTACTGATACGATAAATCCACGATTCAAGCACGA
TTTGAAAATATTAATTAATTTAAATGCGAGTGGAGGATTTGAACTGGTTAACTATACAAC
AGGTGATATTTTTAAGTACAACAAAAGTATAGATAAAAACACTGATTTTGTTTTAGATGG
TGTGTATGCATATCGAGATATAAATAGAGTGGGAATTGATACAAATAGGGGCATTATAAC
ATTAGCGCCAGGTAAAAATGAATTTAAGATTAAAGGAGACGTCAGTGATATTAA-AACTA
CATTTAAGTTTCCTTTTATTTATAGGTAGGTGATTTAATGGATTATCATGATCATTTATC
AGTAATGGATTTTAATGAATTGATTTGTGAAAATTTACTAGATGTAGATTACGGTTCTTT
TAAAGAATATTATGAACTAAATGAAGCTAGGTACATCACCTTTACAGTTTATAGAACTAC
TCACAATAGTTTTGTTTTTGATTTATTGATTTGTGAAA-ACTTCATAATTTATCATGGTG
AAAAATACACAATTAAGCAGACAGCGCCAAAGGTTGAAGGTGATAAAGTTTTTATTGAAG
TTACGGCATATCACATAATGTATGAATTTCAAAATCACTCAGTGGAATCAAATAAGCTTG
ATGACGACAGTAGCGAAACTGGTAAAACGCCAGAATACTCTTTAGATGAGTACTTAAGAT
ATGGATTTGCAAATCAAAAAACGTCAGTCAAGATGACCTATAAAATAATTGGAGATTTTA
AAAGAAAAATACCAATTGATGAATTAGGTAATAAAAATGGCTTAGAATATTGTAAAGAAG
CAGTAGATTTGTTTGGTTGTATTATTTATCCAAATGATACGGAGATATGTTTTTATTCTC
CTGAAACATTTTATCAAAGAAGCGAGAAAGTGATTCGATATCAATATAATACTGATACTG
TATCTGCAACTGTCAGTACATTGGAATTAAGAACAGCTATAAAAGTTTTTGGAAAAAAGT
ATACAGCTGAGGAAAAGAAAAATTATAATCCTATTAGAACAACTGACATTAAATATTCAA
ATGGTTTTATAAAAGAAGGTACTTATCGTACCGCAACAATTGGGTCTAAAGCTACTATTA
ACTTTGATTGCAAGTATGGTAATGAAACAGTTAGATTTACAATAAAAAAGGGCTCTCAAG
GTGGAATATATAAGTTGATTTTAGACGGCAAGCAAATTAAGCAAATTTCTTGTTTTGCTA
AGTCGGTTCAGTCTGAAACAATAGATTTAATAAAAAATATTGATAAAGGCAAGCACGTTT
TAGAAATGATATTTTTAGGAGAAGACCCCAAAAATAGAATTGATATATCTTCAAATAAAA
AAGCTAAGCCTTGTATGTATGTTGGAACTGAAAAATCAACAGTCTTAAATTTAATTGCTG
ACAACTCAGGTCGCAATCAATACAAAGCAATTGTTGACTACGTCGCAGATAGTGCAAAGC
AGTTTGGGATTCGATATGCTAATACGCAAACAAATGAAGATATCGAAACACAGGATAAGC
TGTTAGAATTTGCAAAAAAGCAAATAAATGATACTCCTAAGACTGAATTAGATGTTAATT
ATATAGGTTATGAAAAAATAGAGCCAAGAGATAGCGTATTCTTTGTTCATGAATTAATGG
GATATAACACTGAATTAAAGGTTGTTAAACTTGATAGGTCACATCCATTTGTAAACGCAA
TAGATGAAGTGTCTTTCAGCAATGAAATAAAGGATATGGTACAAATTCAACAAGCGCTTA
ACAGACGAGTTATTGCACAAGATAATAGATATAACTATCAAGCAAATCGTATAAATCATT
TATACACTAGTACTTTGAATTCTCCTTTCGAGACAATGGATATAGGGAGTGTATTAATAT
AATGGCAACAGAAGAAGTTAAAATCAAAGCGCTACTTGAAAACGATAAACAGTACTTTCC
AGCTACACATTGGAAAGCTATAAATGGGATACCTTATGCAGGCAGTAGTGATATTGATGG
ATTGCCTCAAGACGGTATCATTTCGGTAGATGATAAAAATAAATTAGATAATTTAAAAAT
AGGCGAAGCAGGAATTATTCAAAATAGCATTGTACAGAAATCCCCAAACGGTAAATTGTG
GAAAATAACAGTTGACGATAGTGGGAAACTTGGTACAGTGCTATTTTATTAGAAAGGAAG
GTGCATTATGGAAAATTTGTATTTAATAAAGGATTTGGGAGCTTTAGCAGGTCGAGATTA
TAGAGCTAAGGAAATACAAAACTTACAAAGAATAGAGCAATTTGCGCTTGGCTTGACAAC
AGAGTTTAAGTTGCATCAGAAAGCTAAAACAATTCAACACTTCGCTGAGCAAATTTATTA
TAATGGTAGATCGCAAGCAGCAGTAAACAAATCTTTACAAAGTCAAATTAACGCACTTGT
TGTGGCACCACGTAATAACAGTGCTAATGAGATTGTTCAAGCTCGAGTTAATGTAAACGG
CGAAACCTTTGACACATTAAAAGAACATTTAGACGATTGGGAAACCAAAACTCAAATTAA
TAAAGAGGAAACTATAAGAGAATTAAATAAGACCAAACAAGAAATTCTTGATATCGAGTA
TCGTTTTGAACCTGATAAGCAAGAATTTTTATTTGTGACAGAACTTGCACCTCTTACAAA
TGCAGTAATGCAATCCTTCTGGTTTGATAATAGAACAGGCATAGTATACATGACACAAGC
TAGAAATAATGGCTATATGCTAAGTCGTCTAAGACCTAATGGTCAATTTATAGACAGCTC
ATTGATTGTAGGTGGGGGTCATGGTACACATAACGGTTATAGATATATTGATGATGAGTT
ATGGATTTATAGTTTTATCTTAAATGGTAATAATGAGAATACATTAGTTCGTTTCAAGTA
TACGCCTAATGTGGAAATTAGCTATGGCAAGTATGGTATGCAAGATGTATTTACAGGACA
CCCAGAAAAACCCTACATCACCCCTGTCATAAATGAAAAAGAAAATAAAATTCTATACAG
AATTGAGAGACCTAGAAGTCAGTGGGAACTTGAAAACTCAATGAATTATATAGAGATAAG
AAGTTTAGACGATGTTGATAAAAATATTGATAAAGTTTTGCATAAAATCAGTATCCCTAT
GAGACTAACAAACGAAACCCAACCAATGCAGGGTGTGACTTTTGATGAAAAATACTTGTA
TTGGTATACAGGAGACAGTAATCCAAATAATAGAAACTATTTAACGGCTTTCGATTTAGA
AACAGGAGAAGAAGCGTATCAGGTTAATGCTGACTATGGTGGAACACTAGATTCATTTCC
TGGCGAATTTGCGGAAGCAGAAGGTTTGCAAATATACTATGACAAAGATAGTGGTAAAAA
AGCTTTGATGCTAGGTGTTACTGTCGGTGGTGATGGAAATAGAACACATCGTATTTTCAT
GATTGGGCAAAGAGGTATTTTAGAAATACTTCACTCAAGAGGCGTTCCTTTTATCATGAG
TGACACAGGTGGTAGAGTTAAACCTTTACCAATGAGGCCTGATAAACTTAAGAATCTTGG
GATGTTAACAGAGCCAGGTCTTTACTATTTATACACTGATCATACAGTTCAAATCGATGA
TTTCCCATTACCAAGAGAATGGCGTGATGCAGGTTGGTTCTTGGAAGTTAAGCCACCACA
AACTGGCGGTGATGTAATTCAGATATTGACGCGTAATAGTTATGCAAGGAATATGATGAC
TTTTGAAAGGGTGCTTTCTGGAAGAACTGGAGACATTTCGGACTGGAATTATGTGCCTAA
AAATAGTGGTAAATGGGAGAGAGTACCTTCATTCATCACAAAAATGTCAGATATTAACAT
AGTAGGCATGTCGTTTTATTTAACTACGGATGATACAAAACGTTTTACAGATTTTCCAAC
TGAACGTAAAGGGGTAGCTGGTTGGAACTTATATGTAGAAGCTTCAAACACAGGTGGCTT
TGTTCATAGGCTAGTTCGTAATAGTGTTACAGCATCTGCTGAGATACTATTGAAAAATTA
TGATAGTAAAACAAGTTCAGGGCCATGGACTTTACACGAAGGGAGAATTATAAGTTAATG
AGTAATTTAGAGAAATCTGTAGCTATAAATTTAGAAAACACAGCGCATTATGAAAATATT
TCAAATCTAGATATAACTTTTAGAACAGGAGAGAGTGATTCTTCTGTTCTTCTTTTTAAT
ATCACTAAAAATAATCAACCGTTATTATTGAGTGAAGAAAATATCAAAGCACGAATAGCG
ATTCGAGGTAAAGGAGTCATGGTAGTTGCTCCACTAGAAATATTAGATCCATTTAAAGGT
ATTTTAAAATTTCAATTACCTAATGATGTAATTAAACGAGATGGAAGTTATCAAGCTCAA
GTTTCGGTTGCAGAATTAGATAATTCAGACGTGGTAGTTGTCGAGAGAACTATCACATTT
AACGTTGAAAAAAGTTTGTTTAGCATGATTCCATCTGAAACAAAATTACACTATATTGTT
GAATTTCAGGAATTAGAAAAAACTATTATGGATCGTGCGAAAGCAATGGACGAGGCTATA
AAAAATGGTGAAGATTATGCGAGTCTGATTGAAAAAGCTAAAGAAAAAGGTCTATCAGAT
ATTCAAATAGCAAAATCTTCAAGTATAGATGAATTAAAGCAACTTGCTAATAGCCATATA
TCTGATTTGGAAAATAAAGCGCAAGCATATTCAAGAACATTCGATGAGCAAAAGCGATAT
ATGGATGAGAAACATGAAGCCTTCAAGCAGTCAGTGAATAGTGGTGGTTTAGTCACAAGT
GGTTCTACTTCAAATTGGCAAAAAGCTAAGATTACTAAAGATGATGGTAAGATAATGCAG
ATTACTGGATTTGATTTTAATAATCCAGAACAAAGAATAGGTGATTCAACCCAATTTATT
TATGTTTCGCAAGCTATAAATTATCCAAGAGGTGTTAGTACTAACGGTACTGTCGAATAT
TTAGTAGTAACTTCAGATTACAAGCGTATGACTTATCGACCGAACGGTACAAATAAAGTG
TTTGTTAAA-AGAAAAGAAGCGGGTTCATGGTCTGAATGGTCAGAATTAGCTATTAATGA
TTACAATACACCTTTTGAAACTGTTCAAAGTGCCCAATCAAAAGCTAATATGGCCGAAAG
TAACGCTAAATTATACGCAGATGACAAGTTTAATAAAAGGTATTCGGTTATTTTTGATGG
AACAGCAAATGGTGTGGGCTCTACATTGTACTTAAATGAGAGTTTAGACCAATTTATTTT
ATTAATTTTTTATGGGACTTTTCCAGGTGGTGACTTTACAGAGTTTGGCAGTCCTTTTGG
AGGAGGAAAGATTTCATTGAATCCCTCAAATCTTCCAGATGGTGATGGAAATGGTGGAGG
TGTTTATGAGTTTGGATTAACTAAATCTAGTCGTACATCTTTAACTATATCAAACGATGT
CTATTTCGACTTAGGAAGTCAAAGAGGCTCTGGTGCGAACGCAAATAGAGGGACAATTAA
CAAAATTATAGGAGTGAGAAAATAATGCAAATATTAGTTAACAAGCGTAATGAGATAATT
TCATACGCTATCATTGGTGGCTTTGAAGAAGGTATTGATATTGAAAATTTACCAGAAAAT
TTCTCTCAAGTTTTTAGACCTAAAGCCTTTAAATATTCAAATGGGGAAATAGTTTTTAAC
GAAGATTATTCAGAAGAAAAAGATGACTTGCATCAACAGATTGACAGTGAAGAACAAAAC
ACAGTCGCTTCTGATGACATCTTACGAAAAATGGTTGCTAGTATGCAGAAACAAGTTGTT
CAAAGTACAAAGTTATCGATGCAAGTTAATAAGCAAAATGCACTAATGGCAAAACAACTT
GTGACACTTAATAAAAAATTAGAAGAGGTTAAAGGAGAGACTGAAAATGCTTAAATTAAT
TTCACCAACATTCGAAGATATTAAAACATGGTATCAATTGAAAGAATATAGTAAAGAAGA
TATAGCGTGGTATGTAGATATGGAAGTTATAGATAAAGAGGAATATGCAATTATTACAGG
AGAAAAGTATCCAGAAAATCTAGAGTCATAGGTTATAATCTTATGGCTTTTTAATTTGAA
TAAAGTGGGTGGTGTAATGTTTGGATTTACCAAACGACACGAACAAGATTGGCGTTTAAC
GCGATTAGAAGAAAATGATAAGACTATGTTTGAAAAATTCGACAGAATAGAAGACAGTCT
GAGAACGCAAGAAAAAATTTATGACAAGTTAGATAGAAATTTCGAAGAACTAAGGCGTGA
CAAAGAAGAAGATGAAAAAAATAAAGAGAAAAATGCTAAAAATATTAGAGACATCAAGAT
GTGGATTCTAGGATTAATAGGGACGATTCTAAGTACATTTGTTATAGCCTTGTTAAAAAC
TATTTTTGGCATTTAAAGGAGGTGATTACCATGCTTAAGGGAATTTTAGGATATAGCTTT
TGGTCGTGTTTCTGGTTTAGTAAGTGTAAGTAATAGTTAAGAGTCAGTGCTTCGGCACTG
GCTTTTTATTTTGGATAAAAGGAGCAAACAAATGGATGCAAAAGTAATAACAAGATACAT
CGTATTGATCTTAGCATTAGTAAATCAATTCTTAGCGAACAAAGGTATTAGCCCGATTCC
AGTAGACGATGAGACTATATCATCAATAATACTTACTGTTGTTGCTTTATATACTACGTA
TAAAGACAATCCAACATCTCAAGAAGGTAAATGGGCAAATCAAAAGCTAAAGAAATATAA
AGCTGAAAACAAGTATAGAAAAGCAACAGGGCAAGCGCCAATTAAAGAAGTAATGACACC
TACGAATATGAACGACACAAATGATTTAGGGTAGGTGTTGACCAATGTTGATAACAAAAA
ACCAAGCAGAAAAATGGTTTGATAATTCATTAGGGAAGCAGTTCAATCCTGATTTGTTTT
ATGGATTTCAGTGTTACGATTACGCAAATATGTTTTTTATGATAGCAACAGGCGAAAGGT
TACAAGGTTTATACGCTTATAATATTCCATTTGATAATAAAGCAAGGATTGAAAAATACG
GGCAAATAATTAAAAACTATGATAGCTTTTTACCGCAAAAGTTGGACATTGTCGTTTTCC
CGTCAAAGTATGGTGGCGGAGCTGGACATGTTGAAATTGTTGAGAGCGCTAATCTAAACA
CTTTCACATCGTTTGGCCAAAATTGGAATGGTAAAGGTTGGACAAATGGCGTTGCGCAAC
CTGGTTGGGGTCCCGAAACCGTTACAAGACATGTTCATTATTACGATGACCCAATGTATT
TTATTAGATTAAATTTCCCAGATAAAGTAAGTGTTGGAGATAAAGCTAAAAGCGTTATTA
AGCAAGCAACTGCCAAAAAGCAAGCAGTAATTAAACCTAAAAAAATTATGCTTGTAGCCG
GTCATGGTTATAACGATCCTGGAGCAGTCGGAAACGGAACAAATGAACGTGATTTTATCC
GTAAATATATAACACCAAATATCGCTAAGTATTTAAGACATGCAGGTCACGAAGTTGCAT
TATATGGTGGCTCAAGTCAATCACAAGATATGTATCAAGATACTGCTTACGGTGTTAATG
TAGGAAATAATAAAGATTATGGCTTATATTGGGTTAAATCACAGGGGTATGACATTGTTC
TAGAGATTCATTTAGACGCAGCAGGAGAAAGTGCAAGTGGTGGGCATGTTATTATTTCAA
GTCAATTCAATGCAGATACTATTGATAAAAGTATACAAGATGTTATTAAAAATAACTTAG
GACAAATAAGAGGTGTAACACCTCGTAATGATTTACTGAACGTTAATGTATCAGCAGAAA
TAAATATCAATTATCGTTTATCTGAATTAGGTTTTATTACTAATAAAAAAGATATGGATT
GGATTAAGAAGAATTATGACTTGTATTCTAAATTAATAGCTGGTGCGATTCATGGTAAGC
CTATAGGTGGTTTGGTAGCTGGTAATGTTAAAACATCAGCTAAAAACCAAAAAAATCCAC
CAGTGCCAGCAGGTTATACACTTGATAAGAATAATGTGCCTTATAAAAAAGAGGCTGGTA
ATTACACAGTTGCCAATGTTAAAGGTAATAACGTAAGGGACGGCTATTCAACTAATTCAA
GAATTACTGGTGTATTACCTAATAACGCAACAATCAAATATGACGGCGCATATTGTATCA
ATGGCTATAGATGGATTACTTATATCGCTAATAGTGGACAACGTCGTTATATCGCGACAG
GAGAGGTAGATAAAGCAGGTAATAGGATAAGTAGTTTTGGTAAGTTTAGCGCAGTTTGAT
AATTGTATATGATGAATCTTAGGCAGGTACTTCGGTATTTGCCTATTATTTAAAATTAAT
AAACAGTTAATTTTTACATAAATATATTAAATTTTAAAAAAACAAACGTTTTTAGTATAT
AAATTATTTTGTGTTCGTATTGTGTGCTATGATTAAAAAGTTGTTATGGTCAACTATATC
GTGGTTTTATGTTTATTATCAATCAAAATATAAATTATTTATAATTTGTTTGGTAATGAA
CGGGTTTTTTTCGAAATAATAGTAAAAAAACACATTTATAGATATTTTAAACTCGGTAAA
TCTTTTAATAAATATTTAATTTTATTAAAAGTTAAAAAGGTTTAATATAAAAATGTAATA
AAATTTATAAAGAAAGGAAATGATTTTTATGGTCAAAAAAAGACTATTAGCTGCAACATT
GTCGTTAGGAATAATCACTCCTATTGCTACTTCGTTTCATGAATCTAAAGCTGATAACAA
TATTGAGAATATCGGTGATGGCGCTGAGGTAGTCAAAAGAACAGAAGATACAAGTAGCGA
TAAGTGGG-GGTCACACAAAATATTCAGTTTGATTTTGTTAAAGATAAAAAGTATAACAA
AGACGCTTTGATTTTAAAAATGCAAGGTTTTATCAATTCAAAGACTACTTATTACAATTA
CAAAAACACAGATCATATAAAAGCAATGAGGTGGCCTTTCCAATACAATATTGGTCTCAA
AACAAATGACCCCAATGTAGATTTAATAAATTATCTACCTAAAAATAAAATAGATTCAGT
AAATGTTAGTCAAACATTAGGTTATAACATAGGTGGTAATTTTAATAGTGGTCCATCAAC
AGGAGGTAATGGTTCATTTAATTATTCAAAAACAATTAGTTATAATCAACAAAACTATAT
CAGTGAAGTAGAACATCAAAATTCAAAAAGTGTTCAATGGGGAATAAAAGCTAATTCATT
TATCACATCATTAGGTAAAATGTCTGGACATGATCCAAATTTATTTGTTGGATATAAACC
ATATAGTCAAAATCCGAGAGACTATTTTGTGCCAGACAATGAATTACCCCCATTAGTACA
CAGTGGTTTCAATCCTTCATTTATTGCAACTGTTTCTCATGAAAAAGGCTCAGGAGATAC
AAGTGAATTTGAAATAACGTATGGCAGAAATATGGATGTTACTCATGCTACTAGAAGAAC
AACACACTATGGCAATAGTTATTTAGAAGGATCTAGAATACACAACGCATTTGTAAACAG
AAATTACACAGTTAAATATGAAGTGAACTGGAAAACTCATGAAATTAAAGTGAAAGGACA
TAATTGATATGAAAAAAATAGTCAAATCATCAGTTGTTACATCAATTGCATTGCTTTTGC
TATCCAATACAGTTGATGCAGCTCAACATATCACACCTGTAAGTGAGAAAAAGGTTGATG
ATAAAATTACTTTGTACAAAACAACTGCAACATCAGATTCCGATAAGTTAAAAATTTCTC
AGATTTTAACTTTTAATTTTATTAAAGATAAAAGTTATGATAAAGATACATTAATACTCA
AAGCTGCTGGAAACATTTATTCTGGCTATACAAAGCCAAATCCAAAAGACACTATTAGTT
CTCAATTTTATTGGGGTTCTAAGTACAACATTTCAATTAATTCAGATTCTAATGACTCAG
TAAACGTTGTAGATTATGCACCTAAAAATCAAAATGAAGAATTTCAAGTACAACAAACGG
TAGGTTATTCTTATGGTGGAGATATTAATATCTCTAACGGCTTGTCAGGTGGAGGTAATG
GTTCAAAATCTTTTTCAGAGACAATTAACTATAAACAAGAAAGCTATAGAACTAGCTTAG
ATAAAAGAACTAATTTCAAAAAAATTGGTTGGGATGTTGAAGCACATAAAATTATGAATA
ATGGTTGGGGACCATATGGCAGAGATAGTTATCATTCAACTTATGGTAATGAAATGTTTT
TAGGCTCAAGACAAAGCAACTTAAATGCTGGACAAAACTTCTTGGAATATCACAAAATGC
CAGTGTTATCCAGAGGTAACTTCAATCCAGAATTTATTGGTGTCCTATCTCGAAAACAAA
ACGCTGCAAAAAAATCAAAAATTACTGTTACTTATCAAAGAGAAATGGATAGATATACAA
ACTTTTGGAATCAACTTCACTGGATAGGTAATAATTATAAAGATGAAAATAGAGCAACTC
ATACATCAATTTATGAAGTTGATTGGGAAAATCATACAGTTAAATTAATAGATACTCAAT
CTAAGGAAAAAAATCCTATGAGCTAAACAGATAGATAATCAAA-AAATCT-TAAATATGT
TAAAATTTACAAACACTTTCTTTCTATATTAGGGTAACCACGTCTTAATTGACGTGGTTA
TTTTTTCAGGGCAAAAAAAGGGCGGATTATTTAAATAAGGGCAAACACTTGTGGAAAATT
TAAAAGGTTAAAAATAATAAAGAACTTGGTATAACAAGGGTTTTATACATTTGCGTACAA
CGACGAAATGTCAATTTACCATCACATTATGATGATATGTTTATTTCAATAAAAGCTTTA
ACGCCAGTGTTCTCAAGCGTTTTATAAAGCTTGTAAAAAATATAAGGGCAAAAAAAGGGC
GGATTTAAG
>A5IT17-specific phage integrase from phiSa2wa st78 [locus_tag=KMD47_gp01]
-------------------------CTAACTTGGAATGTTTTCGAGTTTT-TGAGTTAGT
TCTCTATCCATTTTTTCAGTTACATGAGTATATATGCGAATGGTTGTTTTTTCATCTACA
TGTCCTACCCTTTTCATAATTGCTTTTAAAGAAACATTCATTTCTACTAATAAAGTTATG
TGTGTATGTCTAAATGTGTGCGTGGTAACTTTCTTATTCATATTTAAAGCTTTTGTAGTT
TTCTTAAGCACACCGGCGATTTGATTATTACATAAAGGATTCCCTTTTTTTGTTGTGAAT
ATGAACCCTCTGTCAACATAGCTCGAATTCCATCTTTTCAACATTTTGTTTTCCAGTATT
ATCTTTTTAAAAATTTCTACGGTTCTAGAATTGATGCTGATACTTCTTTTTGAACTTATA
GTCTTTGTAGTGTCTTTGTATCCGAATCCTTCCTCGTATTTAATGCGGTGAATTGTACCT
GTTATATTGATAGTTTTGTTTAATAAATCTATATCTTTTTCCTGCAGTGCTTGTAGTTCT
CCTATGCGCATACCAGTTAAAGCCTGTACTTCTAAGATGCTGGCAATTAAAATGCGATTT
CGCTTGTGTAACTTATTATCATTTAGTATATGATCACGTATCTGTAGGACTTGGTTCATT
TCTAAATAGTTGTACATTTTAGATTCATCTTTTTCGATATCCTCTATTGTTTTT-CTTCT
TTTAGGAATTTTGACATTAGTTAACAAATATTCATTTGGATAATTGTAAAATTTAACTGC
ATATTTAATAGCTCCTTTCATATCTCCGAGTTGACGGGTTACTTGATTTTGAGAATAGAT
ATCTGATAATTTATTAATAAATATCTGCATATATTTTGTATCTAGTTTGTTTAAAAGCAA
GTTCTCAGAGCTGTATCGTTTAATGTTTCTAATTCTTATTTTTATATTATTAAGAGTAGT
CAACTTTGAACCTGATGTTTTTATATGATATTCAAGCCATTCATCTAATAGCGCGTGAAA
AGTCAAAGTTTTTAATTCGCTTGACGACTTGTTGTTCAGTTTT-TCTTTTATTTTTTCTT
CTAAACGAAACATTGCTTCTTTTTGAGATTGTTTTGTATTCTTGTTCAACACAACACTTA
CGCGCTTCCATTTATCTGTGTATGGATCTTTATACTTCTCGTAGTATCTGTATTTAGTTT
CGTTATTTTTGTTTTTAAATTTTTCAATCCACAT
>DNA helicase from phiSa2wa st78 [locus_tag=KMD47_gp35]
------------------------------------------------------------
------------------------------------------------------------
------------------------------------------------------------
------------------------------------------------------------
------------------------------------------------------------
------------------------------------------------------------
------------------------------------------------------------
------------------------------------------------------------
------------------------------------------------------------
------------------------------------------------------------
------------------------------------------------------------
------------------------------------------------------------
------------------------------------------------------------
------------------------------------------------------------
------------------------------------------------------------
------------------------------------------------------------
------------------------------------------------------------
------------------------------------------------------------
------------------------------------------------------------
------------------------------------------------------------
------------------------------------------------------------
------------------------------------------------------------
------------------------------------------------------------
------------------------------------------------------------
------------------------------------------------------------
------------------------------------------------------------
------------------------------------------------------------
------------------------------------------------------------
------------------------------------------------------------
------------------------------------------------------------
------------------------------------------------------------
------------------------------------------------------------
------------------------------------------------------------
------------------------------------------------------------
------------------------------------------------------------
------------------------------------------------------------
------------------------------------------------------------
------------------------------------------------------------
------------------------------------------------------------
------------------------------------------------------------
------------------------------------------------------------
------------------------------------------------------------
------------------------------------------------------------
------------------------------------------------------------
------------------------------------------------------------
------------------------------------------------------------
------------------------------------------------------------
------------------------------------------------------------
------------------------------------------------------------
------------------------------------------------------------
------------------------------------------------------------
------------------------------------------------------------
------------------------------------------------------------
------------------------------------------------------------
------------------------------------------------------------
------------------------------------------------------------
------------------------------------------------------------
------------------------------------------------------------
------------------------------------------------------------
------------------------------------------------------------
------------------------------------------------------------
------------------------------------------------------------
------------------------------------------------------------
------------------------------------------------------------
------------------------------------------------------------
------------------------------------------------------------
------------------------------------------------------------
------------------------------------------------------------
------------------------------------------------------------
------------------------------------------------------------
------------------------------------------------------------
------------------------------------------------------------
------------------------------------------------------------
------------------------------------------------------------
------------------------------------------------------------
------------------------------------------------------------
------------------------------------------------------------
------------------------------------------------------------
------------------------------------------------------------
------------------------------------------------------------
------------------------------------------------------------
------------------------------------------------------------
------------------------------------------------------------
------------------------------------------------------------
------------------------------------------------------------
------------------------------------------------------------
------------------------------------------------------------
------------------------------------------------------------
------------------------------------------------------------
------------------------------------------------------------
------------------------------------------------------------
------------------------------------------------------------
------------------------------------------------------------
------------------------------------------------------------
------------------------------------------------------------
------------------------------------------------------------
------------------------------------------------------------
------------------------------------------------------------
------------------------------------------------------------
------------------------------------------------------------
------------------------------------------------------------
------------------------------------------------------------
------------------------------------------------------------
------------------------------------------------------------
------------------------------------------------------------
------------------------------------------------------------
------------------------------------------------------------
------------------------------------------------------------
------------------------------------------------------------
------------------------------------------------------------
------------------------------------------------------------
------------------------------------------------------------
------------------------------------------------------------
------------------------------------------------------------
------------------------------------------------------------
------------------------------------------------------------
------------------------------------------------------------
------------------------------------------------------------
------------------------------------------------------------
------------------------------------------------------------
------------------------------------------------------------
------------------------------------------------------------
------------------------------------------------------------
------------------------------------------------------------
------------------------------------------------------------
------------------------------------------------------------
------------------------------------------------------------
------------------------------------------------------------
------------------------------------------------------------
------------------------------------------------------------
------------------------------------------------------------
------------------------------------------------------------
------------------------------------------------------------
------------------------------------------------------------
------------------------------------------------------------
------------------------------------------------------------
------------------------------------------------------------
------------------------------------------------------------
------------------------------------------------------------
------------------------------------------------------------
------------------------------------------------------------
------------------------------------------------------------
------------------------------------------------------------
------------------------------------------------------------
------------------------------------------------------------
------------------------------------------------------------
------------------------------------------------------------
------------------------------------------------------------
------------------------------------------------------------
------------------------------------------------------------
------------------------------------------------------------
------------------------------------------------------------
------------------------------------------------------------
------------------------------------------------------------
------------------------------------------------------------
------------------------------------------------------------
------------------------------------------------------------
------------------------------------------------------------
------------------------------------------------------------
------------------------------------------------------------
------------------------------------------------------------
------------------------------------------------------------
------------------------------------------------------------
------------------------------------------------------------
------------------------------------------------------------
------------------------------------------------------------
------------------------------------------------------------
------------------------------------------------------------
------------------------------------------------------------
------------------------------------------------------------
------------------------------------------------------------
------------------------------------------------------------
------------------------------------------------------------
------------------------------------------------------------
------------------------------------------------------------
------------------------------------------------------------
------------------------------------------------------------
------------------------------------------------------------
------------------------------------------------------------
------------------------------------------------------------
------------------------------------------------------------
------------------------------------------------------------
------------------------------------------------------------
------------------------------------------------------------
------------------------------------------------------------
------------------------------------------------------------
------------------------------------------------------------
------------------------------------------------------------
------------------------------------------------------------
------------------------------------------------------------
------------------------------------------------------------
------------------------------------------------------------
------------------------------------------------------------
------------------------------------------------------------
------------------------------------------------------------
------------------------------------------------------------
------------------------------------------------------------
------------------------------------------------------------
------------------------------------------------------------
------------------------------------------------------------
------------------------------------------------------------
------------------------------------------------------------
------------------------------------------------------------
------------------------------------------------------------
------------------------------------------------------------
------------------------------------------------------------
------------------------------------------------------------
------------------------------------------------------------
------------------------------------------------------------
------------------------------------------------------------
------------------------------------------------------------
------------------------------------------------------------
------------------------------------------------------------
------------------------------------------------------------
------------------------------------------------------------
------------------------------------------------------------
------------------------------------------------------------
------------------------------------------------------------
------------------------------------------------------------
------------------------------------------------------------
------------------------------------------------------------
------------------------------------------------------------
------------------------------------------------------------
------------------------------------------------------------
------------------------------------------------------------
------------------------------------------------------------
------------------------------------------------------------
------------------------------------------------------------
------------------------------------------------------------
------------------------------------------------------------
------------------------------------------------------------
------------------------------------------------------------
------------------------------------------------------------
------------------------------------------------------------
------------------------------------------------------------
------------------------------------------------------------
------------------------------------------------------------
------------------------------------------------------------
------------------------------------------------------------
------------------------------------------------------------
------------------------------------------------------------
------------------------------------------------------------
------------------------------------------------------------
------------------------------------------------------------
------------------------------------------------------------
------------------------------------------------------------
------------------------------------------------------------
------------------------------------------------------------
------------------------------------------------------------
------------------------------------------------------------
------------------------------------------------------------
------------------------------------------------------------
------------------------------------------------------------
------------------------------------------------------------
------------------------------------------------------------
------------------------------------------------------------
------------------------------------------------------------
------------------------------------------------------------
------------------------------------------------------------
------------------------------------------------------------
------------------------------------------------------------
------------------------------------------------------------
------------------------------------------------------------
------------------------------------------------------------
------------------------------------------------------------
------------------------------------------------------------
------------------------------------------------------------
------------------------------------------------------------
------------------------------------------------------------
------------------------------------------------------------
------------------------------------------------------------
------------------------------------------------------------
------------------------------------------------------------
------------------------------------------------------------
------------------------------------------------------------
------------------------------------------------------------
------------------------------------------------------------
------------------------------------------------------------
------------------------------------------------------------
------------------------------------------------------------
------------------------------------------------------------
------------------------------------------------------------
------------------------------------------------------------
------------------------------------------------------------
------------------------------------------------------------
------------------------------------------------------------
------------------------------------------------------------
------------------------------------------------------------
------------------------------------------------------------
------------------------------------------------------------
------------------------------------------------------------
-----------------------------------GTGGAACATTTGGCGATTGACTTCA
AACCACATAGCTATCAAAAGTATGCAATAGATAAAGTGATAGATAATGAGAAATACGGTC
TGTTTTTAGATATGGGTCTAGGGAAAACAGTATCAACACTTACAGCATTTAGTGAATTGC
AGTTGTTAGACACTAAAAAAATGTTAGTTATAGCACCTAAACAAGTTGCTAAAGATACAT
GGGTTGATGAAGTTGATAAGTGGAACCATTTAAATCATCTGAAAGTGTCTTTAGTTTTAG
GAACACCTAAAGAAAGAAATGATGCATTAAACACAGAGGCTGATATCTATGTAACCAATA
AAGAAAATACTAAATGGTTATGTGATCAATATAAAAAAGAATGGCCATTTGACATGGTTG
TGATTGATGAACTGTCTACATTTAAAAGTCCTAAGAGTCAAAGGTTTAAATCTATTAAAA
AGAAATTACCACTCATTAATAGATTTATAGGATTAACAGGAACACCTAGTCCAAATAGTT
TACAGGATTTATGGGCTCAAGTTTATTTGATAGACAGAGGTGAAAGACTTGAGTCTTCAT
TCAGTCGTTATCGAGAAAGGTACTTTAAACCAACTCATCAAGTTAGCGAACATATTTTTA
AGTGGGAGCTAAGAGACGGATCTGAAGAAAAGATATATAAACAAATAGAAGATATATGTT
TAAGCATGAAAGCGAAAGATTATCTGGATATGCCTGACAGAGTTGATACTAAACAAACAG
TAGTCTTATCAGAAAAAGAAAGAAAAGTATATGAAGAATTAGAAAAAAACTATATTTTAG
AATCGGAAGAAGAAGGAACAGTTGTAGCTCAAAATGGGGCATCATTAAGTCAGAAACTAC
TTCAACTATCTAACGGCGCAGTTTATACAGATGAGGAAGATGTAAGACTTATACATGATA
AGAAGTTAGATAAGTTAGAGGAAATTATAGAGGAGTCTCAAGGCCAACCAATACTATTGT
TTTATAACTTCAAACACGATAAAGAAAGAATACTTCAAAGGTTTAAGGAAGCAACCACAT
TAGAGGATTCAAACTATAAAGAACGTTGGAACAGTGGAGACATTAAGCTGCTTATAGCAC
ATCCAGCAAGTGCAGGACATGGATTAAACTTACAACAAGGTGGGCACATTATTGTTTGGT
TTGGACTTACATGGTCATTGGAATTATACCAACAAGCAAATGCAAGATTATATAGACAAG
GACAAAATCATACGACTATTATTCATCACATCATGACCGATAACACAATAGATCAAAGAG
TATATAAAGCTTTACAAAATAAAGAACTAACGCAAGAAGAATTGATGAAAGCTATTAAAG
CAAGAATAGCTAAGCATAAGTAA
>phi-rinA=Q4ZCF5
------------------------------------------------------------
------------------------------------------------------------
------------------------------------------------------------
------------------------------------------------------------
------------------------------------------------------------
------------------------------------------------------------
------------------------------------------------------------
------------------------------------------------------------
------------------------------------------------------------
------------------------------------------------------------
------------------------------------------------------------
------------------------------------------------------------
------------------------------------------------------------
------------------------------------------------------------
------------------------------------------------------------
------------------------------------------------------------
------------------------------------------------------------
------------------------------------------------------------
------------------------------------------------------------
------------------------------------------------------------
------------------------------------------------------------
------------------------------------------------------------
------------------------------------------------------------
------------------------------------------------------------
------------------------------------------------------------
------------------------------------------------------------
------------------------------------------------------------
------------------------------------------------------------
------------------------------------------------------------
------------------------------------------------------------
------------------------------------------------------------
------------------------------------------------------------
------------------------------------------------------------
------------------------------------------------------------
------------------------------------------------------------
------------------------------------------------------------
------------------------------------------------------------
------------------------------------------------------------
------------------------------------------------------------
------------------------------------------------------------
------------------------------------------------------------
------------------------------------------------------------
------------------------------------------------------------
------------------------------------------------------------
------------------------------------------------------------
------------------------------------------------------------
------------------------------------------------------------
------------------------------------------------------------
------------------------------------------------------------
------------------------------------------------------------
------------------------------------------------------------
------------------------------------------------------------
------------------------------------------------------------
------------------------------------------------------------
------------------------------------------------------------
------------------------------------------------------------
------------------------------------------------------------
------------------------------------------------------------
------------------------------------------------------------
------------------------------------------------------------
------------------------------------------------------------
------------------------------------------------------------
------------------------------------------------------------
------------------------------------------------------------
------------------------------------------------------------
------------------------------------------------------------
------------------------------------------------------------
------------------------------------------------------------
------------------------------------------------------------
------------------------------------------------------------
------------------------------------------------------------
------------------------------------------------------------
------------------------------------------------------------
------------------------------------------------------------
------------------------------------------------------------
------------------------------------------------------------
------------------------------------------------------------
------------------------------------------------------------
------------------------------------------------------------
------------------------------------------------------------
------------------------------------------------------------
------------------------------------------------------------
------------------------------------------------------------
------------------------------------------------------------
------------------------------------------------------------
------------------------------------------------------------
------------------------------------------------------------
------------------------------------------------------------
------------------------------------------------------------
------------------------------------------------------------
------------------------------------------------------------
------------------------------------------------------------
------------------------------------------------------------
------------------------------------------------------------
------------------------------------------------------------
------------------------------------------------------------
------------------------------------------------------------
------------------------------------------------------------
------------------------------------------------------------
------------------------------------------------------------
------------------------------------------------------------
------------------------------------------------------------
------------------------------------------------------------
------------------------------------------------------------
------------------------------------------------------------
------------------------------------------------------------
------------------------------------------------------------
------------------------------------------------------------
------------------------------------------------------------
------------------------------------------------------------
------------------------------------------------------------
------------------------------------------------------------
------------------------------------------------------------
------------------------------------------------------------
------------------------------------------------------------
------------------------------------------------------------
------------------------------------------------------------
------------------------------------------------------------
------------------------------------------------------------
------------------------------------------------------------
------------------------------------------------------------
------------------------------------------------------------
------------------------------------------------------------
------------------------------------------------------------
------------------------------------------------------------
------------------------------------------------------------
------------------------------------------------------------
------------------------------------------------------------
------------------------------------------------------------
------------------------------------------------------------
------------------------------------------------------------
------------------------------------------------------------
------------------------------------------------------------
------------------------------------------------------------
------------------------------------------------------------
------------------------------------------------------------
------------------------------------------------------------
------------------------------------------------------------
------------------------------------------------------------
------------------------------------------------------------
------------------------------------------------------------
------------------------------------------------------------
------------------------------------------------------------
------------------------------------------------------------
------------------------------------------------------------
------------------------------------------------------------
------------------------------------------------------------
------------------------------------------------------------
------------------------------------------------------------
------------------------------------------------------------
------------------------------------------------------------
------------------------------------------------------------
------------------------------------------------------------
------------------------------------------------------------
------------------------------------------------------------
------------------------------------------------------------
------------------------------------------------------------
------------------------------------------------------------
------------------------------------------------------------
------------------------------------------------------------
------------------------------------------------------------
------------------------------------------------------------
------------------------------------------------------------
------------------------------------------------------------
------------------------------------------------------------
------------------------------------------------------------
------------------------------------------------------------
------------------------------------------------------------
------------------------------------------------------------
------------------------------------------------------------
------------------------------------------------------------
------------------------------------------------------------
------------------------------------------------------------
------------------------------------------------------------
------------------------------------------------------------
------------------------------------------------------------
------------------------------------------------------------
------------------------------------------------------------
------------------------------------------------------------
------------------------------------------------------------
------------------------------------------------------------
------------------------------------------------------------
------------------------------------------------------------
------------------------------------------------------------
------------------------------------------------------------
------------------------------------------------------------
------------------------------------------------------------
------------------------------------------------------------
------------------------------------------------------------
------------------------------------------------------------
------------------------------------------------------------
------------------------------------------------------------
------------------------------------------------------------
------------------------------------------------------------
------------------------------------------------------------
------------------------------------------------------------
------------------------------------------------------------
------------------------------------------------------------
------------------------------------------------------------
------------------------------------------------------------
------------------------------------------------------------
------------------------------------------------------------
------------------------------------------------------------
------------------------------------------------------------
------------------------------------------------------------
------------------------------------------------------------
------------------------------------------------------------
------------------------------------------------------------
------------------------------------------------------------
------------------------------------------------------------
------------------------------------------------------------
------------------------------------------------------------
------------------------------------------------------------
------------------------------------------------------------
------------------------------------------------------------
------------------------------------------------------------
------------------------------------------------------------
------------------------------------------------------------
------------------------------------------------------------
------------------------------------------------------------
------------------------------------------------------------
------------------------------------------------------------
------------------------------------------------------------
------------------------------------------------------------
------------------------------------------------------------
------------------------------------------------------------
------------------------------------------------------------
------------------------------------------------------------
------------------------------------------------------------
------------------------------------------------------------
------------------------------------------------------------
------------------------------------------------------------
------------------------------------------------------------
------------------------------------------------------------
------------------------------------------------------------
------------------------------------------------------------
------------------------------------------------------------
------------------------------------------------------------
------------------------------------------------------------
------------------------------------------------------------
------------------------------------------------------------
------------------------------------------------------------
------------------------------------------------------------
------------------------------------------------------------
------------------------------------------------------------
------------------------------------------------------------
------------------------------------------------------------
------------------------------------------------------------
------------------------------------------------------------
------------------------------------------------------------
------------------------------------------------------------
------------------------------------------------------------
------------------------------------------------------------
------------------------------------------------------------
------------------------------------------------------------
------------------------------------------------------------
------------------------------------------------------------
------------------------------------------------------------
------------------------------------------------------------
------------------------------------------------------------
------------------------------------------------------------
------------------------------------------------------------
------------------------------------------------------------
------------------------------------------------------------
------------------------------------------------------------
------------------------------------------------------------
------------------------------------------------------------
------------------------------------------------------------
------------------------------------------------------------
------------------------------------------------------------
------------------------------------------------------------
------------------------------------------------------------
------------------------------------------------------------
------------------------------------------------------------
------------------------------------------------------------
------------------------------------------------------------
------------------------------------------------------------
------------------------------------------------------------
------------------------------------------------------------
------------------------------------------------------------
------------------------------------------------------------
------------------------------------------------------------
------------------------------------------------------------
------------------------------------------------------------
------------------------------------------------------------
------------------------------------------------------------
------------------------------------------------------------
------------------------------------------------------------
------------------------------------------------------------
------------------------------------------------------------
------------------------------------------------------------
------------------------------------------------------------
------------------------------------------------------------
------------------------------------------------------------
------------------------------------------------------------
------------------------------------------------------------
------------------------------------------------------------
------------------------------------------------------------
------------------------------------------------------------
------------------------------------------------------------
------------------------------------------------------------
------------------------------------------------------------
------------------------------------------------------------
------------------------------------------------------------
------------------------------------------------------------
------------------------------------------------------------
------------------------------------------------------------
------------------------------------------------------------
------------------------------------------------------------
------------------------------------------------------------
------------------------------------------------------------
------------------------------------------------------------
------------------------------------------------------------
------------------------------------------------------------
-----------------------------------ATGGGGAACACAATATATGATATCA
AGCCAGGAACATTTAAATATATTGAATCAGAAATATATAATTTAAATGAGAACAAGAAAG
AAATAAAAAGATTGAGGTTGGAAATACTTAATCCTACGAAGGAACAAGATTCCAATATTG
TATATGGACCATTACAAAAAGGCGAACCAGTTAGAACAACTGAACTAATGGCAACTAGAT
TATTAACTAATAAGATGTTACGAAACCTAGAAGAAATGGTCGGAGCAGTTGAGAGTGAAT
ACTTAAAGTTGCCTGAAGATCATAAGAAAGTAATAAGGCTGAAGTATTGGAATAAAGAAA
AGAAGTTAAAGATGGAACAGATAGGACATGAATGCCATATGCATCGTAATACTGTTACTT
CTATACGAAAGAACTTTGTTAAAGCGGTAGCGTATCATGCAGGTATCAAATAA
>HNH endonuclease [KMD47_gp41]
------------------------------------------------------------
------------------------------------------------------------
------------------------------------------------------------
------------------------------------------------------------
------------------------------------------------------------
------------------------------------------------------------
------------------------------------------------------------
------------------------------------------------------------
------------------------------------------------------------
------------------------------------------------------------
------------------------------------------------------------
------------------------------------------------------------
------------------------------------------------------------
------------------------------------------------------------
------------------------------------------------------------
------------------------------------------------------------
------------------------------------------------------------
------------------------------------------------------------
------------------------------------------------------------
------------------------------------------------------------
------------------------------------------------------------
------------------------------------------------------------
------------------------------------------------------------
------------------------------------------------------------
------------------------------------------------------------
------------------------------------------------------------
------------------------------------------------------------
------------------------------------------------------------
------------------------------------------------------------
------------------------------------------------------------
------------------------------------------------------------
------------------------------------------------------------
------------------------------------------------------------
------------------------------------------------------------
------------------------------------------------------------
------------------------------------------------------------
------------------------------------------------------------
------------------------------------------------------------
------------------------------------------------------------
------------------------------------------------------------
------------------------------------------------------------
------------------------------------------------------------
------------------------------------------------------------
------------------------------------------------------------
------------------------------------------------------------
------------------------------------------------------------
------------------------------------------------------------
------------------------------------------------------------
------------------------------------------------------------
------------------------------------------------------------
------------------------------------------------------------
------------------------------------------------------------
------------------------------------------------------------
------------------------------------------------------------
------------------------------------------------------------
------------------------------------------------------------
------------------------------------------------------------
------------------------------------------------------------
------------------------------------------------------------
------------------------------------------------------------
------------------------------------------------------------
------------------------------------------------------------
------------------------------------------------------------
------------------------------------------------------------
------------------------------------------------------------
------------------------------------------------------------
------------------------------------------------------------
------------------------------------------------------------
------------------------------------------------------------
------------------------------------------------------------
------------------------------------------------------------
------------------------------------------------------------
------------------------------------------------------------
------------------------------------------------------------
------------------------------------------------------------
------------------------------------------------------------
------------------------------------------------------------
------------------------------------------------------------
------------------------------------------------------------
------------------------------------------------------------
------------------------------------------------------------
------------------------------------------------------------
------------------------------------------------------------
------------------------------------------------------------
------------------------------------------------------------
------------------------------------------------------------
------------------------------------------------------------
------------------------------------------------------------
------------------------------------------------------------
------------------------------------------------------------
------------------------------------------------------------
------------------------------------------------------------
------------------------------------------------------------
------------------------------------------------------------
------------------------------------------------------------
------------------------------------------------------------
------------------------------------------------------------
------------------------------------------------------------
------------------------------------------------------------
------------------------------------------------------------
------------------------------------------------------------
------------------------------------------------------------
------------------------------------------------------------
------------------------------------------------------------
------------------------------------------------------------
------------------------------------------------------------
------------------------------------------------------------
------------------------------------------------------------
------------------------------------------------------------
------------------------------------------------------------
------------------------------------------------------------
------------------------------------------------------------
------------------------------------------------------------
------------------------------------------------------------
------------------------------------------------------------
------------------------------------------------------------
------------------------------------------------------------
------------------------------------------------------------
------------------------------------------------------------
------------------------------------------------------------
------------------------------------------------------------
------------------------------------------------------------
------------------------------------------------------------
------------------------------------------------------------
------------------------------------------------------------
------------------------------------------------------------
------------------------------------------------------------
------------------------------------------------------------
------------------------------------------------------------
------------------------------------------------------------
------------------------------------------------------------
------------------------------------------------------------
------------------------------------------------------------
------------------------------------------------------------
------------------------------------------------------------
------------------------------------------------------------
------------------------------------------------------------
------------------------------------------------------------
------------------------------------------------------------
------------------------------------------------------------
------------------------------------------------------------
------------------------------------------------------------
------------------------------------------------------------
------------------------------------------------------------
------------------------------------------------------------
------------------------------------------------------------
------------------------------------------------------------
------------------------------------------------------------
------------------------------------------------------------
------------------------------------------------------------
------------------------------------------------------------
------------------------------------------------------------
------------------------------------------------------------
------------------------------------------------------------
------------------------------------------------------------
------------------------------------------------------------
------------------------------------------------------------
------------------------------------------------------------
------------------------------------------------------------
------------------------------------------------------------
------------------------------------------------------------
------------------------------------------------------------
------------------------------------------------------------
------------------------------------------------------------
------------------------------------------------------------
------------------------------------------------------------
------------------------------------------------------------
------------------------------------------------------------
------------------------------------------------------------
------------------------------------------------------------
------------------------------------------------------------
------------------------------------------------------------
------------------------------------------------------------
------------------------------------------------------------
------------------------------------------------------------
------------------------------------------------------------
------------------------------------------------------------
------------------------------------------------------------
------------------------------------------------------------
------------------------------------------------------------
------------------------------------------------------------
------------------------------------------------------------
------------------------------------------------------------
------------------------------------------------------------
------------------------------------------------------------
------------------------------------------------------------
------------------------------------------------------------
------------------------------------------------------------
------------------------------------------------------------
------------------------------------------------------------
------------------------------------------------------------
------------------------------------------------------------
------------------------------------------------------------
------------------------------------------------------------
------------------------------------------------------------
------------------------------------------------------------
------------------------------------------------------------
------------------------------------------------------------
------------------------------------------------------------
------------------------------------------------------------
------------------------------------------------------------
------------------------------------------------------------
------------------------------------------------------------
------------------------------------------------------------
------------------------------------------------------------
------------------------------------------------------------
------------------------------------------------------------
------------------------------------------------------------
------------------------------------------------------------
------------------------------------------------------------
------------------------------------------------------------
------------------------------------------------------------
------------------------------------------------------------
------------------------------------------------------------
------------------------------------------------------------
------------------------------------------------------------
------------------------------------------------------------
------------------------------------------------------------
------------------------------------------------------------
------------------------------------------------------------
------------------------------------------------------------
------------------------------------------------------------
------------------------------------------------------------
------------------------------------------------------------
------------------------------------------------------------
------------------------------------------------------------
------------------------------------------------------------
------------------------------------------------------------
------------------------------------------------------------
------------------------------------------------------------
------------------------------------------------------------
------------------------------------------------------------
------------------------------------------------------------
------------------------------------------------------------
------------------------------------------------------------
------------------------------------------------------------
------------------------------------------------------------
------------------------------------------------------------
------------------------------------------------------------
------------------------------------------------------------
------------------------------------------------------------
------------------------------------------------------------
------------------------------------------------------------
------------------------------------------------------------
------------------------------------------------------------
------------------------------------------------------------
------------------------------------------------------------
------------------------------------------------------------
------------------------------------------------------------
------------------------------------------------------------
------------------------------------------------------------
------------------------------------------------------------
------------------------------------------------------------
------------------------------------------------------------
------------------------------------------------------------
------------------------------------------------------------
------------------------------------------------------------
------------------------------------------------------------
------------------------------------------------------------
------------------------------------------------------------
------------------------------------------------------------
------------------------------------------------------------
------------------------------------------------------------
------------------------------------------------------------
------------------------------------------------------------
------------------------------------------------------------
------------------------------------------------------------
------------------------------------------------------------
------------------------------------------------------------
------------------------------------------------------------
------------------------------------------------------------
------------------------------------------------------------
------------------------------------------------------------
------------------------------------------------------------
------------------------------------------------------------
------------------------------------------------------------
------------------------------------------------------------
------------------------------------------------------------
------------------------------------------------------------
------------------------------------------------------------
------------------------------------------------------------
------------------------------------------------------------
------------------------------------------------------------
------------------------------------------------------------
------------------------------------------------------------
------------------------------------------------------------
------------------------------------------------------------
------------------------------------------------------------
------------------------------------------------------------
------------------------------------------------------------
------------------------------------------------------------
------------------------------------------------------------
------------------------------------------------------------
------------------------------------------------------------
------------------------------------------------------------
------------------------------------------------------------
------------------------------------------------------------
------------------------------------------------------------
------------------------------------------------------------
------------------------------------------------------------
------------------------------------------------------------
------------------------------------------------------------
------------------------------------------------------------
------------------------------------------------------------
------------------------------------------------------------
------------------------------------------------------------
------------------------------------------------------------
------------------------------------------------------------
------------------------------------------------------------
------------------------------------------------------------
------------------------------------------------------------
------------------------------------------------------------
------------------------------------------------------------
------------------------------------------------------------
------------------------------------------------------------
------------------------------------------------------------
------------------------------------------------------------
------------------------------------------------------------
------------------------------------------------------------
------------------------------------------------------------
------------------------------------------------------------
------------------------------------------------------------
------------------------------------------------------------
------------------------------------------------------------
-----------------------------ATGACCAAGCATAATAACATTTATAAGCATG
GTCGTAAGTCATATCAATACGATTGGTTCTATCATTCAAAAGCATGGAAGAAGTTAAGAG
AGATAGCATTAGATAGAGATAATCATCTTTGTCAAATGTGTTTACGCGAAGATATTGTAA
CAGATGCAAACATAGTGCATCACATTATTTATGTTGATGAAGATTTTAACAAAGCTTTAG
AATTAGATAATCTAATGTCAGTTTGTTATGGCTGTCATAACAAAATTCATGCAAATGATA
ATGACAAAAGTAATCTTAAGAAAATTAGAGTTCTAAAAATTTAA
>lukS_PV [locus_tag=KMD47_gp66]
------------------------------------------------------------
------------------------------------------------------------
------------------------------------------------------------
------------------------------------------------------------
------------------------------------------------------------
------------------------------------------------------------
------------------------------------------------------------
------------------------------------------------------------
------------------------------------------------------------
------------------------------------------------------------
------------------------------------------------------------
------------------------------------------------------------
------------------------------------------------------------
------------------------------------------------------------
------------------------------------------------------------
------------------------------------------------------------
------------------------------------------------------------
------------------------------------------------------------
------------------------------------------------------------
------------------------------------------------------------
------------------------------------------------------------
------------------------------------------------------------
------------------------------------------------------------
------------------------------------------------------------
------------------------------------------------------------
------------------------------------------------------------
------------------------------------------------------------
------------------------------------------------------------
------------------------------------------------------------
------------------------------------------------------------
------------------------------------------------------------
------------------------------------------------------------
------------------------------------------------------------
------------------------------------------------------------
------------------------------------------------------------
------------------------------------------------------------
------------------------------------------------------------
------------------------------------------------------------
------------------------------------------------------------
------------------------------------------------------------
------------------------------------------------------------
------------------------------------------------------------
------------------------------------------------------------
------------------------------------------------------------
------------------------------------------------------------
------------------------------------------------------------
------------------------------------------------------------
------------------------------------------------------------
------------------------------------------------------------
------------------------------------------------------------
------------------------------------------------------------
------------------------------------------------------------
------------------------------------------------------------
------------------------------------------------------------
------------------------------------------------------------
------------------------------------------------------------
------------------------------------------------------------
------------------------------------------------------------
------------------------------------------------------------
------------------------------------------------------------
------------------------------------------------------------
------------------------------------------------------------
------------------------------------------------------------
------------------------------------------------------------
------------------------------------------------------------
------------------------------------------------------------
------------------------------------------------------------
------------------------------------------------------------
------------------------------------------------------------
------------------------------------------------------------
------------------------------------------------------------
------------------------------------------------------------
------------------------------------------------------------
------------------------------------------------------------
------------------------------------------------------------
------------------------------------------------------------
------------------------------------------------------------
------------------------------------------------------------
------------------------------------------------------------
------------------------------------------------------------
------------------------------------------------------------
------------------------------------------------------------
------------------------------------------------------------
------------------------------------------------------------
------------------------------------------------------------
------------------------------------------------------------
------------------------------------------------------------
------------------------------------------------------------
------------------------------------------------------------
------------------------------------------------------------
------------------------------------------------------------
------------------------------------------------------------
------------------------------------------------------------
------------------------------------------------------------
------------------------------------------------------------
------------------------------------------------------------
------------------------------------------------------------
------------------------------------------------------------
------------------------------------------------------------
------------------------------------------------------------
------------------------------------------------------------
------------------------------------------------------------
------------------------------------------------------------
------------------------------------------------------------
------------------------------------------------------------
------------------------------------------------------------
------------------------------------------------------------
------------------------------------------------------------
------------------------------------------------------------
------------------------------------------------------------
------------------------------------------------------------
------------------------------------------------------------
------------------------------------------------------------
------------------------------------------------------------
------------------------------------------------------------
------------------------------------------------------------
------------------------------------------------------------
------------------------------------------------------------
------------------------------------------------------------
------------------------------------------------------------
------------------------------------------------------------
------------------------------------------------------------
------------------------------------------------------------
------------------------------------------------------------
------------------------------------------------------------
------------------------------------------------------------
------------------------------------------------------------
------------------------------------------------------------
------------------------------------------------------------
------------------------------------------------------------
------------------------------------------------------------
------------------------------------------------------------
------------------------------------------------------------
------------------------------------------------------------
------------------------------------------------------------
------------------------------------------------------------
------------------------------------------------------------
------------------------------------------------------------
------------------------------------------------------------
------------------------------------------------------------
------------------------------------------------------------
------------------------------------------------------------
------------------------------------------------------------
------------------------------------------------------------
------------------------------------------------------------
------------------------------------------------------------
------------------------------------------------------------
------------------------------------------------------------
------------------------------------------------------------
------------------------------------------------------------
------------------------------------------------------------
------------------------------------------------------------
------------------------------------------------------------
------------------------------------------------------------
------------------------------------------------------------
------------------------------------------------------------
------------------------------------------------------------
------------------------------------------------------------
------------------------------------------------------------
------------------------------------------------------------
------------------------------------------------------------
------------------------------------------------------------
------------------------------------------------------------
------------------------------------------------------------
------------------------------------------------------------
------------------------------------------------------------
------------------------------------------------------------
------------------------------------------------------------
------------------------------------------------------------
------------------------------------------------------------
------------------------------------------------------------
------------------------------------------------------------
------------------------------------------------------------
------------------------------------------------------------
------------------------------------------------------------
------------------------------------------------------------
------------------------------------------------------------
------------------------------------------------------------
------------------------------------------------------------
------------------------------------------------------------
------------------------------------------------------------
------------------------------------------------------------
------------------------------------------------------------
------------------------------------------------------------
------------------------------------------------------------
------------------------------------------------------------
------------------------------------------------------------
------------------------------------------------------------
------------------------------------------------------------
------------------------------------------------------------
------------------------------------------------------------
------------------------------------------------------------
------------------------------------------------------------
------------------------------------------------------------
------------------------------------------------------------
------------------------------------------------------------
------------------------------------------------------------
------------------------------------------------------------
------------------------------------------------------------
------------------------------------------------------------
------------------------------------------------------------
------------------------------------------------------------
------------------------------------------------------------
------------------------------------------------------------
------------------------------------------------------------
------------------------------------------------------------
------------------------------------------------------------
------------------------------------------------------------
------------------------------------------------------------
------------------------------------------------------------
------------------------------------------------------------
------------------------------------------------------------
------------------------------------------------------------
------------------------------------------------------------
------------------------------------------------------------
------------------------------------------------------------
------------------------------------------------------------
------------------------------------------------------------
------------------------------------------------------------
------------------------------------------------------------
------------------------------------------------------------
------------------------------------------------------------
------------------------------------------------------------
------------------------------------------------------------
------------------------------------------------------------
------------------------------------------------------------
------------------------------------------------------------
------------------------------------------------------------
------------------------------------------------------------
------------------------------------------------------------
------------------------------------------------------------
------------------------------------------------------------
------------------------------------------------------------
------------------------------------------------------------
------------------------------------------------------------
------------------------------------------------------------
------------------------------------------------------------
------------------------------------------------------------
------------------------------------------------------------
------------------------------------------------------------
------------------------------------------------------------
------------------------------------------------------------
------------------------------------------------------------
------------------------------------------------------------
------------------------------------------------------------
------------------------------------------------------------
------------------------------------------------------------
------------------------------------------------------------
------------------------------------------------------------
------------------------------------------------------------
------------------------------------------------------------
------------------------------------------------------------
------------------------------------------------------------
------------------------------------------------------------
------------------------------------------------------------
------------------------------------------------------------
------------------------------------------------------------
------------------------------------------------------------
------------------------------------------------------------
------------------------------------------------------------
------------------------------------------------------------
------------------------------------------------------------
------------------------------------------------------------
------------------------------------------------------------
------------------------------------------------------------
------------------------------------------------------------
------------------------------------------------------------
------------------------------------------------------------
------------------------------------------------------------
------------------------------------------------------------
------------------------------------------------------------
------------------------------------------------------------
------------------------------------------------------------
------------------------------------------------------------
------------------------------------------------------------
------------------------------------------------------------
------------------------------------------------------------
------------------------------------------------------------
------------------------------------------------------------
------------------------------------------------------------
------------------------------------------------------------
------------------------------------------------------------
------------------------------------------------------------
------------------------------------------------------------
------------------------------------------------------------
------------------------------------------------------------
------------------------------------------------------------
------------------------------------------------------------
------------------------------------------------------------
------------------------------------------------------------
------------------------------------------------------------
------------------------------------------------------------
------------------------------------------------------------
------------------------------------------------------------
------------------------------------------------------------
------------------------------------------------------------
------------------------------------------------------------
------------------------------------------------------------
------------------------------------------------------------
------------------------------------------------------------
------------------------------------------------------------
------------------------------------------------------------
------------------------------------------------------------
------------------------------------------------------------
------------------------------------------------------------
------------------------------------------------------------
------------------------------------------------------------
------------------------------------------------------------
------------------------------------------------------------
------------------------------------------------------------
------------------------------------------------------------
------------------------------------------------------------
------------------------------------------------------------
------------------------------------------------------------
------------------------------------------------------------
------------------------------------------------------------
------------------------------------------------------------
------------------------------------------------------------
------------------------------------------------------------
------------------------------------------------------------
------------------------------------------------------------
------------------------------------------------------------
------------------------------------------------------------
------------------------------------------------------------
------------------------------------------------------------
------------------------------------------------------------
------------------------------------------------------------
------------------------------------------------------------
------------------------------------------------------------
------------------------------------------------------------
------------------------------------------------------------
------------------------------------------------------------
------------------------------------------------------------
------------------------------------------------------------
------------------------------------------------------------
------------------------------------------------------------
------------------------------------------------------------
------------------------------------------------------------
------------------------------------------------------------
------------------------------------------------------------
------------------------------------------------------------
------------------------------------------------------------
------------------------------------------------------------
------------------------------------------------------------
------------------------------------------------------------
------------------------------------------------------------
------------------------------------------------------------
------------------------------------------------------------
------------------------------------------------------------
------------------------------------------------------------
------------------------------------------------------------
------------------------------------------------------------
------------------------------------------------------------
------------------------------------------------------------
------------------------------------------------------------
------------------------------------------------------------
------------------------------------------------------------
------------------------------------------------------------
------------------------------------------------------------
------------------------------------------------------------
------------------------------------------------------------
------------------------------------------------------------
------------------------------------------------------------
------------------------------------------------------------
------------------------------------------------------------
------------------------------------------------------------
------------------------------------------------------------
------------------------------------------------------------
------------------------------------------------------------
------------------------------------------------------------
------------------------------------------------------------
------------------------------------------------------------
------------------------------------------------------------
------------------------------------------------------------
------------------------------------------------------------
------------------------------------------------------------
------------------------------------------------------------
------------------------------------------------------------
------------------------------------------------------------
------------------------------------------------------------
------------------------------------------------------------
------------------------------------------------------------
------------------------------------------------------------
------------------------------------------------------------
------------------------------------------------------------
------------------------------------------------------------
------------------------------------------------------------
------------------------------------------------------------
------------------------------------------------------------
------------------------------------------------------------
------------------------------------------------------------
------------------------------------------------------------
------------------------------------------------------------
------------------------------------------------------------
------------------------------------------------------------
------------------------------------------------------------
------------------------------------------------------------
------------------------------------------------------------
------------------------------------------------------------
------------------------------------------------------------
------------------------------------------------------------
------------------------------------------------------------
------------------------------------------------------------
------------------------------------------------------------
------------------------------------------------------------
------------------------------------------------------------
------------------------------------------------------------
------------------------------------------------------------
------------------------------------------------------------
------------------------------------------------------------
------------------------------------------------------------
------------------------------------------------------------
------------------------------------------------------------
------------------------------------------------------------
------------------------------------------------------------
------------------------------------------------------------
------------------------------------------------------------
------------------------------------------------------------
------------------------------------------------------------
------------------------------------------------------------
------------------------------------------------------------
------------------------------------------------------------
------------------------------------------------------------
------------------------------------------------------------
------------------------------------------------------------
------------------------------------------------------------
------------------------------------------------------------
------------------------------------------------------------
------------------------------------------------------------
------------------------------------------------------------
------------------------------------------------------------
------------------------------------------------------------
------------------------------------------------------------
------------------------------------------------------------
------------------------------------------------------------
------------------------------------------------------------
------------------------------------------------------------
------------------------------------------------------------
------------------------------------------------------------
------------------------------------------------------------
------------------------------------------------------------
------------------------------------------------------------
------------------------------------------------------------
------------------------------------------------------------
------------------------------------------------------------
------------------------------------------------------------
------------------------------------------------------------
------------------------------------------------------------
------------------------------------------------------------
------------------------------------------------------------
------------------------------------------------------------
------------------------------------------------------------
------------------------------------------------------------
------------------------------------------------------------
------------------------------------------------------------
------------------------------------------------------------
------------------------------------------------------------
------------------------------------------------------------
------------------------------------------------------------
------------------------------------------------------------
------------------------------------------------------------
------------------------------------------------------------
------------------------------------------------------------
------------------------------------------------------------
------------------------------------------------------------
------------------------------------------------------------
------------------------------------------------------------
------------------------------------------------------------
------------------------------------------------------------
------------------------------------------------------------
------------------------------------------------------------
------------------------------------------------------------
------------------------------------------------------------
------------------------------------------------------------
------------------------------------------------------------
------------------------------------------------------------
------------------------------------------------------------
------------------------------------------------------------
------------------------------------------------------------
------------------------------------------------------------
------------------------------------------------------------
------------------------------------------------------------
------------------------------------------------------------
------------------------------------------------------------
------------------------------------------------------------
------------------------------------------------------------
------------------------------------------------------------
------------------------------------------------------------
------------------------------------------------------------
------------------------------------------------------------
------------------------------------------------------------
------------------------------------------------------------
------------------------------------------------------------
------------------------------------------------------------
------------------------------------------------------------
------------------------------------------------------------
------------------------------------------------------------
------------------------------------------------------------
------------------------------------------------------------
------------------------------------------------------------
------------------------------------------------------------
------------------------------------------------------------
------------------------------------------------------------
------------------------------------------------------------
------------------------------------------------------------
------------------------------------------------------------
------------------------------------------------------------
------------------------------------------------------------
------------------------------------------------------------
------------------------------------------------------------
------------------------------------------------------------
------------------------------------------------------------
------------------------------------------------------------
------------------------------------------------------------
------------------------------------------------------------
------------------------------------------------------------
------------------------------------------------------------
------------------------------------------------------------
------------------------------------------------------------
------------------------------------------------------------
------------------------------------------------------------
------------------------------------------------------------
------------------------------------------------------------
------------------------------------------------------------
------------------------------------------------------------
------------------------------------------------------------
------------------------------------------------------------
------------------------------------------------------------
------------------------------------------------------------
------------------------------------------------------------
------------------------------------------------------------
------------------------------------------------------------
------------------------------------------------------------
------------------------------------------------------------
------------------------------------------------------------
------------------------------------------------------------
------------------------------------------------------------
------------------------------------------------------------
------------------------------------------------------------
------------------------------------------------------------
------------------------------------------------------------
------------------------------------------------------------
------------------------------------------------------------
------------------------------------------------------------
------------------------------------------------------------
------------------------------------------------------------
------------------------------------------------------------
------------------------------------------------------------
------------------------------------------------------------
------------------------------------------------------------
------------------------------------------------------------
------------------------------------------------------------
------------------------------------------------------------
------------------------------------------------------------
------------------------------------------------------------
------------------------------------------------------------
------------------------------------------------------------
------------------------------------------------------------
------------------------------------------------------------
------------------------------------------------------------
------------------------------------------------------------
------------------------------------------------------------
------------------------------------------------------------
------------------------------------------------------------
------------------------------------------------------------
------------------------------------------------------------
------------------------------------------------------------
------------------------------------------------------------
------------------------------------------------------------
------------------------------------------------------------
------------------------------------------------------------
------------------------------------------------------------
------------------------------------------------------------
------------------------------------------------------------
------------------------------------------------------------
------------------------------------------------------------
------------------------------------------------------------
------------------------------------------------------------
------------------------------------------------------------
------------------------------------------------------------
------------------------------------------------------------
------------------------------------------------------------
------------------------------------------------------------
------------------------------------------------------------
------------------------------------------------------------
------------------------------------------------------------
------------------------------------------------------------
------------------------------------------------------------
------------------------------------------------------------
------------------------------------------------------------
------------------------------------------------------------
------------------------------------------------------------
------------------------------------------------------------
------------------------------------------------------------
------------------------------------------------------------
------------------------------------------------------------
------------------------------------------------------------
------------------------------------------------------------
------------------------------------------------------------
------------------------------------------------------------
------------------------------------------------------------
------------------------------------------------------------
------------------------------------------------------------
------------------------------------------------------------
------------------------------------------------------------
------------------------------------------------------------
------------------------------------------------------------
------------------------------------------------------------
------------------------------------------------------------
------------------------------------------------------------
------------------------------------------------------------
------------------------------------------------------------
------------------------------------------------------------
------------------------------------------------------------
------------------------------------------------------------
------------------------------------------------------------
------------------------------------------------------------
------------------------------------------------------------
------------------------------------------------------------
------------------------------------------------------------
------------------------------------------------------------
------------------------------------------------------------
------------------------------------------------------------
------------------------------------------------------------
------------------------------------------------------------
------------------------------------------------------------
------------------------------------------------------------
------------------------------------------------------------
------------------------------------------------------------
------------------------------------------------------------
------------------------------------------------------------
------------------------------------------------------------
------------------------------------------------------------
------------------------------------------------------------
------------------------------------------------------------
------------------------------------------------------------
------------------------------------------------------------
------------------------------------------------------------
------------------------------------------------------------
------------------------------------------------------------
------------------------------------------------------------
------------------------------------------------------------
------------------------------------------------------------
------------------------------------------------------------
------------------------------------------------------------
------------------------------------------------------------
------------------------------------------------------------
------------------------------------------------------------
------------------------------------------------------------
------------------------------------------------------------
------------------------------------------------------------
------------------------------------------------------------
------------------------------------------------------------
------------------------------------------------------------
------------------------------------------------------------
------------------------------------------------------------
------------------------------------------------------------
------------------------------------------------------------
------------------------------------------------------------
------------------------------------------------------------
------------------------------------------------------------
------------------------------------------------------------
------------------------------------------------------------
------------------------------------------------------------
------------------------------------------------------------
------------------------------------------------------------
------------------------------------------------------------
------------------------------------------------------------
------------------------------------------------------------
------------------------------------------------------------
------------------------------------------------------------
------------------------------------------------------------
------------------------------------------------------------
------------------------------------------------------------
------------------------------------------------------------
------------------------------------------------------------
------------------------------------------------------------
------------------------------------------------------------
------------------------------------------------------------
------------------------------------------------------------
------------------------------------------------------------
------------------------------------------------------------
------------------------------------------------------------
------------------------------------------------------------
------------------------------------------------------------
------------------------------------------------------------
------------------------------------------------------------
------------------------------------------------------------
------------------------------------------------------------
------------------------------------------------------------
------------------------------------------------------------
------------------------------------------------------------
------------------------------------------------------------
------------------------------------------------------------
------------------------------------------------------------
------------------------------------------------------------
------------------------------------------------------------
------------------------------------------------------------
------------------------------------------------------------
------------------------------------------------------------
------------------------------------------------------------
------------------------------------------------------------
------------------------------------------------------------
------------------------------------------------------------
------------------------------------------------------------
------------------------------------------------------------
------------------------------------------------------------
------------------------------------------------------------
------------------------------------------------------------
------------------------------------------------------------
------------------------------------------------------------
------------------------------------------------------------
------------------------------------------------------------
------------------------------------------------------------
------------------------------------------------------------
------------------------------------------------------------
------------------------------------------------------------
------------------------------------------------------------
------------------------------------------------------------
------------------------------------------------------------
------------------------------------------------------------
------------------------------------------------------------
------------------------------------------------------------
------------------------------------------------------------
------------------------------------------------------------
------------------------------------------------------------
------------------------------------------------------------
------------------------------------------------------------
------------------------------------------------------------
------------------------------------------------------------
------------------------------------------------------------
----------------------------ATGGTCAAAAAAAGACTATTAGCTGCAACATT
GTCGTTAGGAATAATCACTCCTATTGCTACTTCGTTTCATGAATCTAAAGCTGATAACAA
TATTGAGAATATCGGTGATGGCGCTGAGGTAGTCAAAAGAACAGAAGATACAAGTAGCGA
TAAGTGGGGGGTCACACAAAATATTCAGTTTGATTTTGTTAAAGATAAAAAGTATAACAA
AGACGCTTTGATTTTAAAAATGCAAGGTTTTATCAATTCAAAGACTACTTATTACAATTA
CAAAAACACAGATCATATAAAAGCAATGAGGTGGCCTTTCCAATACAATATTGGTCTCAA
AACAAATGACCCCAATGTAGATTTAATAAATTATCTACCTAAAAATAAAATAGATTCAGT
AAATGTTAGTCAAACATTAGGTTATAACATAGGTGGTAATTTTAATAGTGGTCCATCAAC
AGGAGGTAATGGTTCATTTAATTATTCAAAAACAATTAGTTATAATCAACAAAACTATAT
CAGTGAAGTAGAACATCAAAATTCAAAAAGTGTTCAATGGGGAATAAAAGCTAATTCATT
TATCACATCATTAGGTAAAATGTCTGGACATGATCCAAATTTATTTGTTGGATATAAACC
ATATAGTCAAAATCCGAGAGACTATTTTGTGCCAGACAATGAATTACCCCCATTAGTACA
CAGTGGTTTCAATCCTTCATTTATTGCAACTGTTTCTCATGAAAAAGGCTCAGGAGATAC
AAGTGAATTTGAAATAACGTATGGCAGAAATATGGATGTTACTCATGCTACTAGAAGAAC
AACACACTATGGCAATAGTTATTTAGAAGGATCTAGAATACACAACGCATTTGTAAACAG
AAATTACACAGTTAAATATGAAGTGAACTGGAAAACTCATGAAATTAAAGTGAAAGGACA
TAATTGA
>lukF_PV [locus_tag=KMD47_gp67]
------------------------------------------------------------
------------------------------------------------------------
------------------------------------------------------------
------------------------------------------------------------
------------------------------------------------------------
------------------------------------------------------------
------------------------------------------------------------
------------------------------------------------------------
------------------------------------------------------------
------------------------------------------------------------
------------------------------------------------------------
------------------------------------------------------------
------------------------------------------------------------
------------------------------------------------------------
------------------------------------------------------------
------------------------------------------------------------
------------------------------------------------------------
------------------------------------------------------------
------------------------------------------------------------
------------------------------------------------------------
------------------------------------------------------------
------------------------------------------------------------
------------------------------------------------------------
------------------------------------------------------------
------------------------------------------------------------
------------------------------------------------------------
------------------------------------------------------------
------------------------------------------------------------
------------------------------------------------------------
------------------------------------------------------------
------------------------------------------------------------
------------------------------------------------------------
------------------------------------------------------------
------------------------------------------------------------
------------------------------------------------------------
------------------------------------------------------------
------------------------------------------------------------
------------------------------------------------------------
------------------------------------------------------------
------------------------------------------------------------
------------------------------------------------------------
------------------------------------------------------------
------------------------------------------------------------
------------------------------------------------------------
------------------------------------------------------------
------------------------------------------------------------
------------------------------------------------------------
------------------------------------------------------------
------------------------------------------------------------
------------------------------------------------------------
------------------------------------------------------------
------------------------------------------------------------
------------------------------------------------------------
------------------------------------------------------------
------------------------------------------------------------
------------------------------------------------------------
------------------------------------------------------------
------------------------------------------------------------
------------------------------------------------------------
------------------------------------------------------------
------------------------------------------------------------
------------------------------------------------------------
------------------------------------------------------------
------------------------------------------------------------
------------------------------------------------------------
------------------------------------------------------------
------------------------------------------------------------
------------------------------------------------------------
------------------------------------------------------------
------------------------------------------------------------
------------------------------------------------------------
------------------------------------------------------------
------------------------------------------------------------
------------------------------------------------------------
------------------------------------------------------------
------------------------------------------------------------
------------------------------------------------------------
------------------------------------------------------------
------------------------------------------------------------
------------------------------------------------------------
------------------------------------------------------------
------------------------------------------------------------
------------------------------------------------------------
------------------------------------------------------------
------------------------------------------------------------
------------------------------------------------------------
------------------------------------------------------------
------------------------------------------------------------
------------------------------------------------------------
------------------------------------------------------------
------------------------------------------------------------
------------------------------------------------------------
------------------------------------------------------------
------------------------------------------------------------
------------------------------------------------------------
------------------------------------------------------------
------------------------------------------------------------
------------------------------------------------------------
------------------------------------------------------------
------------------------------------------------------------
------------------------------------------------------------
------------------------------------------------------------
------------------------------------------------------------
------------------------------------------------------------
------------------------------------------------------------
------------------------------------------------------------
------------------------------------------------------------
------------------------------------------------------------
------------------------------------------------------------
------------------------------------------------------------
------------------------------------------------------------
------------------------------------------------------------
------------------------------------------------------------
------------------------------------------------------------
------------------------------------------------------------
------------------------------------------------------------
------------------------------------------------------------
------------------------------------------------------------
------------------------------------------------------------
------------------------------------------------------------
------------------------------------------------------------
------------------------------------------------------------
------------------------------------------------------------
------------------------------------------------------------
------------------------------------------------------------
------------------------------------------------------------
------------------------------------------------------------
------------------------------------------------------------
------------------------------------------------------------
------------------------------------------------------------
------------------------------------------------------------
------------------------------------------------------------
------------------------------------------------------------
------------------------------------------------------------
------------------------------------------------------------
------------------------------------------------------------
------------------------------------------------------------
------------------------------------------------------------
------------------------------------------------------------
------------------------------------------------------------
------------------------------------------------------------
------------------------------------------------------------
------------------------------------------------------------
------------------------------------------------------------
------------------------------------------------------------
------------------------------------------------------------
------------------------------------------------------------
------------------------------------------------------------
------------------------------------------------------------
------------------------------------------------------------
------------------------------------------------------------
------------------------------------------------------------
------------------------------------------------------------
------------------------------------------------------------
------------------------------------------------------------
------------------------------------------------------------
------------------------------------------------------------
------------------------------------------------------------
------------------------------------------------------------
------------------------------------------------------------
------------------------------------------------------------
------------------------------------------------------------
------------------------------------------------------------
------------------------------------------------------------
------------------------------------------------------------
------------------------------------------------------------
------------------------------------------------------------
------------------------------------------------------------
------------------------------------------------------------
------------------------------------------------------------
------------------------------------------------------------
------------------------------------------------------------
------------------------------------------------------------
------------------------------------------------------------
------------------------------------------------------------
------------------------------------------------------------
------------------------------------------------------------
------------------------------------------------------------
------------------------------------------------------------
------------------------------------------------------------
------------------------------------------------------------
------------------------------------------------------------
------------------------------------------------------------
------------------------------------------------------------
------------------------------------------------------------
------------------------------------------------------------
------------------------------------------------------------
------------------------------------------------------------
------------------------------------------------------------
------------------------------------------------------------
------------------------------------------------------------
------------------------------------------------------------
------------------------------------------------------------
------------------------------------------------------------
------------------------------------------------------------
------------------------------------------------------------
------------------------------------------------------------
------------------------------------------------------------
------------------------------------------------------------
------------------------------------------------------------
------------------------------------------------------------
------------------------------------------------------------
------------------------------------------------------------
------------------------------------------------------------
------------------------------------------------------------
------------------------------------------------------------
------------------------------------------------------------
------------------------------------------------------------
------------------------------------------------------------
------------------------------------------------------------
------------------------------------------------------------
------------------------------------------------------------
------------------------------------------------------------
------------------------------------------------------------
------------------------------------------------------------
------------------------------------------------------------
------------------------------------------------------------
------------------------------------------------------------
------------------------------------------------------------
------------------------------------------------------------
------------------------------------------------------------
------------------------------------------------------------
------------------------------------------------------------
------------------------------------------------------------
------------------------------------------------------------
------------------------------------------------------------
------------------------------------------------------------
------------------------------------------------------------
------------------------------------------------------------
------------------------------------------------------------
------------------------------------------------------------
------------------------------------------------------------
------------------------------------------------------------
------------------------------------------------------------
------------------------------------------------------------
------------------------------------------------------------
------------------------------------------------------------
------------------------------------------------------------
------------------------------------------------------------
------------------------------------------------------------
------------------------------------------------------------
------------------------------------------------------------
------------------------------------------------------------
------------------------------------------------------------
------------------------------------------------------------
------------------------------------------------------------
------------------------------------------------------------
------------------------------------------------------------
------------------------------------------------------------
------------------------------------------------------------
------------------------------------------------------------
------------------------------------------------------------
------------------------------------------------------------
------------------------------------------------------------
------------------------------------------------------------
------------------------------------------------------------
------------------------------------------------------------
------------------------------------------------------------
------------------------------------------------------------
------------------------------------------------------------
------------------------------------------------------------
------------------------------------------------------------
------------------------------------------------------------
------------------------------------------------------------
------------------------------------------------------------
------------------------------------------------------------
------------------------------------------------------------
------------------------------------------------------------
------------------------------------------------------------
------------------------------------------------------------
------------------------------------------------------------
------------------------------------------------------------
------------------------------------------------------------
------------------------------------------------------------
------------------------------------------------------------
------------------------------------------------------------
------------------------------------------------------------
------------------------------------------------------------
------------------------------------------------------------
------------------------------------------------------------
------------------------------------------------------------
------------------------------------------------------------
------------------------------------------------------------
------------------------------------------------------------
------------------------------------------------------------
------------------------------------------------------------
------------------------------------------------------------
------------------------------------------------------------
------------------------------------------------------------
------------------------------------------------------------
------------------------------------------------------------
------------------------------------------------------------
------------------------------------------------------------
------------------------------------------------------------
------------------------------------------------------------
------------------------------------------------------------
------------------------------------------------------------
------------------------------------------------------------
------------------------------------------------------------
------------------------------------------------------------
------------------------------------------------------------
------------------------------------------------------------
------------------------------------------------------------
------------------------------------------------------------
------------------------------------------------------------
------------------------------------------------------------
------------------------------------------------------------
------------------------------------------------------------
------------------------------------------------------------
------------------------------------------------------------
------------------------------------------------------------
------------------------------------------------------------
------------------------------------------------------------
------------------------------------------------------------
------------------------------------------------------------
------------------------------------------------------------
------------------------------------------------------------
------------------------------------------------------------
------------------------------------------------------------
------------------------------------------------------------
------------------------------------------------------------
------------------------------------------------------------
------------------------------------------------------------
------------------------------------------------------------
------------------------------------------------------------
------------------------------------------------------------
------------------------------------------------------------
------------------------------------------------------------
------------------------------------------------------------
------------------------------------------------------------
------------------------------------------------------------
------------------------------------------------------------
------------------------------------------------------------
------------------------------------------------------------
------------------------------------------------------------
------------------------------------------------------------
------------------------------------------------------------
------------------------------------------------------------
------------------------------------------------------------
------------------------------------------------------------
------------------------------------------------------------
------------------------------------------------------------
------------------------------------------------------------
------------------------------------------------------------
------------------------------------------------------------
------------------------------------------------------------
------------------------------------------------------------
------------------------------------------------------------
------------------------------------------------------------
------------------------------------------------------------
------------------------------------------------------------
------------------------------------------------------------
------------------------------------------------------------
------------------------------------------------------------
------------------------------------------------------------
------------------------------------------------------------
------------------------------------------------------------
------------------------------------------------------------
------------------------------------------------------------
------------------------------------------------------------
------------------------------------------------------------
------------------------------------------------------------
------------------------------------------------------------
------------------------------------------------------------
------------------------------------------------------------
------------------------------------------------------------
------------------------------------------------------------
------------------------------------------------------------
------------------------------------------------------------
------------------------------------------------------------
------------------------------------------------------------
------------------------------------------------------------
------------------------------------------------------------
------------------------------------------------------------
------------------------------------------------------------
------------------------------------------------------------
------------------------------------------------------------
------------------------------------------------------------
------------------------------------------------------------
------------------------------------------------------------
------------------------------------------------------------
------------------------------------------------------------
------------------------------------------------------------
------------------------------------------------------------
------------------------------------------------------------
------------------------------------------------------------
------------------------------------------------------------
------------------------------------------------------------
------------------------------------------------------------
------------------------------------------------------------
------------------------------------------------------------
------------------------------------------------------------
------------------------------------------------------------
------------------------------------------------------------
------------------------------------------------------------
------------------------------------------------------------
------------------------------------------------------------
------------------------------------------------------------
------------------------------------------------------------
------------------------------------------------------------
------------------------------------------------------------
------------------------------------------------------------
------------------------------------------------------------
------------------------------------------------------------
------------------------------------------------------------
------------------------------------------------------------
------------------------------------------------------------
------------------------------------------------------------
------------------------------------------------------------
------------------------------------------------------------
------------------------------------------------------------
------------------------------------------------------------
------------------------------------------------------------
------------------------------------------------------------
------------------------------------------------------------
------------------------------------------------------------
------------------------------------------------------------
------------------------------------------------------------
------------------------------------------------------------
------------------------------------------------------------
------------------------------------------------------------
------------------------------------------------------------
------------------------------------------------------------
------------------------------------------------------------
------------------------------------------------------------
------------------------------------------------------------
------------------------------------------------------------
------------------------------------------------------------
------------------------------------------------------------
------------------------------------------------------------
------------------------------------------------------------
------------------------------------------------------------
------------------------------------------------------------
------------------------------------------------------------
------------------------------------------------------------
------------------------------------------------------------
------------------------------------------------------------
------------------------------------------------------------
------------------------------------------------------------
------------------------------------------------------------
------------------------------------------------------------
------------------------------------------------------------
------------------------------------------------------------
------------------------------------------------------------
------------------------------------------------------------
------------------------------------------------------------
------------------------------------------------------------
------------------------------------------------------------
------------------------------------------------------------
------------------------------------------------------------
------------------------------------------------------------
------------------------------------------------------------
------------------------------------------------------------
------------------------------------------------------------
------------------------------------------------------------
------------------------------------------------------------
------------------------------------------------------------
------------------------------------------------------------
------------------------------------------------------------
------------------------------------------------------------
------------------------------------------------------------
------------------------------------------------------------
------------------------------------------------------------
------------------------------------------------------------
------------------------------------------------------------
------------------------------------------------------------
------------------------------------------------------------
------------------------------------------------------------
------------------------------------------------------------
------------------------------------------------------------
------------------------------------------------------------
------------------------------------------------------------
------------------------------------------------------------
------------------------------------------------------------
------------------------------------------------------------
------------------------------------------------------------
------------------------------------------------------------
------------------------------------------------------------
------------------------------------------------------------
------------------------------------------------------------
------------------------------------------------------------
------------------------------------------------------------
------------------------------------------------------------
------------------------------------------------------------
------------------------------------------------------------
------------------------------------------------------------
------------------------------------------------------------
------------------------------------------------------------
------------------------------------------------------------
------------------------------------------------------------
------------------------------------------------------------
------------------------------------------------------------
------------------------------------------------------------
------------------------------------------------------------
------------------------------------------------------------
------------------------------------------------------------
------------------------------------------------------------
------------------------------------------------------------
------------------------------------------------------------
------------------------------------------------------------
------------------------------------------------------------
------------------------------------------------------------
------------------------------------------------------------
------------------------------------------------------------
------------------------------------------------------------
------------------------------------------------------------
------------------------------------------------------------
------------------------------------------------------------
------------------------------------------------------------
------------------------------------------------------------
------------------------------------------------------------
------------------------------------------------------------
------------------------------------------------------------
------------------------------------------------------------
------------------------------------------------------------
------------------------------------------------------------
------------------------------------------------------------
------------------------------------------------------------
------------------------------------------------------------
------------------------------------------------------------
------------------------------------------------------------
------------------------------------------------------------
------------------------------------------------------------
------------------------------------------------------------
------------------------------------------------------------
------------------------------------------------------------
------------------------------------------------------------
------------------------------------------------------------
------------------------------------------------------------
------------------------------------------------------------
------------------------------------------------------------
------------------------------------------------------------
------------------------------------------------------------
------------------------------------------------------------
------------------------------------------------------------
------------------------------------------------------------
------------------------------------------------------------
------------------------------------------------------------
------------------------------------------------------------
------------------------------------------------------------
------------------------------------------------------------
------------------------------------------------------------
------------------------------------------------------------
------------------------------------------------------------
------------------------------------------------------------
------------------------------------------------------------
------------------------------------------------------------
------------------------------------------------------------
------------------------------------------------------------
------------------------------------------------------------
------------------------------------------------------------
------------------------------------------------------------
------------------------------------------------------------
------------------------------------------------------------
------------------------------------------------------------
------------------------------------------------------------
------------------------------------------------------------
------------------------------------------------------------
------------------------------------------------------------
------------------------------------------------------------
------------------------------------------------------------
------------------------------------------------------------
------------------------------------------------------------
------------------------------------------------------------
------------------------------------------------------------
------------------------------------------------------------
------------------------------------------------------------
------------------------------------------------------------
------------------------------------------------------------
------------------------------------------------------------
------------------------------------------------------------
------------------------------------------------------------
------------------------------------------------------------
------------------------------------------------------------
------------------------------------------------------------
------------------------------------------------------------
------------------------------------------------------------
------------------------------------------------------------
------------------------------------------------------------
------------------------------------------------------------
------------------------------------------------------------
------------------------------------------------------------
------------------------------------------------------------
------------------------------------------------------------
------------------------------------------------------------
------------------------------------------------------------
------------------------------------------------------------
------------------------------------------------------------
------------------------------------------------------------
------------------------------------------------------------
------------------------------------------------------------
------------------------------------------------------------
------------------------------------------------------------
------------------------------------------------------------
------------------------------------------------------------
------------------------------------------------------------
------------------------------------------------------------
------------------------------------------------------------
------------------------------------------------------------
------------------------------------------------------------
------------------------------------------------------------
------------------------------------------------------------
------------------------------------------------------------
------------------------------------------------------------
------------------------------------------------------------
------------------------------------------------------------
------------------------------------------------------------
------------------------------------------------------------
------------------------------------------------------------
------------------------------------------------------------
------------------------------------------------------------
------------------------------------------------------------
------------------------------------------------------------
------------------------------------------------------------
------------------------------------------------------------
------------------------------------------------------------
------------------------------------------------------------
------------------------------------------------------------
------------------------------------------------------------
------------------------------------------------------------
------------------------------------------------------------
------------------------------------------------------------
------------------------------------------------------------
------------------------------------------------------------
------------------------------------------------------------
------------------------------------------------------------
------------------------------------------------------------
------------------------------------------------------------
------------------------------------------------------------
------------------------------------------------------------
------------------------------------------------------------
------------------------------------------------------------
------------------------------------------------------------
------------------------------------------------------------
------------------------------------------------------------
------------------------------------------------------------
------------------------------------------------------------
------------------------------------------------------------
------------------------------------------------------------
------------------------------------------------------------
------------------------------------------------------------
------------------------------------------------------------
------------------------------------------------------------
------------------------------------------------------------
------------------------------------------------------------
------------------------------------------------------------
------------------------------------------------------------
------------------------------------------------------------
------------------------------------------------------------
------------------------------------------------------------
------------------------------------------------------------
------------------------------------------------------------
------------------------------------------------------------
------------------------------------------------------------
------------------------------------------------------------
------------------------------------------------------------
------------------------------------------------------------
------------------------------------------------------------
------------------------------------------------------------
------------------------------------------------------------
------------------------------------------------------------
------------------------------------------------------------
------------------------------------------------------------
------------------------------------------------------------
------------------------------------------------------------
------------------------------------------------------------
------------------------------------------------------------
------------------------------------------------------------
------------------------------------------------------------
------------------------------------------------------------
------------------------------------------------------------
------------------------------------------------------------
------------------------------------------------------------
------------------------------------------------------------
------------------------------------------------------------
------------------------------------------------------------
------------------------------------------------------------
------------------------------------------------------------
------------------------------------------------------------
------------------------------------------------------------
------------------------------------------------------------
------------------------------------------------------------
------------------------------------------------------------
------------------------------------------------------------
------------------------------------------------------------
------------------------------------------------------------
------------------------------------------------------------
------------------------------------------------------------
------------------------------------------------------------
------------------------------------------------------------
------------------------------------------------------------
------------------------------------------------------------
------------------------------------------------------------
------------------------------------------------------------
------------------------------------------------------------
------------------------------------------------------------
------------------------------------------------------------
------------------------------------------------------------
------------------------------------------------------------
------------------------------------------------------------
------------------------------------------------------------
------------------------------------------------------------
------------------------------------------------------------
------------------------------------------------------------
------------------------------------------------------------
------------------------------------------------------------
------------------------------------------------------------
------------------------------------------------------------
------------------------------------------------------------
------------------------------------------------------------
------------------------------------------------------------
------------------------------------------------------------
------------------------------------------------------------
------------------------------------------------------------
------------------------------------------------------------
------------------------------------------------------------
------------------------------------------------------------
------------------------------------------------------------
------------------------------------------------------------
------------------------------------------------------------
------------------------------------------------------------
------------------------------------------------------------
------------------------------------------------------------
------------------------------------------------------------
------------------------------------------------------------
------------------------------------------------------------
------------------------------------------------------------
------------------------------------------------------------
------------------------------------------------------------
------------------------------------------------------------
------------------------------------------------------------
------------------------------------------------------------
------------------------------------------------------------
------------------------------------------------------------
------------------------------------------------------------
------------------------------------------------------------
------------------------------------------------------------
------------------------------------------------------------
------------------------------------------------------------
------------------------------------------------------------
------------------------------------------------------------
------------------------------------------------------------
------------------------------------------------------------
------------------------------------------------------------
------------------------------------------------------------
------------------------------------------------------------
------------------------------------------------------------
--------ATGAAAAAAATAGTCAAATCATCAGTTGTTACATCAATTGCATTGCTTTTGC
TATCCAATACAGTTGATGCAGCTCAACATATCACACCTGTAAGTGAGAAAAAGGTTGATG
ATAAAATTACTTTGTACAAAACAACTGCAACATCAGATTCCGATAAGTTAAAAATTTCTC
AGATTTTAACTTTTAATTTTATTAAAGATAAAAGTTATGATAAAGATACATTAATACTCA
AAGCTGCTGGAAACATTTATTCTGGCTATACAAAGCCAAATCCAAAAGACACTATTAGTT
CTCAATTTTATTGGGGTTCTAAGTACAACATTTCAATTAATTCAGATTCTAATGACTCAG
TAAACGTTGTAGATTATGCACCTAAAAATCAAAATGAAGAATTTCAAGTACAACAAACGG
TAGGTTATTCTTATGGTGGAGATATTAATATCTCTAACGGCTTGTCAGGTGGAGGTAATG
GTTCAAAATCTTTTTCAGAGACAATTAACTATAAACAAGAAAGCTATAGAACTAGCTTAG
ATAAAAGAACTAATTTCAAAAAAATTGGTTGGGATGTTGAAGCACATAAAATTATGAATA
ATGGTTGGGGACCATATGGCAGAGATAGTTATCATTCAACTTATGGTAATGAAATGTTTT
TAGGCTCAAGACAAAGCAACTTAAATGCTGGACAAAACTTCTTGGAATATCACAAAATGC
CAGTGTTATCCAGAGGTAACTTCAATCCAGAATTTATTGGTGTCCTATCTCGAAAACAAA
ACGCTGCAAAAAAATCAAAAATTACTGTTACTTATCAAAGAGAAATGGATAGATATACAA
ACTTTTGGAATCAACTTCACTGGATAGGTAATAATTATAAAGATGAAAATAGAGCAACTC
ATACATCAATTTATGAAGTTGATTGGGAAAATCATACAGTTAAATTAATAGATACTCAAT
CTAAGGAAAAAAATCCTATGAGCTAA
>

>sufB-integrating prophage (A) from Dubai_25
TTACTTGTCAAAAATGGCTATTGCATCGTGTTTTTTCTGAGTATATAAATGGCTGTAAGT
GCCCATCGTTTCAGTGATTTGAGCATGTCTCATGAGTGACTGTAAAACGAAAATATCTAC
ACCATTATTTGCAAGATAAGATGCATAAGAATGTCTTAACGCGTGAATGTTATAATGGGG
GAAAGCTTTTTGGAATTTCTTTTGAACATGACTGTAATGTTTGGGAGCCATTCCTCCGAA
AATAAAATAACTACGTTCATCAAAATATTTATTTAACTCTTTTTCACGTTGGTGTCGTTC
AGTTAACATTGTATTGATGAATTTAGGTAAAGGAACAATATCCTCTGAACTATCTGTTTT
TGGTCTCGGAAATATAGTTCTATTAGAGATGTCCATTGTTTTATTTATGGATATCTCTTT
TTTGTATTTATTGTAGTCTGTCCAAACAAGAGCCATAGCTTCGCCAATCCTTAAACCTGT
ATAAAACATTAATGTAAATAACTCTCTGTAATCTTGCTCTTCAATGTCTTTGATTCTTTC
TTCAAATTCTTCACGCATCATAAACTTAGGTTTTGGCTTTACACGCGGAATAGGTTTAAT
TGATATTGTTGGATCTGTACGTAATCCAAAGTATTTTTTGGCATAATTAATTACAACTTT
AAAACCTGACCAAATTGTACGAGCAGAATTTGTTGACGCTACATTCTCTATTAGATATTT
ACGAAACTCTTGGCATTGATTTTGCGTTATCTTATTCATTTTTATGTGCCCGAACTTAGC
TTTAAAGTGTTTATGATATTCATTTTGTTTGCGTCGTTTTGTTTTAGGTCTCAAATCGCT
ATTTTCTAAATAGTGATGAAAAACATAATCAAATGTTTTTGAATCGCTATATCCTTCGTT
TACGTCATTCAAAAAGATAGCCTCTGCTCTCTTAGCTTCACGCTTAGTTGAAAAACCGCG
TTGCATCTTACGTTTGTTATTACCGTATACATCTTTATATCTAATGGAAAAATACCATTT
ACCTGTATTATCATCCTTATATACTGGCATTTTGCTTCTCCCTCCTCAAAATTGGCAAAA
AAATAATAAGGGTAGGCGGGCTACCCGAAATTTAGTACTAGGTACTAAATGTGATATAAT
AAAATAAAAAGTAGGTGATGAAATGTGCGTAAAGTTTACTGACGCAGAAATAGCTTATAT
AAAAGAATCAGTTGAAAATTATAGTAGTGAATTTGATATTTATGACGATGAACAAGAACT
TAAATTAAAAATTTATGAACAAATTATGTTAAAAATAGAGTCCGAATACAAGGATATCTA
TTTATTCCGTCTTATTAATTGATTTACTGTATTCGGTTAATATTCTTTCGTTTTCATCAA
CGATGTCCTTTAGTGTGTTTAAAAGGAAGTCGCAATCACCTTTGGCTACTGCACCGGCTT
GTGAATGGTTGATTATATTTCTCATACTATAAGCAATTTCTACCCGTTTTTTGGTTCTAT
AATTCACTTTACCCTCTTTAGTTAATTCTCCTAATAATTTGGTGTACATAGTTGAATCGG
TGTCTTTATGTTTGATTTTATTCACTTTTTTTAATTTGATTAAAAACGTCTCTATAGCAA
CAGCAAAGGTTGCTGCAGCTGGCAAATACAACTCCCTTTTATAAGCTTGTAATCCTTGTT
CTATTTGATAAGAAAAAGTTATATCATCAACAATCTTTTTCATGCTATTTAAATCTAAGT
GGTTGAACGGTTGTATTTCATCATGTGCTTTGTTTATCAATTTCTCTTTCGACTTCGATA
TCAATGTATTGTAATGATCGTTAGCTAATCGTTTGCCATAATTAAAAAATAAATCTAAAT
TGTTTTGTATTATTACAGTCCCGATATATTTTCCGTAGTAAATAGACGTGTAATAAATGT
AGTTATTAAAATCTAATAATCCGGATTGTTCTTCTACATACTTTTTAGAATCATATATGT
ATGAAGTAAAGTGTTTAGACAAATGTTTGATATCAGTATTACGAAAATTATATATTTCTT
TTAATTTACTGTCATTTGAGATAACAACGATGCAAGGTTCTTCAAAAAAAGATTGATTTA
GATAAAATATCGAAATCTTGTAATCGTCTTTTCTCATGAATGGGAAGGCTTCCGGATTAC
TACTAAACTGATAAATGTATCTGTTTTCAACTACATATTTGTAACCTTCTAAAAAATTAC
GCAAGTATTCTTTTAAAGTTTTATTCTCTTCCATACCTCATCCTCCTCACGCCACACAAG
CGCTATTAATCAATATCCAATAATTGTTGTTTTTTCTTATCGAACTCTTCCTGAGAAATT
ACTCCGACATCTAATAATTCTTTATATTTTATTAATTCATCAGCAACAGAAAAACTCATT
TTTTCAGAATTGGATGGTTTCATAGAACTTTCTCGAATAGAGATTTGTTCTTGTATTGTT
TCCGCCATTCTAGATACAGTGTTTTTTGATATGCTTCCTATAGCGATACTTGATGAACCG
TGATGTATAATTATTTCGCCAAAAAGAAGTCCTTTTTTATACGAAACAGAATTGATTTTC
TCGAATGGAAATTCATGAAATTTCAAACCATATATCATACCTTTATCTAAGAATAACAAT
CTTAGATCAGTACATACTATTAAGTAGGTATTATTATTGTACAATCCCGAAGTTACATAC
ATTATGTTTTCATTATCTTTTAAAATCATAGGTAGTTCTTTCACTTCTTTTTTTGTACCA
AACAAATCCTCTACACCTATTTCGCTAAATCTTTGGTAGATTTTAGATAAGTTTTCGTCA
GATTTATTGATTTCACTTTCAAATTTCACTTCTTTTCTAGGTTTACTTTGGTATTCTTTT
AAAATTTCTCTTTTGTCTTCAACAGATAGTTGCTTGTATTGTTTCTTTTCTTCTTTTGTT
TTAGTTGCTAAATATTGACTCTCAATCATACTTTCTTTGAACGTTAATCTGCTCTTAGGT
AATTCTTTCATGTTCATTTCTCCTTTATTTTTTGATTGTTAAATCGTTAGATCATAAGCA
TATTTAAATTCATTTATAAAATCAGATTTGCTTTCCATTTTCTCTTCTAAAAAACTTAAG
TAGTTTTCTGCGTGGTAATTTTCGTTATTTGACATATAGTCGTTTAACCCATTGTGTATA
TGTCTTCTGATTACTTTTACCGCTATATGGATCGCTTGAAAACTCATTTGATACTTGTAC
GAAATTTGCTCAATATTAAAGTTGTTTATATATTTGTATCTTATATGTAAAGGAAACAAT
AAACATGAAGCAAATGAGTTTGCTTCATATTCTTCAGCAATCCTTCTATAATAATCTTTA
TATGTGAATGTTTTATTTAAATTAACTCCAGTATGTCCCATTATAAAATGACCATATTCA
TGAGCTAAAGTAAATCTTAGACGATTCATAGGCAGTAAATCGTTATAAACTATAATCGCT
TTGTCTCCTTTTCTAATATGAAACGCTTCTTCTGAACCGAAAATAGAAGGTATTTTAAAA
TATAAAGTGCCAGTATTCTGAGAAAATTCAGAGAAAGTCACTAATTTAATACGTTTATCT
TTTGAGATAATTTCAAATATATCTAAAGGAAAAGATAAGTTATATAGACCATTTGTGATC
TCGTAAACTGCTTTCGCAGATTTAAAAAAAGATTTTTCATAATTTAATTTCAATTAAAAA
GCCCCTTTGTTACTTAGTTAAATCATCCCAATCATCAAACATTGCTTCTAATATAGTCAA
AGCTTTTTGCCTTTGTGCCTCCGTCATATTTTCTGTAGCTCGATGCATAATAAGAATATC
TTCACTTTTATCTTCTCCGGAGTACTCATCTTTTTCTCTACCTAATAAGTAATCAACTGA
TACATCGAAGTGATCGGCAATTTTTTGCACCTTATCAATGCCTGGTTTGGTTTTCTCCCA
TCTTCTGATTTGTCCGTTTGAAAACCCTAAAGTTCTCTCTAATTCAGCAAAAGTCATACC
TTTTGAATTGCACAAATTACGGATTCTTTGTACTAGATTCATAAATTTCTCCTATCACAG
ATTAACTTTTTCGCTATTTTTGTTGACAATTAGCATAAAAGTTAATATACTGTATTTAAG
CTTTAAATTTAGCTTACTAAACACATAACAATTATTCGTTGGGGAACGAGTATTCAATAC
CTTTATGACAGGCATTACGAATTGTTATAGGTTTATTAAACTATGCTTAAATATTAGCAT
AAAAGTTATTGGTGTTCAACAGATAATTTATTTGCTTAGAAAAAATGTTATAGGAGGTGC
TAATATGTCGACAACAGATTTCGGCTTGAAAGTGAGAACGGAATTATTAAAACGCAACAT
GACAAACAAGCAACTTGCGGAAATGCTAGAAATTTCAAGTGCTTACTTATCGGATATTTT
ACGTGGACGTAGAGATGCTTTTGAACAAAAGAAACGTATTGCGAAAATTTTAGAAATTAA
AGAAGAGGTGAAGAGTTAATGAATGAAATTAAAACTTTCAGTAACGACATGTTTTCAATC
TTAATCAAACAAGATAATGAAAATAATTTATTCGATTTAGAAACTGTCGCAAAAAGTTTG
GGGTTCACTCAGTTTAAAAACGGCAAACAATATATTCGTTGGGAAACTATCAATAAATAT
TTAGGTAAATATCTTTCCCAAGAAGTTGGGAAAGGCGATTTCATACCAGAACCAATGGTA
TATAAGTTGGCTTTCAAAGCAGGTAATGCTGTAGCAGAAAAATTTCAAGATTGGTTGGCG
ATGGAAGTCCTACCAGCTATTCGCAAACACGGTATCTACGCAACAGACAATGTAATTGAA
CAAACATTAAAAGATCCAGACTACATCATTACAGTGTTGACTGAGTATAAGAAAGAAAAA
GAGCAAAACTTACTTTTACAACAAGAAATCGGAGAACTAAAACCCAAAGCAGACTATGTA
GATGAAATCTTAAAGTCAACTGGCACATTAGCCACAACTCAAATCGCGGCAGACTACGGT
ATATCAGCACAAAAGTTAAACAAACTACTACACGAAGCTAGATTACAACGAAAAGTAAAT
AAACAGTGGGTACTTTACTCAGAACACATGGGCAAGAGTTACACAGAATCAGACACTATA
GCAATTGTACGCTCTGACGGTAGAGAAGACACAGTTTTACAAACTAGATGGACACAAAAA
GGCAGATTGAAAATACATGAAATCATGACTGAATTCGGTTATGAAGCTAACGTAACTGCT
TAACAGGAGGGCGCAGCAAATGCAAGCTCAAAACAAAAAAGTCATTTATTACTACTATGA
CGAAGCCGGTAATAGACGACTATTATCAATTGGTAATTTAGATACCTATTTATTAGCAGA
TATCAAATCAAGATTTGGTTTATATAAAAAGGCAATCCCTGATTTAGATAATCTATACAT
TCAAATAGATGGTATCGAATTTAAATTATATTAAATTTTTGGAAATGCAAAGGAGGCACA
ACAAATGTTACAAAAATTTAGAATCTCGAAAGAAAAAAATAAATTAAAACTCAAATTACT
AAAGCATGCTAGTTACTGTTTGGAAACAAGTAACAACCCTGAACTGTTGCGAGCAGTTGC
AGAGTTGCTTATAAAGATAAATCGATAAATAGCGAAGGAGTTGATTTTTTATGAATTCGG
AACTAATTCTTGCAGGTGGTACTTTAGGATTAATTTTTGTGACGGTAATTGAGACTTATA
AAAGTCGATCCTCTTTAAAGGAGAAAGTAATTGTGTCGATAGCTGCGGTAATTTCAGTTC
TTCTGATAATTTCTCTGATTCTTCTAACGATTTAATAATTATCAGGTGAGAATAATAATT
TAAAAATCGACTTAAAACTTCTCTGGCTTGTACATCTTTTTCATAATCATGTTCGAAAAA
TTTAAGTGCTAGATTGTATTTCTTCCAATAGTTAACTATATCGGGAGGTACATAACTAAA
GTTTTTAATGATTATTTCAGAAATCTTATCTTTGCGGTGATAAGAGTAAAAACTCATGAA
GTCTAATAAATCGGTAGAAGGCAACTCATAACAAGCTTTTAGAATCTCGGAGTAAAAATT
ATCATAGGTCTCTTTTTTGATTTGTTCTTCGAATTTTTCATTAGCCGTTTTTGTAGCAAG
CCACCAAGAAAAAATTACCGCTATTAGAGGTATTGACATTTTTAAAAGTTCTAATAAACA
TTCCATAATTATCACTTCCTTTCACTAGGAGATAACTAAATTATACACAACACAAAAATA
AAAAGGAGGAAAAGATATGATGAAAAATAGTTTGCAAGCTAAAGAACTTGCGGTAATTTT
ATCTGTTTCTAAATCCAAAGCAGGACAAATAATAAGAGAACTGAATAAAGAGCTTGAAGA
CGAAGGGTACATTGCGATACGAGGCAGAATACCCGTCCAATTAGCTAGGAAAAAATTCCC
TTATCACGACTTATCAGACCAGAGAATAATAGAGGAGTTGAAGAAAGTAAATGAGTAAAA
CTTATAAAAGCTATCTATTAGCAGTATTGTGCTTCACAGTCTTAGCGATTGTGCTTATGC
CATTGCTGTACTTCACTACAGCATGGTCAATTGCGGGATTCGCAAGTATCGCAACATTCA
TATTTTATAAAGAATACTTTTATGAAGAATAAAAAAACTGCTACTTGCGCCAACAAGTAA
CAGTATCAAGCACTTAAGAAAAATTTCAAGTTAAATATAAAATGAAAAACGGAGGAAGTC
AAGATGTATTACGAAATAGGCGAAATCATACGCAAAAATATTCATGTTAACGGATTCGAT
TTTAAGCTATTCATTTTAAAAGGTCATATGGGCATATCAATACAAGTTAAAGATATGAAC
AACGTACCAATTAAACATGCTTATGTCGTAGATGAGAATGACTTAGATATGGCATCAGAC
TTATTCAACCAAGCAATAGATGAATGGATTGAAGAGAACACAGACGAACAGGACAGACTA
ATTAACTTAGTCATGAAATGGTAGGAGGTCGCTATGAAGCAGACTGTAACTTACATCATC
CGTCATAGGGATATGCCAATTTATATAACTAACAAACCAACTGATAATAATTCAGATGTT
AGTTACTCCACAAATAGAAATAGAGCTAGGGAATTTAACGGTATGGAAGAAGCGAGTATC
AATATGGATTATCACAAAGCAATCAAGAAAACAGTGACAGAAACTATTGAGTACGAGGAG
GTAGAACATGACTGAACAAACATTATTTGAACAGTTGAACAGTAAAAACGTGAATGATCA
TACAGAACAAAAAAATGGATTAACTTATCTAGCATGGTCATATGCACACCAAGAGCTGAA
AAAGATTGACCCAAACTACACAGTAAAAGTACACGAGTTTCCACATCCAGATATTAACAC
AGAAAATTATTTTGTACCTTATTTGGCTACACCAGAAGGCTATTTTGTACAGGTATCTGT
GACTGTGAAAGATAGTACAGAGACTGAGTGGCTTCCAGTATTGGACTTTAGAAATAAATC
GCTTGCTAAAGGTAGTGCAACAACTTTCGATATTAACAAAGCGCAAAAACGATGTTTTGT
TAAAGCTTCGGCTTTACACGGTTTAGGCTTATATATCTACAACGGCGAGGAACTACCAAG
TGCAAGTGACAACGATATTACAGAATTAGAAGAGCGTATCAATCAGTTCGTGAACTTATC
TCAAGAAAAAGGGCGAGATGCAACTATCGATAAAACGATGAGATGGCTAAAAATATCTAA
CATTAATAAATTAAGTCAAAAACAAATCGCAGAAGCACACCAAAAATTAGATGCGGGATT
AAAACAATTGGATAGTGAGGAGAAACAATAATGTTAAACAGAGCAGTATTAGTAGGACGC
TTAACAAAAGACCCAGAATTAAGAAGCGCGCCAAATGGCGTAAATGTAGGTACATTCACA
TTGGCAGTAAACAGAACATTCACGAATGCTCAAGGCGAGCGTGAAGCAGATTTTATAAAC
GTAGTAGTGTTCAAGAAACAAGCTGAAAATGTTAAAAACTACCTTTCTAAAGGGTCGCTG
GCAGGTGTAGACGGGCGACTACAAACACGTAGCTACGAAAATAAAGTCGGGCAACGTGTA
TTTGTGACAGAAGTAGTAGCGGACAGTGTTCAATTCTTAGAACCGAAGAATAACAACCAA
CAACCAAACAACAATTATCATCAACAAAGACAAACTCAAACTGGTAATAATCCTTTTGAT
AATACCACTGCGATTACTGATGATGACTTACCGTTCTGATTGGAATGATTAAATGCCGAA
AATTACTAGTTATATCACTCAAGACGACGGCACAACAACAGTTGTCATCTCTGATGTTGA
ATTAGGCAATAAAGAAACATTACTACTTGATAACGGGTTTGATGTAGAAGTAGATGTAAA
CGTTATAGATCCGTTTCAAATTACCGGCAAGCAACGTCGAAAAATATTCGCGCTTGTCAA
AGACATAGAAGAACATACAGGTCAACCAATGGACTATATGAGACATATGTTCATCGAGTT
TGTAAGAACGTACTACGGCTATGATGAACGTATTTCGCTAAGTAATTGTACGAGAACACA
AGCAAGTCAAATCATTGAAGCAACGCTTGACTGGACGTTCTACAATGACATACCACTTAG
CTACAAAACGAGTAATCTACTGAAACAAGATAAATCATTCTTATACTGGTCAACTGTTAA
CCGCAACTGTGTAATATGCGGAAAGCCTCACGCTGACCTAGCGCATTACGAAGCAGTAGG
TAGAGGCATGAACAGAAACAAGATGAATCACTATGACAAACATGTATTAGCGCTATGTCG
CGAACATCACAACGAGCAACATGCGATTGGCGTTAAGTCGTTTGATGATAAATATCACTT
GCATGACTCGTGGATAAAAGTTGATGAGAGGCTCAATAAAATGTTGAAAGGAGGAGAATA
ATGGTTAAATCGATATTTTTACAAGATGGAGAAGAAATTTTAGTTGATGATGAAGATTAC
GAGAGAGTTAATCAGCATACTTGGCATAAAGCTTTTAAAGATAATTACAGAATGATTGTG
AATAGTGATAAAAAGCATTTACCTGATTTTATTCTAAAAAAAAGTTTCCAAAAAATAAAA
AACAATGATTTCACAAGAAAAAATCTAACAACTGAAGGTAATAAAACAAGATGGAGCAAA
GCGAAGTGTAACAATTCATCTAAATATAAAGGCGTTTCATGGGATAAAAAAAATAATAAT
TGGTATGCATGTATAGCTGTTGATAAAAAAACCAAAAACTTAGGTCACTTTGTAAATGAA
GATGAAGCAGCAAAAGCTTACAACAATGCAGTTAATGAATATTGGGGTGGTGTTGGTTAC
CTTAATATAATTGGAGAAGATAATAGGCTGAAAAAAAGAAACTATAAAACAAACATAAAG
CAATTGAAGAGGGGAACTGATAAAAACAATTTAAGAGGAATAAACAAAATAAAACATAGA
TATTATTCAAAAATATTTTATTCTGGCAACTATATAGCGTTAGGCGGATATGACGATTTA
AACAAAGCGAGATTAGTTTACAACAAATGTTCGTCATACCTGCATGGATCTGACGCGATC
CTTAACGACGTACCTATGACAGATGAACTTAAAGAATTCATATCTAACTGGGAAATACCG
GACAAAATAAAAGCGCTGAAAGGAGAAGACAATGGGAGAAGTATCGTGGATAAAACTTAA
AGTTGGCATGTTTGATGACAGCAAAATCAAATATATCGAAGCTTTACCCGAAAGAGATAC
GATCATAACTATTTGGGTTAAGTTGCTAACTTTATCAGGAAAGTACAACGAACAAGGTTA
TATTATGTTATCCGAAAACTTGCCTTATAACGAAGAAATGTTAGCAAATGAGTTTAGTCG
ACCTATCAACTCAATAAGGTTAGCAATACAAACTTTTGAGACATTGGGCATGATTGAAAA
AGTTAATGGTGTCATAAAAGTGACAAATTGGGAAAAGCACCAAAACATTGAAGGACTCGA
GAAAATCAGGGCGCAGAACAGGTTGAGGAAACAAAAGCAACGAGAAAACAACAGAAAATT
GCTAAATGGTCACGTGACGTCACGTGACAGTCACGCAACAGAAGAAGATAAAGAATTAGA
TAAAGAATTAGAAAGAGATAAAGAAAAAGATATAGATAAGAACTTAAGTTCAAATAATAG
CGCAACTGACGTTACGCATGAGCAATTTGAGGAATGGTGGAAACTTTACAACAAGAAAAA
AGATAAGAAGATGTCTTTCACTAAATTCAAATCATGCGTAAAGAAACATACTTTTGAGCA
AATCATGCAAGGTACTCGAGAGTATTTAAAAACTATTACAGACAAACAATATCAAAAGTA
CCCTAAAACGTTTTTAACTAACGAAAGCTATATGAATGATTATAGCGAAGAGATTAAAGA
AACTGGTATAGATCAATTGGAACGTATGAAGTACGACGAAAGTTATTGGGACTAGGAGGA
TGTTATGAAACCGTTATTCAACGAAAAAATAAACGAAAGTTTAAAAAAATATCAACCAAT
CGAAGTAATACTAAGAAAGAATTGCGATAAATGCGGGCATCAATATGACTTATATAAGTT
TGAAAATGGATATGAATACAAAGACGGTTGCGAATGTGAAATTCAAAGATTGGCTTACGA
AGAATACAAAAGGAATAAACAAAAGAAACTTGATTATATTTTCAATCAATCAAATGTTAA
TCCGTCATTAAGAGATGCAACGGTTAACAACTATAAGCCACAAAATGAAAAACAAGTAAA
AGCTAAACAAACAGCAATAGAGTATGTACAGGGTTTCTCTACAAAAGAACCAAAATCATT
AATATTGCAAGGTTCATATGGAACTGGTAAAAGCCACCTAGCATACGCTATCGCAAAAGC
AGTCAAATCTAAAGGGCATACAGTTGCTTTTATGCACATACCAATGTTGATGGATCGTAT
CAAAGCGACATACAACAAAAATGCAGTTGAAACTACAGACGAGCTAGTCAGATTGCTAAG
TGATATTGATTTACTTGTACTAGATGATATGGGTGTAGAAAACACAGAGCACACTTTAAA
TAAACTTTTCAGCATTGTTGATAACAGAGTAGGTAAAAACAACATCTTTACAACTAACTT
TAGTGATAAAGAACTAAATCAAAATATGAACTGGCAACGTATCAATTCAAGAATGAAACA
CAATGCGAGAAAAGTAAGAGTAATCGGAGACGATTTCAGGGAGCGAGATGCATGGTAACC
AAAGAATTTTTAAAAACTAAACTTGAGTGTTCAGATATGTATGCTCAGAAACTCATAGAC
GAGGCACAGGGCGATGAAAATAAGTTATATGACCTATTTATCCAAAAACTTGCAGAACGT
CATACACGTCCCGCTATCGTCGAATATTAAGGAGTGTTAAAAATGCCGAAAGAAAAATAT
TACTTATACCGAGAAGATGGCACGGAAGATATCAAAGTCATCAAGTATAAAGACAACGAA
AATGAAGTTTATTCGCTCACAGGAGCCCATTTCAGCGACGAAAAGAAAATTATGACTGAT
AGTGACCTAAAACGATTTAAAGGCGCTCACGGGCTTTTTTATGAGCATCAGTTAGGTTTG
CAGGCAACGATATTTGATATTTAGAGGTGGACGATGAGTAAATACAACGCTAAGAAAGTT
GAGTATAAGGGGATTGTATTTGATAGCAAAGTGGAGTGTGAATATTACCAATATTTAGAA
AGTAATAAGAATGGCACTAACTATGATCGTATCGAAATACAACCGAAATTCGAATTATTA
CCAAAACTAGATAAACAACGAAAGATTGAATATATTGCAGACTTCGCGTTATATCTCGAT
GACAAACTGATTGAAGTTATCGACATTAAAGGTATGCCAACCGAAGTAGCAAAACTTAAA
GCTAAGATTTTCAGACATAAATACAGAAACATAAAACTCAATTGGATATGTAAAGCACCT
AAGTACACAGGCAAAACATGGATTACTTACGAGGAATTAATTAAAGCAAGACGAGAACGC
AAAAGAGAAATGAAGTGATCTAATGCAACAACAAGCATATATAAATGCAACGATTGATAT
AAGAATACCTACAGAAGTTGAATATAAGCATTTTGGTGATGTGGATAAAGAAAAAGAAAC
GCTGGCAGATTACTTATATAACAATCCGAACGAAATACTAGAGTATGACAATTTAAAAAT
TAGAAACGTAAATGTAGAGGTGGAATAAATGGGCAGTGTTGTAATCATTAATAATAAACC
ATATAAATTTAACAATTTTGAAAAAGAAATAATGGCAAAGCGTGGGATAAATGCTGGAAT
TGTTTCTAAACGTGTAAGAGGTTGTTGGGAGTTTTCAGAAGCTTTAGACGCGCCTTATGG
CATGCATCTAAAAGAATATAGAGAAATGAAACAAATGGAAAAAATTAAACAAGCGAGACT
CGAACGTGAATTGGAAAGAGAGCGAAAGAAAGAGGCAGAGCTACGTAAGAAGAAACCGCA
TTTGTTTAATGTACCTCAAAAACATTCACGTGATCCGTACTGGTTCGATGTCACTTTTAA
CCAAATGTTTAAGAAATGGCAGGAAGCATAAATGCCTAAAACCGATAGCGCACGTAAAGA
ATACTTAAACCGATTTTTCGGCTCTAAGAGATATCTGTATCAGGATAACGAACGAGTGGC
ACATATCCATGTAGTAAACGGCACTTATTACTTTCACGGGCATATCGTACCAGGTTGGCA
[truncated: 1,126,738 more chars]
