# Supplementary material for: Characterisation of PVL-Positive Staphylococcus argenteus from the United Arab Emirates
Source: Antibiotics (Basel). 2024 Apr 27;13(5):401. doi: 10.3390/antibiotics13050401 (PMC11117363; doi:10.3390/antibiotics13050401)
Supplement: Supplementary file 1 [file antibiotics-13-00401-s001.zip › Supplemental File 2_Phages from Dubai-25 and Dubai-30 and phiSa2wa_st78.fas]

>A5IT17-integrating PVL-prophage from Dubai_25_RUN18-BC01 [1,299,768..1,345,671]
AGGGCAAAAAAAGGGCGGATTTAAGCTAACTTGGAATGTTTTCGAGTTTTTGAGTTAGTT
CTCTATCCATTTTTTCAGTTACATGAGTATATATGCGAATGGTTGTTTTTTCATCTACAT
GTCCTACCCTTTTCATAATTGCTTTTAAAGAAACATTCATTTCTACTAATAAAGTTATGT
GTGTATGTCTAAATGTGTGCGTGGTAACTTTCTTATTCATATTTAAAGCTTTTGTAGTTT
TCTTAAGCACACCGGCGATTTGATTATTACATAAAGGATTCCCTTTTTTTGTTGTGAATA
TGAACCCTCTGTCAACATAGCTCGAATTCCATCTTTTCAACATTTTGTTTTCCAGTATTA
TCTTTTTAAAAATTTCTACGGTTCTAGAATTGATGCTGATACTTCTTTTTGAACTTATAG
TCTTTGTAGTGTCTTTGTATCCGAATCCTTCCTCGTATTTAATGCGGTGAATTGTACCTG
TTATATTGATAGTTTTGTTTAATAAATCTATATCTTTTTCCTGCAGTGCTTGTAGTTCTC
CTATGCGCATACCAGTTAAAGCCTGTACTTCTAAGATGCTGGCAATTAAAATGCGATTTC
GCTTGTGTAACTTATTATCATTTAGTATATGATCACGTATCTGTAGGACTTGGTTCATTT
CTAAATAGTTGTACATTTTAGATTCATCTTTTTCGATATCCTCTATTGTTTTTCTTCTTT
TAGGAATTTTGACATTAGTTAACAAATATTCATTTGGATAATTGTAAAATTTAACTGCAT
ATTTAATAGCTCCTTTCATATCTCCGAGTTGACGGGTTACTTGATTTTGAGAATAGATAT
CTGATAATTTATTAATAAATATCTGCATATATTTTGTATCTAGTTTGTTTAAAAGCAAGT
TCTCAGAGCTGTATCGTTTAATGTTTCTAATTCTTATTTTTATATTATTAAGAGTAGTCA
ACTTTGAACCTGATGTTTTTATATGATATTCAAGCCATTCATCTAATAGCGCGTGAAAAG
TCAAAGTTTTTAATTCGCTTGACGACTTGTTGTTCAGTTTTTCTTTTATTTTTTCTTCTA
AACGAAACATTGCTTCTTTTTGAGATTGTTTTGTATTCTTGTTCAACACAACACTTACGC
GCTTCCATTTATCTGTGTATGGATCTTTATACTTCTCGTAGTATCTGTATTTAGTTTCGT
TATTTTTGTTTTTAAATTTTTCAATCCACATGTTTATACCTCCTGCAAGAACGTATGTTC
TATAAAATATTAAAAAATAATAAGGGTAGTCGGGCTACCCGTAATTTAGTACTAGGTACT
AAATGTGTTATAATAAAATAAAAAGTAGGTGATAAGATGACTCAATTTCTAGGGGCGCTT
CTTCTTACAGGAGTTTTAGGTTACATACCATATAAATATCTAACAATGATAGGTTTAGTT
AGTGAAAAAAACAAGGTTATCAATACTCCTGTATTATTGATTTTTTCTATTGAAACATGT
TTGATATGGTTTTATAGTTTTATAATTTTTAATAATGTTGATTTAAAAAATTTGAATTTA
ATTCAGTTGCTTACAGGTCTAAAAGCAAATATTTTGTTTCTATTTATTTTTGTTTTAACA
GTGTTTGTATTTAATCCTTTAATTGTTAAATTTATTATCTGGTTAATTAATATAACCAGA
AAGTTTATGAAATTGGATTGTATAAGCTTATTAGACAAAAGAGACAAGTTGTTTAATAAC
AACGGTAAACCAGTATTTATAGTTATAAAAGACTTTGAAAACAGAATCATTGAAGAGGGT
GAACTTAAAACCTATAATTCAGCTGGTAGCGATTTCGATTTACTAGAAGTTGAGCGACAA
GATTTCAAAGTATCTGATTTACCGTCAAACGATGAATTGTATATTAAACATACGCTTGTA
GACCTTAAACAACAAATTAAATTGGATTTATATTTAATGAATGAATACTAATCTTTTTTC
TTAGCTTTTTCTGATAAAGTGCTTTTTAATTTTTCGCTGGCGCCTGACTTTTCAAAACTT
TTGTTTAATGGGTTACTACGAGTAGTTTCTTGTTTTTTGTTTTTATCCGCCATAAAATTC
TCACCACCATTCAACGTCTACACTAGTAGGCGTTTTTTGATTTTTATATTAAAGGGCTAT
AAAAAGCTGTTAATACTTCAATTCTTTAATCCACATATATTTAAAAGTGAGGTAGTAGGT
AATAAATATAAGACTTAAAGTTAAGATTGCTTTTTTCATGTCAATTTCTCCTTTGTTTAT
ATTTATATTAAAGCGCTAAATATACGTTATTAATCACAATACAATTAATTGATTGTAAGA
TACTTAGTCGTATAATTCTATATACCTATTAGTAAATTCTTCTGCTGTTATTTCTCCATT
TTCTTTTTGTTGTTGAAGTTTAGAAGCTTCTTTTTGAATTGCATCGTATTTTTCACGAGA
ATACCCATATTTTTCCATCTCTTTATAATTAGCTTCGTTTATTTGTTCTTGTTGCTGAGG
TGTGACACAACCACCAACTGTGCATTGTGTACCATCAGGTTTTGTGTAACCTATAACGTC
ACCTGCGCCTTGTGCTTGGTACCAAGTATTACCATCTGCATCTACCATGCCGTTAACATT
GTGACCATTTTTTACTCTTTGTGATATTTCGTCTTTAGTTAAAGGTCTATTGGTTTGTTG
ATCGTTGTTAACGTTTGTGTTGTTCTCGTTGTTTACTTGATTATTGTTATCGTTTTGATT
AGCATTTTCTTTTTTCGCTTCTGCTTTTTCTTTAGTTTCTTTCTTTTTATCTTTGTTATC
TTTCTTTGTTTCAGTTTTTTTGCTTTCCTCTTTCTTATCGCCGTCGTGGCTACCACAAGC
GCCTAAAACTAACGCACTCGCTAATGTTAAACCTAATAATCTTTTCATTTTAATTTCTCC
TTTGTTATATTTCTTTATATTTAAAAACTCTCAACGGCTCAAATGTAATTGAATACTCGC
CGTAGTGAGTTCCAATACCATATATCTTTTTATAGTGCTCTATTGCTTCTAATATGTATT
CTTCACTTAATTGTAGATACTCAGACAACTCATACAAGTTACGTACGCCATAATTATAAG
CTTCTACAATTTCACGTAATGGAACAGCTGAGATAAAGCCGTGTCTACGTGCGTAATTTT
CGAACTTGCGATTGTTGAACTTCGACTGATCTAAAATGTTGCCATACGTCAACTTGTGGT
GGGCAAGTTCCTCGTATAATACTTCTAATTTGTTCCTTTCGGATAGGGAAGGTCTAATAA
AAATTTCTCCTTCTTGATACCAACCATCGAATCCTCGAGGTACTCTTTGTGTTTCTTTCA
CTTCAACTTCACATTTCATAAGCAATTCTTCGTATTTTCCCATGAGCCAAACCCCTTTGG
TGTCTTATTTCTTTCTATCTCTAACCCATTGCATAAAGTTTTCGATTTCTTCCCATTCTT
CAGGAGTAAATTCATCTTTATTTGCATGACCAGCTATAGTTTCTTGATGCTGATTAAATT
TATCTCTTTCTTTATCATCAATTCTTTTACTTTCTACGTCGTATCCCAACAACCAAGCTT
CGCTAACATTCAATATTTTAGCTAAAACATATAATTTCTTCTGACCCGGCGTCACTTTAC
CATTAACATATTGACTTAAATCAGTTTTTGATAATTTGATACCAGTTTCTTCTTCCATGC
TTTTAGCTTTGTTTACTATATCTATTTGTTTTAAATTCGATGACTTCATAGCTTGTTTGA
TTCTGTTGCTAGTTGTAGAGTTCAATGAATTTTCCTCCTTCATTAATATAGTTATAGTAT
AAGCTTCGTTGAACAAAAGTTCAATACAAAAATTCAAAAATATTGAACTTTTGTATTGCA
TTGATTTTTTAAACGTGTTAAGGTTTATTTAGTTCAAAAATATTGAACTCAGAAAGAGGT
GACATGATGTGTTTTGATTATTCAGCTTTAATAGGTCGTATAATTGAAAAGTATGGTAAT
AGATATGCTTTTGCATACGCGATAGGCTTATCAGAACGAAGTTTATCTTTAAAATTAAAT
GATAAAATTGGTTGGAGAGATTCCGAAATAGCTAAAGCTTGTGAATTATTATCTATACCC
AGAGAAGAAATACAAGTATATTTTTTTAATTATAAAGTTCAAAATAATTGAACTAAAGGA
GGAACACTATGGAACAAATCACGTTAACCAAAGAAGAGTTGAAAGAAATTATAGCGAAAG
AAGTTAGAAATGCTATAAAAGGCGAGAAACCAATCAGTTCAGGTGCAATTTTCAGTAAAG
TAAGAATCAATAATGACGATTTAGAAGAAATCAATAAAAAACTCAATTTCGCAAAAGATT
TGTCACTAGGAAGATTGAGGAAGCTCAATCATCCGATTCCACTAAAAAAGTATCAGCATG
GCTTCGAATCAATTCATCAAAAAGCTTATGTACAAGATGTTCATGATCATATTAGAAAAT
TAACATTATCGATTTTTGGAGTGACACTTAATTCAGACTTGAGTGAAAGTGAATACAACC
TAGCAGCAAAAGTTTATCGAGAAATCAAAAACTATTATTTATATATCTATGAAAAGAGAG
TTTCAGAATTAACTATCGATGATTTCGAATAAAGGAGGTTCAACAAATGTTACAAAAATT
TAGAATCGCTAAAGAAAAAAGTAAATTAAAACTCAATTTACTAAAACATGCAAACAGTAA
TTTAGAAACAAGAAACAACCCTGAACTGTTGCGAGCAGTTGCAGAGTTGCTTAAAGAGAT
TAATCGATAAATTCTATGAATTCGATTTTAGCTGAAGCGATAGCTACTATTTTGTCTCCA
ACAAAAGTATATGAGCCATTAGTGAACAAGGAACTTTTAATTTTTTCTTTTGATATTTCA
ACAGTTCCGCGATGACCTGACTTTATCACTTTTTCTAAATTATCGATTTCAACAAATTTA
TCATTAGAAAGATATAAACAAGCTTTCATACTTATCACCTCCTTAGGTTGATAACAACAT
TATACACGAAAGGTGGAACAACAAATGAACATTCAAGAAGCAACTAAGATAGCTACAAAA
AATCTTGTCTCTATGACACGGAAAGATTGGAAAGAAAGTCATCGAACTAAGATATTACCA
ACAAATGATAGTTTTTTACAATGCATCATTTCAAATAGCGATGGGACAAACCTTATCAGA
TATTGGCAACCTTCAGCCGATGACCTCATGGCAAATGATTGGGAAGTTATAAACCCAACT
AGAGACCAGGAATTATTGAAGCAATTTTAGAAATGCTATCAATGATACTTTTTAAATTGT
TTTTAAACTCATTTTCAAAGTAAACAACAGTCTTGTCTGAAATTGTTACATGATAAATAG
TGTTACTAGCATACACGCCGTTTAGGAACCCAGAGTTTTTAAGTTTATTTAAATCGTATT
TTACATCTTCGAAATGTAGTTTTTGAAAATACTTTGTATGTATATCTTTAGCACTTCCAA
AATTATTGCAGGTTAATTTAACCGAACCTAACTTTACACATTCTAAATAATCTTTGTAGA
GTACGGACAAGATATATTGTTGGTCTTTAGTAAGTGTATCAAATTCATCAGATATCAAGG
GCATGTTATCACCTCCTTAGGTTGATAACAACATTATACACGAAAGGTGGAACAACAAAT
GAACAAAAAATCAGAAGGGTTAGACATCAGAATACCAAGGGTTTTCAGAAGAGATCACGC
GCCAGTAGAATCTTTAACAGAAAATGAACGTCGACTAAGAAAGGAAATATTAGAAAGTAT
TAAAAAAGGTTATTACAGCTACTTAGAAATAAACAAAGTCTTCTATGCATTAGATAGAGA
ACTTCAATACAGAGCGAATAATAGCAAAATTTAACATTTATCGAAAGGAGTGATAGAGAT
GCCAAAAATCATAGTACCACCAACACCAGAAAACACATATAGAGGCGAAGAAAAATTTGT
GAAAAAGTTATACGCAACACCTACACAAATCCATCAATTGTTTGGAGTATGTAGAAGTAC
AGTATACAACTGGTTGAAATATTACCGCAAAGATAATTTAGGTGTAGAAAATTTATACAT
TGATTATTCACCAACAGGCACTCTGATTAATATTTCTAAATTGGAAGAGTATTTGATCAG
AAAGCATAAAAAATGGTATTAGGAGGATATTAAATGAGCGACACATATAAAAGCTACTTA
ATAGCAGTACTGTGCTTCACAGTCTTAGCGATTGTGCTTATGCCATTGCTGTACTTCACT
ACAGCATGGTCAATTGCGGGATTCGCAAGTATCGCAACATTCATATACTACAAAGAATAC
TTTTATGAAGAATAAAAAAACTGCTACTTGCGTCAACAAGTAACAGTGCAAGATGAGCAA
TTGTTTTAAATAATTATATAAGGAGTTATTAATATGACCTTACAACAAAAAATACTATCA
CATTTTGCAACATATGACAATTTCAATTCTGATGATGTTGTTGAAACTTTTGGGATATCT
AAAACACATGCAAAATCCACTCTTTCAAAACTTAAGAAAAAAGGAAAGATTGAAATGGAA
AGTTGGGGTATCTGGCGTGTTATTGAATCGCAATTGCATTTAAGTGTAGTCGAACGTAAA
AAAGAAATTTTAGAAGAACAATTTGAATTGTTAGCAAGATTAAATGAACAAAGTGATGAC
CCTAGAGAAATAGAAGAACGTATCAAGTTAATGATTCGTCTAGCTAACCAATTTTAAGGA
GGATTTAATCAATGGCAATATTAGAAGATATTTTTGAAGAATTAAAACTATTAAATAACA
ATTTACGTGTGTTAAACACTGAACTATCAACAGTAGATTCATCAATTGTACAAGAGAAAG
TTAAAGAAGCACCAATGCCAAAAGAAGAAACAGCTCAACTGGAATCAATTGAAGAAGTTA
AGGAAACTTCTGCTGATTTAACTAAAGATTATGTTTTATCAGTAGGAAAAGAGTTCCTTA
AAAAAGCAGATACTTCTGATAAGAAAGAATTTAGAAATAAACTTAACGAACTTGGTGCGG
ATAAGCTATCTACTATCAAAGAAGAGCATTATGAAAAAATTGTTGATTTTATGAATGCGA
GAATAAATGCATGAAGCTAGATCACTCAAATAGAGCTCATGCAAAGCTTAGTGCAAGTGG
AGCAAAACAATGGCTAAACTGCCCACCGAGTATTAAGGCAAGTGAAGGTATTGCAGATAA
AAGTACAGTTTTTGCCGAAGAAGGTACATTCGCCCATGAGTTAAGTGAGTTATATTTCAG
CCTTAAATATGAAGGCCTAACACAGTTTGAGTTTAATAAGGCTTTTCAAAATTATAAGAG
AAATCAATATTACAGCGAAGAATTGCGTGAATATGTGGAAGAGTATGTAGCTAATGTAGA
AGAAAAATATAATGAAGCTTTGAGTAGGGATAATGATGTAATAGCTTTATTTGAAACAAA
ATTAGATTTAGGTAAATACGTCCCTGAATCTTTTGGAACTGGTGATGTCATTATATTTTC
AGGTGGTGTACTTGAAATTATTGACCTTAAATATGGTAAAGGCATTGAAGTTTCAGCTAT
AGATAATCCTCAACTTAGATTATATGGCTTGGGCGCATATGAACTGCTTAGTTTAATGTA
TGACATTCATACAATTCGCATGACTATCATACAACCTCGAATAGATAACTTTTCTACTGA
AGAGTTACCAATATCAAGATTACTTCAATGGGGAGCCGATTTTGTTAAACCATTAGCCAG
ACTTGCTTATAACGGTGGAGGAGAGTTTAAAGCAGGTAGTCATTGTAGATTCTGTAAGAT
AAATCATTCATGTAGAACACGTGCAGAATACATGCAAAATGTGCCTCAAAAGCCACCACA
TTTGTTAAGTGATGAAGAGATTGCAGAACTTTTATATAAACTTCCTGATATCAAAAAATG
GGCTGATGAAGTAGAACAATATGCACTAAATCAAGCGAAAGAAAATGATAAAAACTATCC
TGGTTGGAAGCTTGTAGAAGGTCGTTCACGAAGAATGATAACTGATACAAAAGCAATGCT
TGAAAAGTTAGTTGAAGCGGGTTATAAACCTGAAGATATTACAGAAATCAAGTTACTTAG
CATTACGAATTTAGAAAAATTAATTGGTAAAAAAGCATTTTCTAAAATTACAGAGGGTTT
TATAGAAAAGCCGCAAGGTAAATTAACACTTGCTACCGAGTCGGATAAACGACCAGCTAT
AAAGCAATCTGCTGAAGATGATTTTGACAAACTATAAAAATTTAAAAGGACGGTATATAA
ACATGAAAGCAAAAGTATTAAATAAAACTAAAGTGATTACAGGAAAAGTAAGAGCATCAT
ATGCACATATTTTTGAACCTCACAGTATGCAAGAAGGGCAAGAATCAAAGTATTCAATCA
GTTTAATCATTCCTAAATCAGATACAAGTACGATAAAAGCCATTGAACAAGCTATAGAAG
CTGCTAAAGAAGAAGGAAAAGTTAGTAAGTTTGGAGGCAAAGTTCCTGCAAATCTGAAAC
TTCCATTACGTGATGGAGATACTGAAAGAGAAGATGATGTCAATTATCAAGACGCTTATT
TTATTAACGCATCAAGCAAACAAGCACCTGGTATTATTGACCAAAACAAAATTAGATTAA
CGGATTCTGGAACTGTTGTAAGTGGTGATTATATTAGAGCTTCAATTAATCTATTTCCTT
TCAACACAAATGGTAATAAGGGTATCGCAGTTGGATTGAACAACATTCAACTTGTAGAAA
AAGGCGAACCTCTTGGCGGTGCAAGTGCAGCAGAAGATGATTTCGATGAATTAGACACTG
ATGATGAGGATTTCTTATAAGTCAATAGGTGGGGTTTTAGCCCCACTTTAATTTTAAAGA
AATTGAGGTGTCAAGAATTTGAGATTTATGAATATAGATATTGAAACATATAGCAGTAAT
GATATTTCGAAATGTGGTGCCTATAAATACACAGAAGCTGAAGATTTCGAAATTTTAATT
ATAGCTTATTCAATAGATGGTGGAGCGATTAGTGCGATTGACATGACTAAAGTAGATAAT
GAGCCTTTCCACGCTGATTTTGAGACGTTTAAAATTGCTCTTTTTGATCCTGCTGTAAAA
AAGTATGCATTCAATGCTAATTTCGAAAGAACTTGTCTTGCTAAACATTTTAATAAACAG
ATGCCACCTGAAGAATGGATTTGCACAATGGTTAATTCAATGCGTATTGGCTTACCTGCT
TCGCTTGATAAAGTTGGAGAAGTTTTAAGACTACAAAACCAAAAAGATAAAGCAGGTAAA
AATTTAATTCGTTATTTCTCTATACCTTGTAAACCAACAAAAGTTAATGGAGGAAGAACA
AGAAACTTGCCTGAACATGATCTTGAAAAATGGCAACAATTTATAGATTACTGTATTCGA
GATGTAGAAGTAGAAATGACGATTGCTCATAAAATTAAAGACTTTCCAGTAACTGCAATT
GAACAAGCATATTGGGTTTTTGACCAACATATAAACGACAGAGGTATTAAGCTTTCTAAA
TCATTGATGTTAGGAGCTAATGTGCTCGATAAGCAGAGTAAAGAAGAATTGCTTAATCAA
GCTAAACATATAACAGGTTTAGAAAATCCTAATAGTCCTACACAATTATTGGCTTGGTTA
AAGGATGACCAAGGATTAGATATACCTAATTTACAAAAGAAAACGGTTCAGGAGTACTTA
AAAGAAGCAACAGGAAAAGCTAAAAAAATGCTAGAAATTAGATTGCAAATGTCTAAAACC
AGTGTGAAAAAATACAACAAAATGCATGACATGATGTGCAGTGATGAACGGGTAAGAGGT
CTGTTTCAATTTTACGGTGCCGGTACTGGAAGATGGGCAGGTAGAGGTGTACAACTTCAG
AATTTAACAAAGCATTATATTTCAGATACTGAATTAGAAATAGCAAGAGATCTTATTAAA
GAACAACGTTTTGACGATTTAGATTTATTACTCAATGTTCATCCTCAAGACTTATTAAGT
CAATTAGTTAGGACGACATTTACTGCTGAAGAAGGTAATGAACTAGCAGTAAGTGATTTT
TCTGCAATAGAGGCAAGAGTCATAGCATGGTATGCAAAAGAACAATGGCGTTTAGATGTG
TTCAACACACACGGAAAGATATATGAAGCATCGGCTTCTCAAATGTTTAATGTCCCGGTA
GAAAGCATAACTAAAGGCGACCCTCTCAGACAAAAGGGAAAAGTGTCCGAATTAGCTTTA
GGTTATCAAGGTGGCGCTGGAGCTTTAAAAGCGATGGGTGCATTGGAAATGGGCATTGAA
GAAAATGAATTACAAGGTTTAGTTGATAGTTGGCGTAACGCAAATCCTAACATAGTTAAT
TTTTGGAAGGCTTGCCAAGAGGCTGCAATTAATACTGTGAAATCCCGAAAGACGCATCAT
ACGCATGGACTTAGATTTTATATGAAAAAAGGTTTTCTAATGATTGAACTGCCTAGTGGA
AGAGCTTTAGCTTATCCAAAAGCTTCAGTTGGTGAAAATAGTTGGGGTAGTCAAGTTGTT
GAATTTATGGGCTTAGATCTTAACCGTAAATGGTCAAAGTTAAAAACGTATGGTGGGAAG
TTAGTCGAGAATATTGTTCAAGCAACTGCAAGGGATTTACTTGCGATTTCTATAGCTAGG
CTTGAAGCATCAGGTTTTAAAATAGTTGGACATGTCCATGATGAAGTAATTGTAGAAATA
CCTAGAGGTTCAAATGGACTTAAGGAAATCGAAACTATCATGAATAAGCCTGTCGATTGG
GCAAAAGGATTGAATTTGAATAGTGACGGATTTACTTCTCCGTTTTATATGAAGGATTAG
GAGTGTGATTGAATGCAACATCAAGCTTATATCAATGCTTCTGTTGACATTAGAATTCCT
ACAGAAGTCGAAAGTGTTAATTACAATCAGATTGATAAAGAAAAAGAGAATTTGGCGGAC
TATTTATTTAATAATCCAGGTGAACTATTAAAATATAACGTTATAAATATCAAGGTTTTA
GATTTAGAGGTGGAATGATGGCTAGAAGAAAAGTTATAAGAGTGCGTATCAAAGGAAAAC
TAATGACATTGAGAGAAGTTTCAGAAAAATATCATATATCTCCAGAACTTCTTAGATACA
GATACAAACATAAAATGCGCGGCGATGAATTATTGTGTGGAAGAAAAGACTCAAAATCTA
AAGATGAAGTTGAATATATGAAGAGTCAAATAAAAGATGAAGAAAAAGAGAGAGAAAAAA
TCAGAAAAAAAGCGATTTTGAACCTATACCAACGAAATGTGAGAGCGGAATATGAAGAAG
AAAGAAAGAGAAGATTGAGACCATGGCTTTATGATGGAACGCCTCAAAAACATTCACGTG
ATCCGTACTGGTTCGATGTCACTTATAACCAAATGTTCAAGAAATGGAGTGAAGCATAAT
GAGCATAATCAGTAACAGAAAAGTAGATATGAATGAAACACAAGACAATGTTAAACAACC
TGCGCATTACACATACGGCGACATTGAAATTATAGATTTCATCGAACAAGTTACGGCACA
GTATCCACCACAATTAGCATTCGCAATAGGTAATGCAATCAAATACTTGTCTAGAGCACC
GTTAAAGAATGGTCATGAGGATTTAGCAAAGGCGAAGTTTTACGTCGATAGAGTGTTTGA
CTTGTGGGAGGGGTAACGATGGCAACGCAAAAACAAGTTGATTACGTAATGTCATTACAG
GAGCAACTGGAATTAGAAGACTGCGAAAAATATACAGACGAACAAGTTAAAGCAATGAGT
CATAAAGAAGTTAGCAATGTGATTGAGAACTATAAGACAAGCATAAGGAATGAAGAACTA
TATTACGAATGCATGTCGTTTGGACTGCCTAATTGTTAAAAGGAGTGACGACCATGACAG
ATAGCGCACGTAAAGAACGCTTAAACCAATTTTTCGGCTCTAAAAGATATCTGTATCAGG
ATAACGAACGAGTGGCACATACTCATGTAGTAAATGGCACGTATTACTTTCATGGGCATA
TCGTGCCAGGTTGGCAAAGCGTTAAAAAGACATTTGATACTGCTGAAGAGCTCGAAATAT
ATATAAAGCAACATGGTTTGGAATACGAGGAACAGAAGCAACTAACTTTATTTTAGAGGA
GATGGAAATGATGAATAACCGCGAACAAATTGAACAATCAATTATCAGTGCTAGTGCGTA
TAACGGCAATGACACAGAGGGATTACTAAAAGAGATTGAAGACGTGTATAAGAAAGCGCA
AGCGTTTGATGAAATACTTGAAGGTTTACCTAATGCTATGCAAGATGCACTCAAAGAAGA
TATTGGTCTTGATGAAGCAGTAGGGATTATGACGGGGCAAGTGGTCTATAAATATGAGGA
GGAGCAGGAAAATGAAGAAATTTAATGTTCAAATCACATATACCGGCATGATTGAAGAGA
CTATCGAGGCTGAAAGTTTAGAAGAAGCAGAATTTGAGGCGGATGTTATTGCGAGATTGG
AAGCGCCATTTGATTGTGATGAGTATGAAATTAATGTAGAGGAGGAACAGGAAAATGACT
AACACATTACAAGTGAAACTATTATCAAAAGACGCTAGAATGCCCGAACGAAATCATAAG
ACGGATGCAGGTTATGACATATTCTCAGCCGAAACCGTCGTACTCGAGCCACAAGAAAAG
GCAGTGATCAAAACAGATGTAGCCGTAAGCATACCAGAGGGCTATGTCGGGCTGTTAACT
AGCCGTAGTGGTGTAAGTAGTAAAACACATTTAGTGATTGAAACAGGCAAGATAGATGCG
GGATATCATGGCAATTTAGGGATTAATATCAAGAATGATGCACAAGTATATTTAACAACT
AACGAACAGTGTTTTGATATACAAGGAGAAATGGAAAATTCTTTTGTAAATAATGCTAAG
AAAAAACCTTTTACTATAAATGATTATTACGAAATATATAAAGGCGACAAACTAGCACAA
CTGGTTATCGTACCTATATGGACACCTGAACTAAAGCAAGTGGAGGAATTCGAGAGTGTT
TCAGAACGTGGAGCAAAAGGCTTCGGAAGTAGCGGAGTGTAAAGACATCTTAGATCGAGT
CAAGGAGGTTTTGGGGAAGTGAGAGAACGCACTAAAATTATATATCGTGGTTGGAATAAG
GAGATATTTATTTTACAGGGTAAAAATATGAATGTTATTGGTTTGCGCCAAATATTTGAT
GAACTCAAAAGATCGTATGAAGGTTATAAAATCGTTGTTATTCCAATAGAAGTTGATTTT
GAAATCAAATAAATAGGAGTGATGAGAAGTGACACAATACTTAGTCACAACATTCAAAGA
TTCAACAGGACTACCACATGAACATATTACTGTGGCTAGAGATAATCAGACGTTTACAGT
TGTTGAGGCAGAGAGTAAAGAAGAAGCTGAGCGCAAATACGAGGCACAAGTTAAAAGAGA
TGCAGTTATTAAAGTGGGTCAGTTGTTTGAAAATATAAGGGAGTGTGGGAAATGACGGAT
GTTAAAATTAAAACTATTTCAGGTGGAGTTTATTTTGTAAAAACAGCTGAACCTTTTGAA
AAATATGTTGAAAGAACGGTAAATTTTAATGGTTTTATTTACGTAAGTAATATAATCAAA
CAGCCAACGTATATTAAAACAGATACGATTGAATCAATCACACTTATTGAGGAGCGTGGG
AAATGAATCAGCTGAGAATTTTATTACATGACGGTAGTAGTTTGATATTACATGAAGATG
AATTATTTAACGATAGAAAAAATTATGGCAGAGAACTTGTATTGAACAAAGGATATATAG
TTGGAATTAATGTTGAGGAGGCAGACGATGATTAAGCAAATACTAAGATTATTATTCTTA
CTAGCGATGTATGAGCTAGGTAAGTATGTAACTGAGCAAGTATATATTATGATGACGGCT
AATGATGATGTAGAGGCGCCGAGTGACTTCGCAAAAATCAGAGCTGAAGTTTCATGGTAA
TAGCTATTATCATTTTTGAATTAATTATATTAATGTGTTTAGCAATAGCACTGGAGGTGT
TGTAAATATGTGGATTGTCATTTCAATTGTTTTATCTATATTTTTATTGATCTTGTTAAG
TAGCGTTTCTCATAAGATGAAAACCATAGAAGCATTGGAGTATATGAATGCTTATCTTTT
CAAGCAGTTAGTAAAAAATAATGGTGTTGAAGGTTTAGAAGATTATGAAAATGAAGTTGA
ACGAATTAGAAAAAGATTCAAAAGCTAAAGAGAGGCGTTGGCTTCTCTGCTCTATCTAAA
ATAATGAAAGGAGCCGAACATGTTAGACAAAGTCACTCAAATAGAAACAATTAAATATGA
TCGTGATGTCTCATATTCTTATGCTGCTAGTCGTTTATCTACACATTGGACTAATCACAA
TATGGCTTGGTCTGACTTTATGCAGAAGCTAGCACAAACAGTTAGAACTAAAGAAGATTT
AACTGAGTACAATAAAATGTCTAAGTCTGAACAAGCCGATATAAAAGATGTTGGCGGATT
TGTCGGTGGATATTTAAAAGAAGGCAAACGGCGTGCTGGTCAAGTCATGAATCGTTCAAT
GCTAACACTTGATATCGATTATGCTGCTCAAGATATGACCGACATATTATCTATGTTTTA
TGATTTTGCATATTGTTTGTATTCAACACATAAGCATAGAGAGATAAGTCCAAGATTACG
TTTAGTGATTCCTTTAAAACGGAATGTAAATGCGGATGAGTATGAGGCTATTGGACGTAA
AGTGGCAGATATCGTTGGCATGGATTACTTCGATGATACAACTTATCAACCACATAGGTT
AATGTATTGGCCTTCAACTAGCAATGATGCAGAATTTTTCTTTACCTATGAAGATTTACC
TTTGTTAGATCCAGATAAAATATTAAATGAATATGTTGATTGGACTGACACATTAGAATG
GCCAACGTCTTCAAAGGAAGAGAGTAAGACTAAAAGATTAGCAGATAAGCAAGGTGACCC
AGAAGAAAAGCCGGGAATTGTTGGCGCATTTTGTAGAGCCTATACGATAGAAGAAGCTAT
ATCAACTTTTATTCCTGACTTATACGAAAAACATTCTACTAACCGTTATACCTATCATGA
AGGTTCAACTGCAGGTGGATTGGTGTTATACGAAAATAACAAGTTTGCCTATTCTCATCA
TAATACGGATCCCGTAAGCGGTATGCTTGTGAACAGTTTTGATTTAGTACGCATACACTT
ATATGGTGCTCAAGATGAAGACGCTAAAACAGATACTCCGGTTAATCGACTACCTAGTTA
TAAAGCAATGCAGCAAAGAGCGCAAAATGATGAAGTTGTTAAAAAGCAATTAATTAACGA
CAAAATGTCTGATGCAATGCAGGATTTCGATGAAATAGTAAATAGCGATGATGCATGGTC
TGAGACGTTAGAAATTACTTCGAAAGGTACTTTCAAAGCTAGTATCCCAAATATAGAAAT
TATATTGCGTAATGATCCAAATTTAAAAGGAAAAATAGCCTTTAACGAATTTACGAAACA
AATTGAATGTTTAGGGAAAGTGCCATGGAATACTAATTTTAAGACACGTCAATGGCAAGA
CGGTGATGATAGCAGTTTAAGAAGTTATATCGAAAAGATTTATGACATACACCATTCAGG
TAAAACAAAAGATGCCATTATAAGCGTAGCAATGCAAAATGCTTATCATCCAGTAAGGGA
TTATCTAAATAAAATATCGTGGGATGGACATAAACGTCTTGAAAAGTTATTTATCAAATA
CTTAGGTGTTGAAGATACTGAAGTGAATAGAACAACTACCAAAAAAGCATTGACTGCTGG
AATTGCTCGAGTAATGGAGCCTGGATGTAAATTTGACTATATGCTTACACTTTATGGTCC
TCAAGGTGTAGGTAAATCTGCTTTGCTAAAAAAAATAGGTGGTGCATGGTTTTCTGACAG
TTTAGTTTCTGTTACAGGTAAAGAAGCCTATGAGGCCTTACAAGGCGTTTGGCTAATGGA
AATGGCAGAACTTGCAGCTACAAGAAAAGCTGAAGTTGAAGCTATTAAGCATTTCATATC
TAAACAAGTTGACCGGTTTCGTGTTGCTTATGGACATTATATTGAAGATTTTCCAAGGCA
ATGTATTTTCATTGGTACAACTAATAAAGTTGATTTCTTAAGAGATGAAACTGGTGGAAG
ACGTTTTTGGCCAATGACTGTAAATCCAGAGAGAGTTGAAGTGAACTGGTCTAAACTAAC
CAAAGAAGAGATCGACCAAATTTGGGCAGAAGCTAAATATTATTATGAACAAGGAGAAGA
GTTATTCCTCAACCCTGAACTAGAAGAAGAAATGCGTTCAATACAAAGCAAACATACTGA
GGAATCTCCATATACAGGCATTATTGATGAATATCTTAACACACCAATTCCTAGCAATTG
GGATGACTTAACTATCTTTGAACGAAGACGATTTTATCAAGGTGATGTTGATATGTTACC
AACAGGAAATGTAGATTACGTTGAAAGAAATAAGGTCTGTGCGCTTGAAGTGTTTGTTGA
ATGTTTTGGTAAAGATAAGGGAGATAGTAGAGGATCTATGGAAATTAGAAAGATTTCAAA
CATCTTAAGACAATTAGACAATTGGTCTGTATATGATGGTAATAAAAGTGGGAAAATTCG
ATTTGGAAAAGATTATGGTGTACAGATAGCTTATGTAAGAGATGAAAGTTTAGAAGATTT
AATATAATAAATATTGAATAAATATACATTTTAGAGTGTTGTATCAGATGTTGCATCATT
TTTTGAGTGATGCAACACGTGAGTGTAAAAAGTAATCGTAGGTGTTGCATCATTTTTAGT
GATGCAACATTGATGCAACAAATGATACAACACCTCTTTCCCTTCTCGCTGTAAGGTTCA
ACCCTGTTTGTTTCCAATGTTGCATCAAATTCACTATAAAGTTTAAAAAGTAGTGTTAGG
GAGTAAAGAGGTATAGGGGTAACCCTCTAACAGCTATTTTTAAAAGTTTGGCAAGAATTG
ATGCAACATCGGAACACAAATATAAATTTTGTATACAAGGTGAATATATGAAAGAATCGA
CATTAGAAAAATATTTAGTGAAAGAGATAACAAAGCTAAACGGTTTATGTTTAAAATGGG
TTGCACCTGGAACAAGAGGTGTGCCAGATAGAATTATTATTATGCCAGAAGGAAAAACAT
ATTTTGTAGAAATGAAGCAAGAAAAAGGAAAGTTGCATCCTTTACAAAAATATGTGCATA
GACAATTTGAAAATAGAGATCATAAAGTATATGTGTTATGGAATAAAGAACAAGTAAATA
CTTTTATCAGAATGGTAGGTGGAACATTTGGCGATTGACTTCAAACCACATAGCTATCAA
AAGTATGCAATAGATAAAGTGATAGATAATGAGAAATACGGTCTGTTTTTAGATATGGGT
CTAGGGAAAACAGTATCAACACTTACAGCATTTAGTGAATTGCAGTTGTTAGACACTAAA
AAAATGTTAGTTATAGCACCTAAACAAGTTGCTAAAGATACATGGGTTGATGAAGTTGAT
AAGTGGAACCATTTAAATCATCTGAAAGTGTCTTTAGTTTTAGGAACACCTAAAGAAAGA
AATGATGCATTAAACACAGAGGCTGATATCTATGTAACCAATAAAGAAAATACTAAATGG
TTATGTGATCAATATAAAAAAGAATGGCCATTTGACATGGTTGTGATTGATGAACTGTCT
ACATTTAAAAGTCCTAAGAGTCAAAGGTTTAAATCTATTAAAAAGAAATTACCACTCATT
AATAGATTTATAGGATTAACAGGAACACCTAGTCCAAATAGTTTACAGGATTTATGGGCT
CAAGTTTATTTGATAGACAGAGGTGAAAGACTTGAGTCTTCATTCAGTCGTTATCGAGAA
AGGTACTTTAAACCAACTCATCAAGTTAGCGAACATATTTTTAAGTGGGAGCTAAGAGAC
GGATCTGAAGAAAAGATATATAAACAAATAGAAGATATATGTTTAAGCATGAAAGCGAAA
GATTATCTGGATATGCCTGACAGAGTTGATACTAAACAAACAGTAGTCTTATCAGAAAAA
GAAAGAAAAGTATATGAAGAATTAGAAAAAAACTATATTTTAGAATCGGAAGAAGAAGGA
ACAGTTGTAGCTCAAAATGGGGCATCATTAAGTCAGAAACTACTTCAACTATCTAACGGC
GCAGTTTATACAGATGAGGAAGATGTAAGACTTATACATGATAAGAAGTTAGATAAGTTA
GAGGAAATTATAGAGGAGTCTCAAGGCCAACCAATACTATTGTTTTATAACTTCAAACAC
GATAAAGAAAGAATACTTCAAAGGTTTAAGGAAGCAACCACATTAGAGGATTCAAACTAT
AAAGAACGTTGGAACAGTGGAGACATTAAGCTGCTTATAGCACATCCAGCAAGTGCAGGA
CATGGATTAAACTTACAACAAGGTGGGCACATTATTGTTTGGTTTGGACTTACATGGTCA
TTGGAATTATACCAACAAGCAAATGCAAGATTATATAGACAAGGACAAAATCATACGACT
ATTATTCATCACATCATGACCGATAACACAATAGATCAAAGAGTATATAAAGCTTTACAA
AATAAAGAACTAACGCAAGAAGAATTGATGAAAGCTATTAAAGCAAGAATAGCTAAGCAT
AAGTAATGGAGGTCTAACATGGGGAACACAATATATGATATCAAGCCAGGAACATTTAAA
TATATTGAATCAGAAATATATAATTTAAATGAGAACAAGAAAGAAATAAAAAGATTGAGG
TTGGAAATACTTAATCCTACGAAGGAACAAGATTCCAATATTGTATATGGACCATTACAA
AAAGGCGAACCAGTTAGAACAACTGAACTAATGGCAACTAGATTATTAACTAATAAGATG
TTACGAAACCTAGAAGAAATGGTCGGAGCAGTTGAGAGTGAATACTTAAAGTTGCCTGAA
GATCATAAGAAAGTAATAAGGCTGAAGTATTGGAATAAAGAAAAGAAGTTAAAGATGGAA
CAGATAGGACATGAATGCCATATGCATCGTAATACTGTTACTTCTATACGAAAGAACTTT
GTTAAAGCGGTAGCGTATCATGCAGGTATCAAATAACATTGTGCAAAGATTGTGCAAAAG
GCCTACAAATCTGTAGTAATATGATAGTATCGGAAAGATGTATAAAGTTATCTAAAAGTT
ATACGACACAAGTACACGAGGCACATCGCTATGCGGTGTGTCTTTTGTTATGCAATCAAA
GAGGTGTAAGAGATGACCAAGCATAATAACATTTATAAGCATGGTCGTAAGTCATATCAA
TACGATTGGTTCTATCATTCAAAAGCATGGAAGAAGTTAAGAGAGATAGCATTAGATAGA
GATAATCATCTTTGTCAAATGTGTTTACGCGAAGATATTGTAACAGATGCAAACATAGTG
CATCACATTATTTATGTTGATGAAGATTTTAACAAAGCTTTAGAATTAGATAATCTAATG
TCAGTTTGTTATGGCTGTCATAACAAAATTCATGCAAATGATAATGACAAAAGTAATCTT
AAGAAAATTAGAGTTCTAAAAATTTAAATAAAAAAACATTTAAATAAAATTTTATAGCCC
CCTGCCCATTGGCTTAAAATGTTTTTTCGCCGGGTACCGGCGGGGGCCCTTCGCTTGCAA
CGCGGATAAACTTTTATGAAAGGGGGTCTTTATATGAAATTAACAAAAAAACAGCTAAAA
GAATATATAGAGGATTACAAAAAATCTGATGACATATTAATTAACTTGTATATAGAAACA
TATGAATTTTATTGTCGGTTAAGAGATGAACTTAAAAATAGTGATTTGATGATAGAGCAT
ACAAACAAGGCTGGTGCGAGCAATATTGTTAAGAATCCATTAAGCATAGAACTGACAAAA
ACAGTTCAAACACTAAATAACTTACTCAAGTCTATGGGTTTAACAGCAGCACAAAGAAAA
AAGATAGTTCAAGAAGAAGGTGGATTTGGTGACTATTAAAGTTTTAAATGAACCTTCACC
AAAACTATTAACAACATGGTATGCAGAGCAAGTCACTCAAGGGAAAATAAAAACAAGCAA
ATATGTTAGAAAAGAATGTGATAGGCATCTTAGATATTTAGAAAATGGAGGTAAATGGGT
ATTTGATGAAGAATTAGCGCATCGTCCTATTCGATTTATAGAAAAGTTTTGTAAACCTTC
CAAAGGATCTAAACGTCAACTTGTATTACAGCCATGGCAACATTTTATTATCGGCAGTTT
GTTTGGTTGGGTTCATAAAGAAACAAAACTGCGCAGGTTTAAAGAAGCTTTGATATTTAT
GGGGCGAAAAAATGGTAAAACAACTACTATATCTGGTGTTGCTAACTATGCTGTTTCTCA
AGATGGAGAAAACGGCGCTGAAATCCATCTTTTAGCAAACGTAATGAAACAAGCTAGAAT
ATTATTCGATGAATCTAAGGCGATGATAAAAGCTAGCCCAAAGCTTGATAAAAATTTCAG
AACATTAAGAGATGAAATCCATTATGACGCAACGATATCAAAAATTATGCCCCAAGCATC
AGATAGCGATAAGTTAGATGGATTGAATACACACATGGGGATTTTTGATGAAATTCATGA
ATTTAAAGACTATAAATTGATTTCAGTTATAAAAAACTCAAGAGCTGCAAGGTTACAACC
TCTTCTCATCTACATTACGACAGCAGGGTATCAATTAGATGGTCCACTTGTTGATATGGT
AGAAGCGGGAAGAGACACCTTAGATCAAATCATAGAAGACGAAAGAACTTTTTATTATTT
AGCATCTTTGGATGATGACGATGATATTAATGATTCGTCGAACTGGATAAAAGCAAATCC
CAACTTAGGTGTCTCTATAAATTTGGATGAGATGAAAGAAGAGTGGGAAAAAGCTAAGAG
AACACCAGCTGAACGTGGAGATTTTATAACCAAAAGGTTTAATATCTTTGCTAATAATGA
CGAGATGAGTTTTATTGATTACCCAACACTCCAAAAAAATAATGAAATTGTTTCTTTAGA
AGAGCTGGAAGGCAGACCGTGCACGATTGGTTATGATTTATCAGAAACAGAGGACTTTAC
AGCCGCGTGTGCTACTTTTGCGTTAGATAATGGTAAAGTTGCAGTTTTATCGCATTCATG
GATTCCTAAGCACAAAGTTGAATATTCTAACGAAAAAATACCCTATAGAGAATGGGAAGA
AGATGGCTTATTAACAGTGCAAGATAAGCCTTATATTGACTACCAAGATGTTTTAAATTG
GATAATTAAGATGAATGAGCATTATGTAGTAGAAAAAATTACTTATGATAGAGCGAACGC
ATTCAAACTAAATCAAGAGTTAAAAAATTACGGGTTTGAAACGGAAGAAACAAGACAAGG
AGCTTTGACCTTGAGCCCTGCATTGAAGGATTTAAAAGAAATGTTTTTAGATGGGAAAAT
AATATTTAATAATAATCCTTTAATGAAATGGTATATCAATAATGTTCAGTTGAAACTAGA
CAGAAACGGAAACTGGTTGCCGTCTAAGCAAAGCAGATATCGTAAAATAGATGGCTTTGC
AGCATTTTTAAACACATATACAGATATTATGAATAAAGTTGTTTCTGATAGTGGTGAAGG
AAACATAGAGTTTATTAGTATTAAAGACATAATGCGTTAAGGAGGTGAATGTTATCGCAA
AAGAGAATATTGTCACACGCATAAAGAAAAAATTGATAGACAATTGGATTGATCAGTCAA
CTTCTAAGCTTTATGACTTTAGCCCATGGAAAAATAGATCTTTTTGGGGTGTAATTAATA
ATACGCTTGAAACTAATGAAACGATATTTTCAGCTATTACAAAGTTATCTAATTCGATGG
CTAGTTTGCCCTTGAAAATGTATGAAGATTATAAAGTAGTTAATACAGAAGTATCTGATT
TACTTACAGTGTCACCGAATAATTCTCTGAGCAGTTTTGATTTTATTAATCAAATTGAAA
CAATCAGAAATGAAAAAGGTAATGCATATGTGCTAATTGAACGAGACATCTATCATCAAC
CATCAAAGCTTTTCTTATTAAATCCAGATGTTGTTGAAATGTTAATTGAAAACCAATCAC
GTGAACTTTATTATTCCATTCATGCTGCAACTGGAAATAAATTGATTGTTCATAATATGG
ACATGTTGCATTTTAAACACATCGTGGCATCTAATATGGTGCAAGGCATTAGTCCGATTG
ATGTGTTGAAGAATACAACTGATTTTGATAATGCAGTAAGAACCTTTAATCTTACAGAAA
TGCAAAAACCTGATTCTTTCATGCTTAAATATGGTTCCAATGTAGGTAAAGAAAAAAGGC
AGCAAGTGTTAGAAGATTTCAAACAGTACTATGAAGAAAACGGTGGAGTATTATTCCAAG
AGCCTGGTGTTGAAATCGAACCGTTACCTAAAAAATATGTCTCTGAAGATATAGTGGCAA
GCGAGAATTTAACAAGAGAAAGAGTAGCTAACGTTTTTCAATTGCCCTCAGTATTCTTAA
ATGCAAGATCAAATACAAATTTCGCGAAAAATGAAGAGTTAAACAGATTTTACTTGCAGC
ATACCTTATTGCCAATCGTCAAACAGTATGAAGAAGAATTTAATCGGAAACTACTTACTA
AAACAGACAGAGAAAAAAATAGGTATTTTAAATTTAACGTTAAATCTTATTTAAGGGCTG
ATAGTGCAACACAAGCAGAAGTGTACTTTAAAGCAGTTCGTAGTGGTTACTACACTATAA
ATGACATTAGAGAGTGGGAAGATTTACCACCAGTTGAAGGTGGAGATAAGCCGCTAATAA
GCGGTGATTTATACCCAATTGACACGCCACTTGAATTAAGAAAATCTTTGAAAGGTGGTG
ATAAAAATGTCAATGAAAGCTAAGTATTTTCAAATGAAAAGAAAATCAAAAAGTAAAGGT
GAAATATTTATTTATGGTGATATTGTAAGTGATAAATGGTTTGAAAGTGATGTAACTGCT
ACAGATTTCAAAAATAAACTAGATGAACTAGGAGACATCAGTGAAATAGATGTTCATATA
AATTCATCTGGAGGCAGTGTATTTGAAGGGCATGCAATATACAATATGCTAAAAATGCAT
CCTGCAAAAATTAATATCTATGTCGATGCCTTAGCGGCATCAATTGCTAGTGTTATCGCT
ATGAGTGGTGACACTATTTTTATGCACAAAAATAGTTTTTTAATGATTCATAATTCATGG
GTTATGACTGTAGGTAATGCAGAAGAATTAAGAAAGACAGCGGATTTACTTGAAAAAACA
GATGCTGTTAGTAATTCAGCTTATTTAGATAAAGCAAAAGATTTAGATCAAGAACACTTA
AAACAGATGTTAGATGCAGAAACTTGGCTTACTGCAGAAGAAGCCTTGTCTTTCGGCTTG
ATAGATGAAATTTTAGGAGCTAATGAAATAGCTGCTAGTATCTCTAAAGAGCAATATAAG
CGTTTCGAGAACGTCCCAGAAGATTTAAAGAAAGATGTAGACAAAATCACTAAAATTGAT
GATGTAGATACATCTGAATTGGTTGAAACACCTAAAGAAAGTATGTCACTAGAAGAAAAA
GAAAAAAGAGAAAAAATTAAACGCGAATGCGAAATTTTAAAAATGACAATGAATTATTAG
GAGGAAATGAAATGCCGACATTATATGAATTAAAACAATCCTTAGGTATGATTGGACAAC
AATTAAAAAATAAAAATGATGAATTGAGTCAGAAAGCAACAGATCCAAATATTGATATGG
AAGACATCAAACAACTAGAAACAGAAAAAGCAGGTTTACAACAAAGATTTAACATTGTTG
AAAGACAAGTGCAAGACATTGAAGAGAAAGAAAAAGCGAAAGTTAAAGATAAAGGAGAAG
CTTATCAATCTTTAAGTGATAATGAGAAGATGGTTAAAGCTAAGGCAGAGTTTTATCGTC
ACGCGATTTTACCAAATGAATTTGAAAAACCTTCAATGGAGGCACAACGTTTATTACACG
CTTTACCAACAGGAAATGATTCAGGTGGAGATAAGCTCTTACCAAAAACACTTTCTAAAG
AAATTGTTTCAGAACCATTTGCTAAAAACCAATTACGTGAAAAAGCTCGTCTAACTAACA
TTAAAGGTTTAGAGATTCCAAGAGTTTCATACACTTTAGACGATGATGATTTCATTACAG
ACGTAGAAACAGCAAAAGAATTAAAAGCAAAAGGTGATACAGTCAAGTTCACTACTAATA
AATTCAAAGTATTTGCTGCAATTTCAGATACTGTAATTCATGGATCAGATGTAGATTTAG
TAAACTGGGTTGAAAACGCACTACAATCAGGATTAGCAGCTAAAGAGCGTAAAGATGCCT
TAGCAGTAAGTCCTAAATCTGGATTAGAACACATGTCATTTTATAATGGATCTGTTAAAG
AAGTTGAGGGAGCAGACATGTATGATGCTATTATTAACGCTTTAGCAGATTTACATGAAG
ATTATCGTGATAACGCAACAATTTATATGCGATATGCAGATTATGTCAAAATTATTAGTG
TTCTTTCAAATGGAACAACAAATTTCTTTGACACACCAGCAGAAAAAGTATTTGGCAAAC
CAGTAGTATTTACAGATGCAGCAGTTAAACCTATTGTGGGAGATTTCAATTATTTTGGAA
TTAACTATGATGGAACAACTTATGACACTGATAAAGATGTTAAAAAAGGCGAATATTTGT
TTGTATTAACAGCATGGTATGATCAGCAACGTACATTAGACAGTGCATTCAGAATTGCAA
AAGCAAAAGAAAATACAGGTCCATTACCCAGCTAAGCCCCAAAAGGTTAATGTAACAGCT
AAGGCTAAATCAGCTGTAATATCAGCCGAATAGGGGTGATGAAATGAGTTTAGAAGAAAT
TAAATTGTGGTTGAGAATTGACTATAATTTCGAAAATGATTTAATTGAAGGTCTCATTCA
ATCGGCTAAGTCTGAATTACTATTAAGTGGGGTTCCAGATTATGACAAAGATGACTTGGA
ATACCCGCTTTTTTGTACAGCGATTAAATATATCATTGCAAGAGATTATGAAAGTCGTGG
ATACTCAAATGACCAATCTAGAAGCAAGGTGTTTAATGAAAAAGGATTGCAAAAAATGAT
TTTGAAATTAAAAAAGTGGTAGGTGATTTTTAAATGGAATTTAATGAATTTAAAGATCGC
GCATATTTTTTTCAATATGTAAATAAAGGGCCGTATCCAGATGAAGAGGAAAAAATGAAA
TTGTATAGTTGCTTTTGTAAAATATATAATCCTTCTATGAAAGATAGAGAAATTTTAAAA
GCGACTGAATCAAAGTCAGGACTAACCATAATTATGAGGTCTTCTAAAATTGAATATCTA
CCACAAACAAATCACTTAGTTAAAATTGACAGTGCATTATATTCCGATAAATTATTCAAC
ATTGTAGAAATAAGAATTGATACACCAGATATTGGCTATAATACAGTGGTTTTATCAGAA
AAATGAGTGTAGAAATTAAAGGGATACCTGAAGTGTTGAATAAATTAGAATCGGTATACG
GTAAACAAGCAATGCAGGCTAAGAGTGATAAAGCTTTAAATGAAGCATCTGAATTTTTTA
TAAAGGCTTTAAAGAAAGAGTTCGAGAGCTTTAAAGATACGGGTGCCAGTATAGAAGAAA
TGACTAAATCTAAGCCTTATACAAAAGTTGGCAGTCAAGAAAGGGCTGTTTTAATTGAAT
GGGTAGGCCCTATGAATCGCAAAAACATTATTCACTTGAATGAACATGGTTATACAAGAG
ATGGAAAAAAATATACACCAAGAGGTTTTGGAGTTATTGCAAAAACATTAGCTGCTAGCG
AACGTAAGTATAGAGAAATTATAAAAAAGGAGTTGGCCAGATAAATGAATATATTAAACA
CCATAAAAGGAATTTTATTATCTGATGCAGAGCTCAAAACACATATAAATTCTAGAATAT
ACTATTACAAAGTCACTGAAAACGCTGAAACTTCCAAACCCTTTGTTGTTATTACACCTG
TTTATGATTTGCCTTCAGACTTTATGTCTGATAAATATCTCAGTGAAGAATACTTAATTC
AAATAGATGTAGAATCTTCAAATAATCAGAAAACAATTGATATAACAAAACGAATAAGAT
ACCTGTTATATCAACAAAATTTAATTCAAGCATCTAGTCAGTTAGATGCTTATTTTGAAG
AAACTAAACGTTATGTGATGTCGAGACGATATCAAGGCATACCCAAAAATATATATTATA
AAAATCAGCGCATCGAATAGGTGTGCTTTTTAATTTTTAAGGAGGAAATAAGCAATGGCA
GAAGGACAAGGTTCTTATAAAGTAGGTTTTAAAAGATTATACGTTGGAGTTTTTAACCCA
GAAGCAACAAAAGTAGTTAAACGCATGACATGGGAAGATGAAAAAGGTGGTACAGTTGAC
CTAAATATCACAGGTTTAGCACCAGATTTAGTAGATATGTTTGCATCTAACAAACGTGTA
TGGATGAAAAAACAAGGTACTAATGAAGTTAAGTCTGACATGAGTATTTTCAATATTCCA
AGTGATGATTTAAACACAGTTATTGGACGCACTAAAGATAAAAATGGTACATCTTGGGTA
GGAGAGAATACAAGAGCACCGTATGTAACAGTAATTGGCGAATCGGAAGATGGTTTAACA
GGTCAGCCGGTATATGTAGCCTTACTTAAAGGTACTTTTAGTTTAGATTCAATTGAATTT
AAAACACGAGGTGAAAAAGCAGAAGCCCCAGAACCTACAAAATTAACAGGTGACTGGATG
AATAGAAAAGTTGATGTTGATGGAACGTCACAAGGTATTGTATACGGTTATCATGAAGGT
AAAGAAGGAGAAGCAGAATTCTTCAAAAAAGTATTCGTTGGATACACGGACAGTGAAGAT
CATTCAGAGGATTCTGCAGGTTCGTTACCCAGCTAATCCCCAAAATGTTGAAGTAGCAGT
TAATTCAAAATCTGCAACAGTTTCAGCAGAATAGGGGCTTTCAAAATAAATCAAAGGAGA
ATAATTTATGACTAAAACTTTAAAGGTTTATAAAGGAGACGACGTCGTAGCTTCTGAACA
AGGTGAAGGCAAAGTGTCAGTAACTTTATCTAATTTAGAAGCGGATACAACTTATCCAAA
AGGTACTTACCAAGTGGCATGGGAAGAAAATGGTAAAGAATCTAGTAAAGTTGATGTACC
TCAATTCAAAACCAATCCAATTCTAGTCTCAGGCGTATCATTTACACCAGAAACTAAATC
AATTATGGTAAATACCGATGACAATGTTGAGCCAAACATTGCACCAAGCACAGCAACGAA
TAAAATATTGAAATATACAAGTGAACATCCAGAATTTGTTACTGTAGATGAAAATACAGG
AGCAATTCACGGTGTAGCTGAAGGTACTTCAGTAATCACTGCTATGTCTACTGATGGAAG
CGATAAGTCAGGACAAATTTCAGTGACAGTAACAAACGGATAGGGATTTAAGGCGCAGTA
TATCTGCGTCTTTTTTATTTGAATAAAAGGAGCTAATACAATGATTAAATTTGAAATTAA
AGATCGTAAAACAGGAAAAACAGAGAGCTATACAAAAGAAGATGTAACAATGGGCGAAGC
AGAAAAATGCTATGAGTATTTAGAATTAGTAAATCAAGAGAATAAAAAAGAAGCACCTAA
CGCAACAAAAATGAGACAAAAAGAGCGACAGTTATTAGTAGATTTATTTAAAGATGAAGG
ATTGACTGAAGAAGATGTTCTGAACAAGATGAGTACTAAAACTTATACAAAAGCCTTACA
AGATATATTTCGAGAAATCAATGGTGAAGATGAAGAAGATTCAGAAACTGAACCAGAAGA
GATGGGAAAGACAGAAGAATAATCTCAATAAAAGACATTTTATCGAACATTAAGAAAATA
CAACGTTTCTGTATGGAGCAGTATGGGTGGACATTAACTGAAGTCAGAAAACAGCCGTAT
GTAAAACTTTTAGAAATACTTAATGAAGAGAATAAAGAAGAGACTGAAGAAAAACAAAGT
GAACAAAAAGTCATTACAGGTACGGATTTAAGAAAACTTTTTGGAAGCTAGAAAGGAGGT
TAATATGAATGAAAAAGTAGAAGGCATGACCTTGGAGCTGAAATTAGACCATTTAGGTGT
CCAAGAAGGCATGAAAGGTTTAAAGCGACAATTAGGTGTTGTTAATAGTGAAATGAAAGC
TAATCTGTCAGCATTTGATAAGTCTGAAAAATCAATGGAAAAATATCAGGCGAGAATTAA
GGGGTTAAATGATAGGCTTAAAGTTCAAAAAAAGATGTATTCTCAAGTAGAAGATGAGCT
TAAACAAGTTAACGCTAATTACCAAAAAGCTAAATCCAGTGTAAAAGATGTTGAGAAAGC
ATATTTAAAGTTAGTAGAAGCCAATAAAAAAGAAAAATTAGCTCTTGATAAATCTAAAGA
AGCCTTAAAATCATCGAATACAGAACTTAAAAAAGCTGAAAATCAATATAAACGTACAAA
TCAACGTAAACAAGATGCGTATCAAAAACTTAAACAGTTGAGAGATGCAGAACAAAAGCT
TAAGAATAGTAACCAAGCTACTACTGCACAACTAAAAAGAGCAAGTGACGCAGTACAGAA
GCAGTCCGCTAAGCATAAAGCACTTGTTGAACAATATAAACAAGAAGGCAATCAAGTTCA
AAAACTAAAAGTGCAAAATGACAATCTTTCAAAATCAAATGATAAAATTGAAAGTTCTTA
CGCTAAAACTAATACTAAATTAAAGCAAACAGAAAAAGAATTTAATGATTTAAACAATAC
TATTAAGAATCATAGCGCTAATGTCGCAAAAGCTGAAACAGCTGTTAATAAAGAAAAAGC
TGCTTTAAATAATTTGGAGCGTTCAATAGATAAAGCTTCATCCGAAATGAAGACTTTTAA
CAAAGAACAAATGATAGCTCAAAGTCATTTCGGTAAACTTGCAAGTCAAGCGGATGTCAT
GTCAAAGAAATTTAGTTCTATTGGAGACAAAATGACTTCCCTGGGACGTACAATGACGAT
GGGCGTATCTACACCGATTACTTTAGGTTTAGGTGCAGCATTAAAAACGAGTGCAGACTT
TGAAGGGCAAATGTCTCGAGTTGGAGCGATTGCACAAGCAAGCAGTAAAGACTTAAAAAG
CATGTCTAATCAAGCGGTTGACTTAGGAGCTAAAACAAGTAAAAGTGCTAACGAAGTTGC
TAAAGGTATGGAAGAATTGGCAGCTTTAGGCTTTAATGCCAAACAAACAATGGAGGCTAT
GCCAGGTGTTATCAGCGCAGCAGAAGCAAGTGGTGCAGAAATGGCTACAACTGCAACTGT
AATGGCTTCAGCGATTAACTCTTTCGGTTTAAAAGCATCTGATGCAAATCATGTTGCTGA
TTTACTTGCGAGATCAGCAAATGATAGTGCTGCAGATATTCAATATATGGGAGATGCATT
AAAATATGCAGGTACTCCAGCAAAAGCATTAGGAGTTTCAATAGAGGACACTTCTGCAGC
AATTGAAGTTTTATCTAACTCAGGTTTAGAGGGGTCTCAAGCAGGTACTGCATTAAGAGC
TTCGTTTATTAGGCTAGCTAATCCAAGTAAAAGTACAGCTAAGGAAATGAAAAAATTAGG
TATTCATTTGTCTGATGCTAAAGGTGAGTTTGTTGGAATGGGCGAATTGATTAGACAGTT
CCAAGATAACATGAAAGGCATGACGAGAGAACAAAAATTAGCAACAGTGGCTACAATAGT
TGGCACTGAAGCAGCAAGTGGATTTTTAGCCTTGATTGAAGCGGGTCCAGATAAAATTAA
TAGCTATAGCAAATCATTGAAGAACTCTAATGGTGAAAGTAAAAAAGCAGCTGATTTGAT
GAAAGATAACCTCAAAGGTGCTCTGGAACAATTAGGTGGCGCTTTTGAATCGTTAGCAAT
TGAAGTTGGTAAAGATTTAACGCCTATGATTAGAGCAGGTGCGGAAGGATTAACAAAATT
AGTTGATGGATTTACACATCTTCCTGGTTGGGTTAGAAAGGCTTCGGTAGGCTTAGCAAT
TTTTGGTGCATCTATTGGTCCTGCTGTTCTTGCTGGTGGCTTATTAATACGTGCAGTTGG
GAGCGCGGCTAAAGGCTATGCATCATTAAATAGACGCATTGCTGAAAATACAATTCTTTC
TAATACCAATTCAAAAGCAATGAAATCTTTAGGTCTTCAAACATTATTTCTTGGTTCTAC
AACAGGAAAAACGTCAAAAGGCTTTAAAGGATTAGCCGGAGCTATGTTGTTTAATTTAAA
ACCTATAAATGTTTTGAAAAATTCTGCAAAGCTAGCAATTTTACCGTTCAAACTTTTGAA
AAACGGTTTAGGATTAGCCGCAAAATCCTTATTTGCAGTAAGTGGAGGCGCAAGATTTGC
TGGTGTAGCCTTAAAGTTTTTAACAGGACCTATAGGTGCTACAATAACTGCTATTACAAT
TGCATATAAAGTTTTTAAAACCGCATATGATCGTGTGGAATGGTTCAGAAACGGTATTAA
CGGTTTAGGAGAAACTATAAAGTTTTTTGGTGGCAAAATTATTGGCGGTGCTGTTAGGAA
GCTAGGAGAGTTTAAAAATTATCTTGGAAGTATAGGCAAAAGCTTCAAAGAAAAGTTTTC
AAAGGATATGAAAGATGGTTATAAATCTTTGAGTGACGATGACCTTCTGAAAGTAGGAGT
CAACAAGTTTAAAGGATTTATGCAAACCATGGGCACAGCTTCTAAAAAAGCATCTGATAC
TGTAAAAGTGTTGGGGAAAGGTGTTTCAAAAGAAACAGAAAAAGCTTTAGAAAAATACGT
ACACTATTCTGAAGAGAACAACAGAATCATGGAAAAAGTACGTTTAAACTCGGGTCAAAT
AACAGAAGACAAAGCAAAAAAACTTTTGAAAATTGAAGCGGATTTATCTAATAACCTTAT
AGCTGAAATAGAAAAAAGAAATAAAAAGGAACTCGAAAAAACTCAAGAACTTATTGATAA
GTATAGTGCATTCGATGAACAAGAAAAGCAAAACATTTTAACTAGAACTAAAGAAAAAAA
TGACTTGCGAATTAAAAAAGAGCAAGAACTCAATCAGAAAATCAAAGAATTGAAAGAAAA
AGCTTTAAGTGATGGTCAGATTTCAGAAAATGAAAGAAAAGAAATTGAAAAGCTTGAAAA
TCAAAGACGTGACATCACTGTTAAAGAATTGAGTAAGACTGAAAAAGAGCAAGAGCGTAT
TTTAGTAAGAATGCAAAGAAACAGAAATGCTTATTCAATAGACGAAGCGAGCAAAGCAAT
TAAAGAAGCAGAAAAAGCAAGAAAAGCAAGAAAAAAAGAAGTGGATAAGCAGTATGAAGA
TGATGTCATTGCTATAAAAAATAACGTCAACCTTTCTAAGTCTGAAAAAGATAAATTGTT
AGCTATTGCTGATCAAAGACATAAGGATGAAGTAAGAAAGGCAAAATCTAAAAAAGATGC
TGTAGTAGACGTTGTTAAAAAGCAAAATAAAGATATTGATAAAGAAATGGATTTATCCAG
TGGACGTGTATATAAAAATACTGAAAAGTGGTGGAATGGTCTTAAAAGTTGGTGGTCTAA
CTTTAGAGAAGACCAAAAGAAGAAAAGTGATAAATACGCTAAAGAACAAGAAGAAACAGC
TCGTAGAAACAGAGAAAATATAAAGAAATGGTTTGGAAATGCTTGGGACGGCGTAAAAAC
TAAAACTGGTGAAGCCTTTAGTAAAATGGGCAGAAATGCTAATCATTTTGGCGGCGAAAT
GAAAAAAATGTGGAGTGGAATCAAAGGAATTCCAAGCAAATTAAGTTCAAGTTGGAGCTC
AGCCAAAAGTTCTGTAGGATATCACACTAAGGCTATAGCTAATAGTACTGGTAAATGGTT
TGGAAAAGCTTGGCAATCTGTTAAATCGACTACAGGAAGTATTTACAATCAAACTAAGCA
AAAGTATTCAGATGCCTCAGATAAAGCTTGGGCGCATTCAAAATCTATTTGGAGAGGCAC
ATCAAAATGGTTTAGCAACGCATATAAAAGTGCAAAGGGTTGGCTAACAGATATGGCTAA
TAAATCGCGCTCGAAATGGGATAATATTTCTAGTACAGCATGGTCGAATGCAAAATCCGT
TTGGAAAGGAACATCGAAATGGTTTAGTAACTCATACAAATCTTTAAAAGGTTGGACTGG
GGATATGTATTCAAGAGCCCACGATCGTTTTGATGCAATTTCAAGTTCGGCATGGTCTAA
CGCTAAATCAGTATTTAATGGTTTTAGAAAATGGCTATCAAAAACATATGATTGGATTAG
AGATATTGGTAAAGACATGGGAAGAGCTGCGGCTGATTTAGGTAAAAATGTTGCTAATAA
AGCTATTGGCGGTTTGAATAGCATGATTGGCGGTATTAATAAAATATCTAAAGCCATTAC
TGATAAAAATCTCATCAAGCCAATACCTACATTGTCTACTGGTACTTTAGCAGGAAAGGG
TGTAGCTACCGATAATTCGGGAGCATTAACGCAACCGACATTTGCTGTATTAAATGATAG
AGGTTCTGGAAACGCCCCAGGCGGTGGAGTTCAAGAAGTAATTCACAGGGCTGACGGAAC
ATTCCATGCACCCCAAGGACGAGATGTGGTTGTTCCACTAGGAGTTGGAGATAGTGTAAT
AAATGCCAATGACACTCTGAAGTTACAGCGGATGGGTGTTTTGCCAAAATTCCATGGTGG
TACGAAAAAGAAAAAATGGATGGAACAAGTTACTGAAAATCTTGGTAAAAAAGCAGGGGA
CTTCGGTTCTAAAGCTAAAAACACAGCTCATAATATCAAAAAAGGTGCAGAAGAAATGGT
TGAAGCCGCAGGCGATAAAATCAAAGATGGTGCATCTTGGTTAGGCGATAAAATCGGCGA
TGTGTGGGATTATGTGCAACATCCAGGGAAACTAGTAAATAAAGTAATGTCAGGTTTAAA
TATTAATTTTGGAGGCGGAGCTAACGCTACAGTAAAAATTGCTAAAGGCGCGTACTCATT
GCTCAAAAAGAAATTAGTAGACAAAGTAAAATCGTGGTTTGAAGATTTTGGTGGCGGAGG
CGATGGAAGCTATCTATTTGACCATCCAATTTGGCAAAGGTTTGGGAGTTACACAGGTGG
ACTTAACTTTAATGGCGGTCGTCACTATGGTATCGACTTTGGTATGCCTACAGGAACGAA
CATTTATGCTGTTAAAGGCGGTATAGCTGATAAAGTATGGACTGATTACGGTGGCGGTAA
TTCTATACAAATTAAGACCGGTGCTAACGAATGGAACTGGTATATGCATTTATCTAAGCA
ATTAGTAAGACAAGGCCAACGTATTAAAGCTGGTCAACTGATAGGGAAATCAGGTGCTAC
AGGTAATTTCGTTAGAGGAGCACACTTACATTTCCAATTGATGCAAGGGTCGCATCCAGG
GAATGATACAGCTAAAGATCCAGAAAAATGGTTGAAGTCACTTAAAGGTAGTGGCGTTCG
AAGTGGTTCAGGTGTTAATAAGGCTGCATCTGCTTGGGCAGGCGATATACGTCGTGCAGC
AAAACGAATGGGGGTTAATGTTACTTCGGGTGACGTAGGAAATATCATTAGCTTAATTCA
ACACGAATCAGGAGGAAATGCAGGTATAACTCAATCTAGTTCGCTTAGAGACATCAACGT
TTTACAGGGCAATCCAGCAAAAGGATTGCTTCAATATATCCCACAAACATTTAGACATTA
TGCTGTTAGAGGTCACAACAATATATATAGTGGTTACGATCAGTTATTAGCGTTCTTTAA
CAACAGATATTGGCGCTCACAGTTTAACCCAAGAGGTGGTTGGTCTCCAAGTGGTCCAAG
AAGATACGCGAATGGTGGTTTGATTACAAAGCATCAACTTGCTGAAGTGGGTGAAGGAGA
TAAACAGGAGATGGTTATCCCTTTAACTAGACGTAAACGAGCAATTCAATTAACTGAACA
GGTTATGCGCATCATCGGTATGGATGGCAAGCCAAATAACATCACTGTAAATAATGATAC
TTCTACAGTTGAAAAATTGTTGAAACAAATTGTTATGTTAAGTGATAAAGGAAATAAATT
AACAGATGCATTGATTCAAACTGTTTCTTCTCAGGAAAATAACTTAGGTTCTAATGATGC
AATTAGAGGTTTAGAAAAAATATTGTCAAAACAAAGTGGGCATAGAGCAAATGCAAATAA
TTATATGGGAGGTTTGACTAATTAATGCAATCTTTTGTAAAAATCATAGATGGTTACAAG
GAAGAAGTAATAACAGATTTTAATCAGCTTATATTTTTAGATGCAAGGGCTGAAAGTCCA
AACACCAATGATAACAGTGTAACTATTAACGGAGTAGATGGTATTTTACCGGGCGCAATT
AGTTTTGCGCCTTTTTCATTAGTATTAAGGTTTGGCTATGATGGTATAGATGTTATAGAT
TTAAATTTATTTGAGCATTGGTTTAGATCTGTATTTAATCGTAGACATCCTTATTATGTT
ATTACTTCTCAAATGCCTGGTGTTAAATATGCAGTGAATACAGCTAATGTTACATCTAAT
TTAAAAGATGGATCTTCAACTGAAATTGAAGTAAGTTTAAATGTTTTTAAAGGATATTCT
GAATCAGTTAATTGGACTGACAGCGAGTTCTTATTCGACTCTAATTGGATGTTTGAAAAT
GGAATTCCTCTTGATTTCACACCTAAATATACGCATACATCAAATCAATTTACTATTTGG
AACGGTTCTACTGATACGATAAATCCACGATTCAAGCACGATTTGAAAATATTAATTAAT
TTAAATGCGAGTGGAGGATTTGAACTGGTTAACTATACAACAGGTGATATTTTTAAGTAC
AACAAAAGTATAGATAAAAACACTGATTTTGTTTTAGATGGTGTGTATGCATATCGAGAT
ATAAATAGAGTGGGAATTGATACAAATAGGGGCATTATAACATTAGCGCCAGGTAAAAAT
GAATTTAAGATTAAAGGAGACGTCAGTGATATTAAAACTACATTTAAGTTTCCTTTTATT
TATAGGTAGGTGATTTAATGGATTATCATGATCATTTATCAGTAATGGATTTTAATGAAT
TGATTTGTGAAAATTTACTAGATGTAGATTACGGTTCTTTTAAAGAATATTATGAACTAA
ATGAAGCTAGGTACATCACCTTTACAGTTTATAGAACTACTCACAATAGTTTTGTTTTTG
ATTTATTGATTTGTGAAAACTTCATAATTTATCATGGTGAAAAATACACAATTAAGCAGA
CAGCGCCAAAGGTTGAAGGTGATAAAGTTTTTATTGAAGTTACGGCATATCACATAATGT
ATGAATTTCAAAATCACTCAGTGGAATCAAATAAGCTTGATGACGACAGTAGCGAAACTG
GTAAAACGCCAGAATACTCTTTAGATGAGTACTTAAGATATGGATTTGCAAATCAAAAAA
CGTCAGTCAAGATGACCTATAAAATAATTGGAGATTTTAAAAGAAAAATACCAATTGATG
AATTAGGTAATAAAAATGGCTTAGAATATTGTAAAGAAGCAGTAGATTTGTTTGGTTGTA
TTATTTATCCAAATGATACGGAGATATGTTTTTATTCTCCTGAAACATTTTATCAAAGAA
GCGAGAAAGTGATTCGATATCAATATAATACTGATACTGTATCTGCAACTGTCAGTACAT
TGGAATTAAGAACAGCTATAAAAGTTTTTGGAAAAAAGTATACAGCTGAGGAAAAGAAAA
ATTATAATCCTATTAGAACAACTGACATTAAATATTCAAATGGTTTTATAAAAGAAGGTA
CTTATCGTACCGCAACAATTGGGTCTAAAGCTACTATTAACTTTGATTGCAAGTATGGTA
ATGAAACAGTTAGATTTACAATAAAAAAGGGCTCTCAAGGTGGAATATATAAGTTGATTT
TAGACGGCAAGCAAATTAAGCAAATTTCTTGTTTTGCTAAGTCGGTTCAGTCTGAAACAA
TAGATTTAATAAAAAATATTGATAAAGGCAAGCACGTTTTAGAAATGATATTTTTAGGAG
AAGACCCCAAAAATAGAATTGATATATCTTCAAATAAAAAAGCTAAGCCTTGTATGTATG
TTGGAACTGAAAAATCAACAGTCTTAAATTTAATTGCTGACAACTCAGGTCGCAATCAAT
ACAAAGCAATTGTTGACTACGTCGCAGATAGTGCAAAGCAGTTTGGGATTCGATATGCTA
ATACGCAAACAAATGAAGATATCGAAACACAGGATAAGCTGTTAGAATTTGCAAAAAAGC
AAATAAATGATACTCCTAAGACTGAATTAGATGTTAATTATATAGGTTATGAAAAAATAG
AGCCAAGAGATAGCGTATTCTTTGTTCATGAATTAATGGGATATAACACTGAATTAAAGG
TTGTTAAACTTGATAGGTCACATCCATTTGTAAACGCAATAGATGAAGTGTCTTTCAGCA
ATGAAATAAAGGATATGGTACAAATTCAACAAGCGCTTAACAGACGAGTTATTGCACAAG
ATAATAGATATAACTATCAAGCAAATCGTATAAATCATTTATACACTAGTACTTTGAATT
CTCCTTTCGAGACAATGGATATAGGGAGTGTATTAATATAATGGCAACAGAAGAAGTTAA
AATCAAAGCGCTACTTGAAAACGATAAACAGTACTTTCCAGCTACACATTGGAAAGCTAT
AAATGGGATACCTTATGCAGGCAGTAGTGATATTGATGGATTGCCTCAAGACGGTATCAT
TTCGGTAGATGATAAAAATAAATTAGATAATTTAAAAATAGGCGAAGCAGGAATTATTCA
AAATAGCATTGTACAGAAATCCCCAAACGGTAAATTGTGGAAAATAACAGTTGACGATAG
TGGGAAACTTGGTACAGTGCTATTTTATTAGAAAGGAAGGTGCATTATGGAAAATTTGTA
TTTAATAAAGGATTTGGGAGCTTTAGCAGGTCGAGATTATAGAGCTAAGGAAATACAAAA
CTTACAAAGAATAGAGCAATTTGCGCTTGGCTTGACAACAGAGTTTAAGTTGCATCAGAA
AGCTAAAACAATTCAACACTTCGCTGAGCAAATTTATTATAATGGTAGATCGCAAGCAGC
AGTAAACAAATCTTTACAAAGTCAAATTAACGCACTTGTTGTGGCACCACGTAATAACAG
TGCTAATGAGATTGTTCAAGCTCGAGTTAATGTAAACGGCGAAACCTTTGACACATTAAA
AGAACATTTAGACGATTGGGAAACCAAAACTCAAATTAATAAAGAGGAAACTATAAGAGA
ATTAAATAAGACCAAACAAGAAATTCTTGATATCGAGTATCGTTTTGAACCTGATAAGCA
AGAATTTTTATTTGTGACAGAACTTGCACCTCTTACAAATGCAGTAATGCAATCCTTCTG
GTTTGATAATAGAACAGGCATAGTATACATGACACAAGCTAGAAATAATGGCTATATGCT
AAGTCGTCTAAGACCTAATGGTCAATTTATAGACAGCTCATTGATTGTAGGTGGGGGTCA
TGGTACACATAACGGTTATAGATATATTGATGATGAGTTATGGATTTATAGTTTTATCTT
AAATGGTAATAATGAGAATACATTAGTTCGTTTCAAGTATACGCCTAATGTGGAAATTAG
CTATGGCAAGTATGGTATGCAAGATGTATTTACAGGACACCCAGAAAAACCCTACATCAC
CCCTGTCATAAATGAAAAAGAAAATAAAATTCTATACAGAATTGAGAGACCTAGAAGTCA
GTGGGAACTTGAAAACTCAATGAATTATATAGAGATAAGAAGTTTAGACGATGTTGATAA
AAATATTGATAAAGTTTTGCATAAAATCAGTATCCCTATGAGACTAACAAACGAAACCCA
ACCAATGCAGGGTGTGACTTTTGATGAAAAATACTTGTATTGGTATACAGGAGACAGTAA
TCCAAATAATAGAAACTATTTAACGGCTTTCGATTTAGAAACAGGAGAAGAAGCGTATCA
GGTTAATGCTGACTATGGTGGAACACTAGATTCATTTCCTGGCGAATTTGCGGAAGCAGA
AGGTTTGCAAATATACTATGACAAAGATAGTGGTAAAAAAGCTTTGATGCTAGGTGTTAC
TGTCGGTGGTGATGGAAATAGAACACATCGTATTTTCATGATTGGGCAAAGAGGTATTTT
AGAAATACTTCACTCAAGAGGCGTTCCTTTTATCATGAGTGACACAGGTGGTAGAGTTAA
ACCTTTACCAATGAGGCCTGATAAACTTAAGAATCTTGGGATGTTAACAGAGCCAGGTCT
TTACTATTTATACACTGATCATACAGTTCAAATCGATGATTTCCCATTACCAAGAGAATG
GCGTGATGCAGGTTGGTTCTTGGAAGTTAAGCCACCACAAACTGGCGGTGATGTAATTCA
GATATTGACGCGTAATAGTTATGCAAGGAATATGATGACTTTTGAAAGGGTGCTTTCTGG
AAGAACTGGAGACATTTCGGACTGGAATTATGTGCCTAAAAATAGTGGTAAATGGGAGAG
AGTACCTTCATTCATCACAAAAATGTCAGATATTAACATAGTAGGCATGTCGTTTTATTT
AACTACGGATGATACAAAACGTTTTACAGATTTTCCAACTGAACGTAAAGGGGTAGCTGG
TTGGAACTTATATGTAGAAGCTTCAAACACAGGTGGCTTTGTTCATAGGCTAGTTCGTAA
TAGTGTTACAGCATCTGCTGAGATACTATTGAAAAATTATGATAGTAAAACAAGTTCAGG
GCCATGGACTTTACACGAAGGGAGAATTATAAGTTAATGAGTAATTTAGAGAAATCTGTA
GCTATAAATTTAGAAAACACAGCGCATTATGAAAATATTTCAAATCTAGATATAACTTTT
AGAACAGGAGAGAGTGATTCTTCTGTTCTTCTTTTTAATATCACTAAAAATAATCAACCG
TTATTATTGAGTGAAGAAAATATCAAAGCACGAATAGCGATTCGAGGTAAAGGAGTCATG
GTAGTTGCTCCACTAGAAATATTAGATCCATTTAAAGGTATTTTAAAATTTCAATTACCT
AATGATGTAATTAAACGAGATGGAAGTTATCAAGCTCAAGTTTCGGTTGCAGAATTAGAT
AATTCAGACGTGGTAGTTGTCGAGAGAACTATCACATTTAACGTTGAAAAAAGTTTGTTT
AGCATGATTCCATCTGAAACAAAATTACACTATATTGTTGAATTTCAGGAATTAGAAAAA
ACTATTATGGATCGTGCGAAAGCAATGGACGAGGCTATAAAAAATGGTGAAGATTATGCG
AGTCTGATTGAAAAAGCTAAAGAAAAAGGTCTATCAGATATTCAAATAGCAAAATCTTCA
AGTATAGATGAATTAAAGCAACTTGCTAATAGCCATATATCTGATTTGGAAAATAAAGCG
CAAGCATATTCAAGAACATTCGATGAGCAAAAGCGATATATGGATGAGAAACATGAAGCC
TTCAAGCAGTCAGTGAATAGTGGTGGTTTAGTCACAAGTGGTTCTACTTCAAATTGGCAA
AAAGCTAAGATTACTAAAGATGATGGTAAGATAATGCAGATTACTGGATTTGATTTTAAT
AATCCAGAACAAAGAATAGGTGATTCAACCCAATTTATTTATGTTTCGCAAGCTATAAAT
TATCCAAGAGGTGTTAGTACTAACGGTACTGTCGAATATTTAGTAGTAACTTCAGATTAC
AAGCGTATGACTTATCGACCGAACGGTACAAATAAAGTGTTTGTTAAAAGAAAAGAAGCG
GGTTCATGGTCTGAATGGTCAGAATTAGCTATTAATGATTACAATACACCTTTTGAAACT
GTTCAAAGTGCCCAATCAAAAGCTAATATGGCCGAAAGTAACGCTAAATTATACGCAGAT
GACAAGTTTAATAAAAGGTATTCGGTTATTTTTGATGGAACAGCAAATGGTGTGGGCTCT
ACATTGTACTTAAATGAGAGTTTAGACCAATTTATTTTATTAATTTTTTATGGGACTTTT
CCAGGTGGTGACTTTACAGAGTTTGGCAGTCCTTTTGGAGGAGGAAAGATTTCATTGAAT
CCCTCAAATCTTCCAGATGGTGATGGAAATGGTGGAGGTGTTTATGAGTTTGGATTAACT
AAATCTAGTCGTACATCTTTAACTATATCAAACGATGTCTATTTCGACTTAGGAAGTCAA
AGAGGCTCTGGTGCGAACGCAAATAGAGGGACAATTAACAAAATTATAGGAGTGAGAAAA
TAATGCAAATATTAGTTAACAAGCGTAATGAGATAATTTCATACGCTATCATTGGTGGCT
TTGAAGAAGGTATTGATATTGAAAATTTACCAGAAAATTTCTCTCAAGTTTTTAGACCTA
AAGCCTTTAAATATTCAAATGGGGAAATAGTTTTTAACGAAGATTATTCAGAAGAAAAAG
ATGACTTGCATCAACAGATTGACAGTGAAGAACAAAACACAGTCGCTTCTGATGACATCT
TACGAAAAATGGTTGCTAGTATGCAGAAACAAGTTGTTCAAAGTACAAAGTTATCGATGC
AAGTTAATAAGCAAAATGCACTAATGGCAAAACAACTTGTGACACTTAATAAAAAATTAG
AAGAGGTTAAAGGAGAGACTGAAAATGCTTAAATTAATTTCACCAACATTCGAAGATATT
AAAACATGGTATCAATTGAAAGAATATAGTAAAGAAGATATAGCGTGGTATGTAGATATG
GAAGTTATAGATAAAGAGGAATATGCAATTATTACAGGAGAAAAGTATCCAGAAAATCTA
GAGTCATAGGTTATAATCTTATGGCTTTTTAATTTGAATAAAGTGGGTGGTGTAATGTTT
GGATTTACCAAACGACACGAACAAGATTGGCGTTTAACGCGATTAGAAGAAAATGATAAG
ACTATGTTTGAAAAATTCGACAGAATAGAAGACAGTCTGAGAACGCAAGAAAAAATTTAT
GACAAGTTAGATAGAAATTTCGAAGAACTAAGGCGTGACAAAGAAGAAGATGAAAAAAAT
AAAGAGAAAAATGCTAAAAATATTAGAGACATCAAGATGTGGATTCTAGGATTAATAGGG
ACGATTCTAAGTACATTTGTTATAGCCTTGTTAAAAACTATTTTTGGCATTTAAAGGAGG
TGATTACCATGCTTAAGGGAATTTTAGGATATAGCTTTTGGTCGTGTTTCTGGTTTAGTA
AGTGTAAGTAATAGTTAAGAGTCAGTGCTTCGGCACTGGCTTTTTATTTTGGATAAAAGG
AGCAAACAAATGGATGCAAAAGTAATAACAAGATACATCGTATTGATCTTAGCATTAGTA
AATCAATTCTTAGCGAACAAAGGTATTAGCCCGATTCCAGTAGACGATGAGACTATATCA
TCAATAATACTTACTGTTGTTGCTTTATATACTACGTATAAAGACAATCCAACATCTCAA
GAAGGTAAATGGGCAAATCAAAAGCTAAAGAAATATAAAGCTGAAAACAAGTATAGAAAA
GCAACAGGGCAAGCGCCAATTAAAGAAGTAATGACACCTACGAATATGAACGACACAAAT
GATTTAGGGTAGGTGTTGACCAATGTTGATAACAAAAAACCAAGCAGAAAAATGGTTTGA
TAATTCATTAGGGAAGCAGTTCAATCCTGATTTGTTTTATGGATTTCAGTGTTACGATTA
CGCAAATATGTTTTTTATGATAGCAACAGGCGAAAGGTTACAAGGTTTATACGCTTATAA
TATTCCATTTGATAATAAAGCAAGGATTGAAAAATACGGGCAAATAATTAAAAACTATGA
TAGCTTTTTACCGCAAAAGTTGGACATTGTCGTTTTCCCGTCAAAGTATGGTGGCGGAGC
TGGACATGTTGAAATTGTTGAGAGCGCTAATCTAAACACTTTCACATCGTTTGGCCAAAA
TTGGAATGGTAAAGGTTGGACAAATGGCGTTGCGCAACCTGGTTGGGGTCCCGAAACCGT
TACAAGACATGTTCATTATTACGATGACCCAATGTATTTTATTAGATTAAATTTCCCAGA
TAAAGTAAGTGTTGGAGATAAAGCTAAAAGCGTTATTAAGCAAGCAACTGCCAAAAAGCA
AGCAGTAATTAAACCTAAAAAAATTATGCTTGTAGCCGGTCATGGTTATAACGATCCTGG
AGCAGTCGGAAACGGAACAAATGAACGTGATTTTATCCGTAAATATATAACACCAAATAT
CGCTAAGTATTTAAGACATGCAGGTCACGAAGTTGCATTATATGGTGGCTCAAGTCAATC
ACAAGATATGTATCAAGATACTGCTTACGGTGTTAATGTAGGAAATAATAAAGATTATGG
CTTATATTGGGTTAAATCACAGGGGTATGACATTGTTCTAGAGATTCATTTAGACGCAGC
AGGAGAAAGTGCAAGTGGTGGGCATGTTATTATTTCAAGTCAATTCAATGCAGATACTAT
TGATAAAAGTATACAAGATGTTATTAAAAATAACTTAGGACAAATAAGAGGTGTAACACC
TCGTAATGATTTACTGAACGTTAATGTATCAGCAGAAATAAATATCAATTATCGTTTATC
TGAATTAGGTTTTATTACTAATAAAAAAGATATGGATTGGATTAAGAAGAATTATGACTT
GTATTCTAAATTAATAGCTGGTGCGATTCATGGTAAGCCTATAGGTGGTTTGGTAGCTGG
TAATGTTAAAACATCAGCTAAAAACCAAAAAAATCCACCAGTGCCAGCAGGTTATACACT
TGATAAGAATAATGTGCCTTATAAAAAAGAGGCTGGTAATTACACAGTTGCCAATGTTAA
AGGTAATAACGTAAGGGACGGCTATTCAACTAATTCAAGAATTACTGGTGTATTACCTAA
TAACGCAACAATCAAATATGACGGCGCATATTGTATCAATGGCTATAGATGGATTACTTA
TATCGCTAATAGTGGACAACGTCGTTATATCGCGACAGGAGAGGTAGATAAAGCAGGTAA
TAGGATAAGTAGTTTTGGTAAGTTTAGCGCAGTTTGATAATTGTATATGATGAATCTTAG
GCAGGTACTTCGGTATTTGCCTATTATTTAAAATTAATAAACAGTTAATTTTTACATAAA
TATATTAAATTTTAAAAAAACAAACGTTTTTAGTATATAAATTATTTTGTGTTCGTATTG
TGTGCTATGATTAAAAAGTTGTTATGGTCAACTATATCGTGGTTTTATGTTTATTATCAA
TCAAAATATAAATTATTTATAATTTGTTTGGTAATGAACGGGTTTTTTTCGAAATAATAG
TAAAAAAACACATTTATAGATATTTTAAACTCGGTAAATCTTTTAATAAATATTTAATTT
TATTAAAAGTTAAAAAGGTTTAATATAAAAATGTAATAAAATTTATAAAGAAAGGAAATG
ATTTTTATGGTCAAAAAAAGACTATTAGCTGCAACATTGTCGTTAGGAATAATCACTCCT
ATTGCTACTTCGTTTCATGAATCTAAAGCTGATAACAATATTGAGAATATCGGTGATGGC
GCTGAGGTAGTCAAAAGAACAGAAGATACAAGTAGCGATAAGTGGGGGGTCACACAAAAT
ATTCAGTTTGATTTTGTTAAAGATAAAAAGTATAACAAAGACGCTTTGATTTTAAAAATG
CAAGGTTTTATCAATTCAAAGACTACTTATTACAATTACAAAAACACAGATCATATAAAA
GCAATGAGGTGGCCTTTCCAATACAATATTGGTCTCAAAACAAATGACCCCAATGTAGAT
TTAATAAATTATCTACCTAAAAATAAAATAGATTCAGTAAATGTTAGTCAAACATTAGGT
TATAACATAGGTGGTAATTTTAATAGTGGTCCATCAACAGGAGGTAATGGTTCATTTAAT
TATTCAAAAACAATTAGTTATAATCAACAAAACTATATCAGTGAAGTAGAACATCAAAAT
TCAAAAAGTGTTCAATGGGGAATAAAAGCTAATTCATTTATCACATCATTAGGTAAAATG
TCTGGACATGATCCAAATTTATTTGTTGGATATAAACCATATAGTCAAAATCCGAGAGAC
TATTTTGTGCCAGACAATGAATTACCCCCATTAGTACACAGTGGTTTCAATCCTTCATTT
ATTGCAACTGTTTCTCATGAAAAAGGCTCAGGAGATACAAGTGAATTTGAAATAACGTAT
GGCAGAAATATGGATGTTACTCATGCTACTAGAAGAACAACACACTATGGCAATAGTTAT
TTAGAAGGATCTAGAATACACAACGCATTTGTAAACAGAAATTACACAGTTAAATATGAA
GTGAACTGGAAAACTCATGAAATTAAAGTGAAAGGACATAATTGATATGAAAAAAATAGT
CAAATCATCAGTTGTTACATCAATTGCATTGCTTTTGCTATCCAATACAGTTGATGCAGC
TCAACATATCACACCTGTAAGTGAGAAAAAGGTTGATGATAAAATTACTTTGTACAAAAC
AACTGCAACATCAGATTCCGATAAGTTAAAAATTTCTCAGATTTTAACTTTTAATTTTAT
TAAAGATAAAAGTTATGATAAAGATACATTAATACTCAAAGCTGCTGGAAACATTTATTC
TGGCTATACAAAGCCAAATCCAAAAGACACTATTAGTTCTCAATTTTATTGGGGTTCTAA
GTACAACATTTCAATTAATTCAGATTCTAATGACTCAGTAAACGTTGTAGATTATGCACC
TAAAAATCAAAATGAAGAATTTCAAGTACAACAAACGGTAGGTTATTCTTATGGTGGAGA
TATTAATATCTCTAACGGCTTGTCAGGTGGAGGTAATGGTTCAAAATCTTTTTCAGAGAC
AATTAACTATAAACAAGAAAGCTATAGAACTAGCTTAGATAAAAGAACTAATTTCAAAAA
AATTGGTTGGGATGTTGAAGCACATAAAATTATGAATAATGGTTGGGGACCATATGGCAG
AGATAGTTATCATTCAACTTATGGTAATGAAATGTTTTTAGGCTCAAGACAAAGCAACTT
AAATGCTGGACAAAACTTCTTGGAATATCACAAAATGCCAGTGTTATCCAGAGGTAACTT
CAATCCAGAATTTATTGGTGTCCTATCTCGAAAACAAAACGCTGCAAAAAAATCAAAAAT
TACTGTTACTTATCAAAGAGAAATGGATAGATATACAAACTTTTGGAATCAACTTCACTG
GATAGGTAATAATTATAAAGATGAAAATAGAGCAACTCATACATCAATTTATGAAGTTGA
TTGGGAAAATCATACAGTTAAATTAATAGATACTCAATCTAAGGAAAAAAATCCTATGAG
CTAAACAGATAGATAATCAAAAAATCTTAAATATGTTAAAATTTACAAACACTTTCTTTC
TATATTAGGGTAACCACGTCTTAATTGACGTGGTTATTTTTTCAGGGCAAAAAAAGGGCG
GATT
>A5IT17-integrating PVL-prophage from Dubai_30_RUN07-BC03_[1,541,699..1,587,601]:RC
AGGGCAAAAAAAGGGCGGATTTAAGCTAACTTGGAATGTTTTCGAGTTTTTGAGTTAGTT
CTCTATCCATTTTTTCAGTTACATGAGTATATATGCGAATGGTTGTTTTTTCATCTACAT
GTCCTACCCTTTTCATAATTGCTTTTAAAGAAACATTCATTTCTACTAATAAAGTTATGT
GTGTATGTCTAAATGTGTGCGTGGTAACTTTCTTATTCATATTTAAAGCTTTTGTAGTTT
TCTTAAGCACACCGGCGATTTGATTATTACATAAAGGATTCCCTTTTTTTGTTGTGAATA
TGAACCCTCTGTCAACATAGCTCGAATTCCATCTTTTCAACATTTTGTTTTCCAGTATTA
TCTTTTTAAAAATTTCTACGGTTCTAGAATTGATGCTGATACTTCTTTTTGAACTTATAG
TCTTTGTAGTGTCTTTGTATCCGAATCCTTCCTCGTATTTAATGCGGTGAATTGTACCTG
TTATATTGATAGTTTTGTTTAATAAATCTATATCTTTTTCCTGCAGTGCTTGTAGTTCTC
CTATGCGCATACCAGTTAAAGCCTGTACTTCTAAGATGCTGGCAATTAAAATGCGATTTC
GCTTGTGTAACTTATTATCATTTAGTATATGATCACGTATCTGTAGGACTTGGTTCATTT
CTAAATAGTTGTACATTTTAGATTCATCTTTTTCGATATCCTCTATTGTTTTTCTTCTTT
TAGGAATTTTGACATTAGTTAACAAATATTCATTTGGATAATTGTAAAATTTAACTGCAT
ATTTAATAGCTCCTTTCATATCTCCGAGTTGACGGGTTACTTGATTTTGAGAATAGATAT
CTGATAATTTATTAATAAATATCTGCATATATTTTGTATCTAGTTTGTTTAAAAGCAAGT
TCTCAGAGCTGTATCGTTTAATGTTTCTAATTCTTATTTTTATATTATTAAGAGTAGTCA
ACTTTGAACCTGATGTTTTTATATGATATTCAAGCCATTCATCTAATAGCGCGTGAAAAG
TCAAAGTTTTTAATTCGCTTGACGACTTGTTGTTCAGTTTTTCTTTTATTTTTTCTTCTA
AACGAAACATTGCTTCTTTTTGAGATTGTTTTGTATTCTTGTTCAACACAACACTTACGC
GCTTCCATTTATCTGTGTATGGATCTTTATACTTCTCGTAGTATCTGTATTTAGTTTCGT
TATTTTTGTTTTTAAATTTTTCAATCCACATGTTTATACCTCCTGCAAGAACGTATGTTC
TATAAAATATTAAAAAATAATAAGGGTAGTCGGGCTACCCGTAATTTAGTACTAGGTACT
AAATGTGTTATAATAAAATAAAAAGTAGGTGATAAGATGACTCAATTTCTAGGGGCGCTT
CTTCTTACAGGAGTTTTAGGTTACATACCATATAAATATCTAACAATGATAGGTTTAGTT
AGTGAAAAAAACAAGGTTATCAATACTCCTGTATTATTGATTTTTTCTATTGAAACATGT
TTGATATGGTTTTATAGTTTTATAATTTTTAATAATGTTGATTTAAAAAATTTGAATTTA
ATTCAGTTGCTTACAGGTCTAAAAGCAAATATTTTGTTTCTATTTATTTTTGTTTTAACA
GTGTTTGTATTTAATCCTTTAATTGTTAAATTTATTATCTGGTTAATTAATATAACCAGA
AAGTTTATGAAATTGGATTGTATAAGCTTATTAGACAAAAGAGACAAGTTGTTTAATAAC
AACGGTAAACCAGTATTTATAGTTATAAAAGACTTTGAAAACAGAATCATTGAAGAGGGT
GAACTTAAAACCTATAATTCAGCTGGTAGCGATTTCGATTTACTAGAAGTTGAGCGACAA
GATTTCAAAGTATCTGATTTACCGTCAAACGATGAATTGTATATTAAACATACGCTTGTA
GACCTTAAACAACAAATTAAATTGGATTTATATTTAATGAATGAATACTAATCTTTTTTC
TTAGCTTTTTCTGATAAAGTGCTTTTTAATTTTTCGCTGGCGCCTGACTTTTCAAAACTT
TTGTTTAATGGGTTACTACGAGTAGTTTCTTGTTTTTTGTTTTTATCCGCCATAAAATTC
TCACCACCATTCAACGTCTACACTAGTAGGCGTTTTTTGATTTTTATATTAAAGGGCTAT
AAAAAGCTGTTAATACTTCAATTCTTTAATCCACATATATTTAAAAGTGAGGTAGTAGGT
AATAAATATAAGACTTAAAGTTAAGATTGCTTTTTTCATGTCAATTTCTCCTTTGTTTAT
ATTTATATTAAAGCGCTAAATATACGTTATTAATCACAATACAATTAATTGATTGTAAGA
TACTTAGTCGTATAATTCTATATACCTATTAGTAAATTCTTCTGCTGTTATTTCTCCATT
TTCTTTTTGTTGTTGAAGTTTAGAAGCTTCTTTTTGAATTGCATCGTATTTTTCACGAGA
ATACCCATATTTTTCCATCTCTTTATAATTAGCTTCGTTTATTTGTTCTTGTTGCTGAGG
TGTGACACAACCACCAACTGTGCATTGTGTACCATCAGGTTTTGTGTAACCTATAACGTC
ACCTGCGCCTTGTGCTTGGTACCAAGTATTACCATCTGCATCTACCATGCCGTTAACATT
GTGACCATTTTTTACTCTTTGTGATATTTCGTCTTTAGTTAAAGGTCTATTGGTTTGTTG
ATCGTTGTTAACGTTTGTGTTGTTCTCGTTGTTTACTTGATTATTGTTATCGTTTTGATT
AGCATTTTCTTTTTTCGCTTCTGCTTTTTCTTTAGTTTCTTTCTTTTTATCTTTGTTATC
TTTCTTTGTTTCAGTTTTTTTGCTTTCCTCTTTCTTATCGCCGTCGTGGCTACCACAAGC
GCCTAAAACTAACGCACTCGCTAATGTTAAACCTAATAATCTTTTCATTTTAATTTCTCC
TTTGTTATATTTCTTTATATTTAAAAACTCTCAACGGCTCAAATGTAATTGAATACTCGC
CGTAGTGAGTTCCAATACCATATATCTTTTTATAGTGCTCTATTGCTTCTAATATGTATT
CTTCACTTAATTGTAGATACTCAGACAACTCATACAAGTTACGTACGCCATAATTATAAG
CTTCTACAATTTCACGTAATGGAACAGCTGAGATAAAGCCGTGTCTACGTGCGTAATTTT
CGAACTTGCGATTGTTGAACTTCGACTGATCTAAAATGTTGCCATACGTCAACTTGTGGT
GGGCAAGTTCCTCGTATAATACTTCTAATTTGTTCCTTTCGGATAGGGAAGGTCTAATAA
AAATTTCTCCTTCTTGATACCAACCATCGAATCCTCGAGGTACTCTTTGTGTTTCTTTCA
CTTCAACTTCACATTTCATAAGCAATTCTTCGTATTTTCCCATGAGCCAAACCCCTTTGG
TGTCTTATTTCTTTCTATCTCTAACCCATTGCATAAAGTTTTCGATTTCTTCCCATTCTT
CAGGAGTAAATTCATCTTTATTTGCATGACCAGCTATAGTTTCTTGATGCTGATTAAATT
TATCTCTTTCTTTATCATCAATTCTTTTACTTTCTACGTCGTATCCCAACAACCAAGCTT
CGCTAACATTCAATATTTTAGCTAAAACATATAATTTCTTCTGACCCGGCGTCACTTTAC
CATTAACATATTGACTTAAATCAGTTTTTGATAATTTGATACCAGTTTCTTCTTCCATGC
TTTTAGCTTTGTTTACTATATCTATTTGTTTTAAATTCGATGACTTCATAGCTTGTTTGA
TTCTGTTGCTAGTTGTAGAGTTCAATGAATTTTCCTCCTTCATTAATATAGTTATAGTAT
AAGCTTCGTTGAACAAAAGTTCAATACAAAAATTCAAAAATATTGAACTTTTGTATTGCA
TTGATTTTTTAAACGTGTTAAGGTTTATTTAGTTCAAAAATATTGAACTCAGAAAGAGGT
GACATGATGTGTTTTGATTATTCAGCTTTAATAGGTCGTATAATTGAAAAGTATGGTAAT
AGATATGCTTTTGCATACGCGATAGGCTTATCAGAACGAAGTTTATCTTTAAAATTAAAT
GATAAAATTGGTTGGAGAGATTCCGAAATAGCTAAAGCTTGTGAATTATTATCTATACCC
AGAGAAGAAATACAAGTATATTTTTTTAATTATAAAGTTCAAAATAATTGAACTAAAGGA
GGAACACTATGGAACAAATCACGTTAACCAAAGAAGAGTTGAAAGAAATTATAGCGAAAG
AAGTTAGAAATGCTATAAAAGGCGAGAAACCAATCAGTTCAGGTGCAATTTTCAGTAAAG
TAAGAATCAATAATGACGATTTAGAAGAAATCAATAAAAAACTCAATTTCGCAAAAGATT
TGTCACTAGGAAGATTGAGGAAGCTCAATCATCCGATTCCACTAAAAAAGTATCAGCATG
GCTTCGAATCAATTCATCAAAAAGCTTATGTACAAGATGTTCATGATCATATTAGAAAAT
TAACATTATCGATTTTTGGAGTGACACTTAATTCAGACTTGAGTGAAAGTGAATACAACC
TAGCAGCAAAAGTTTATCGAGAAATCAAAAACTATTATTTATATATCTATGAAAAGAGAG
TTTCAGAATTAACTATCGATGATTTCGAATAAAGGAGGTTCAACAAATGTTACAAAAATT
TAGAATCGCTAAAGAAAAAAGTAAATTAAAACTCAATTTACTAAAACATGCAAACAGTAA
TTTAGAAACAAGAAACAACCCTGAACTGTTGCGAGCAGTTGCAGAGTTGCTTAAAGAGAT
TAATCGATAAATTCTATGAATTCGATTTTAGCTGAAGCGATAGCTACTATTTTGTCTCCA
ACAAAAGTATATGAGCCATTAGTGAACAAGGAACTTTTAATTTTTTCTTTTGATATTTCA
ACAGTTCCGCGATGACCTGACTTTATCACTTTTTCTAAATTATCGATTTCAACAAATTTA
TCATTAGAAAGATATAAACAAGCTTTCATACTTATCACCTCCTTAGGTTGATAACAACAT
TATACACGAAAGGTGGAACAACAAATGAACATTCAAGAAGCAACTAAGATAGCTACAAAA
AATCTTGTCTCTATGACACGGAAAGATTGGAAAGAAAGTCATCGAACTAAGATATTACCA
ACAAATGATAGTTTTTTACAATGCATCATTTCAAATAGCGATGGGACAAACCTTATCAGA
TATTGGCAACCTTCAGCCGATGACCTCATGGCAAATGATTGGGAAGTTATAAACCCAACT
AGAGACCAGGAATTATTGAAGCAATTTTAGAAATGCTATCAATGATACTTTTTAAATTGT
TTTTAAACTCATTTTCAAAGTAAACAACAGTCTTGTCTGAAATTGTTACATGATAAATAG
TGTTACTAGCATACACGCCGTTTAGGAACCCAGAGTTTTTAAGTTTATTTAAATCGTATT
TTACATCTTCGAAATGTAGTTTTTGAAAATACTTTGTATGTATATCTTTAGCACTTCCAA
AATTATTGCAGGTTAATTTAACCGAACCTAACTTTACACATTCTAAATAATCTTTGTAGA
GTACGGACAAGATATATTGTTGGTCTTTAGTAAGTGTATCAAATTCATCAGATATCAAGG
GCATGTTATCACCTCCTTAGGTTGATAACAACATTATACACGAAAGGTGGAACAACAAAT
GAACAAAAAATCAGAAGGGTTAGACATCAGAATACCAAGGGTTTTCAGAAGAGATCACGC
GCCAGTAGAATCTTTAACAGAAAATGAACGTCGACTAAGAAAGGAAATATTAGAAAGTAT
TAAAAAAGGTTATTACAGCTACTTAGAAATAAACAAAGTCTTCTATGCATTAGATAGAGA
ACTTCAATACAGAGCGAATAATAGCAAAATTTAACATTTATCGAAAGGAGTGATAGAGAT
GCCAAAAATCATAGTACCACCAACACCAGAAAACACATATAGAGGCGAAGAAAAATTTGT
GAAAAAGTTATACGCAACACCTACACAAATCCATCAATTGTTTGGAGTATGTAGAAGTAC
AGTATACAACTGGTTGAAATATTACCGCAAAGATAATTTAGGTGTAGAAAATTTATACAT
TGATTATTCACCAACAGGCACTCTGATTAATATTTCTAAATTGGAAGAGTATTTGATCAG
AAAGCATAAAAAATGGTATTAGGAGGATATTAAATGAGCGACACATATAAAAGCTACTTA
ATAGCAGTACTGTGCTTCACAGTCTTAGCGATTGTGCTTATGCCATTGCTGTACTTCACT
ACAGCATGGTCAATTGCGGGATTCGCAAGTATCGCAACATTCATATACTACAAAGAATAC
TTTTATGAAGAATAAAAAAACTGCTACTTGCGTCAACAAGTAACAGTGCAAGATGAGCAA
TTGTTTTAAATAATTATATAAGGAGTTATTAATATGACCTTACAACAAAAAATACTATCA
CATTTTGCAACATATGACAATTTCAATTCTGATGATGTTGTTGAAACTTTTGGGATATCT
AAAACACATGCAAAATCCACTCTTTCAAAACTTAAGAAAAAAGGAAAGATTGAAATGGAA
AGTTGGGGTATCTGGCGTGTTATTGAATCGCAATTGCATTTAAGTGTAGTCGAACGTAAA
AAAGAAATTTTAGAAGAACAATTTGAATTGTTAGCAAGATTAAATGAACAAAGTGATGAC
CCTAGAGAAATAGAAGAACGTATCAAGTTAATGATTCGTCTAGCTAACCAATTTTAAGGA
GGATTTAATCAATGGCAATATTAGAAGATATTTTTGAAGAATTAAAACTATTAAATAACA
ATTTACGTGTGTTAAACACTGAACTATCAACAGTAGATTCATCAATTGTACAAGAGAAAG
TTAAAGAAGCACCAATGCCAAAAGAAGAAACAGCTCAACTGGAATCAATTGAAGAAGTTA
AGGAAACTTCTGCTGATTTAACTAAAGATTATGTTTTATCAGTAGGAAAAGAGTTCCTTA
AAAAAGCAGATACTTCTGATAAGAAAGAATTTAGAAATAAACTTAACGAACTTGGTGCGG
ATAAGCTATCTACTATCAAAGAAGAGCATTATGAAAAAATTGTTGATTTTATGAATGCGA
GAATAAATGCATGAAGCTAGATCACTCAAATAGAGCTCATGCAAAGCTTAGTGCAAGTGG
AGCAAAACAATGGCTAAACTGCCCACCGAGTATTAAGGCAAGTGAAGGTATTGCAGATAA
AAGTACAGTTTTTGCCGAAGAAGGTACATTCGCCCATGAGTTAAGTGAGTTATATTTCAG
CCTTAAATATGAAGGCCTAACACAGTTTGAGTTTAATAAGGCTTTTCAAAATTATAAGAG
AAATCAATATTACAGCGAAGAATTGCGTGAATATGTGGAAGAGTATGTAGCTAATGTAGA
AGAAAAATATAATGAAGCTTTGAGTAGGGATAATGATGTAATAGCTTTATTTGAAACAAA
ATTAGATTTAGGTAAATACGTCCCTGAATCTTTTGGAACTGGTGATGTCATTATATTTTC
AGGTGGTGTACTTGAAATTATTGACCTTAAATATGGTAAAGGCATTGAAGTTTCAGCTAT
AGATAATCCTCAACTTAGATTATATGGCTTGGGCGCATATGAACTGCTTAGTTTAATGTA
TGACATTCATACAATTCGCATGACTATCATACAACCTCGAATAGATAACTTTTCTACTGA
AGAGTTACCAATATCAAGATTACTTCAATGGGGAGCCGATTTTGTTAAACCATTAGCCAG
ACTTGCTTATAACGGTGGAGGAGAGTTTAAAGCAGGTAGTCATTGTAGATTCTGTAAGAT
AAATCATTCATGTAGAACACGTGCAGAATACATGCAAAATGTGCCTCAAAAGCCACCACA
TTTGTTAAGTGATGAAGAGATTGCAGAACTTTTATATAAACTTCCTGATATCAAAAAATG
GGCTGATGAAGTAGAACAATATGCACTAAATCAAGCGAAAGAAAATGATAAAAACTATCC
TGGTTGGAAGCTTGTAGAAGGTCGTTCACGAAGAATGATAACTGATACAAAAGCAATGCT
TGAAAAGTTAGTTGAAGCGGGTTATAAACCTGAAGATATTACAGAAATCAAGTTACTTAG
CATTACGAATTTAGAAAAATTAATTGGTAAAAAAGCATTTTCTAAAATTACAGAGGGTTT
TATAGAAAAGCCGCAAGGTAAATTAACACTTGCTACCGAGTCGGATAAACGACCAGCTAT
AAAGCAATCTGCTGAAGATGATTTTGACAAACTATAAAAATTTAAAAGGACGGTATATAA
ACATGAAAGCAAAAGTATTAAATAAAACTAAAGTGATTACAGGAAAAGTAAGAGCATCAT
ATGCACATATTTTTGAACCTCACAGTATGCAAGAAGGGCAAGAATCAAAGTATTCAATCA
GTTTAATCATTCCTAAATCAGATACAAGTACGATAAAAGCCATTGAACAAGCTATAGAAG
CTGCTAAAGAAGAAGGAAAAGTTAGTAAGTTTGGAGGCAAAGTTCCTGCAAATCTGAAAC
TTCCATTACGTGATGGAGATACTGAAAGAGAAGATGATGTCAATTATCAAGACGCTTATT
TTATTAACGCATCAAGCAAACAAGCACCTGGTATTATTGACCAAAACAAAATTAGATTAA
CGGATTCTGGAACTGTTGTAAGTGGTGATTATATTAGAGCTTCAATTAATCTATTTCCTT
TCAACACAAATGGTAATAAGGGTATCGCAGTTGGATTGAACAACATTCAACTTGTAGAAA
AAGGCGAACCTCTTGGCGGTGCAAGTGCAGCAGAAGATGATTTCGATGAATTAGACACTG
ATGATGAGGATTTCTTATAAGTCAATAGGTGGGGTTTTAGCCCCACTTTAATTTTAAAGA
AATTGAGGTGTCAAGAATTTGAGATTTATGAATATAGATATTGAAACATATAGCAGTAAT
GATATTTCGAAATGTGGTGCCTATAAATACACAGAAGCTGAAGATTTCGAAATTTTAATT
ATAGCTTATTCAATAGATGGTGGAGCGATTAGTGCGATTGACATGACTAAAGTAGATAAT
GAGCCTTTCCACGCTGATTTTGAGACGTTTAAAATTGCTCTTTTTGATCCTGCTGTAAAA
AAGTATGCATTCAATGCTAATTTCGAAAGAACTTGTCTTGCTAAACATTTTAATAAACAG
ATGCCACCTGAAGAATGGATTTGCACAATGGTTAATTCAATGCGTATTGGCTTACCTGCT
TCGCTTGATAAAGTTGGAGAAGTTTTAAGACTACAAAACCAAAAAGATAAAGCAGGTAAA
AATTTAATTCGTTATTTCTCTATACCTTGTAAACCAACAAAAGTTAATGGAGGAAGAACA
AGAAACTTGCCTGAACATGATCTTGAAAAATGGCAACAATTTATAGATTACTGTATTCGA
GATGTAGAAGTAGAAATGACGATTGCTCATAAAATTAAAGACTTTCCAGTAACTGCAATT
GAACAAGCATATTGGGTTTTTGACCAACATATAAACGACAGAGGTATTAAGCTTTCTAAA
TCATTGATGTTAGGAGCTAATGTGCTCGATAAGCAGAGTAAAGAAGAATTGCTTAATCAA
GCTAAACATATAACAGGTTTAGAAAATCCTAATAGTCCTACACAATTATTGGCTTGGTTA
AAGGATGACCAAGGATTAGATATACCTAATTTACAAAAGAAAACGGTTCAGGAGTACTTA
AAAGAAGCAACAGGAAAAGCTAAAAAAATGCTAGAAATTAGATTGCAAATGTCTAAAACC
AGTGTGAAAAAATACAACAAAATGCATGACATGATGTGCAGTGATGAACGGGTAAGAGGT
CTGTTTCAATTTTACGGTGCCGGTACTGGAAGATGGGCAGGTAGAGGTGTACAACTTCAG
AATTTAACAAAGCATTATATTTCAGATACTGAATTAGAAATAGCAAGAGATCTTATTAAA
GAACAACGTTTTGACGATTTAGATTTATTACTCAATGTTCATCCTCAAGACTTATTAAGT
CAATTAGTTAGGACGACATTTACTGCTGAAGAAGGTAATGAACTAGCAGTAAGTGATTTT
TCTGCAATAGAGGCAAGAGTCATAGCATGGTATGCAAAAGAACAATGGCGTTTAGATGTG
TTCAACACACACGGAAAGATATATGAAGCATCGGCTTCTCAAATGTTTAATGTCCCGGTA
GAAAGCATAACTAAAGGCGACCCTCTCAGACAAAAGGGAAAAGTGTCCGAATTAGCTTTA
GGTTATCAAGGTGGCGCTGGAGCTTTAAAAGCGATGGGTGCATTGGAAATGGGCATTGAA
GAAAATGAATTACAAGGTTTAGTTGATAGTTGGCGTAACGCAAATCCTAACATAGTTAAT
TTTTGGAAGGCTTGCCAAGAGGCTGCAATTAATACTGTGAAATCCCGAAAGACGCATCAT
ACGCATGGACTTAGATTTTATATGAAAAAAGGTTTTCTAATGATTGAACTGCCTAGTGGA
AGAGCTTTAGCTTATCCAAAAGCTTCAGTTGGTGAAAATAGTTGGGGTAGTCAAGTTGTT
GAATTTATGGGCTTAGATCTTAACCGTAAATGGTCAAAGTTAAAAACGTATGGTGGGAAG
TTAGTCGAGAATATTGTTCAAGCAACTGCAAGGGATTTACTTGCGATTTCTATAGCTAGG
CTTGAAGCATCAGGTTTTAAAATAGTTGGACATGTCCATGATGAAGTAATTGTAGAAATA
CCTAGAGGTTCAAATGGACTTAAGGAAATCGAAACTATCATGAATAAGCCTGTCGATTGG
GCAAAAGGATTGAATTTGAATAGTGACGGATTTACTTCTCCGTTTTATATGAAGGATTAG
GAGTGTGATTGAATGCAACATCAAGCTTATATCAATGCTTCTGTTGACATTAGAATTCCT
ACAGAAGTCGAAAGTGTTAATTACAATCAGATTGATAAAGAAAAAGAGAATTTGGCGGAC
TATTTATTTAATAATCCAGGTGAACTATTAAAATATAACGTTATAAATATCAAGGTTTTA
GATTTAGAGGTGGAATGATGGCTAGAAGAAAAGTTATAAGAGTGCGTATCAAAGGAAAAC
TAATGACATTGAGAGAAGTTTCAGAAAAATATCATATATCTCCAGAACTTCTTAGATACA
GATACAAACATAAAATGCGCGGCGATGAATTATTGTGTGGAAGAAAAGACTCAAAATCTA
AAGATGAAGTTGAATATATGAAGAGTCAAATAAAAGATGAAGAAAAAGAGAGAGAAAAAA
TCAGAAAAAAAGCGATTTTGAACCTATACCAACGAAATGTGAGAGCGGAATATGAAGAAG
AAAGAAAGAGAAGATTGAGACCATGGCTTTATGATGGAACGCCTCAAAAACATTCACGTG
ATCCGTACTGGTTCGATGTCACTTATAACCAAATGTTCAAGAAATGGAGTGAAGCATAAT
GAGCATAATCAGTAACAGAAAAGTAGATATGAATGAAACACAAGACAATGTTAAACAACC
TGCGCATTACACATACGGCGACATTGAAATTATAGATTTCATCGAACAAGTTACGGCACA
GTATCCACCACAATTAGCATTCGCAATAGGTAATGCAATCAAATACTTGTCTAGAGCACC
GTTAAAGAATGGTCATGAGGATTTAGCAAAGGCGAAGTTTTACGTCGATAGAGTGTTTGA
CTTGTGGGAGGGGTAACGATGGCAACGCAAAAACAAGTTGATTACGTAATGTCATTACAG
GAGCAACTGGAATTAGAAGACTGCGAAAAATATACAGACGAACAAGTTAAAGCAATGAGT
CATAAAGAAGTTAGCAATGTGATTGAGAACTATAAGACAAGCATAAGGAATGAAGAACTA
TATTACGAATGCATGTCGTTTGGACTGCCTAATTGTTAAAAGGAGTGACGACCATGACAG
ATAGCGCACGTAAAGAACGCTTAAACCAATTTTTCGGCTCTAAAAGATATCTGTATCAGG
ATAACGAACGAGTGGCACATACTCATGTAGTAAATGGCACGTATTACTTTCATGGGCATA
TCGTGCCAGGTTGGCAAAGCGTTAAAAAGACATTTGATACTGCTGAAGAGCTCGAAATAT
ATATAAAGCAACATGGTTTGGAATACGAGGAACAGAAGCAACTAACTTTATTTTAGAGGA
GATGGAAATGATGAATAACCGCGAACAAATTGAACAATCAATTATCAGTGCTAGTGCGTA
TAACGGCAATGACACAGAGGGATTACTAAAAGAGATTGAAGACGTGTATAAGAAAGCGCA
AGCGTTTGATGAAATACTTGAAGGTTTACCTAATGCTATGCAAGATGCACTCAAAGAAGA
TATTGGTCTTGATGAAGCAGTAGGGATTATGACGGGGCAAGTGGTCTATAAATATGAGGA
GGAGCAGGAAAATGAAGAAATTTAATGTTCAAATCACATATACCGGCATGATTGAAGAGA
CTATCGAGGCTGAAAGTTTAGAAGAAGCAGAATTTGAGGCGGATGTTATTGCGAGATTGG
AAGCGCCATTTGATTGTGATGAGTATGAAATTAATGTAGAGGAGGAACAGGAAAATGACT
AACACATTACAAGTGAAACTATTATCAAAAGACGCTAGAATGCCCGAACGAAATCATAAG
ACGGATGCAGGTTATGACATATTCTCAGCCGAAACCGTCGTACTCGAGCCACAAGAAAAG
GCAGTGATCAAAACAGATGTAGCCGTAAGCATACCAGAGGGCTATGTCGGGCTGTTAACT
AGCCGTAGTGGTGTAAGTAGTAAAACACATTTAGTGATTGAAACAGGCAAGATAGATGCG
GGATATCATGGCAATTTAGGGATTAATATCAAGAATGATGCACAAGTATATTTAACAACT
AACGAACAGTGTTTTGATATACAAGGAGAAATGGAAAATTCTTTTGTAAATAATGCTAAG
AAAAAACCTTTTACTATAAATGATTATTACGAAATATATAAAGGCGACAAACTAGCACAA
CTGGTTATCGTACCTATATGGACACCTGAACTAAAGCAAGTGGAGGAATTCGAGAGTGTT
TCAGAACGTGGAGCAAAAGGCTTCGGAAGTAGCGGAGTGTAAAGACATCTTAGATCGAGT
CAAGGAGGTTTTGGGGAAGTGAGAGAACGCACTAAAATTATATATCGTGGTTGGAATAAG
GAGATATTTATTTTACAGGGTAAAAATATGAATGTTATTGGTTTGCGCCAAATATTTGAT
GAACTCAAAAGATCGTATGAAGGTTATAAAATCGTTGTTATTCCAATAGAAGTTGATTTT
GAAATCAAATAAATAGGAGTGATGAGAAGTGACACAATACTTAGTCACAACATTCAAAGA
TTCAACAGGACTACCACATGAACATATTACTGTGGCTAGAGATAATCAGACGTTTACAGT
TGTTGAGGCAGAGAGTAAAGAAGAAGCTGAGCGCAAATACGAGGCACAAGTTAAAAGAGA
TGCAGTTATTAAAGTGGGTCAGTTGTTTGAAAATATAAGGGAGTGTGGGAAATGACGGAT
GTTAAAATTAAAACTATTTCAGGTGGAGTTTATTTTGTAAAAACAGCTGAACCTTTTGAA
AAATATGTTGAAAGAACGGTAAATTTTAATGGTTTTATTTACGTAAGTAATATAATCAAA
CAGCCAACGTATATTAAAACAGATACGATTGAATCAATCACACTTATTGAGGAGCGTGGG
AAATGAATCAGCTGAGAATTTTATTACATGACGGTAGTAGTTTGATATTACATGAAGATG
AATTATTTAACGATAGAAAAAATTATGGCAGAGAACTTGTATTGAACAAAGGATATATAG
TTGGAATTAATGTTGAGGAGGCAGACGATGATTAAGCAAATACTAAGATTATTATTCTTA
CTAGCGATGTATGAGCTAGGTAAGTATGTAACTGAGCAAGTATATATTATGATGACGGCT
AATGATGATGTAGAGGCGCCGAGTGACTTCGCAAAAATCAGAGCTGAAGTTTCATGGTAA
TAGCTATTATCATTTTTGAATTAATTATATTAATGTGTTTAGCAATAGCACTGGAGGTGT
TGTAAATATGTGGATTGTCATTTCAATTGTTTTATCTATATTTTTATTGATCTTGTTAAG
TAGCGTTTCTCATAAGATGAAAACCATAGAAGCATTGGAGTATATGAATGCTTATCTTTT
CAAGCAGTTAGTAAAAAATAATGGTGTTGAAGGTTTAGAAGATTATGAAAATGAAGTTGA
ACGAATTAGAAAAAGATTCAAAAGCTAAAGAGAGGCGTTGGCTTCTCTGCTCTATCTAAA
ATAATGAAAGGAGCCGAACATGTTAGACAAAGTCACTCAAATAGAAACAATTAAATATGA
TCGTGATGTCTCATATTCTTATGCTGCTAGTCGTTTATCTACACATTGGACTAATCACAA
TATGGCTTGGTCTGACTTTATGCAGAAGCTAGCACAAACAGTTAGAACTAAAGAAGATTT
AACTGAGTACAATAAAATGTCTAAGTCTGAACAAGCCGATATAAAAGATGTTGGCGGATT
TGTCGGTGGATATTTAAAAGAAGGCAAACGGCGTGCTGGTCAAGTCATGAATCGTTCAAT
GCTAACACTTGATATCGATTATGCTGCTCAAGATATGACCGACATATTATCTATGTTTTA
TGATTTTGCATATTGTTTGTATTCAACACATAAGCATAGAGAGATAAGTCCAAGATTACG
TTTAGTGATTCCTTTAAAACGGAATGTAAATGCGGATGAGTATGAGGCTATTGGACGTAA
AGTGGCAGATATCGTTGGCATGGATTACTTCGATGATACAACTTATCAACCACATAGGTT
AATGTATTGGCCTTCAACTAGCAATGATGCAGAATTTTTCTTTACCTATGAAGATTTACC
TTTGTTAGATCCAGATAAAATATTAAATGAATATGTTGATTGGACTGACACATTAGAATG
GCCAACGTCTTCAAAGGAAGAGAGTAAGACTAAAAGATTAGCAGATAAGCAAGGTGACCC
AGAAGAAAAGCCGGGAATTGTTGGCGCATTTTGTAGAGCCTATACGATAGAAGAAGCTAT
ATCAACTTTTATTCCTGACTTATACGAAAAACATTCTACTAACCGTTATACCTATCATGA
AGGTTCAACTGCAGGTGGATTGGTGTTATACGAAAATAACAAGTTTGCCTATTCTCATCA
TAATACGGATCCCGTAAGCGGTATGCTTGTGAACAGTTTTGATTTAGTACGCATACACTT
ATATGGTGCTCAAGATGAAGACGCTAAAACAGATACTCCGGTTAATCGACTACCTAGTTA
TAAAGCAATGCAGCAAAGAGCGCAAAATGATGAAGTTGTTAAAAAGCAATTAATTAACGA
CAAAATGTCTGATGCAATGCAGGATTTCGATGAAATAGTAAATAGCGATGATGCATGGTC
TGAGACGTTAGAAATTACTTCGAAAGGTACTTTCAAAGCTAGTATCCCAAATATAGAAAT
TATATTGCGTAATGATCCAAATTTAAAAGGAAAAATAGCCTTTAACGAATTTACGAAACA
AATTGAATGTTTAGGGAAAGTGCCATGGAATACTAATTTTAAGACACGTCAATGGCAAGA
CGGTGATGATAGCAGTTTAAGAAGTTATATCGAAAAGATTTATGACATACACCATTCAGG
TAAAACAAAAGATGCCATTATAAGCGTAGCAATGCAAAATGCTTATCATCCAGTAAGGGA
TTATCTAAATAAAATATCGTGGGATGGACATAAACGTCTTGAAAAGTTATTTATCAAATA
CTTAGGTGTTGAAGATACTGAAGTGAATAGAACAACTACCAAAAAAGCATTGACTGCTGG
AATTGCTCGAGTAATGGAGCCTGGATGTAAATTTGACTATATGCTTACACTTTATGGTCC
TCAAGGTGTAGGTAAATCTGCTTTGCTAAAAAAAATAGGTGGTGCATGGTTTTCTGACAG
TTTAGTTTCTGTTACAGGTAAAGAAGCCTATGAGGCCTTACAAGGCGTTTGGCTAATGGA
AATGGCAGAACTTGCAGCTACAAGAAAAGCTGAAGTTGAAGCTATTAAGCATTTCATATC
TAAACAAGTTGACCGGTTTCGTGTTGCTTATGGACATTATATTGAAGATTTTCCAAGGCA
ATGTATTTTCATTGGTACAACTAATAAAGTTGATTTCTTAAGAGATGAAACTGGTGGAAG
ACGTTTTTGGCCAATGACTGTAAATCCAGAGAGAGTTGAAGTGAACTGGTCTAAACTAAC
CAAAGAAGAGATCGACCAAATTTGGGCAGAAGCTAAATATTATTATGAACAAGGAGAAGA
GTTATTCCTCAACCCTGAACTAGAAGAAGAAATGCGTTCAATACAAAGCAAACATACTGA
GGAATCTCCATATACAGGCATTATTGATGAATATCTTAACACACCAATTCCTAGCAATTG
GGATGACTTAACTATCTTTGAACGAAGACGATTTTATCAAGGTGATGTTGATATGTTACC
AACAGGAAATGTAGATTACGTTGAAAGAAATAAGGTCTGTGCGCTTGAAGTGTTTGTTGA
ATGTTTTGGTAAAGATAAGGGAGATAGTAGAGGATCTATGGAAATTAGAAAGATTTCAAA
CATCTTAAGACAATTAGACAATTGGTCTGTATATGATGGTAATAAAAGTGGGAAAATTCG
ATTTGGAAAAGATTATGGTGTACAGATAGCTTATGTAAGAGATGAAAGTTTAGAAGATTT
AATATAATAAATATTGAATAAATATACATTTTAGAGTGTTGTATCAGATGTTGCATCATT
TTTTGAGTGATGCAACACGTGAGTGTAAAAAGTAATCGTAGGTGTTGCATCATTTTTAGT
GATGCAACATTGATGCAACAAATGATACAACACCTCTTTCCCTTCTCGCTGTAAGGTTCA
ACCCTGTTTGTTTCCAATGTTGCATCAAATTCACTATAAAGTTTAAAAAGTAGTGTTAGG
GAGTAAAGAGGTATAGGGGTAACCCTCTAACAGCTATTTTTAAAAGTTTGGCAAGAATTG
ATGCAACATCGGAACACAAATATAAATTTTGTATACAAGGTGAATATATGAAAGAATCGA
CATTAGAAAAATATTTAGTGAAAGAGATAACAAAGCTAAACGGTTTATGTTTAAAATGGG
TTGCACCTGGAACAAGAGGTGTGCCAGATAGAATTATTATTATGCCAGAAGGAAAAACAT
ATTTTGTAGAAATGAAGCAAGAAAAAGGAAAGTTGCATCCTTTACAAAAATATGTGCATA
GACAATTTGAAAATAGAGATCATAAAGTATATGTGTTATGGAATAAAGAACAAGTAAATA
CTTTTATCAGAATGGTAGGTGGAACATTTGGCGATTGACTTCAAACCACATAGCTATCAA
AAGTATGCAATAGATAAAGTGATAGATAATGAGAAATACGGTCTGTTTTTAGATATGGGT
CTAGGGAAAACAGTATCAACACTTACAGCATTTAGTGAATTGCAGTTGTTAGACACTAAA
AAAATGTTAGTTATAGCACCTAAACAAGTTGCTAAAGATACATGGGTTGATGAAGTTGAT
AAGTGGAACCATTTAAATCATCTGAAAGTGTCTTTAGTTTTAGGAACACCTAAAGAAAGA
AATGATGCATTAAACACAGAGGCTGATATCTATGTAACCAATAAAGAAAATACTAAATGG
TTATGTGATCAATATAAAAAAGAATGGCCATTTGACATGGTTGTGATTGATGAACTGTCT
ACATTTAAAAGTCCTAAGAGTCAAAGGTTTAAATCTATTAAAAAGAAATTACCACTCATT
AATAGATTTATAGGATTAACAGGAACACCTAGTCCAAATAGTTTACAGGATTTATGGGCT
CAAGTTTATTTGATAGACAGAGGTGAAAGACTTGAGTCTTCATTCAGTCGTTATCGAGAA
AGGTACTTTAAACCAACTCATCAAGTTAGCGAACATATTTTTAAGTGGGAGCTAAGAGAC
GGATCTGAAGAAAAGATATATAAACAAATAGAAGATATATGTTTAAGCATGAAAGCGAAA
GATTATCTGGATATGCCTGACAGAGTTGATACTAAACAAACAGTAGTCTTATCAGAAAAA
GAAAGAAAAGTATATGAAGAATTAGAAAAAAACTATATTTTAGAATCGGAAGAAGAAGGA
ACAGTTGTAGCTCAAAATGGGGCATCATTAAGTCAGAAACTACTTCAACTATCTAACGGC
GCAGTTTATACAGATGAGGAAGATGTAAGACTTATACATGATAAGAAGTTAGATAAGTTA
GAGGAAATTATAGAGGAGTCTCAAGGCCAACCAATACTATTGTTTTATAACTTCAAACAC
GATAAAGAAAGAATACTTCAAAGGTTTAAGGAAGCAACCACATTAGAGGATTCAAACTAT
AAAGAACGTTGGAACAGTGGAGACATTAAGCTGCTTATAGCACATCCAGCAAGTGCAGGA
CATGGATTAAACTTACAACAAGGTGGGCACATTATTGTTTGGTTTGGACTTACATGGTCA
TTGGAATTATACCAACAAGCAAATGCAAGATTATATAGACAAGGACAAAATCATACGACT
ATTATTCATCACATCATGACCGATAACACAATAGATCAAAGAGTATATAAAGCTTTACAA
AATAAAGAACTAACGCAAGAAGAATTGATGAAAGCTATTAAAGCAAGAATAGCTAAGCAT
AAGTAATGGAGGTCTAACATGGGGAACACAATATATGATATCAAGCCAGGAACATTTAAA
TATATTGAATCAGAAATATATAATTTAAATGAGAACAAGAAAGAAATAAAAAGATTGAGG
TTGGAAATACTTAATCCTACGAAGGAACAAGATTCCAATATTGTATATGGACCATTACAA
AAAGGCGAACCAGTTAGAACAACTGAACTAATGGCAACTAGATTATTAACTAATAAGATG
TTACGAAACCTAGAAGAAATGGTCGGAGCAGTTGAGAGTGAATACTTAAAGTTGCCTGAA
GATCATAAGAAAGTAATAAGGCTGAAGTATTGGAATAAAGAAAAGAAGTTAAAGATGGAA
CAGATAGGACATGAATGCCATATGCATCGTAATACTGTTACTTCTATACGAAAGAACTTT
GTTAAAGCGGTAGCGTATCATGCAGGTATCAAATAACATTGTGCAAAGATTGTGCAAAAG
GCCTACAAATCTGTAGTAATATGATAGTATCGGAAAGATGTATAAAGTTATCTAAAAGTT
ATACGACACAAGTACACGAGGCACATCGCTATGCGGTGTGTCTTTTGTTATGCAATCAAA
GAGGTGTAAGAGATGACCAAGCATAATAACATTTATAAGCATGGTCGTAAGTCATATCAA
TACGATTGGTTCTATCATTCAAAAGCATGGAAGAAGTTAAGAGAGATAGCATTAGATAGA
GATAATCATCTTTGTCAAATGTGTTTACGCGAAGATATTGTAACAGATGCAAACATAGTG
CATCACATTATTTATGTTGATGAAGATTTTAACAAAGCTTTAGAATTAGATAATCTAATG
TCAGTTTGTTATGGCTGTCATAACAAAATTCATGCAAATGATAATGACAAAAGTAATCTT
AAGAAAATTAGAGTTCTAAAAATTTAAATAAAAAAACATTTAAATAAAATTTTATAGCCC
CCTGCCCATTGGCTTAAAATGTTTTTTCGCCGGGTACCGGCGGGGGCCCTTCGCTTGCAA
CGCGGATAAACTTTTATGAAAGGGGGTCTTTATATGAAATTAACAAAAAAACAGCTAAAA
GAATATATAGAGGATTACAAAAAATCTGATGACATATTAATTAACTTGTATATAGAAACA
TATGAATTTTATTGTCGGTTAAGAGATGAACTTAAAAATAGTGATTTGATGATAGAGCAT
ACAAACAAGGCTGGTGCGAGCAATATTGTTAAGAATCCATTAAGCATAGAACTGACAAAA
ACAGTTCAAACACTAAATAACTTACTCAAGTCTATGGGTTTAACAGCAGCACAAAGAAAA
AAGATAGTTCAAGAAGAAGGTGGATTTGGTGACTATTAAAGTTTTAAATGAACCTTCACC
AAAACTATTAACAACATGGTATGCAGAGCAAGTCACTCAAGGGAAAATAAAAACAAGCAA
ATATGTTAGAAAAGAATGTGATAGGCATCTTAGATATTTAGAAAATGGAGGTAAATGGGT
ATTTGATGAAGAATTAGCGCATCGTCCTATTCGATTTATAGAAAAGTTTTGTAAACCTTC
CAAAGGATCTAAACGTCAACTTGTATTACAGCCATGGCAACATTTTATTATCGGCAGTTT
GTTTGGTTGGGTTCATAAAGAAACAAAACTGCGCAGGTTTAAAGAAGCTTTGATATTTAT
GGGGCGAAAAAATGGTAAAACAACTACTATATCTGGTGTTGCTAACTATGCTGTTTCTCA
AGATGGAGAAAACGGCGCTGAAATCCATCTTTTAGCAAACGTAATGAAACAAGCTAGAAT
ATTATTCGATGAATCTAAGGCGATGATAAAAGCTAGCCCAAAGCTTGATAAAAATTTCAG
AACATTAAGAGATGAAATCCATTATGACGCAACGATATCAAAAATTATGCCCCAAGCATC
AGATAGCGATAAGTTAGATGGATTGAATACACACATGGGGATTTTTGATGAAATTCATGA
ATTTAAAGACTATAAATTGATTTCAGTTATAAAAAACTCAAGAGCTGCAAGGTTACAACC
TCTTCTCATCTACATTACGACAGCAGGGTATCAATTAGATGGTCCACTTGTTGATATGGT
AGAAGCGGGAAGAGACACCTTAGATCAAATCATAGAAGACGAAAGAACTTTTTATTATTT
AGCATCTTTGGATGATGACGATGATATTAATGATTCGTCGAACTGGATAAAAGCAAATCC
CAACTTAGGTGTCTCTATAAATTTGGATGAGATGAAAGAAGAGTGGGAAAAAGCTAAGAG
AACACCAGCTGAACGTGGAGATTTTATAACCAAAAGGTTTAATATCTTTGCTAATAATGA
CGAGATGAGTTTTATTGATTACCCAACACTCCAAAAAAATAATGAAATTGTTTCTTTAGA
AGAGCTGGAAGGCAGACCGTGCACGATTGGTTATGATTTATCAGAAACAGAGGACTTTAC
AGCCGCGTGTGCTACTTTTGCGTTAGATAATGGTAAAGTTGCAGTTTTATCGCATTCATG
GATTCCTAAGCACAAAGTTGAATATTCTAACGAAAAAATACCCTATAGAGAATGGGAAGA
AGATGGCTTATTAACAGTGCAAGATAAGCCTTATATTGACTACCAAGATGTTTTAAATTG
GATAATTAAGATGAATGAGCATTATGTAGTAGAAAAAATTACTTATGATAGAGCGAACGC
ATTCAAACTAAATCAAGAGTTAAAAAATTACGGGTTTGAAACGGAAGAAACAAGACAAGG
AGCTTTGACCTTGAGCCCTGCATTGAAGGATTTAAAAGAAATGTTTTTAGATGGGAAAAT
AATATTTAATAATAATCCTTTAATGAAATGGTATATCAATAATGTTCAGTTGAAACTAGA
CAGAAACGGAAACTGGTTGCCGTCTAAGCAAAGCAGATATCGTAAAATAGATGGCTTTGC
AGCATTTTTAAACACATATACAGATATTATGAATAAAGTTGTTTCTGATAGTGGTGAAGG
AAACATAGAGTTTATTAGTATTAAAGACATAATGCGTTAAGGAGGTGAATGTTATCGCAA
AAGAGAATATTGTCACACGCATAAAGAAAAAATTGATAGACAATTGGATTGATCAGTCAA
CTTCTAAGCTTTATGACTTTAGCCCATGGAAAAATAGATCTTTTTGGGGTGTAATTAATA
ATACGCTTGAAACTAATGAAACGATATTTTCAGCTATTACAAAGTTATCTAATTCGATGG
CTAGTTTGCCCTTGAAAATGTATGAAGATTATAAAGTAGTTAATACAGAAGTATCTGATT
TACTTACAGTGTCACCGAATAATTCTCTGAGCAGTTTTGATTTTATTAATCAAATTGAAA
CAATCAGAAATGAAAAAGGTAATGCATATGTGCTAATTGAACGAGACATCTATCATCAAC
CATCAAAGCTTTTCTTATTAAATCCAGATGTTGTTGAAATGTTAATTGAAAACCAATCAC
GTGAACTTTATTATTCCATTCATGCTGCAACTGGAAATAAATTGATTGTTCATAATATGG
ACATGTTGCATTTTAAACACATCGTGGCATCTAATATGGTGCAAGGCATTAGTCCGATTG
ATGTGTTGAAGAATACAACTGATTTTGATAATGCAGTAAGAACCTTTAATCTTACAGAAA
TGCAAAAACCTGATTCTTTCATGCTTAAATATGGTTCCAATGTAGGTAAAGAAAAAAGGC
AGCAAGTGTTAGAAGATTTCAAACAGTACTATGAAGAAAACGGTGGAGTATTATTCCAAG
AGCCTGGTGTTGAAATCGAACCGTTACCTAAAAAATATGTCTCTGAAGATATAGTGGCAA
GCGAGAATTTAACAAGAGAAAGAGTAGCTAACGTTTTTCAATTGCCCTCAGTATTCTTAA
ATGCAAGATCAAATACAAATTTCGCGAAAAATGAAGAGTTAAACAGATTTTACTTGCAGC
ATACCTTATTGCCAATCGTCAAACAGTATGAAGAAGAATTTAATCGGAAACTACTTACTA
AAACAGACAGAGAAAAAAATAGGTATTTTAAATTTAACGTTAAATCTTATTTAAGGGCTG
ATAGTGCAACACAAGCAGAAGTGTACTTTAAAGCAGTTCGTAGTGGTTACTACACTATAA
ATGACATTAGAGAGTGGGAAGATTTACCACCAGTTGAAGGTGGAGATAAGCCGCTAATAA
GCGGTGATTTATACCCAATTGACACGCCACTTGAATTAAGAAAATCTTTGAAAGGTGGTG
ATAAAAATGTCAATGAAAGCTAAGTATTTTCAAATGAAAAGAAAATCAAAAAGTAAAGGT
GAAATATTTATTTATGGTGATATTGTAAGTGATAAATGGTTTGAAAGTGATGTAACTGCT
ACAGATTTCAAAAATAAACTAGATGAACTAGGAGACATCAGTGAAATAGATGTTCATATA
AATTCATCTGGAGGCAGTGTATTTGAAGGGCATGCAATATACAATATGCTAAAAATGCAT
CCTGCAAAAATTAATATCTATGTCGATGCCTTAGCGGCATCAATTGCTAGTGTTATCGCT
ATGAGTGGTGACACTATTTTTATGCACAAAAATAGTTTTTTAATGATTCATAATTCATGG
GTTATGACTGTAGGTAATGCAGAAGAATTAAGAAAGACAGCGGATTTACTTGAAAAAACA
GATGCTGTTAGTAATTCAGCTTATTTAGATAAAGCAAAAGATTTAGATCAAGAACACTTA
AAACAGATGTTAGATGCAGAAACTTGGCTTACTGCAGAAGAAGCCTTGTCTTTCGGCTTG
ATAGATGAAATTTTAGGAGCTAATGAAATAGCTGCTAGTATCTCTAAAGAGCAATATAAG
CGTTTCGAGAACGTCCCAGAAGATTTAAAGAAAGATGTAGACAAAATCACTAAAATTGAT
GATGTAGATACATCTGAATTGGTTGAAACACCTAAAGAAAGTATGTCACTAGAAGAAAAA
GAAAAAAGAGAAAAAATTAAACGCGAATGCGAAATTTTAAAAATGACAATGAATTATTAG
GAGGAAATGAAATGCCGACATTATATGAATTAAAACAATCCTTAGGTATGATTGGACAAC
AATTAAAAAATAAAAATGATGAATTGAGTCAGAAAGCAACAGATCCAAATATTGATATGG
AAGACATCAAACAACTAGAAACAGAAAAAGCAGGTTTACAACAAAGATTTAACATTGTTG
AAAGACAAGTGCAAGACATTGAAGAGAAAGAAAAAGCGAAAGTTAAAGATAAAGGAGAAG
CTTATCAATCTTTAAGTGATAATGAGAAGATGGTTAAAGCTAAGGCAGAGTTTTATCGTC
ACGCGATTTTACCAAATGAATTTGAAAAACCTTCAATGGAGGCACAACGTTTATTACACG
CTTTACCAACAGGAAATGATTCAGGTGGAGATAAGCTCTTACCAAAAACACTTTCTAAAG
AAATTGTTTCAGAACCATTTGCTAAAAACCAATTACGTGAAAAAGCTCGTCTAACTAACA
TTAAAGGTTTAGAGATTCCAAGAGTTTCATACACTTTAGACGATGATGATTTCATTACAG
ACGTAGAAACAGCAAAAGAATTAAAAGCAAAAGGTGATACAGTCAAGTTCACTACTAATA
AATTCAAAGTATTTGCTGCAATTTCAGATACTGTAATTCATGGATCAGATGTAGATTTAG
TAAACTGGGTTGAAAACGCACTACAATCAGGATTAGCAGCTAAAGAGCGTAAAGATGCCT
TAGCAGTAAGTCCTAAATCTGGATTAGAACACATGTCATTTTATAATGGATCTGTTAAAG
AAGTTGAGGGAGCAGACATGTATGATGCTATTATTAACGCTTTAGCAGATTTACATGAAG
ATTATCGTGATAACGCAACAATTTATATGCGATATGCAGATTATGTCAAAATTATTAGTG
TTCTTTCAAATGGAACAACAAATTTCTTTGACACACCAGCAGAAAAAGTATTTGGCAAAC
CAGTAGTATTTACAGATGCAGCAGTTAAACCTATTGTGGGAGATTTCAATTATTTTGGAA
TTAACTATGATGGAACAACTTATGACACTGATAAAGATGTTAAAAAAGGCGAATATTTGT
TTGTATTAACAGCATGGTATGATCAGCAACGTACATTAGACAGTGCATTCAGAATTGCAA
AAGCAAAAGAAAATACAGGTCCATTACCCAGCTAAGCCCCAAAAGGTTAATGTAACAGCT
AAGGCTAAATCAGCTGTAATATCAGCCGAATAGGGGTGATGAAATGAGTTTAGAAGAAAT
TAAATTGTGGTTGAGAATTGACTATAATTTCGAAAATGATTTAATTGAAGGTCTCATTCA
ATCGGCTAAGTCTGAATTACTATTAAGTGGGGTTCCAGATTATGACAAAGATGACTTGGA
ATACCCGCTTTTTTGTACAGCGATTAAATATATCATTGCAAGAGATTATGAAAGTCGTGG
ATACTCAAATGACCAATCTAGAAGCAAGGTGTTTAATGAAAAAGGATTGCAAAAAATGAT
TTTGAAATTAAAAAAGTGGTAGGTGATTTTTAAATGGAATTTAATGAATTTAAAGATCGC
GCATATTTTTTTCAATATGTAAATAAAGGGCCGTATCCAGATGAAGAGGAAAAAATGAAA
TTGTATAGTTGCTTTTGTAAAATATATAATCCTTCTATGAAAGATAGAGAAATTTTAAAA
GCGACTGAATCAAAGTCAGGACTAACCATAATTATGAGGTCTTCTAAAATTGAATATCTA
CCACAAACAAATCACTTAGTTAAAATTGACAGTGCATTATATTCCGATAAATTATTCAAC
ATTGTAGAAATAAGAATTGATACACCAGATATTGGCTATAATACAGTGGTTTTATCAGAA
AAATGAGTGTAGAAATTAAAGGGATACCTGAAGTGTTGAATAAATTAGAATCGGTATACG
GTAAACAAGCAATGCAGGCTAAGAGTGATAAAGCTTTAAATGAAGCATCTGAATTTTTTA
TAAAGGCTTTAAAGAAAGAGTTCGAGAGCTTTAAAGATACGGGTGCCAGTATAGAAGAAA
TGACTAAATCTAAGCCTTATACAAAAGTTGGCAGTCAAGAAAGGGCTGTTTTAATTGAAT
GGGTAGGCCCTATGAATCGCAAAAACATTATTCACTTGAATGAACATGGTTATACAAGAG
ATGGAAAAAAATATACACCAAGAGGTTTTGGAGTTATTGCAAAAACATTAGCTGCTAGCG
AACGTAAGTATAGAGAAATTATAAAAAAGGAGTTGGCCAGATAAATGAATATATTAAACA
CCATAAAAGGAATTTTATTATCTGATGCAGAGCTCAAAACACATATAAATTCTAGAATAT
ACTATTACAAAGTCACTGAAAACGCTGAAACTTCCAAACCCTTTGTTGTTATTACACCTG
TTTATGATTTGCCTTCAGACTTTATGTCTGATAAATATCTCAGTGAAGAATACTTAATTC
AAATAGATGTAGAATCTTCAAATAATCAGAAAACAATTGATATAACAAAACGAATAAGAT
ACCTGTTATATCAACAAAATTTAATTCAAGCATCTAGTCAGTTAGATGCTTATTTTGAAG
AAACTAAACGTTATGTGATGTCGAGACGATATCAAGGCATACCCAAAAATATATATTATA
AAAATCAGCGCATCGAATAGGTGTGCTTTTTAATTTTTAAGGAGGAAATAAGCAATGGCA
GAAGGACAAGGTTCTTATAAAGTAGGTTTTAAAAGATTATACGTTGGAGTTTTTAACCCA
GAAGCAACAAAAGTAGTTAAACGCATGACATGGGAAGATGAAAAAGGTGGTACAGTTGAC
CTAAATATCACAGGTTTAGCACCAGATTTAGTAGATATGTTTGCATCTAACAAACGTGTA
TGGATGAAAAAACAAGGTACTAATGAAGTTAAGTCTGACATGAGTATTTTCAATATTCCA
AGTGATGATTTAAACACAGTTATTGGACGCACTAAAGATAAAAATGGTACATCTTGGGTA
GGAGAGAATACAAGAGCACCGTATGTAACAGTAATTGGCGAATCGGAAGATGGTTTAACA
GGTCAGCCGGTATATGTAGCCTTACTTAAAGGTACTTTTAGTTTAGATTCAATTGAATTT
AAAACACGAGGTGAAAAAGCAGAAGCCCCAGAACCTACAAAATTAACAGGTGACTGGATG
AATAGAAAAGTTGATGTTGATGGAACGTCACAAGGTATTGTATACGGTTATCATGAAGGT
AAAGAAGGAGAAGCAGAATTCTTCAAAAAAGTATTCGTTGGATACACGGACAGTGAAGAT
CATTCAGAGGATTCTGCAGGTTCGTTACCCAGCTAATCCCCAAAATGTTGAAGTAGCAGT
TAATTCAAAATCTGCAACAGTTTCAGCAGAATAGGGGCTTTCAAAATAAATCAAAGGAGA
ATAATTTATGACTAAAACTTTAAAGGTTTATAAAGGAGACGACGTCGTAGCTTCTGAACA
AGGTGAAGGCAAAGTGTCAGTAACTTTATCTAATTTAGAAGCGGATACAACTTATCCAAA
AGGTACTTACCAAGTGGCATGGGAAGAAAATGGTAAAGAATCTAGTAAAGTTGATGTACC
TCAATTCAAAACCAATCCAATTCTAGTCTCAGGCGTATCATTTACACCAGAAACTAAATC
AATTATGGTAAATACCGATGACAATGTTGAGCCAAACATTGCACCAAGCACAGCAACGAA
TAAAATATTGAAATATACAAGTGAACATCCAGAATTTGTTACTGTAGATGAAAATACAGG
AGCAATTCACGGTGTAGCTGAAGGTACTTCAGTAATCACTGCTATGTCTACTGATGGAAG
CGATAAGTCAGGACAAATTTCAGTGACAGTAACAAACGGATAGGGATTTAAGGCGCAGTA
TATCTGCGTCTTTTTTATTTGAATAAAAGGAGCTAATACAATGATTAAATTTGAAATTAA
AGATCGTAAAACAGGAAAAACAGAGAGCTATACAAAAGAAGATGTAACAATGGGCGAAGC
AGAAAAATGCTATGAGTATTTAGAATTAGTAAATCAAGAGAATAAAAAAGAAGCACCTAA
CGCAACAAAAATGAGACAAAAAGAGCGACAGTTATTAGTAGATTTATTTAAAGATGAAGG
ATTGACTGAAGAAGATGTTCTGAACAAGATGAGTACTAAAACTTATACAAAAGCCTTACA
AGATATATTTCGAGAAATCAATGGTGAAGATGAAGAAGATTCAGAAACTGAACCAGAAGA
GATGGGAAAGACAGAAGAATAATCTCAATAAAAGACATTTTATCGAACATTAAGAAAATA
CAACGTTTCTGTATGGAGCAGTATGGGTGGACATTAACTGAAGTCAGAAAACAGCCGTAT
GTAAAACTTTTAGAAATACTTAATGAAGAGAATAAAGAAGAGACTGAAGAAAAACAAAGT
GAACAAAAAGTCATTACAGGTACGGATTTAAGAAAACTTTTTGGAAGCTAGAAAGGAGGT
TAATATGAATGAAAAAGTAGAAGGCATGACCTTGGAGCTGAAATTAGACCATTTAGGTGT
CCAAGAAGGCATGAAAGGTTTAAAGCGACAATTAGGTGTTGTTAATAGTGAAATGAAAGC
TAATCTGTCAGCATTTGATAAGTCTGAAAAATCAATGGAAAAATATCAGGCGAGAATTAA
GGGGTTAAATGATAGGCTTAAAGTTCAAAAAAAGATGTATTCTCAAGTAGAAGATGAGCT
TAAACAAGTTAACGCTAATTACCAAAAAGCTAAATCCAGTGTAAAAGATGTTGAGAAAGC
ATATTTAAAGTTAGTAGAAGCCAATAAAAAAGAAAAATTAGCTCTTGATAAATCTAAAGA
AGCCTTAAAATCATCGAATACAGAACTTAAAAAAGCTGAAAATCAATATAAACGTACAAA
TCAACGTAAACAAGATGCGTATCAAAAACTTAAACAGTTGAGAGATGCAGAACAAAAGCT
TAAGAATAGTAACCAAGCTACTACTGCACAACTAAAAAGAGCAAGTGACGCAGTACAGAA
GCAGTCCGCTAAGCATAAAGCACTTGTTGAACAATATAAACAAGAAGGCAATCAAGTTCA
AAAACTAAAAGTGCAAAATGACAATCTTTCAAAATCAAATGATAAAATTGAAAGTTCTTA
CGCTAAAACTAATACTAAATTAAAGCAAACAGAAAAAGAATTTAATGATTTAAACAATAC
TATTAAGAATCATAGCGCTAATGTCGCAAAAGCTGAAACAGCTGTTAATAAAGAAAAAGC
TGCTTTAAATAATTTGGAGCGTTCAATAGATAAAGCTTCATCCGAAATGAAGACTTTTAA
CAAAGAACAAATGATAGCTCAAAGTCATTTCGGTAAACTTGCAAGTCAAGCGGATGTCAT
GTCAAAGAAATTTAGTTCTATTGGAGACAAAATGACTTCCCTGGGACGTACAATGACGAT
GGGCGTATCTACACCGATTACTTTAGGTTTAGGTGCAGCATTAAAAACGAGTGCAGACTT
TGAAGGGCAAATGTCTCGAGTTGGAGCGATTGCACAAGCAAGCAGTAAAGACTTAAAAAG
CATGTCTAATCAAGCGGTTGACTTAGGAGCTAAAACAAGTAAAAGTGCTAACGAAGTTGC
TAAAGGTATGGAAGAATTGGCAGCTTTAGGCTTTAATGCCAAACAAACAATGGAGGCTAT
GCCAGGTGTTATCAGCGCAGCAGAAGCAAGTGGTGCAGAAATGGCTACAACTGCAACTGT
AATGGCTTCAGCGATTAACTCTTTCGGTTTAAAAGCATCTGATGCAAATCATGTTGCTGA
TTTACTTGCGAGATCAGCAAATGATAGTGCTGCAGATATTCAATATATGGGAGATGCATT
AAAATATGCAGGTACTCCAGCAAAAGCATTAGGAGTTTCAATAGAGGACACTTCTGCAGC
AATTGAAGTTTTATCTAACTCAGGTTTAGAGGGGTCTCAAGCAGGTACTGCATTAAGAGC
TTCGTTTATTAGGCTAGCTAATCCAAGTAAAAGTACAGCTAAGGAAATGAAAAAATTAGG
TATTCATTTGTCTGATGCTAAAGGTGAGTTTGTTGGAATGGGCGAATTGATTAGACAGTT
CCAAGATAACATGAAAGGCATGACGAGAGAACAAAAATTAGCAACAGTGGCTACAATAGT
TGGCACTGAAGCAGCAAGTGGATTTTTAGCCTTGATTGAAGCGGGTCCAGATAAAATTAA
TAGCTATAGCAAATCATTGAAGAACTCTAATGGTGAAAGTAAAAAAGCAGCTGATTTGAT
GAAAGATAACCTCAAAGGTGCTCTGGAACAATTAGGTGGCGCTTTTGAATCGTTAGCAAT
TGAAGTTGGTAAAGATTTAACGCCTATGATTAGAGCAGGTGCGGAAGGATTAACAAAATT
AGTTGATGGATTTACACATCTTCCTGGTTGGGTTAGAAAGGCTTCGGTAGGCTTAGCAAT
TTTTGGTGCATCTATTGGTCCTGCTGTTCTTGCTGGTGGCTTATTAATACGTGCAGTTGG
GAGCGCGGCTAAAGGCTATGCATCATTAAATAGACGCATTGCTGAAAATACAATTCTTTC
TAATACCAATTCAAAAGCAATGAAATCTTTAGGTCTTCAAACATTATTTCTTGGTTCTAC
AACAGGAAAAACGTCAAAAGGCTTTAAAGGATTAGCCGGAGCTATGTTGTTTAATTTAAA
ACCTATAAATGTTTTGAAAAATTCTGCAAAGCTAGCAATTTTACCGTTCAAACTTTTGAA
AAACGGTTTAGGATTAGCCGCAAAATCCTTATTTGCAGTAAGTGGAGGCGCAAGATTTGC
TGGTGTAGCCTTAAAGTTTTTAACAGGACCTATAGGTGCTACAATAACTGCTATTACAAT
TGCATATAAAGTTTTTAAAACCGCATATGATCGTGTGGAATGGTTCAGAAACGGTATTAA
CGGTTTAGGAGAAACTATAAAGTTTTTTGGTGGCAAAATTATTGGCGGTGCTGTTAGGAA
GCTAGGAGAGTTTAAAAATTATCTTGGAAGTATAGGCAAAAGCTTCAAAGAAAAGTTTTC
AAAGGATATGAAAGATGGTTATAAATCTTTGAGTGACGATGACCTTCTGAAAGTAGGAGT
CAACAAGTTTAAAGGATTTATGCAAACCATGGGCACAGCTTCTAAAAAAGCATCTGATAC
TGTAAAAGTGTTGGGGAAAGGTGTTTCAAAAGAAACAGAAAAAGCTTTAGAAAAATACGT
ACACTATTCTGAAGAGAACAACAGAATCATGGAAAAAGTACGTTTAAACTCGGGTCAAAT
AACAGAAGACAAAGCAAAAAAACTTTTGAAAATTGAAGCGGATTTATCTAATAACCTTAT
AGCTGAAATAGAAAAAAGAAATAAAAAGGAACTCGAAAAAACTCAAGAACTTATTGATAA
GTATAGTGCATTCGATGAACAAGAAAAGCAAAACATTTTAACTAGAACTAAAGAAAAAAA
TGACTTGCGAATTAAAAAAGAGCAAGAACTCAATCAGAAAATCAAAGAATTGAAAGAAAA
AGCTTTAAGTGATGGTCAGATTTCAGAAAATGAAAGAAAAGAAATTGAAAAGCTTGAAAA
TCAAAGACGTGACATCACTGTTAAAGAATTGAGTAAGACTGAAAAAGAGCAAGAGCGTAT
TTTAGTAAGAATGCAAAGAAACAGAAATGCTTATTCAATAGACGAAGCGAGCAAAGCAAT
TAAAGAAGCAGAAAAAGCAAGAAAAGCAAGAAAAAA-GAAGTGGATAAGCAGTATGAAGA
TGATGTCATTGCTATAAAAAATAACGTCAACCTTTCTAAGTCTGAAAAAGATAAATTGTT
AGCTATTGCTGATCAAAGACATAAGGATGAAGTAAGAAAGGCAAAATCTAAAAAAGATGC
TGTAGTAGACGTTGTTAAAAAGCAAAATAAAGATATTGATAAAGAAATGGATTTATCCAG
TGGACGTGTATATAAAAATACTGAAAAGTGGTGGAATGGTCTTAAAAGTTGGTGGTCTAA
CTTTAGAGAAGACCAAAAGAAGAAAAGTGATAAATACGCTAAAGAACAAGAAGAAACAGC
TCGTAGAAACAGAGAAAATATAAAGAAATGGTTTGGAAATGCTTGGGACGGCGTAAAAAC
TAAAACTGGTGAAGCCTTTAGTAAAATGGGCAGAAATGCTAATCATTTTGGCGGCGAAAT
GAAAAAAATGTGGAGTGGAATCAAAGGAATTCCAAGCAAATTAAGTTCAAGTTGGAGCTC
AGCCAAAAGTTCTGTAGGATATCACACTAAGGCTATAGCTAATAGTACTGGTAAATGGTT
TGGAAAAGCTTGGCAATCTGTTAAATCGACTACAGGAAGTATTTACAATCAAACTAAGCA
AAAGTATTCAGATGCCTCAGATAAAGCTTGGGCGCATTCAAAATCTATTTGGAGAGGCAC
ATCAAAATGGTTTAGCAACGCATATAAAAGTGCAAAGGGTTGGCTAACAGATATGGCTAA
TAAATCGCGCTCGAAATGGGATAATATTTCTAGTACAGCATGGTCGAATGCAAAATCCGT
TTGGAAAGGAACATCGAAATGGTTTAGTAACTCATACAAATCTTTAAAAGGTTGGACTGG
GGATATGTATTCAAGAGCCCACGATCGTTTTGATGCAATTTCAAGTTCGGCATGGTCTAA
CGCTAAATCAGTATTTAATGGTTTTAGAAAATGGCTATCAAAAACATATGATTGGATTAG
AGATATTGGTAAAGACATGGGAAGAGCTGCGGCTGATTTAGGTAAAAATGTTGCTAATAA
AGCTATTGGCGGTTTGAATAGCATGATTGGCGGTATTAATAAAATATCTAAAGCCATTAC
TGATAAAAATCTCATCAAGCCAATACCTACATTGTCTACTGGTACTTTAGCAGGAAAGGG
TGTAGCTACCGATAATTCGGGAGCATTAACGCAACCGACATTTGCTGTATTAAATGATAG
AGGTTCTGGAAACGCCCCAGGCGGTGGAGTTCAAGAAGTAATTCACAGGGCTGACGGAAC
ATTCCATGCACCCCAAGGACGAGATGTGGTTGTTCCACTAGGAGTTGGAGATAGTGTAAT
AAATGCCAATGACACTCTGAAGTTACAGCGGATGGGTGTTTTGCCAAAATTCCATGGTGG
TACGAAAAAGAAAAAATGGATGGAACAAGTTACTGAAAATCTTGGTAAAAAAGCAGGGGA
CTTCGGTTCTAAAGCTAAAAACACAGCTCATAATATCAAAAAAGGTGCAGAAGAAATGGT
TGAAGCCGCAGGCGATAAAATCAAAGATGGTGCATCTTGGTTAGGCGATAAAATCGGCGA
TGTGTGGGATTATGTGCAACATCCAGGGAAACTAGTAAATAAAGTAATGTCAGGTTTAAA
TATTAATTTTGGAGGCGGAGCTAACGCTACAGTAAAAATTGCTAAAGGCGCGTACTCATT
GCTCAAAAAGAAATTAGTAGACAAAGTAAAATCGTGGTTTGAAGATTTTGGTGGCGGAGG
CGATGGAAGCTATCTATTTGACCATCCAATTTGGCAAAGGTTTGGGAGTTACACAGGTGG
ACTTAACTTTAATGGCGGTCGTCACTATGGTATCGACTTTGGTATGCCTACAGGAACGAA
CATTTATGCTGTTAAAGGCGGTATAGCTGATAAAGTATGGACTGATTACGGTGGCGGTAA
TTCTATACAAATTAAGACCGGTGCTAACGAATGGAACTGGTATATGCATTTATCTAAGCA
ATTAGTAAGACAAGGCCAACGTATTAAAGCTGGTCAACTGATAGGGAAATCAGGTGCTAC
AGGTAATTTCGTTAGAGGAGCACACTTACATTTCCAATTGATGCAAGGGTCGCATCCAGG
GAATGATACAGCTAAAGATCCAGAAAAATGGTTGAAGTCACTTAAAGGTAGTGGCGTTCG
AAGTGGTTCAGGTGTTAATAAGGCTGCATCTGCTTGGGCAGGCGATATACGTCGTGCAGC
AAAACGAATGGGGGTTAATGTTACTTCGGGTGACGTAGGAAATATCATTAGCTTAATTCA
ACACGAATCAGGAGGAAATGCAGGTATAACTCAATCTAGTTCGCTTAGAGACATCAACGT
TTTACAGGGCAATCCAGCAAAAGGATTGCTTCAATATATCCCACAAACATTTAGACATTA
TGCTGTTAGAGGTCACAACAATATATATAGTGGTTACGATCAGTTATTAGCGTTCTTTAA
CAACAGATATTGGCGCTCACAGTTTAACCCAAGAGGTGGTTGGTCTCCAAGTGGTCCAAG
AAGATACGCGAATGGTGGTTTGATTACAAAGCATCAACTTGCTGAAGTGGGTGAAGGAGA
TAAACAGGAGATGGTTATCCCTTTAACTAGACGTAAACGAGCAATTCAATTAACTGAACA
GGTTATGCGCATCATCGGTATGGATGGCAAGCCAAATAACATCACTGTAAATAATGATAC
TTCTACAGTTGAAAAATTGTTGAAACAAATTGTTATGTTAAGTGATAAAGGAAATAAATT
AACAGATGCATTGATTCAAACTGTTTCTTCTCAGGAAAATAACTTAGGTTCTAATGATGC
AATTAGAGGTTTAGAAAAAATATTGTCAAAACAAAGTGGGCATAGAGCAAATGCAAATAA
TTATATGGGAGGTTTGACTAATTAATGCAATCTTTTGTAAAAATCATAGATGGTTACAAG
GAAGAAGTAATAACAGATTTTAATCAGCTTATATTTTTAGATGCAAGGGCTGAAAGTCCA
AACACCAATGATAACAGTGTAACTATTAACGGAGTAGATGGTATTTTACCGGGCGCAATT
AGTTTTGCGCCTTTTTCATTAGTATTAAGGTTTGGCTATGATGGTATAGATGTTATAGAT
TTAAATTTATTTGAGCATTGGTTTAGATCTGTATTTAATCGTAGACATCCTTATTATGTT
ATTACTTCTCAAATGCCTGGTGTTAAATATGCAGTGAATACAGCTAATGTTACATCTAAT
TTAAAAGATGGATCTTCAACTGAAATTGAAGTAAGTTTAAATGTTTTTAAAGGATATTCT
GAATCAGTTAATTGGACTGACAGCGAGTTCTTATTCGACTCTAATTGGATGTTTGAAAAT
GGAATTCCTCTTGATTTCACACCTAAATATACGCATACATCAAATCAATTTACTATTTGG
AACGGTTCTACTGATACGATAAATCCACGATTCAAGCACGATTTGAAAATATTAATTAAT
TTAAATGCGAGTGGAGGATTTGAACTGGTTAACTATACAACAGGTGATATTTTTAAGTAC
AACAAAAGTATAGATAAAAACACTGATTTTGTTTTAGATGGTGTGTATGCATATCGAGAT
ATAAATAGAGTGGGAATTGATACAAATAGGGGCATTATAACATTAGCGCCAGGTAAAAAT
GAATTTAAGATTAAAGGAGACGTCAGTGATATTAAAACTACATTTAAGTTTCCTTTTATT
TATAGGTAGGTGATTTAATGGATTATCATGATCATTTATCAGTAATGGATTTTAATGAAT
TGATTTGTGAAAATTTACTAGATGTAGATTACGGTTCTTTTAAAGAATATTATGAACTAA
ATGAAGCTAGGTACATCACCTTTACAGTTTATAGAACTACTCACAATAGTTTTGTTTTTG
ATTTATTGATTTGTGAAAACTTCATAATTTATCATGGTGAAAAATACACAATTAAGCAGA
CAGCGCCAAAGGTTGAAGGTGATAAAGTTTTTATTGAAGTTACGGCATATCACATAATGT
ATGAATTTCAAAATCACTCAGTGGAATCAAATAAGCTTGATGACGACAGTAGCGAAACTG
GTAAAACGCCAGAATACTCTTTAGATGAGTACTTAAGATATGGATTTGCAAATCAAAAAA
CGTCAGTCAAGATGACCTATAAAATAATTGGAGATTTTAAAAGAAAAATACCAATTGATG
AATTAGGTAATAAAAATGGCTTAGAATATTGTAAAGAAGCAGTAGATTTGTTTGGTTGTA
TTATTTATCCAAATGATACGGAGATATGTTTTTATTCTCCTGAAACATTTTATCAAAGAA
GCGAGAAAGTGATTCGATATCAATATAATACTGATACTGTATCTGCAACTGTCAGTACAT
TGGAATTAAGAACAGCTATAAAAGTTTTTGGAAAAAAGTATACAGCTGAGGAAAAGAAAA
ATTATAATCCTATTAGAACAACTGACATTAAATATTCAAATGGTTTTATAAAAGAAGGTA
CTTATCGTACCGCAACAATTGGGTCTAAAGCTACTATTAACTTTGATTGCAAGTATGGTA
ATGAAACAGTTAGATTTACAATAAAAAAGGGCTCTCAAGGTGGAATATATAAGTTGATTT
TAGACGGCAAGCAAATTAAGCAAATTTCTTGTTTTGCTAAGTCGGTTCAGTCTGAAACAA
TAGATTTAATAAAAAATATTGATAAAGGCAAGCACGTTTTAGAAATGATATTTTTAGGAG
AAGACCCCAAAAATAGAATTGATATATCTTCAAATAAAAAAGCTAAGCCTTGTATGTATG
TTGGAACTGAAAAATCAACAGTCTTAAATTTAATTGCTGACAACTCAGGTCGCAATCAAT
ACAAAGCAATTGTTGACTACGTCGCAGATAGTGCAAAGCAGTTTGGGATTCGATATGCTA
ATACGCAAACAAATGAAGATATCGAAACACAGGATAAGCTGTTAGAATTTGCAAAAAAGC
AAATAAATGATACTCCTAAGACTGAATTAGATGTTAATTATATAGGTTATGAAAAAATAG
AGCCAAGAGATAGCGTATTCTTTGTTCATGAATTAATGGGATATAACACTGAATTAAAGG
TTGTTAAACTTGATAGGTCACATCCATTTGTAAACGCAATAGATGAAGTGTCTTTCAGCA
ATGAAATAAAGGATATGGTACAAATTCAACAAGCGCTTAACAGACGAGTTATTGCACAAG
ATAATAGATATAACTATCAAGCAAATCGTATAAATCATTTATACACTAGTACTTTGAATT
CTCCTTTCGAGACAATGGATATAGGGAGTGTATTAATATAATGGCAACAGAAGAAGTTAA
AATCAAAGCGCTACTTGAAAACGATAAACAGTACTTTCCAGCTACACATTGGAAAGCTAT
AAATGGGATACCTTATGCAGGCAGTAGTGATATTGATGGATTGCCTCAAGACGGTATCAT
TTCGGTAGATGATAAAAATAAATTAGATAATTTAAAAATAGGCGAAGCAGGAATTATTCA
AAATAGCATTGTACAGAAATCCCCAAACGGTAAATTGTGGAAAATAACAGTTGACGATAG
TGGGAAACTTGGTACAGTGCTATTTTATTAGAAAGGAAGGTGCATTATGGAAAATTTGTA
TTTAATAAAGGATTTGGGAGCTTTAGCAGGTCGAGATTATAGAGCTAAGGAAATACAAAA
CTTACAAAGAATAGAGCAATTTGCGCTTGGCTTGACAACAGAGTTTAAGTTGCATCAGAA
AGCTAAAACAATTCAACACTTCGCTGAGCAAATTTATTATAATGGTAGATCGCAAGCAGC
AGTAAACAAATCTTTACAAAGTCAAATTAACGCACTTGTTGTGGCACCACGTAATAACAG
TGCTAATGAGATTGTTCAAGCTCGAGTTAATGTAAACGGCGAAACCTTTGACACATTAAA
AGAACATTTAGACGATTGGGAAACCAAAACTCAAATTAATAAAGAGGAAACTATAAGAGA
ATTAAATAAGACCAAACAAGAAATTCTTGATATCGAGTATCGTTTTGAACCTGATAAGCA
AGAATTTTTATTTGTGACAGAACTTGCACCTCTTACAAATGCAGTAATGCAATCCTTCTG
GTTTGATAATAGAACAGGCATAGTATACATGACACAAGCTAGAAATAATGGCTATATGCT
AAGTCGTCTAAGACCTAATGGTCAATTTATAGACAGCTCATTGATTGTAGGTGGGGGTCA
TGGTACACATAACGGTTATAGATATATTGATGATGAGTTATGGATTTATAGTTTTATCTT
AAATGGTAATAATGAGAATACATTAGTTCGTTTCAAGTATACGCCTAATGTGGAAATTAG
CTATGGCAAGTATGGTATGCAAGATGTATTTACAGGACACCCAGAAAAACCCTACATCAC
CCCTGTCATAAATGAAAAAGAAAATAAAATTCTATACAGAATTGAGAGACCTAGAAGTCA
GTGGGAACTTGAAAACTCAATGAATTATATAGAGATAAGAAGTTTAGACGATGTTGATAA
AAATATTGATAAAGTTTTGCATAAAATCAGTATCCCTATGAGACTAACAAACGAAACCCA
ACCAATGCAGGGTGTGACTTTTGATGAAAAATACTTGTATTGGTATACAGGAGACAGTAA
TCCAAATAATAGAAACTATTTAACGGCTTTCGATTTAGAAACAGGAGAAGAAGCGTATCA
GGTTAATGCTGACTATGGTGGAACACTAGATTCATTTCCTGGCGAATTTGCGGAAGCAGA
AGGTTTGCAAATATACTATGACAAAGATAGTGGTAAAAAAGCTTTGATGCTAGGTGTTAC
TGTCGGTGGTGATGGAAATAGAACACATCGTATTTTCATGATTGGGCAAAGAGGTATTTT
AGAAATACTTCACTCAAGAGGCGTTCCTTTTATCATGAGTGACACAGGTGGTAGAGTTAA
ACCTTTACCAATGAGGCCTGATAAACTTAAGAATCTTGGGATGTTAACAGAGCCAGGTCT
TTACTATTTATACACTGATCATACAGTTCAAATCGATGATTTCCCATTACCAAGAGAATG
GCGTGATGCAGGTTGGTTCTTGGAAGTTAAGCCACCACAAACTGGCGGTGATGTAATTCA
GATATTGACGCGTAATAGTTATGCAAGGAATATGATGACTTTTGAAAGGGTGCTTTCTGG
AAGAACTGGAGACATTTCGGACTGGAATTATGTGCCTAAAAATAGTGGTAAATGGGAGAG
AGTACCTTCATTCATCACAAAAATGTCAGATATTAACATAGTAGGCATGTCGTTTTATTT
AACTACGGATGATACAAAACGTTTTACAGATTTTCCAACTGAACGTAAAGGGGTAGCTGG
TTGGAACTTATATGTAGAAGCTTCAAACACAGGTGGCTTTGTTCATAGGCTAGTTCGTAA
TAGTGTTACAGCATCTGCTGAGATACTATTGAAAAATTATGATAGTAAAACAAGTTCAGG
GCCATGGACTTTACACGAAGGGAGAATTATAAGTTAATGAGTAATTTAGAGAAATCTGTA
GCTATAAATTTAGAAAACACAGCGCATTATGAAAATATTTCAAATCTAGATATAACTTTT
AGAACAGGAGAGAGTGATTCTTCTGTTCTTCTTTTTAATATCACTAAAAATAATCAACCG
TTATTATTGAGTGAAGAAAATATCAAAGCACGAATAGCGATTCGAGGTAAAGGAGTCATG
GTAGTTGCTCCACTAGAAATATTAGATCCATTTAAAGGTATTTTAAAATTTCAATTACCT
AATGATGTAATTAAACGAGATGGAAGTTATCAAGCTCAAGTTTCGGTTGCAGAATTAGAT
AATTCAGACGTGGTAGTTGTCGAGAGAACTATCACATTTAACGTTGAAAAAAGTTTGTTT
AGCATGATTCCATCTGAAACAAAATTACACTATATTGTTGAATTTCAGGAATTAGAAAAA
ACTATTATGGATCGTGCGAAAGCAATGGACGAGGCTATAAAAAATGGTGAAGATTATGCG
AGTCTGATTGAAAAAGCTAAAGAAAAAGGTCTATCAGATATTCAAATAGCAAAATCTTCA
AGTATAGATGAATTAAAGCAACTTGCTAATAGCCATATATCTGATTTGGAAAATAAAGCG
CAAGCATATTCAAGAACATTCGATGAGCAAAAGCGATATATGGATGAGAAACATGAAGCC
TTCAAGCAGTCAGTGAATAGTGGTGGTTTAGTCACAAGTGGTTCTACTTCAAATTGGCAA
AAAGCTAAGATTACTAAAGATGATGGTAAGATAATGCAGATTACTGGATTTGATTTTAAT
AATCCAGAACAAAGAATAGGTGATTCAACCCAATTTATTTATGTTTCGCAAGCTATAAAT
TATCCAAGAGGTGTTAGTACTAACGGTACTGTCGAATATTTAGTAGTAACTTCAGATTAC
AAGCGTATGACTTATCGACCGAACGGTACAAATAAAGTGTTTGTTAAAAGAAAAGAAGCG
GGTTCATGGTCTGAATGGTCAGAATTAGCTATTAATGATTACAATACACCTTTTGAAACT
GTTCAAAGTGCCCAATCAAAAGCTAATATGGCCGAAAGTAACGCTAAATTATACGCAGAT
GACAAGTTTAATAAAAGGTATTCGGTTATTTTTGATGGAACAGCAAATGGTGTGGGCTCT
ACATTGTACTTAAATGAGAGTTTAGACCAATTTATTTTATTAATTTTTTATGGGACTTTT
CCAGGTGGTGACTTTACAGAGTTTGGCAGTCCTTTTGGAGGAGGAAAGATTTCATTGAAT
CCCTCAAATCTTCCAGATGGTGATGGAAATGGTGGAGGTGTTTATGAGTTTGGATTAACT
AAATCTAGTCGTACATCTTTAACTATATCAAACGATGTCTATTTCGACTTAGGAAGTCAA
AGAGGCTCTGGTGCGAACGCAAATAGAGGGACAATTAACAAAATTATAGGAGTGAGAAAA
TAATGCAAATATTAGTTAACAAGCGTAATGAGATAATTTCATACGCTATCATTGGTGGCT
TTGAAGAAGGTATTGATATTGAAAATTTACCAGAAAATTTCTCTCAAGTTTTTAGACCTA
AAGCCTTTAAATATTCAAATGGGGAAATAGTTTTTAACGAAGATTATTCAGAAGAAAAAG
ATGACTTGCATCAACAGATTGACAGTGAAGAACAAAACACAGTCGCTTCTGATGACATCT
TACGAAAAATGGTTGCTAGTATGCAGAAACAAGTTGTTCAAAGTACAAAGTTATCGATGC
AAGTTAATAAGCAAAATGCACTAATGGCAAAACAACTTGTGACACTTAATAAAAAATTAG
AAGAGGTTAAAGGAGAGACTGAAAATGCTTAAATTAATTTCACCAACATTCGAAGATATT
AAAACATGGTATCAATTGAAAGAATATAGTAAAGAAGATATAGCGTGGTATGTAGATATG
GAAGTTATAGATAAAGAGGAATATGCAATTATTACAGGAGAAAAGTATCCAGAAAATCTA
GAGTCATAGGTTATAATCTTATGGCTTTTTAATTTGAATAAAGTGGGTGGTGTAATGTTT
GGATTTACCAAACGACACGAACAAGATTGGCGTTTAACGCGATTAGAAGAAAATGATAAG
ACTATGTTTGAAAAATTCGACAGAATAGAAGACAGTCTGAGAACGCAAGAAAAAATTTAT
GACAAGTTAGATAGAAATTTCGAAGAACTAAGGCGTGACAAAGAAGAAGATGAAAAAAAT
AAAGAGAAAAATGCTAAAAATATTAGAGACATCAAGATGTGGATTCTAGGATTAATAGGG
ACGATTCTAAGTACATTTGTTATAGCCTTGTTAAAAACTATTTTTGGCATTTAAAGGAGG
TGATTACCATGCTTAAGGGAATTTTAGGATATAGCTTTTGGTCGTGTTTCTGGTTTAGTA
AGTGTAAGTAATAGTTAAGAGTCAGTGCTTCGGCACTGGCTTTTTATTTTGGATAAAAGG
AGCAAACAAATGGATGCAAAAGTAATAACAAGATACATCGTATTGATCTTAGCATTAGTA
AATCAATTCTTAGCGAACAAAGGTATTAGCCCGATTCCAGTAGACGATGAGACTATATCA
TCAATAATACTTACTGTTGTTGCTTTATATACTACGTATAAAGACAATCCAACATCTCAA
GAAGGTAAATGGGCAAATCAAAAGCTAAAGAAATATAAAGCTGAAAACAAGTATAGAAAA
GCAACAGGGCAAGCGCCAATTAAAGAAGTAATGACACCTACGAATATGAACGACACAAAT
GATTTAGGGTAGGTGTTGACCAATGTTGATAACAAAAAACCAAGCAGAAAAATGGTTTGA
TAATTCATTAGGGAAGCAGTTCAATCCTGATTTGTTTTATGGATTTCAGTGTTACGATTA
CGCAAATATGTTTTTTATGATAGCAACAGGCGAAAGGTTACAAGGTTTATACGCTTATAA
TATTCCATTTGATAATAAAGCAAGGATTGAAAAATACGGGCAAATAATTAAAAACTATGA
TAGCTTTTTACCGCAAAAGTTGGACATTGTCGTTTTCCCGTCAAAGTATGGTGGCGGAGC
TGGACATGTTGAAATTGTTGAGAGCGCTAATCTAAACACTTTCACATCGTTTGGCCAAAA
TTGGAATGGTAAAGGTTGGACAAATGGCGTTGCGCAACCTGGTTGGGGTCCCGAAACCGT
TACAAGACATGTTCATTATTACGATGACCCAATGTATTTTATTAGATTAAATTTCCCAGA
TAAAGTAAGTGTTGGAGATAAAGCTAAAAGCGTTATTAAGCAAGCAACTGCCAAAAAGCA
AGCAGTAATTAAACCTAAAAAAATTATGCTTGTAGCCGGTCATGGTTATAACGATCCTGG
AGCAGTCGGAAACGGAACAAATGAACGTGATTTTATCCGTAAATATATAACACCAAATAT
CGCTAAGTATTTAAGACATGCAGGTCACGAAGTTGCATTATATGGTGGCTCAAGTCAATC
ACAAGATATGTATCAAGATACTGCTTACGGTGTTAATGTAGGAAATAATAAAGATTATGG
CTTATATTGGGTTAAATCACAGGGGTATGACATTGTTCTAGAGATTCATTTAGACGCAGC
AGGAGAAAGTGCAAGTGGTGGGCATGTTATTATTTCAAGTCAATTCAATGCAGATACTAT
TGATAAAAGTATACAAGATGTTATTAAAAATAACTTAGGACAAATAAGAGGTGTAACACC
TCGTAATGATTTACTGAACGTTAATGTATCAGCAGAAATAAATATCAATTATCGTTTATC
TGAATTAGGTTTTATTACTAATAAAAAAGATATGGATTGGATTAAGAAGAATTATGACTT
GTATTCTAAATTAATAGCTGGTGCGATTCATGGTAAGCCTATAGGTGGTTTGGTAGCTGG
TAATGTTAAAACATCAGCTAAAAACCAAAAAAATCCACCAGTGCCAGCAGGTTATACACT
TGATAAGAATAATGTGCCTTATAAAAAAGAGGCTGGTAATTACACAGTTGCCAATGTTAA
AGGTAATAACGTAAGGGACGGCTATTCAACTAATTCAAGAATTACTGGTGTATTACCTAA
TAACGCAACAATCAAATATGACGGCGCATATTGTATCAATGGCTATAGATGGATTACTTA
TATCGCTAATAGTGGACAACGTCGTTATATCGCGACAGGAGAGGTAGATAAAGCAGGTAA
TAGGATAAGTAGTTTTGGTAAGTTTAGCGCAGTTTGATAATTGTATATGATGAATCTTAG
GCAGGTACTTCGGTATTTGCCTATTATTTAAAATTAATAAACAGTTAATTTTTACATAAA
TATATTAAATTTTAAAAAAACAAACGTTTTTAGTATATAAATTATTTTGTGTTCGTATTG
TGTGCTATGATTAAAAAGTTGTTATGGTCAACTATATCGTGGTTTTATGTTTATTATCAA
TCAAAATATAAATTATTTATAATTTGTTTGGTAATGAACGGGTTTTTTTCGAAATAATAG
TAAAAAAACACATTTATAGATATTTTAAACTCGGTAAATCTTTTAATAAATATTTAATTT
TATTAAAAGTTAAAAAGGTTTAATATAAAAATGTAATAAAATTTATAAAGAAAGGAAATG
ATTTTTATGGTCAAAAAAAGACTATTAGCTGCAACATTGTCGTTAGGAATAATCACTCCT
ATTGCTACTTCGTTTCATGAATCTAAAGCTGATAACAATATTGAGAATATCGGTGATGGC
GCTGAGGTAGTCAAAAGAACAGAAGATACAAGTAGCGATAAGTGGGGGGTCACACAAAAT
ATTCAGTTTGATTTTGTTAAAGATAAAAAGTATAACAAAGACGCTTTGATTTTAAAAATG
CAAGGTTTTATCAATTCAAAGACTACTTATTACAATTACAAAAACACAGATCATATAAAA
GCAATGAGGTGGCCTTTCCAATACAATATTGGTCTCAAAACAAATGACCCCAATGTAGAT
TTAATAAATTATCTACCTAAAAATAAAATAGATTCAGTAAATGTTAGTCAAACATTAGGT
TATAACATAGGTGGTAATTTTAATAGTGGTCCATCAACAGGAGGTAATGGTTCATTTAAT
TATTCAAAAACAATTAGTTATAATCAACAAAACTATATCAGTGAAGTAGAACATCAAAAT
TCAAAAAGTGTTCAATGGGGAATAAAAGCTAATTCATTTATCACATCATTAGGTAAAATG
TCTGGACATGATCCAAATTTATTTGTTGGATATAAACCATATAGTCAAAATCCGAGAGAC
TATTTTGTGCCAGACAATGAATTACCCCCATTAGTACACAGTGGTTTCAATCCTTCATTT
ATTGCAACTGTTTCTCATGAAAAAGGCTCAGGAGATACAAGTGAATTTGAAATAACGTAT
GGCAGAAATATGGATGTTACTCATGCTACTAGAAGAACAACACACTATGGCAATAGTTAT
TTAGAAGGATCTAGAATACACAACGCATTTGTAAACAGAAATTACACAGTTAAATATGAA
GTGAACTGGAAAACTCATGAAATTAAAGTGAAAGGACATAATTGATATGAAAAAAATAGT
CAAATCATCAGTTGTTACATCAATTGCATTGCTTTTGCTATCCAATACAGTTGATGCAGC
TCAACATATCACACCTGTAAGTGAGAAAAAGGTTGATGATAAAATTACTTTGTACAAAAC
AACTGCAACATCAGATTCCGATAAGTTAAAAATTTCTCAGATTTTAACTTTTAATTTTAT
TAAAGATAAAAGTTATGATAAAGATACATTAATACTCAAAGCTGCTGGAAACATTTATTC
TGGCTATACAAAGCCAAATCCAAAAGACACTATTAGTTCTCAATTTTATTGGGGTTCTAA
GTACAACATTTCAATTAATTCAGATTCTAATGACTCAGTAAACGTTGTAGATTATGCACC
TAAAAATCAAAATGAAGAATTTCAAGTACAACAAACGGTAGGTTATTCTTATGGTGGAGA
TATTAATATCTCTAACGGCTTGTCAGGTGGAGGTAATGGTTCAAAATCTTTTTCAGAGAC
AATTAACTATAAACAAGAAAGCTATAGAACTAGCTTAGATAAAAGAACTAATTTCAAAAA
AATTGGTTGGGATGTTGAAGCACATAAAATTATGAATAATGGTTGGGGACCATATGGCAG
AGATAGTTATCATTCAACTTATGGTAATGAAATGTTTTTAGGCTCAAGACAAAGCAACTT
AAATGCTGGACAAAACTTCTTGGAATATCACAAAATGCCAGTGTTATCCAGAGGTAACTT
CAATCCAGAATTTATTGGTGTCCTATCTCGAAAACAAAACGCTGCAAAAAAATCAAAAAT
TACTGTTACTTATCAAAGAGAAATGGATAGATATACAAACTTTTGGAATCAACTTCACTG
GATAGGTAATAATTATAAAGATGAAAATAGAGCAACTCATACATCAATTTATGAAGTTGA
TTGGGAAAATCATACAGTTAAATTAATAGATACTCAATCTAAGGAAAAAAATCCTATGAG
CTAAACAGATAGATAATCAAAAAATCTTAAATATGTTAAAATTTACAAACACTTTCTTTC
TATATTAGGGTAACCACGTCTTAATTGACGTGGTTATTTTTTCAGGGCAAAAAAAGGGCG
GATT
>NC_055048.1 Staphylococcus phage phiSa2wa_st78, complete genome
AGGGCAAAAAAAGGGCGGATTTAAGCTAACTTGGAATGTTTTCGAGTTTTTGAGTTAGTT
CTCTATCCATTTTTTCAGTTACATGAGTATATATGCGAATGGTTGTTTTTTCATCTACAT
GTCCTACCCTTTTCATAATTGCTTTTAAAGAAACATTCATTTCTACTAATAAAGTTATGT
GTGTATGTCTAAATGTGTGCGTGGTAACTTTCTTATTCATATTTAAAGCTTTTGTAGTTT
TCTTAAGCACACCGGCGATTTGATTATTACATAAAGGATTCCCTTTTTTTGTTGTGAATA
TGAACCCTCTGTCAACATAGCTCGAATTCCATCTTTTCAACATTTTGTTTTCCAGTATTA
TCTTTTTAAAAATTTCTACGGTTCTAGAATTGATGCTGATACTTCTTTTTGAACTTATAG
TCTTTGTAGTGTCTTTGTATCCGAATCCTTCCTCGTATTTAATGCGGTGAATTGTACCTG
TTATATTGATAGTTTTGTTTAATAAATCTATATCTTTTTCCTGCAGTGCTTGTAGTTCTC
CTATGCGCATACCAGTTAAAGCCTGTACTTCTAAGATGCTGGCAATTAAAATGCGATTTC
GCTTGTGTAACTTATTATCATTTAGTATATGATCACGTATCTGTAGGACTTGGTTCATTT
CTAAATAGTTGTACATTTTAGATTCATCTTTTTCGATATCCTCTATTGTTTTTCTTCTTT
TAGGAATTTTGACATTAGTTAACAAATATTCATTTGGATAATTGTAAAATTTAACTGCAT
ATTTAATAGCTCCTTTCATATCTCCGAGTTGACGGGTTACTTGATTTTGAGAATAGATAT
CTGATAATTTATTAATAAATATCTGCATATATTTTGTATCTAGTTTGTTTAAAAGCAAGT
TCTCAGAGCTGTATCGTTTAATGTTTCTAATTCTTATTTTTATATTATTAAGAGTAGTCA
ACTTTGAACCTGATGTTTTTATATGATATTCAAGCCATTCATCTAATAGCGCGTGAAAAG
TCAAAGTTTTTAATTCGCTTGACGACTTGTTGTTCAGTTTTTCTTTTATTTTTTCTTCTA
AACGAAACATTGCTTCTTTTTGAGATTGTTTTGTATTCTTGTTCAACACAACACTTACGC
GCTTCCATTTATCTGTGTATGGATCTTTATACTTCTCGTAGTATCTGTATTTAGTTTCGT
TATTTTTGTTTTTAAATTTTTCAATCCACATGTTTATACCTCCTGCAAGAACGTATGTTC
TATAAAATATTAAAAAATAATAAGGGTAGTCGGGCTACCCGTAATTTAGTACTAGGTACT
AAATGTGTTATAATAAAATAAAAAGTAGGTGATAAGATGACTCAATTTCTAGGGGCGCTT
CTTCTTACAGGAGTTTTAGGTTACATACCATATAAATATCTAACAATGATAGGTTTAGTT
AGTGAAAAAAACAAGGTTATCAATACTCCTGTATTATTGATTTTTTCTATTGAAACATGT
TTGATATGGTTTTATAGTTTTATAATTTTTAATAATGTTGATTTAAAAAATTTGAATTTA
ATTCAGTTGCTTACAGGTCTAAAAGCAAATATTTTGTTTCTATTTATTTTTGTTTTAACA
GTGTTTGTATTTAATCCTTTAATTGTTAAATTTATTATCTGGTTAATTAATATAACCAGA
AAGTTTATGAAATTGGATTGTATAAGCTTATTAGACAAAAGAGACAAGTTGTTTAATAAC
AACGGTAAACCAGTATTTATAGTTATAAAAGACTTTGAAAACAGAATCATTGAAGAGGGT
GAACTTAAAACCTATAATTCAGCTGGTAGCGATTTCGATTTACTAGAAGTTGAGCGACAA
GATTTCAAAGTATCTGATTTACCGTCAAACGATGAATTGTATATTAAACATACGCTTGTA
GACCTTAAACAACAAATTAAATTGGATTTATATTTAATGAATGAATACTAATCTTTTTTC
TTAGCTTTTTCTGATAAAGTGCTTTTTAATTTTTCGCTGGCGCCTGACTTTTCAAAACTT
TTGTTTAATGGGTTACTACGAGTAGTTTCTTGTTTTTTGTTTTTATCCGCCATAAAATTC
TCACCACCATTCAACGTCTACACTAGTAGGCGTTTTTTGATTTTTATATTAAAGGGCTAT
AAAAAGCTGTTAATACTTCAATTCTTTAATCCACATATATTTAAAAGTGAGGTAGTAGGT
AATAAATATAAGACTTAAAGTTAAGATTGCTTTTTTCATGTCAATTTCTCCTTTGTTTAT
ATTTATATTAAAGCGCTAAATATACGTTATTAATCACAATACAATTAATTGATTGTAAGA
TACTTAGTCGTATAATTCTATATACCTATTAGTAAATTCTTCTGCTGTTATTTCTCCATT
TTCTTTTTGTTGTTGAAGTTTAGAAGCTTCTTTTTGAATTGCATCGTATTTTTCACGAGA
ATACCCATATTTTTCCATCTCTTTATAATTAGCTTCGTTTATTTGTTCTTGTTGCTGAGG
TGTGACACAACCACCAACTGTGCATTGTGTACCATCAGGTTTTGTGTAACCTATAACGTC
ACCTGCGCCTTGTGCTTGGTACCAAGTATTACCATCTGCATCTACCATGCCGTTAACATT
GTGACCATTTTTTACTCTTTGTGATATTTCGTCTTTAGTTAAAGGTCTATTG--------
-----------------TGTTGTTCTCGTTGTTTACTTGATTATTGTTATCGTTTTGATT
AGCATTTTCTTTTTTCGCTTCTGCTTTTTCTTTAGTTTCTTTCTTTTTATCTTTGTTATC
TTTCTTTGTTTCAGTTTTTTTGCTTTCCTCTTTCTTATCGCCGTCGTGGCTACCACAAGC
GCCTAAAACTAACGCACTCGCTAATGTTAAACCTAATAATCTTTTCATTTTAATTTCTCC
TTTGTTATATTTCTTTATATTTAAAAACTCTCAACGGCTCAAATGTAATTGAATACTCGC
CGTAGTGAGTTCCAATACCATATATCTTTTTATAGTGCTCTATTGCTTCTAATATGTATT
CTTCACTTAATTGTAGATACTCAGACAACTCATACAAGTTACGTACGCCATAATTATAAG
CTTCTACAATTTCACGTAATGGAACAGCTGAGATAAAGCCGTGTCTACGTGCGTAATTTT
CGAACTTGCGATTGTTGAACTTCGACTGATCTAAAATGTTGCCATACGTCAACTTGTGGT
GGGCAAGTTCCTCGTATAATACTTCTAATTTGTTCCTTTCGGATAGGGAAGGTCTAATAA
AAATTTCTCCTTCTTGATACCAACCATCGAATCCTCGAGGTACTCTTTGTGTTTCTTTCA
CTTCAACTTCACATTTCATAAGCAATTCTTCGTATTTTCCCATGAGCCAAACCCCTTTGG
TGTCTTATTTCTTTCTATCTCTAACCCATTGCATAAAGTTTTCGATTTCTTCCCATTCTT
CAGGAGTAAATTCATCTTTATTTGCATGACCAGCTATAGTTTCTTGATGCTGATTAAATT
TATCTCTTTCTTTATCATCAATTCTTTTACTTTCTACGTCGTATCCCAACAACCAAGCTT
CGCTAACATTCAATATTTTAGCTAAAACATATAATTTCTTCTGACCCGGCGTCACTTTAC
CATTAACATATTGACTTAAATCAGTTTTTGATAATTTGATACCAGTTTCTTCTTCCATGC
TTTTAGCTTTGTTTACTATATCTATTTGTTTTAAATTCGATGACTTCATAGCTTGTTTGA
TTCTGTTGCTAGTTGTAGAGTTCAATGAATTTTCCTCCTTCATTAATATAGTTATAGTAT
AAGCTTCGTTGAACAAAAGTTCAATACAAAAATTCAAAAATATTGAACTTTTGTATTGCA
TTGATTTTTTAAACGTGTTAAGGTTTATTTAGTTCAAAAATATTGAACTCAGAAAGAGGT
GACATGATGTGTTTTGATTATTCAGCTTTAATAGGTCGTATAATTGAAAAGTATGGTAAT
AGATATGCTTTTGCATACGCGATAGGCTTATCAGAACGAAGTTTATCTTTAAAATTAAAT
GATAAAATTGGTTGGAGAGATTCCGAAATAGCTAAAGCTTGTGAATTATTATCTATACCC
AGAGAAGAAATACAAGTATATTTTTTTAATTATAAAGTTCAAAATAATTGAACTAAAGGA
GGAACACTATGGAACAAATCACGTTAACCAAAGAAGAGTTGAAAGAAATTATAGCGAAAG
AAGTTAGAAATGCTATAAAAGGCGAGAAACCAATCAGTTCAGGTGCAATTTTCAGTAAAG
TAAGAATCAATAATGACGATTTAGAAGAAATCAATAAAAAACTCAATTTCGCAAAAGATT
TGTCACTAGGAAGATTGAGGAAGCTCAATCATCCGATTCCACTAAAAAAGTATCAGCATG
GCTTCGAATCAATTCATCAAAAAGCTTATGTACAAGATGTTCATGATCATATTAGAAAAT
TAACATTATCGATTTTTGGAGTGACACTTAATTCAGACTTGAGTGAAAGTGAATACAACC
TAGCAGCAAAAGTTTATCGAGAAATCAAAAACTATTATTTATATATCTATGAAAAGAGAG
TTTCAGAATTAACTATCGATGATTTCGAATAAAGGAGGTTCAACAAATGTTACAAAAATT
TAGAATCGCTAAAGAAAAAAGTAAATTAAAACTCAATTTACTAAAACATGCAAACAGTAA
TTTAGAAACAAGAAACAACCCTGAACTGTTGCGAGCAGTTGCAGAGTTGCTTAAAGAGAT
TAATCGATAAATTCTATGAATTCGATTTTAGCTGAAGCGATAGCTACTATTTTGTCTCCA
ACAAAAGTATATGAGCCATTAGTGAACAAGGAACTTTTAATTTTTTCTTTTGATATTTCA
ACAGTTCCGCGATGACCTGACTTTATCACTTTTTCTAAATTATCGATTTCAACAAATTTA
TCATTAGAAAGATATAAACAAGCTTTCATACTTATCACCTCCTTAGGTTGATAACAACAT
TATACACGAAAGGTGGAACAACAAATGAACATTCAAGAAGCAACTAAGATAGCTACAAAA
AATCTTGTCTCTATGACACGGAAAGATTGGAAAGAAAGTCATCGAACTAAGATATTACCA
ACAAATGATAGTTTTTTACAATGCATCATTTCAAATAGCGATGGGACAAACCTTATCAGA
TATTGGCAACCTTCAGCCGATGACCTCATGGCAAATGATTGGGAAGTTATAAACCCAACT
AGAGACCAGGAATTATTGAAGCAATTTTAGAAATGCTATCAATGATACTTTTTAAATTGT
TTTTAAACTCATTTTCAAAGTAAACAACAGTCTTGTCTGAAATTGTTACATGATAAATAG
TGTTACTAGCATACACGCCGTTTAGGAACCCAGAGTTTTTAAGTTTATTTAAATCGTATT
TTACATCTTCGAAATGTAGTTTTTGAAAATACTTTGTATGTATATCTTTAGCACTTCCAA
AATTATTGCAGGTTAATTTAACCGAACCTAACTTTACACATTCTAAATAATCTTTGTAGA
GTACGGACAAGATATATTGTTGGTCTTTAGTAAGTGTATCAAATTCATCAGATATCAAGG
GCATGTTATCACCTCCTTAGGTTGATAACAACATTATACACGAAAGGTGGAACAACAAAT
GAACAAAAAATCAGAAGGGTTAGACATCAGAATACCAAGGGTTTTCAGAAGAGATCACGC
GCCAGTAGAATCTTTAACAGAAAATGAACGTCGACTAAGAAAGGAAATATTAGAAAGTAT
TAAAAAAGGTTATTAAAGCTACTTAGAAATAAACAAAGTCTTCTATGCATTAGATAGAGA
ACTTCAATACAGAGCGAATAATAGCAAAATTTAACATTTATCGAAAGGAGTGATAGAGAT
GCCAAAAATCATAGTACCACCAACACCAGAAAACACATATAGAGGCGAAGAAAAATTTGT
GAAAAAGTTATACGCAACACCTACACAAATCCATCAATTGTTTGGAGTATGTAGAAGTAC
AGTATACAACTGGTTGAAATATTACCGCAAAGATAATTTAGGTGTAGAAAATTTATACAT
TGATTATTCACCAACAGGCACTCTGATTAATATTTCTAAATTGGAAGAGTATTTGATCAG
AAAGCATAAAAAATGGTATTAGGAGGATATTAAATGAGCGACACATATAAAAGCTACTTA
ATAGCAGTACTGTGCTTCACAGTCTTAGCGATTGTGCTTATGCCATTGCTGTACTTCACT
ACAGCATGGTCAATTGCGGGATTCGCAAGTATCGCAACATTCATATACTACAAAGAATAC
TTTTATGAAGAATAAAAAAACTGCTACTTGCGTCAACAAGTAACAGTGCAAGATGAGCAA
TTGTTTTAAATAATTATATAAGGAGTTATTAATATGACCTTACAACAAAAAATACTATCA
CATTTTGCAACATATGACAATTTCAATTCTGATGATGTTGTTGAAACTTTTGGGATATCT
AAAACACATGCAAAATCCACTCTTTCAAAACTTAAGAAAAAAGGAAAGATTGAAATGGAA
AGTTGGGGTATCTGGCGTGTTATTGAATCGCAATTGCATTTAAGTGTAGTCGAACGTAAA
AAAGAAATTTTAGAAGAACAATTTGAATTGTTAGCAAGATTAAATGAACAAAGTGATGAC
CCTAGAGAAATAGAAGAACGTATCAAGTTAATGATTCGTCTAGCTAACCAATTTTAAGGA
GGATTTAATCAATGGCAATATTAGAAGATATTTTTGAAGAATTAAAACTATTAAATAACA
ATTTACGTGTGTTAAACACTGAACTATCAACAGTAGATTCATCAATTGTACAAGAGAAAG
TTAAAGAAGCACCAATGCCAAAAGAAGAAACAGCTCAACTGGAATCAATTGAAGAAGTTA
AGGAAACTTCTGCTGATTTAACTAAAGATTATGTTTTATCAGTAGGAAAAGAGTTCCTTA
AAAAAGCAGATACTTCTGATAAGAAAGAATTTAGAAATAAACTTAACGAACTTGGTGCGG
ATAAGCTATCTACTATCAAAGAAGAGCATTATGAAAAAATTGTTGATTTTATGAATGCGA
GAATAAATGCATGAAGCTAGATCACTCAAATAGAGCTCATGCAAAGCTTAGTGCAAGTGG
AGCAAAACAATGGCTAAACTGCCCACCGAGTATTAAGGCAAGTGAAGGTATTGCAGATAA
AAGTACAGTTTTTGCCGAAGAAGGTACATTCGCCCATGAGTTAAGTGAGTTATATTTCAG
CCTTAAATATGAAGGCCTAACACAGTTTGAGTTTAATAAGGCTTTTCAAAATTATAAGAG
AAATCAATATTACAGCGAAGAATTGCGTGAATATGTGGAAGAGTATGTAGCTAATGTAGA
AGAAAAATATAATGAAGCTTTGAGTAGGGATAATGATGTAATAGCTTTATTTGAAACAAA
ATTAGATTTAGGTAAATACGTCCCTGAATCTTTTGGAACTGGTGATGTCATTATATTTTC
AGGTGGTGTACTTGAAATTATTGACCTTAAATATGGTAAAGGCATTGAAGTTTCAGCTAT
AGATAATCCTCAACTTAGATTATATGGCTTGGGCGCATATGAACTGCTTAGTTTAATGTA
TGACATTCATACAATTCGCATGACTATCATACAACCTCGAATAGATAACTTTTCTACTGA
AGAGTTACCAATATCAAGATTACTTCAATGGGGAGCCGATTTTGTTAAACCATTAGCCAG
ACTTGCTTATAACGGTGGAGGAGAGTTTAAAGCAGGTAGTCATTGTAGATTCTGTAAGAT
AAATCATTCATGTAGAACACGTGCAGAATACATGCAAAATGTGCCTCAAAAGCCACCACA
TTTGTTAAGTGATGAAGAGATTGCAGAACTTTTATATAAACTTCCTGATATCAAAAAATG
GGCTGATGAAGTAGAACAATATGCACTAAATCAAGCGAAAGAAAATGATAAAAACTATCC
TGGTTGGAAGCTTGTAGAAGGTCGTTCACGAAGAATGATAACTGATACAAAAGCAATGCT
TGAAAAGTTAGTTGAAGCGGGTTATAAACCTGAAGATATTACAGAAATCAAGTTACTTAG
CATTACGAATTTAGAAAAATTAATTGGTAAAAAAGCATTTTCTAAAATTACAGAGGGTTT
TATAGAAAAGCCGCAAGGTAAATTAACACTTGCTACCGAGTCGGATAAACGACCAGCTAT
AAAGCAATCTGCTGAAGATGATTTTGACAAACTATAAAAATTTAAAAGGACGGTATATAA
ACATGAAAGCAAAAGTATTAAATAAAACTAAAGTGATTACAGGAAAAGTAAGAGCATCAT
ATGCACATATTTTTGAACCTCACAGTATGCAAGAAGGGCAAGAATCAAAGTATTCAATCA
GTTTAATCATTCCTAAATCAGATACAAGTACGATAAAAGCCATTGAACAAGCTATAGAAG
CTGCTAAAGAAGAAGGAAAAGTTAGTAAGTTTGGAGGCAAAGTTCCTGCAAATCTGAAAC
TTCCATTACGTGATGGAGATACTGAAAGAGAAGATGATGTCAATTATCAAGACGCTTATT
TTATTAACGCATCAAGCAAACAAGCACCTGGTATTATTGACCAAAACAAAATTAGATTAA
CGGATTCTGGAACTGTTGTAAGTGGTGATTATATTAGAGCTTCAATTAATCTATTTCCTT
TCAACACAAATGGTAATAAGGGTATCGCAGTTGGATTGAACAACATTCAACTTGTAGAAA
AAGGCGAACCTCTTGGCGGTGCAAGTGCAGCAGAAGATGATTTCGATGAATTAGACACTG
ATGATGAGGATTTCTTATAAGTCAATAGGTGGGGTTTTAGCCCCACTTTAATTTTAAAGA
AATTGAGGTGTCAAGAATTTGAGATTTATGAATATAGATATTGAAACATATAGCAGTAAT
GATATTTCGAAATGTGGTGCCTATAAATACACAGAAGCTGAAGATTTCGAAATTTTAATT
ATAGCTTATTCAATAGATGGTGGAGCGATTAGTGCGATTGACATGACTAAAGTAGATAAT
GAGCCTTTCCACGCTGATTTTGAGACGTTTAAAATTGCTCTTTTTGATCCTGCTGTAAAA
AAGTATGCATTCAATGCTAATTTCGAAAGAACTTGTCTTGCTAAACATTTTAATAAACAG
ATGCCACCTGAAGAATGGATTTGCACAATGGTTAATTCAATGCGTATTGGCTTACCTGCT
TCGCTTGATAAAGTTGGAGAAGTTTTAAGACTACAAAACCAAAAAGATAAAGCAGGTAAA
AATTTAATTCGTTATTTCTCTATACCTTGTAAACCAACAAAAGTTAATGGAGGAAGAACA
AGAAACTTGCCTGAACATGATCTTGAAAAATGGCAACAATTTATAGATTACTGTATTCGA
GATGTAGAAGTAGAAATGACGATTGCTCATAAAATTAAAGACTTTCCAGTAACTGCAATT
GAACAAGCATATTGGGTTTTTGACCAACATATAAACGACAGAGGTATTAAGCTTTCTAAA
TCATTGATGTTAGGAGCTAATGTGCTCGATAAGCAGAGTAAAGAAGAATTGCTTAATCAA
GCTAAACATATAACAGGTTTAGAAAATCCTAATAGTCCTACACAATTATTGGCTTGGTTA
AAGGATGACCAAGGATTAGATATACCTAATTTACAAAAGAAAACGGTTCAGGAGTACTTA
AAAGAAGCAACAGGAAAAGCTAAAAAAATGCTAGAAATTAGATTGCAAATGTCTAAAACC
AGTGTGAAAAAATACAACAAAATGCATGACATGATGTGCAGTGATGAACGGGTAAGAGGT
CTGTTTCAATTTTACGGTGCCGGTACTGGAAGATGGGCAGGTAGAGGTGTACAACTTCAG
AATTTAACAAAGCATTATATTTCAGATACTGAATTAGAAATAGCAAGAGATCTTATTAAA
GAACAACGTTTTGACGATTTAGATTTATTACTCAATGTTCATCCTCAAGACTTATTAAGT
CAATTAGTTAGGACGACATTTACTGCTGAAGAAGGTAATGAACTAGCAGTAAGTGATTTT
TCTGCAATAGAGGCAAGAGTCATAGCATGGTATGCAAAAGAACAATGGCGTTTAGATGTG
TTCAACACACACGGAAAGATATATGAAGCATCGGCTTCTCAAATGTTTAATGTCCCGGTA
GAAAGCATAACTAAAGGCGACCCTCTCAGACAAAAGGGAAAAGTGTCCGAATTAGCTTTA
GGTTATCAAGGTGGCGCTGGAGCTTTAAAAGCGATGGGTGCATTGGAAATGGGCATTGAA
GAAAATGAATTACAAGGTTTAGTTGATAGTTGGCGTAACGCAAATCCTAACATAGTTAAT
TTTTGGAAGGCTTGCCAAGAGGCTGCAATTAATACTGTGAAATCCCGAAAGACGCATCAT
ACGCATGGACTTAGATTTTATATGAAAAAAGGTTTTCTAATGATTGAACTGCCTAGTGGA
AGAGCTTTAGCTTATCCAAAAGCTTCAGTTGGTGAAAATAGTTGGGGTAGTCAAGTTGTT
GAATTTATGGGCTTAGATCTTAACCGTAAATGGTCAAAGTTAAAAACGTATGGTGGGAAG
TTAGTCGAGAATATTGTTCAAGCAACTGCAAGGGATTTACTTGCGATTTCTATAGCTAGG
CTTGAAGCATCAGGTTTTAAAATAGTTGGACATGTCCATGATGAAGTAATTGTAGAAATA
CCTAGAGGTTCAAATGGACTTAAGGAAATCGAAACTATCATGAATAAGCCTGTCGATTGG
GCAAAAGGATTGAATTTGAATAGTGACGGATTTACTTCTCCGTTTTATATGAAGGATTAG
GAGTGTGATTGAATGCAACATCAAGCTTATATCAATGCTTCTGTTGACATTAGAATTCCT
ACAGAAGTCGAAAGTGTTAATTACAATCAGATTGATAAAGAAAAAGAGAATTTGGCGGAC
TATTTATTTAATAATCCAGGTGAACTATTAAAATATAACGTTATAAATATCAAGGTTTTA
GATTTAGAGGTGGAATGATGGCTAGAAGAAAAGTTATAAGAGTGCGTATCAAAGGAAAAC
TAATGACATTGAGAGAAGTTTCAGAAAAATATCATATATCTCCAGAACTTCTTAGATACA
GATACAAACATAAAATGCGCGGCGATGAATTATTGTGTGGAAGAAAAGACTCAAAATCTA
AAGATGAAGTTGAATATATGAAGAGTCAAATAAAAGATGAAGAAAAAGAGAGAGAAAAAA
TCAGAAAAAAAGCGATTTTGAACCTATACCAACGAAATGTGAGAGCGGAATATGAAGAAG
AAAGAAAGAGAAGATTGAGACCATGGCTTTATGATGGAACGCCTCAAAAACATTCACGTG
ATCCGTACTGGTTCGATGTCACTTATAACCAAATGTTCAAGAAATGGAGTGAAGCATAAT
GAGCATAATCAGTAACAGAAAAGTAGATATGAATGAAACACAAGACAATGTTAAACAACC
TGCGCATTACACATACGGCGACATTGAAATTATAGATTTCATCGAACAAGTTACGGCACA
GTATCCACCACAATTAGCATTCGCAATAGGTAATGCAATCAAATACTTGTCTAGAGCACC
GTTAAAGAATGGTCATGAGGATTTAGCAAAGGCGAAGTTTTACGTCGATAGAGTGTTTGA
CTTGTGGGAGGGGTAACGATGGCAACGCAAAAACAAGTTGATTACGTAATGTCATTACAG
GAGCAACTGGAATTAGAAGACTGCGAAAAATATACAGACGAACAAGTTAAAGCAATGAGT
CATAAAGAAGTTAGCAATGTGATTGAGAACTATAAGACAAGCATAAGGAATGAAGAACTA
TATTACGAATGCATGTCGTTTGGACTGCCTAATTGTTAAAAGGAGTGACGACCATGACAG
ATAGCGCACGTAAAGAACGCTTAAACCAATTTTTCGGCTCTAAAAGATATCTGTATCAGG
ATAACGAACGAGTGGCACATACTCATGTAGTAAATGGCACGTATTACTTTCATGGGCATA
TCGTGCCAGGTTGGCAAAGCGTTAAAAAGACATTTGATACTGCTGAAGAGCTCGAAATAT
ATATAAAGCAACATGGTTTGGAATACGAGGAACAGAAGCAACTAACTTTATTTTAGAGGA
GATGGAAATGATGAATAACCGCGAACAAATTGAACAATCAATTATCAGTGCTAGTGCGTA
TAACGGCAATGACACAGAGGGATTACTAAAAGAGATTGAAGACGTGTATAAGAAAGCGCA
AGCGTTTGATGAAATACTTGAAGGTTTACCTAATGCTATGCAAGATGCACTCAAAGAAGA
TATTGGTCTTGATGAAGCAGTAGGGATTATGACGGGGCAAGTGGTCTATAAATATGAGGA
GGAGCAGGAAAATGAAGAAATTTAATGTTCAAATCACATATACCGGCATGATTGAAGAGA
CTATCGAGGCTGAAAGTTTAGAAGAAGCAGAATTTGAGGCGGATGTTATTGCGAGATTGG
AAGCGCCATTTGATTGTGATGAGTATGAAATTAATGTAGAGGAGGAACAGGAAAATGACT
AACACATTACAAGTGAAACTATTATCAAAAGACGCTAGAATGCCCGAACGAAATCATAAG
ACGGATGCAGGTTATGACATATTCTCAGCCGAAACCGTCGTACTCGAGCCACAAGAAAAG
GCAGTGATCAAAACAGATGTAGCCGTAAGCATACCAGAGGGCTATGTCGGGCTGTTAACT
AGCCGTAGTGGTGTAAGTAGTAAAACACATTTAGTGATTGAAACAGGCAAGATAGATGCG
GGATATCATGGCAATTTAGGGATTAATATCAAGAATGATGCACAAGTATATTTAACAACT
AACGAACAGTGTTTTGATATACAAGGAGAAATGGAAAATTCTTTTGTAAATAATGCTAAG
AAAAAACCTTTTACTATAAATGATTATTACGAAATATATAAAGGCGACAAACTAGCACAA
CTGGTTATCGTACCTATATGGACACCTGAACTAAAGCAAGTGGAGGAATTCGAGAGTGTT
TCAGAACGTGGAGCAAAAGGCTTCGGAAGTAGCGGAGTGTAAAGACATCTTAGATCGAGT
CAAGGAGGTTTTGGGGAAGTGAGAGAACGCACTAAAATTATATATCGTGGTTGGAATAAG
GAGATATTTATTTTACAGGGTAAAAATATGAATGTTATTGGTTTGCGCCAAATATTTGAT
GAACTCAAAAGATCGTATGAAGGTTATAAAATCGTTGTTATTCCAATAGAAGTTGATTTT
GAAATCAAATAAATAGGAGTGATGAGAAGTGACACAATACTTAGTCACAACATTCAAAGA
TTCAACAGGACAACCACATGAACATTTTACTACTGCTAGAGATAATCAGACGTTTACAGT
TGTTGAGGCAGAGAGTAAAGAAGAAGCTGAGCGCAAATACGAGGCACAAGTTAAAAGAGA
TGCAGTTATTAAAGTGGGTCAGTTGTTTGAAAATATAAGGGAGTGTGGGAAATGACGGAT
GTTAAAATTAAAACTATTTCAGGTGGAGTTTATTTTGTAAAAACAGCTGAACCTTTTGAA
AAATATGTTGAAAGAACGGTAAATTTTAATGGTTTTATTTACGTAAGTAATATAATCAAA
CAGCCAACGTATATTAAAACAGATACGATTGAATCAATCACACTTATTGAGGAGCGTGGG
AAATGAATCAGCTGAGAATTTTATTACATGACGGTAGTAGTTTGATATTACATGAAGATG
AATTATTTAACGATAGAAAAAATTATGGCAGAGAACTTGTATTGAACAAAGGATATATAG
TTGGAATTAATGTTGAGGAGGCAGACGATGATTAAGCAAATACTAAGATTATTATTCTTA
CTAGCGATGTATGAGCTAGGTAAGTATGTAACTGAGCAAGTATATATTATGATGACGGCT
AATGATGATGTAGAGGCGCCGAGTGACTTCGCAAAAATCAGAGCTGAAGTTTCATGGTAA
TAGCTATTATCATTTTTGAATTAATTATATTAATGTGTTTAGCAATAGCACTGGAGGTGT
TGTAAATATGTGGATTGTCATTTCAATTGTTTTATCTATATTTTTATTGATCTTGTTAAG
TAGCGTTTCTCATAAGATGAAAACCATAGAAGCATTGGAGTATATGAATGCTTATCTTTT
CAAGCAGTTAGTAAAAAATAATGGTGTTGAAGGTTTAGAAGATTATGAAAATGAAGTTGA
ACGAATTAGAAAAAGATTCAAAAGCTAAAGAGAGGCGTTGGCTTCTCTGCTCTATCTAAA
ATAATGAAAGGAGCCGAACATGTTAGACAAAGTCACTCAAATAGAAACAATTAAATATGA
TCGTGATGTCTCATATTCTTATGCTGCTAGTCGTTTATCTACACATTGGACTAATCACAA
TATGGCTTGGTCTGACTTTATGCAGAAGCTAGCACAAACAGTTAGAACTAAAGAAGATTT
AACTGAGTACAATAAAATGTCTAAGTCTGAACAAGCCGATATAAAAGATGTTGGCGGATT
TGTCGGTGGATATTTAAAAGAAGGCAAACGGCGTGCTGGTCAAGTCATGAATCGTTCAAT
GCTAACACTTGATATCGATTATGCTGCTCAAGATATGACCGACATATTATCTATGTTTTA
TGATTTTGCATATTGTTTGTATTCAACACATAAGCATAGAGAGATAAGTCCAAGATTACG
TTTAGTGATTCCTTTAAAACGGAATGTAAATGCGGATGAGTATGAGGCTATTGGACGTAA
AGTGGCAGATATCGTTGGCATGGATTACTTCGATGATACAACTTATCAACCACATAGGTT
AATGTATTGGCCTTCAACTAGCAATGATGCAGAATTTTTCTTTACCTATGAAGATTTACC
TTTGTTAGATCCAGATAAAATATTAAATGAATATGTTGATTGGACTGACACATTAGAATG
GCCAACGTCTTCAAAGGAAGAGAGTAAGACTAAAAGATTAGCAGATAAGCAAGGTGACCC
AGAAGAAAAGCCGGGAATTGTTGGCGCATTTTGTAGAGCCTATACGATAGAAGAAGCTAT
ATCAACTTTTATTCCTGACTTATACGAAAAACATTCTACTAACCGTTATACCTATCATGA
AGGTTCAACTGCAGGTGGATTGGTGTTATACGAAAATAACAAGTTTGCCTATTCTCATCA
TAATACGGATCCCGTAAGCGGTATGCTTGTGAACAGTTTTGATTTAGTACGCATACACTT
ATATGGTGCTCAAGATGAAGACGCTAAAACAGATACTCCGGTTAATCGACTACCTAGTTA
TAAAGCAATGCAGCAAAGAGCGCAAAATGATGAAGTTGTTAAAAAGCAATTAATTAACGA
CAAAATGTCTGATGCAATGCAGGATTTCGATGAAATAGTAAATAGCGATGATGCATGGTC
TGAGACGTTAGAAATTACTTCGAAAGGTACTTTCAAAGCTAGTATCCCAAATATAGAAAT
TATATTGCGTAATGATCCAAATTTAAAAGGAAAAATAGCCTTTAACGAATTTACGAAACA
AATTGAATGTTTAGGGAAAGTGCCATGGAATACTAATTTTAAGACACGTCAATGGCAAGA
CGGTGATGATAGCAGTTTAAGAAGTTATATCGAAAAGATTTATGACATACACCATTCAGG
TAAAACAAAAGATGCCATTATAAGCGTAGCAATGCAAAATGCTTATCATCCAGTAAGGGA
TTATCTAAATAAAATATCGTGGGATGGACATAAACGTCTTGAAAAGTTATTTATCAAATA
CTTAGGTGTTGAAGATACTGAAGTGAATAGAACAACTACCAAAAAAGCATTGACTGCTGG
AATTGCTCGAGTAATGGAGCCTGGATGTAAATTTGACTATATGCTTACACTTTATGGTCC
TCAAGGTGTAGGTAAATCTGCTTTGCTAAAAAAAATAGGTGGTGCATGGTTTTCTGACAG
TTTAGTTTCTGTTACAGGTAAAGAAGCCTATGAGGCCTTACAAGGCGTTTGGCTAATGGA
AATGGCAGAACTTGCAGCTACAAGAAAAGCTGAAGTTGAAGCTATTAAGCATTTCATATC
TAAACAAGTTGACCGGTTTCGTGTTGCTTATGGACATTATATTGAAGATTTTCCAAGGCA
ATGTATTTTCATTGGTACAACTAATAAAGTTGATTTCTTAAGAGATGAAACTGGTGGAAG
ACGTTTTTGGCCAATGACTGTAAATCCAGAGAGAGTTGAAGTGAACTGGTCTAAACTAAC
CAAAGAAGAGATCGACCAAATTTGGGCAGAAGCTAAATATTATTATGAACAAGGAGAAGA
GTTATTCCTCAACCCTGAACTAGAAGAAGAAATGCGTTCAATACAAAGCAAACATACTGA
GGAATCTCCATATACAGGCATTATTGATGAATATCTTAACACACCAATTCCTAGCAATTG
GGATGACTTAACTATCTTTGAACGAAGACGATTTTATCAAGGTGATGTTGATATGTTACC
AACAGGAAATGTAGATTACGTTGAAAGAAATAAGGTCTGTGCGCTTGAAGTGTTTGTTGA
ATGTTTTGGTAAAGATAAGGGAGATAGTAGAGGATCTATGGAAATTAGAAAGATTTCAAA
CATCTTAAGACAATTAGACAATTGGTCTGTATATGATGGTAATAAAAGTGGGAAAATTCG
ATTTGGAAAAGATTATGGTGTACAGATAGCTTATGTAAGAGATGAAAGTTTAGAAGATTT
AATATAATAAATATTGAATAAATATACATTTTAGAGTGTTGTATCAGATGTTGCATCATT
TTTTGAGTGATGCAACACGTGAGTGTAAAAAGTAATCGTAGGTGTTGCATCATTTTTAGT
GATGCAACATTGATGCAACAAATGATACAACACCTCTTTCCCTTCTCGCTGTAAGGTTCA
ACCCTGTTTGTTTCCAATGTTGCATCAAATTCACTATAAAGTTTAAAAAGTAGTGTTAGG
GAGTAAAGAGGTATAGGGGTAACCCTCTAACAGCTATTTTTAAAAGTTTGGCAAGAATTG
ATGCAACATCGGAACACAAATATAAATTTTGTATACAAGGTGAATATATGAAAGAATCGA
CATTAGAAAAATATTTAGTGAAAGAGATAACAAAGCTAAACGGTTTATGTTTAAAATGGG
TTGCACCTGGAACAAGAGGTGTGCCAGATAGAATTATTATTATGCCAGAAGGAAAAACAT
ATTTTGTAGAAATGAAGCAAGAAAAAGGAAAGTTGCATCCTTTACAAAAATATGTGCATA
GACAATTTGAAAATAGAGATCATAAAGTATATGTGTTATGGAATAAAGAACAAGTAAATA
CTTTTATCAGAATGGTAGGTGGAACATTTGGCGATTGACTTCAAACCACATAGCTATCAA
AAGTATGCAATAGATAAAGTGATAGATAATGAGAAATACGGTCTGTTTTTAGATATGGGT
CTAGGGAAAACAGTATCAACACTTACAGCATTTAGTGAATTGCAGTTGTTAGACACTAAA
AAAATGTTAGTTATAGCACCTAAACAAGTTGCTAAAGATACATGGGTTGATGAAGTTGAT
AAGTGGAACCATTTAAATCATCTGAAAGTGTCTTTAGTTTTAGGAACACCTAAAGAAAGA
AATGATGCATTAAACACAGAGGCTGATATCTATGTAACCAATAAAGAAAATACTAAATGG
TTATGTGATCAATATAAAAAAGAATGGCCATTTGACATGGTTGTGATTGATGAACTGTCT
ACATTTAAAAGTCCTAAGAGTCAAAGGTTTAAATCTATTAAAAAGAAATTACCACTCATT
AATAGATTTATAGGATTAACAGGAACACCTAGTCCAAATAGTTTACAGGATTTATGGGCT
CAAGTTTATTTGATAGACAGAGGTGAAAGACTTGAGTCTTCATTCAGTCGTTATCGAGAA
AGGTACTTTAAACCAACTCATCAAGTTAGCGAACATATTTTTAAGTGGGAGCTAAGAGAC
GGATCTGAAGAAAAGATATATAAACAAATAGAAGATATATGTTTAAGCATGAAAGCGAAA
GATTATCTGGATATGCCTGACAGAGTTGATACTAAACAAACAGTAGTCTTATCAGAAAAA
GAAAGAAAAGTATATGAAGAATTAGAAAAAAACTATATTTTAGAATCGGAAGAAGAAGGA
ACAGTTGTAGCTCAAAATGGGGCATCATTAAGTCAGAAACTACTTCAACTATCTAACGGC
GCAGTTTATACAGATGAGGAAGATGTAAGACTTATACATGATAAGAAGTTAGATAAGTTA
GAGGAAATTATAGAGGAGTCTCAAGGCCAACCAATACTATTGTTTTATAACTTCAAACAC
GATAAAGAAAGAATACTTCAAAGGTTTAAGGAAGCAACCACATTAGAGGATTCAAACTAT
AAAGAACGTTGGAACAGTGGAGACATTAAGCTGCTTATAGCACATCCAGCAAGTGCAGGA
CATGGATTAAACTTACAACAAGGTGGGCACATTATTGTTTGGTTTGGACTTACATGGTCA
TTGGAATTATACCAACAAGCAAATGCAAGATTATATAGACAAGGACAAAATCATACGACT
ATTATTCATCACATCATGACCGATAACACAATAGATCAAAGAGTATATAAAGCTTTACAA
AATAAAGAACTAACGCAAGAAGAATTGATGAAAGCTATTAAAGCAAGAATAGCTAAGCAT
AAGTAATGGAGGTCTAACATGGGGAACACAATATATGATATCAAGCCAGGAACATTTAAA
TATATTGAATCAGAAATATATAATTTAAATGAGAACAAGAAAGAAATAAAAAGATTGAGG
TTGGAAATACTTAATCCTACGAAGGAACAAGATTCCAATATTGTATATGGACCATTACAA
AAAGGCGAACCAGTTAGAACAACTGAACTAATGGCAACTAGATTATTAACTAATAAGATG
TTACGAAACCTAGAAGAAATGGTCGAAGCAGTTGAGAGTGAATACTTAAAGTTGCCTGAA
GATCATAAGAAAGTAATAAGGCTGAAGTATTGGAATAAAGAAAAGAAGTTAAAGATGGAA
CAGATAGGACATGAATGCCATATGCATCGTAATACTGTTACTTCTATACGAAAGAACTTT
GTTAAAGCGGTAGCGTATCATGCAGGTATCAAATAACATTGTGCAAAGATTGTGCAAAAG
GCCTACAAATCTGTAGTAATATGATAGTATCGGAAAGATGTATAAAGTTATCTAAAAGTT
ATACGACACAAGTACACGAGGCACATCGCTATGCGGTGTGTCTTTTGTTATGCAATCAAA
GAGGTGTAAGAGATGACCAAGCATAATAACATTTATAAGCATGGTCGTAAGTCATATCAA
TACGATTGGTTCTATCATTCAAAAGCATGGAAGAAGTTAAGAGAGATAGCATTAGATAGA
GATAATCATCTTTGTCAAATGTGTTTACGCGAAGATATTGTAACAGATGCAAACATAGTG
CATCACATTATTTATGTTGATGAAGATTTTAACAAAGCTTTAGAATTAGATAATCTAATG
TCAGTTTGTTATGGCTGTCATAACAAAATTCATGCAAATGATAATGACAAAAGTAATCTT
AAGAAAATTAGAGTTCTAAAAATTTAAATAAAAAAACATTTAAATAAAATTTTATAGCCC
CCTGCCCATTGGCTTAAAATGTTTTTTCGCCGGGTACCGGCGGGGGCCCTTCGCTTGCAA
CGCGGATAAACTTTTATGAAAGGGGGTCTTTATATGAAATTAACAAAAAAACAGCTAAAA
GAATATATAGAGGATTACAAAAAATCTGATGACATATTAATTAACTTGTATATAGAAACA
TATGAATTTTATTGTCGGTTAAGAGATGAACTTAAAAATAGTGATTTGATGATAGAGCAT
ACAAACAAGGCTGGTGCGAGCAATATTGTTAAGAATCCATTAAGCATAGAACTGACAAAA
ACAGTTCAAACACTAAATAACTTACTCAAGTCTATGGGTTTAACAGCAGCACAAAGAAAA
AAGATAGTTCAAGAAGAAGGTGGATTTGGTGACTATTAAAGTTTTAAATGAACCTTCACC
AAAACTATTAACAACATGGTATGCAGAGCAAGTCACTCAAGGGAAAATAAAAACAAGCAA
ATATGTTAGAAAAGAATGTGATAGGCATCTTAGATATTTAGAAAATGGAGGTAAATGGGT
ATTTGATGAAGAATTAGCGCATCGTCCTATTCGATTTATAGAAAAGTTTTGTAAACCTTC
CAAAGGATCTAAACGTCAACTTGTATTACAGCCATGGCAACATTTTATTATCGGCAGTTT
GTTTGGTTGGGTTCATAAAGAAACAAAACTGCGCAGGTTTAAAGAAGCTTTGATATTTAT
GGGGCGAAAAAATGGTAAAACAACTACTATATCTGGTGTTGCTAACTATGCTGTTTCTCA
AGATGGAGAAAACGGCGCTGAAATCCATCTTTTAGCAAACGTAATGAAACAAGCTAGAAT
ATTATTCGATGAATCTAAGGCGATGATAAAAGCTAGCCCAAAGCTTGATAAAAATTTCAG
AACATTAAGAGATGAAATCCATTATGACGCAACGATATCAAAAATTATGCCCCAAGCATC
AGATAGCGATAAGTTAGATGGATTGAATACACACATGGGGATTTTTGATGAAATTCATGA
ATTTAAAGACTATAAATTGATTTCAGTTATAAAAAACTCAAGAGCTGCAAGGTTACAACC
TCTTCTCATCTACATTACGACAGCAGGGTATCAATTAGATGGTCCACTTGTTGATATGGT
AGAAGCGGGAAGAGACACCTTAGATCAAATCATAGAAGACGAAAGAACTTTTTATTATTT
AGCATCTTTGGATGATGACGATGATATTAATGATTCGTCGAACTGGATAAAAGCAAATCC
CAACTTAGGTGTCTCTATAAATTTGGATGAGATGAAAGAAGAGTGGGAAAAAGCTAAGAG
AACACCAGCTGAACGTGGAGATTTTATAACCAAAAGGTTTAATATCTTTGCTAATAATGA
CGAGATGAGTTTTATTGATTACCCAACACTCCAAAAAAATAATGAAATTGTTTCTTTAGA
AGAGCTGGAAGGCAGACCGTGCACGATTGGTTATGATTTATCAGAAACAGAGGACTTTAC
AGCCGCGTGTGCTACTTTTGCGTTAGATAATGGTAAAGTTGCAGTTTTATCGCATTCATG
GATTCCTAAGCACAAAGTTGAATATTCTAACGAAAAAATACCCTATAGAGAATGGGAAGA
AGATGGCTTATTAACAGTGCAAGATAAGCCTTATATTGACTACCAAGATGTTTTAAATTG
GATAATTAAGATGAATGAGCATTATGTAGTAGAAAAAATTACTTATGATAGAGCGAACGC
ATTCAAACTAAATCAAGAGTTAAAAAATTACGGGTTTGAAACGGAAGAAACAAGACAAGG
AGCTTTGACCTTGAGCCCTGCATTGAAGGATTTAAAAGAAATGTTTTTAGATGGGAAAAT
AATATTTAATAATAATCCTTTAATGAAATGGTATATCAATAATGTTCAGTTGAAACTAGA
CAGAAACGGAAACTGGTTGCCGTCTAAGCAAAGCAGATATCGTAAAATAGATGGCTTTGC
AGCATTTTTAAACACATATACAGATATTATGAATAAAGTTGTTTCTGATAGTGGTGAAGG
AAACATAGAGTTTATTAGTATTAAAGACATAATGCGTTAAGGAGGTGAATGTTATCGCAA
AAGAGAATATTGTCACACGCATAAAGAAAAAATTGATAGACAATTGGATTGATCAGTCAA
CTTCTAAGCTTTATGACTTTAGCCCATGGAAAAATAGATCTTTTTGGGGTGTAATTAATA
ATACGCTTGAAACTAATGAAACGATATTTTCAGCTATTACAAAGTTATCTAATTCGATGG
CTAGTTTGCCCTTGAAAATGTATGAAGATTATAAAGTAGTTAATACAGAAGTATCTGATT
TACTTACAGTGTCACCGAATAATTCTCTGAGCAGTTTTGATTTTATTAATCAAATTGAAA
CAATCAGAAATGAAAAAGGTAATGCATATGTGCTAATTGAACGAGACATCTATCATCAAC
CATCAAAGCTTTTCTTATTAAATCCAGATGTTGTTGAAATGTTAATTGAAAACCAATCAC
GTGAACTTTATTATTCCATTCATGCTGCAACTGGAAATAAATTGATTGTTCATAATATGG
ACATGTTGCATTTTAAACACATCGTGGCATCTAATATGGTGCAAGGCATTAGTCCGATTG
ATGTGTTGAAGAATACAACTGATTTTGATAATGCAGTAAGAACCTTTAATCTTACAGAAA
TGCAAAAACCTGATTCTTTCATGCTTAAATATGGTTCCAATGTAGGTAAAGAAAAAAGGC
AGCAAGTGTTAGAAGATTTCAAACAGTACTATGAAGAAAACGGTGGAGTATTATTCCAAG
AGCCTGGTGTTGAAATCGAACCGTTACCTAAAAAATATGTCTCTGAAGATATAGTGGCAA
GCGAGAATTTAACAAGAGAAAGAGTAGCTAACGTTTTTCAATTGCCCTCAGTATTCTTAA
ATGCAAGATCAAATACAAATTTCGCGAAAAATGAAGAGTTAAACAGATTTTACTTGCAGC
ATACCTTATTGCCAATCGTCAAACAGTATGAAGAAGAATTTAATCGGAAACTACTTACTA
AAACAGACAGAGAAAAAAATAGGTATTTTAAATTTAACGTTAAATCTTATTTAAGGGCTG
ATAGTGCAACACAAGCAGAAGTGTACTTTAAAGCAGTTCGTAGTGGTTACTACACTATAA
ATGACATTAGAGAGTGGGAAGATTTACCACCAGTTGAAGGTGGAGATAAGCCGCTAATAA
GCGGTGATTTATACCCAATTGACACGCCACTTGAATTAAGAAAATCTTTGAAAGGTGGTG
ATAAAAATGTCAATGAAAGCTAAGTATTTTCAAATGAAAAGAAAATCAAAAAGTAAAGGT
GAAATATTTATTTATGGTGATATTGTAAGTGATAAATGGTTTGAAAGTGATGTAACTGCT
ACAGATTTCAAAAATAAACTAGATGAACTAGGAGACATCAGTGAAATAGATGTTCATATA
AATTCATCTGGAGGCAGTGTATTTGAAGGGCATGCAATATACAATATGCTAAAAATGCAT
CCTGCAAAAATTAATATCTATGTCGATGCCTTAGCGGCATCAATTGCTAGTGTTATCGCT
ATGAGTGGTGACACTATTTTTATGCACAAAAATAGTTTTTTAATGATTCATAATTCATGG
GTTATGACTGTAGGTAATGCAGAAGAATTAAGAAAGACAGCGGATTTACTTGAAAAAACA
GATGCTGTTAGTAATTCAGCTTATTTAGATAAAGCAAAAGATTTAGATCAAGAACACTTA
AAACAGATGTTAGATGCAGAAACTTGGCTTACTGCAGAAGAAGCCTTGTCTTTCGGCTTG
ATAGATGAAATTTTAGGAGCTAATGAAATAGCTGCTAGTATCTCTAAAGAGCAATATAAG
CGTTTCGAGAACGTCCCAGAAGATTTAAAGAAAGATGTAGACAAAATCACTAAAATTGAT
GATGTAGATACATCTGAATTGGTTGAAACACCTAAAGAAAGTATGTCACTAGAAGAAAAA
GAAAAAAGAGAAAAAATTAAACGCGAATGCGAAATTTTAAAAATGACAATGAATTATTAG
GAGGAAATGAAATGCCGACATTATATGAATTAAAACAATCCTTAGGTATGATTGGACAAC
AATTAAAAAATAAAAATGATGAATTGAGTCAGAAAGCAACAGATCCAAATATTGATATGG
AAGACATCAAACAACTAGAAACAGAAAAAGCAGGTTTACAACAAAGATTTAACATTGTTG
AAAGACAAGTGCAAGACATTGAAGAGAAAGAAAAAGCGAAAGTTAAAGATAAAGGAGAAG
CTTATCAATCTTTAAGTGATAATGAGAAGATGGTTAAAGCTAAGGCAGAGTTTTATCGTC
ACGCGATTTTACCAAATGAATTTGAAAAACCTTCAATGGAGGCACAACGTTTATTACACG
CTTTACCAACAGGAAATGATTCAGGTGGAGATAAGCTCTTACCAAAAACACTTTCTAAAG
AAATTGTTTCAGAACCATTTGCTAAAAACCAATTACGTGAAAAAGCTCGTCTAACTAACA
TTAAAGGTTTAGAGATTCCAAGAGTTTCATACACTTTAGACGATGATGATTTCATTACAG
ACGTAGAAACAGCAAAAGAATTAAAAGCAAAAGGTGATACAGTCAAGTTCACTACTAATA
AATTCAAAGTATTTGCTGCAATTTCAGATACTGTAATTCATGGATCAGATGTAGATTTAG
TAAACTGGGTTGAAAACGCACTACAATCAGGATTAGCAGCTAAAGAGCGTAAAGATGCCT
TAGCAGTAAGTCCTAAATCTGGATTAGAACACATGTCATTTTATAATGGATCTGTTAAAG
AAGTTGAGGGAGCAGACATGTATGATGCTATTATTAACGCTTTAGCAGATTTACATGAAG
ATTATCGTGATAACGCAACAATTTATATGCGATATGCAGATTATGTCAAAATTATTAGTG
TTCTTTCAAATGGAACAACAAATTTCTTTGACACACCAGCAGAAAAAGTATTTGGCAAAC
CAGTAGTATTTACAGATGCAGCAGTTAAACCTATTGTGGGAGATTTCAATTATTTTGGAA
TTAACTATGATGGAACAACTTATGACACTGATAAAGATGTTAAAAAAGGCGAATATTTGT
TTGTATTAACAGCATGGTATGATCAGCAACGTACATTAGACAGTGCATTCAGAATTGCAA
AAGCAAAAGAAAATACAGGTCCATTACCCAGCTAAGCCCCAAAAGGTTAATGTAACAGCT
AAGGCTAAATCAGCTGTAATATCAGCCGAATAGGGGTGATGAAATGAGTTTAGAAGAAAT
TAAATTGTGGTTGAGAATTGACTATAATTTCGAAAATGATTTAATTGAAGGTCTCATTCA
ATCGGCTAAGTCTGAATTACTATTAAGTGGGGTTCCAGATTATGACAAAGATGACTTGGA
ATACCCGCTTTTTTGTACAGCGATTAAATATATCATTGCAAGAGATTATGAAAGTCGTGG
ATACTCAAATGACCAATCTAGAAGCAAGGTGTTTAATGAAAAAGGATTGCAAAAAATGAT
TTTGAAATTAAAAAAGTGGTAGGTGATTTTTAAATGGAATTTAATGAATTTAAAGATCGC
GCATATTTTTTTCAATATGTAAATAAAGGGCCGTATCCAGATGAAGAGGAAAAAATGAAA
TTGTATAGTTGCTTTTGTAAAATATATAATCCTTCTATGAAAGATAGAGAAATTTTAAAA
GCGACTGAATCAAAGTCAGGACTAACCATAATTATGAGGTCTTCTAAAATTGAATATCTA
CCACAAACAAATCACTTAGTTAAAATTGACAGTGCATTATATTCCGATAAATTATTCAAC
ATTGTAGAAATAAGAATTGATACACCAGATATTGGCTATAATACAGTGGTTTTATCAGAA
AAATGAGTGTAGAAATTAAAGGGATACCTGAAGTGTTGAATAAATTAGAATCGGTATACG
GTAAACAAGCAATGCAGGCTAAGAGTGATAAAGCTTTAAATGAAGCATCTGAATTTTTTA
TAAAGGCTTTAAAGAAAGAGTTCGAGAGCTTTAAAGATACGGGTGCCAGTATAGAAGAAA
TGACTAAATCTAAGCCTTATACAAAAGTTGGCAGTCAAGAAAGGGCTGTTTTAATTGAAT
GGGTAGGCCCTATGAATCGCAAAAACATTATTCACTTGAATGAACATGGTTATACAAGAG
ATGGAAAAAAATATACACCAAGAGGTTTTGGAGTTATTGCAAAAACATTAGCTGCTAGCG
AACGTAAGTATAGAGAAATTATAAAAAAGGAGTTGGCCAGATAAATGAATATATTAAACA
CCATAAAAGGAATTTTATTATCTGATGCAGAGCTCAAAACACATATAAATTCTAGAATAT
ACTATTACAAAGTCACTGAAAACGCTGAAACTTCCAAACCCTTTGTTGTTATTACACCTG
TTTATGATTTGCCTTCAGACTTTATGTCTGATAAATATCTCAGTGAAGAATACTTAATTC
AAATAGATGTAGAATCTTCAAATAATCAGAAAACAATTGATATAACAAAACGAATAAGAT
ACCTGTTATATCAACAAAATTTAATTCAAGCATCTAGTCAGTTAGATGCTTATTTTGAAG
AAACTAAACGTTATGTGATGTCGAGACGATATCAAGGCATACCCAAAAATATATATTATA
AAAATCAGCGCATCGAATAGGTGTGCTTTTTAATTTTTAAGGAGGAAATAAGCAATGGCA
GAAGGACAAGGTTCTTATAAAGTAGGTTTTAAAAGATTATACGTTGGAGTTTTTAACCCA
GAAGCAACAAAAGTAGTTAAACGCATGACATGGGAAGATGAAAAAGGTGGTACAGTTGAC
CTAAATATCACAGGTTTAGCACCAGATTTAGTAGATATGTTTGCATCTAACAAACGTGTA
TGGATGAAAAAACAAGGTACTAATGAAGTTAAGTCTGACATGAGTATTTTCAATATTCCA
AGTGATGATTTAAACACAGTTATTGGACGTACTAAAGATAAAAATGGTACATCTTGGGTA
GGAGAGAATACAAGAGCACCGTATGTAACAGTAATTGGCGAATCGGAAGATGGTTTAACA
GGTCAGCCGGTATATGTAGCCTTACTTAAAGGTACTTTTAGTTTAGATTCAATTGAATTT
AAAACACGAGGTGAAAAAGCAGAAGCCCCAGAACCTACAAAATTAACAGGTGACTGGATG
AATAGAAAAGTTGATGTTGATGGAACGTCACAAGGTATTGTATACGGTTATCATGAAGGT
AAAGAAGGAGAAGCAGAATTCTTCAAAAAAGTATTCGTTGGATACACGGACAGTGAAGAT
CATTCAGAGGATTCTGCAGGTTCGTTACCCAGCTAATCCCCAAAATGTTGAAGTAGCAGT
TAATTCAAAATCTGCAACAGTTTCAGCAGAATAGGGGCTTTCAAAATAAATCAAAGGAGA
ATAATTTATGACTAAAACTTTAAAGGTTTATAAAGGAGACGACGTCGTAGCTTCTGAACA
AGGTGAAGGCAAAGTGTCAGTAACTTTATCTAATTTAGAAGCGGATACAACTTATCCAAA
AGGTACTTACCAAGTGGCATGGGAAGAAAATGGTAAAGAATCTAGTAAAGTTGATGTACC
TCAATTCAAAACCAATCCAATTCTAGTCTCAGGCGTATCATTTACACCAGAAACTAAATC
AATTATGGTAAATACCGATGACAATGTTGAGCCAAACATTGCACCAAGCACAGCAACGAA
TAAAATATTGAAATATACAAGTGAACATCCAGAATTTGTTACTGTAGATGAAAATACAGG
AGCAATTCACGGTGTAGCTGAAGGTACTTCAGTAATCACTGCTATGTCTACTGATGGAAG
CGATAAGTCAGGACAAATTTCAGTGACAGTAACAAACGGATAGGGATTTAAGGCGCAGTA
TATCTGCGTCTTTTTTATTTGAATAAAAGGAGCTAATACAATGATTAAATTTGAAATTAA
AGATCGTAAAACAGGAAAAACAGAGAGCTATACAAAAGAAGATGTAACAATGGGCGAAGC
AGAAAAATGCTATGAGTATTTAGAATTAGTAAATCAAGAGAATAAAAAAGAAGCACCTAA
CGCAACAAAAATGAGACAAAAAGAGCGACAGTTATTAGTAGATTTATTTAAAGATGAAGG
ATTGACTGAAGAAGATGTTCTGAACAAGATGAGTACTAAAACTTATACAAAAGCCTTACA
AGATATATTTCGAGAAATCAATGGTGAAGATGAAGAAGATTCAGAAACTGAACCAGAAGA
GATGGGAAAGACAGAAGAATAATCTCAATAAAAGACATTTTATCGAACATTAAGAAAATA
CAACGTTTCTGTATGGAGCAGTATGGGTGGACATTAACTGAAGTCAGAAAACAGCCGTAT
GTAAAACTTTTAGAAATACTTAATGAAGAGAATAAAGAAGAGACTGAAGAAAAACAAAGT
GAACAAAAAGTCATTACAGGTACGGATTTAAGAAAACTTTTTGGAAGCTAGAAAGGAGGT
TAATATGAATGAAAAAGTAGAAGGCATGACCTTGGAGCTGAAATTAGACCATTTAGGTGT
CCAAGAAGGCATGAAAGGTTTAAAGCGACAATTAGGTGTTGTTAATAGTGAAATGAAAGC
TAATCTGTCAGCATTTGATAAGTCTGAAAAATCAATGGAAAAATATCAGGCGAGAATTAA
GGGGTTAAATGATAGGCTTAAAGTTCAAAAAAAGATGTATTCTCAAGTAGAAGATGAGCT
TAAACAAGTTAACGCTAATTACCAAAAAGCTAAATCCAGTGTAAAAGATGTTGAGAAAGC
ATATTTAAAGTTAGTAGAAGCCAATAAAAAAGAAAAATTAGCTCTTGATAAATCTAAAGA
AGCCTTAAAATCATCGAATACAGAACTTAAAAAAGCTGAAAATCAATATAAACGTACAAA
TCAACGTAAACAAGATGCGTATCAAAAACTTAAACAGTTGAGAGATGCAGAACAAAAGCT
TAAGAATAGTAACCAAGCTACTACTGCACAACTAAAAAGAGCAAGTGACGCAGTACAGAA
GCAGTCCGCTAAGCATAAAGCACTTGTTGAACAATATAAACAAGAAGGCAATCAAGTTCA
AAAACTAAAAGTGCAAAATGACAATCTTTCAAAATCAAATGATAAAATTGAAAGTTCTTA
CGCTAAAACTAATACTAAATTAAAGCAAACAGAAAAAGAATTTAATGATTTAAACAATAC
TATTAAGAATCATAGCGCTAATGTCGCAAAAGCTGAAACAGCTGTTAATAAAGAAAAAGC
TGCTTTAAATAATTTGGAGCGTTCAATAGATAAAGCTTCATCCGAAATGAAGACTTTTAA
CAAAGAACAAATGATAGCTCAAAGTCATTTCGGTAAACTTGCAAGTCAAGCGGATGTCAT
GTCAAAGAAATTTAGTTCTATTGGAGACAAAATGACTTCCCTGGGACGTACAATGACGAT
GGGCGTATCTACACCGATTACTTTAGGTTTAGGTGCAGCATTAAAAACGAGTGCAGACTT
TGAAGGGCAAATGTCTCGAGTTGGAGCGATTGCACAAGCAAGCAGTAAAGACTTAAAAAG
CATGTCTAATCAAGCGGTTGACTTAGGAGCTAAAACAAGTAAAAGTGCTAACGAAGTTGC
TAAAGGTATGGAAGAATTGGCAGCTTTAGGCTTTAATGCCAAACAAACAATGGAGGCTAT
GCCAGGTGTTATCAGCGCAGCAGAAGCAAGTGGTGCAGAAATGGCTACAACTGCAACTGT
AATGGCTTCAGCGATTAACTCTTTCGGTTTAAAAGCATCTGATGCAAATCATGTTGCTGA
TTTACTTGCGAGATCAGCAAATGATAGTGCTGCAGATATTCAATATATGGGAGATGCATT
AAAATATGCAGGTACTCCAGCAAAAGCATTAGGAGTTTCAATAGAGGACACTTCTGCAGC
AATTGAAGTTTTATCTAACTCAGGTTTAGAGGGGTCTCAAGCAGGTACTGAATTAAGAGC
TTCGTTTATTAGGCTAGCTAATCCAAGTAAAAGTACAGCTAAGGAAATGAAAAAATTAGG
TATTCATTTGTCTGATGCTAAAGGTGAGTTTGTTGGAATGGGCGAATTGATTAGACAGTT
CCAAGATAACATGAAAGGCATGACGAGAGAACAAAAATTAGCAACAGTGGCTACAATAGT
TGGCACTGAAGCAGCAAGTGGATTTTTAGCCTTGATTGAAGCGGGTCCAGATAAAATTAA
TAGCTATAGCAAATCATTGAAGAACTCTAATGGTGAAAGTAAAAAAGCAGCTGATTTGAT
GAAAGATAACCTCAAAGGTGCTCTGGAACAATTAGGTGGCGCTTTTGAATCGTTAGCAAT
TGAAGTTGGTAAAGATTTAACGCCTATGATTAGAGCAGGTGCGGAAGGATTAACAAAATT
AGTTGATGGATTTACACATCTTCCTGGTTGGGTTAGAAAGGCTTCGGTAGGCTTAGCAAT
TTTTGGTGCATCTATTGGTCCTGCTGTTCTTGCTGGTGGCTTATTAATACGTGCAGTTGG
GAGCGCGGCTAAAGGCTATGCATCATTAAATAGACGCATTGCTGAAAATACAATTCTTTC
TAATACCAATTCAAAAGCAATGAAATCTTTAGGTCTTCAAACATTATTTCTTGGTTCTAC
AACAGGAAAAACGTCAAAAGGCTTTAAAGGATTAGCCGGAGCTATGTTGTTTAATTTAAA
ACCTATAAATGTTTTGAAAAATTCTGCAAAGCTAGCAATTTTACCGTTCAAACTTTTGAA
AAACGGTTTAGGATTAGCCGCAAAATCCTTATTTGCAGTAAGTGGAGGCGCAAGATTTGC
TGGTGTAGCCTTAAAGTTTTTAACAGGACCTATAGGTGCTACAATAACTGCTATTACAAT
TGCATATAAAGTTTTTAAAACCGCATATGATCGTGTGGAATGGTTCAGAAACGGTATTAA
CGGTTTAGGAGAAACTATAAAGTTTTTTGGTGGCAAAATTATTGGCGGTGCTGTTAGGAA
GCTAGGAGAGTTTAAAAATTATCTTGGAAGTATAGGCAAAAGCTTCAAAGAAAAGTTTTC
AAAGGATATGAAAGATGGTTATAAATCTTTGAGTGACGATGACCTTCTGAAAGTAGGAGT
CAACAAGTTTAAAGGATTTATGCAAACCATGGGCACAGCTTCTAAAAAAGCATCTGATAC
TGTAAAAGTGTTGGGGAAAGGTGTTTCAAAAGAAACAGAAAAAGCTTTAGAAAAATACGT
ACACTATTCTGAAGAGAACAACAGAATCATGGAAAAAGTACGTTTAAACTCGGGTCAAAT
AACAGAAGACAAAGCAAAAAAACTTTTGAAAATTGAAGCGGATTTATCTAATAACCTTAT
AGCTGAAATAGAAAAAAGAAATAAAAAGGAACTCGAAAAAACTCAAGAACTTATTGATAA
GTATAGTGCATTCGATGAACAAGAAAAGCAAAACATTTTAACTAGAACTAAAGAAAAAAA
TGACTTGCGAATTAAAAAAGAGCAAGAACTCAATCAGAAAATCAAAGAATTGAAAGAAAA
AGCTTTAAGTGATGGTCAGATTTCAGAAAATGAAAGAAAAGAAATTGAAAAGCTTGAAAA
TCAAAGACGTGACATCACTGTTAAAGAATTGAGTAAGACTGAAAAAGAGCAAGAGCGTAT
TTTAGTAAGAATGCAAAGAAACAGAAATGCTTATTCAATAGACGAAGCGAGCAAAGCAAT
TAAAGAAGCAGAAAAAGCAAGAAAAGCAAGAAAAAAAGAAGTGGATAAGCAGTATGAAGA
TGATGTCATTGCTATAAAAAATAACGTCAACCTTTCTAAGTCTGAAAAAGATAAATTGTT
AGCTATTGCTGATCAAAGACATAAGGATGAAGTAAGAAAGGCAAAATCTAAAAAAGATGC
TGTAGTAGACGTTGTTAAAAAGCAAAATAAAGATATTGATAAAGAAATGGATTTATCCAG
TGGACGTGTATATAAAAATACTGAAAAGTGGTGGAATGGTCTTAAAAGTTGGTGGTCTAA
CTTTAGAGAAGACCAAAAGAAGAAAAGTGATAAATACGCTAAAGAACAAGAAGAAACAGC
TCGTAGAAACAGAGAAAATATAAAGAAATGGTTTGGAAATGCTTGGGACGGCGTAAAAAC
TAAAACTGGTGAAGCCTTTAGTAAAATGGGCAGAAATGCTAATCATTTTGGCGGCGAAAT
GAAAAAAATGTGGAGTGGAATCAAAGGAATTCCAAGCAAATTAAGTTCAAGTTGGAGCTC
AGCCAAAAGTTCTGTAGGATATCACACTAAGGCTATAGCTAATAGTACTGGTAAATGGTT
TGGAAAAGCTTGGCAATCTGTTAAATCGACTACAGGAAGTATTTACAATCAAACTAAGCA
AAAGTATTCAGATGCCTCAGATAAAGCTTGGGCGCATTCAAAATCTATTTGGAGAGGCAC
ATCAAAATGGTTTAGCAACGCATATAAAAGTGCAAAGGGTTGGCTAACAGATATGGCTAA
TAAATCGCGCTCGAAATGGGATAATATTTCTAGTACAGCATGGTCGAATGCAAAATCCGT
TTGGAAAGGAACATCGAAATGGTTTAGTAACTCATACAAATCTTTAAAAGGTTGGACTGG
GGATATGTATTCAAGAGCCCACGATCGTTTTGATGCAATTTCAAGTTCGGCATGGTCTAA
CGCTAAATCAGTATTTAATGGTTTTAGAAAATGGCTATCAAAAACATATGATTGGATTAG
AGATATTGGTAAAGACATGGGAAGAGCTGCGGCTGATTTAGGTAAAAATGTTGCTAATAA
AGCTATTGGCGGTTTGAATAGCATGATTGGCGGTATTAATAAAATATCTAAAGCCATTAC
TGATAAAAATCTCATCAAGCCAATACCTACATTGTCTACTGGTACTTTAGCAGGAAAGGG
TGTAGCTACCGATAATTCGGGAGCATTAACGCAACCGACATTTGCTGTATTAAATGATAG
AGGTTCTGGAAACGCCCCAGGCGGTGGAGTTCAAGAAGTAATTCACAGGGCTGACGGAAC
ATTCCATGCACCCCAAGGACGAGATGTGGTTGTTCCACTAGGAGTTGGAGATAGTGTAAT
AAATGCCAATGACACTCTGAAGTTACAGCGGATGGGTGTTTTGCCAAAATTCCATGGTGG
TACGAAAAAGAAAAAATGGATGGAACAAGTTACTGAAAATCTTGGTAAAAAAGCAGGGGA
CTTCGGTTCTAAAGCTAAAAACACAGCTCATAATATCAAAAAAGGTGCAGAAGAAATGGT
TGAAGCCGCAGGCGATAAAATCAAAGATGGTGCATCTTGGTTAGGCGATAAAATCGGCGA
TGTGTGGGATTATGTGCAACATCCAGGGAAACTAGTAAATAAAGTAATGTCAGGTTTAAA
TATTAATTTTGGAGGCGGAGCTAACGCTACAGTAAAAATTGCTAAAGGCGCGTACTCATT
GCTCAAAAAGAAATTAGTAGACAAAGTAAAATCGTGGTTTGAAGATTTTGGTGGCGGAGG
CGATGGAAGCTATCTATTTGACCATCCAATTTGGCAAAGGTTTGGGAGTTACACAGGTGG
ACTTAACTTTAATGGCGGTCGTCACTATGGTATCGACTTTGGTATGCCTACAGGAACGAA
CATTTATGCTGTTAAAGGCGGTATAGCTGATAAAGTATGGACTGATTACGGTGGCGGTAA
TTCTATACAAATTAAGACCGGTGCTAACGAATGGAACTGGTATATGCATTTATCTAAGCA
ATTAGTAAGACAAGGCCAACGTATTAAAGCTGGTCAACTGATAGGGAAATCAGGTGCTAC
AGGTAATTTCGTTAGAGGAGCACACTTACATTTCCAATTGATGCAAGGGTCGCATCCAGG
GAATGATACAGCTAAAGATCCAGAAAAATGGTTGAAGTCACTTAAAGGTAGTGGCGTTCG
AAGTGGTTCAGGTGTTAATAAGGCTGCATCTGCTTGGGCAGGCGATATACGTCGTGCAGC
AAAACGAATGGGGGTTAATGTTACTTCGGGTGACGTAGGAAATATCATTAGCTTAATTCA
ACACGAATCAGGAGGAAATGCAGGTATAACTCAATCTAGTTCGCTTAGAGACATCAACGT
TTTACAGGGCAATCCAGCAAAAGGATTGCTTCAATATATCCCACAAACATTTAGACATTA
TGCTGTTAGAGGTCACAACAATATATATAGTGGTTACGATCAGTTATTAGCGTTCTTTAA
CAACAGATATTGGCGCTCACAGTTTAACCCAAGAGGTGGTTGGTCTCCAAGTGGTCCAAG
AAGATACGCGAATGGTGGTTTGATTACAAAGCATCAACTTGCTGAAGTGGGTGAAGGAGA
TAAACAGGAGATGGTTATCCCTTTAACTAGACGTAAACGAGCAATTCAATTAACTGAACA
GGTTATGCGCATCATCGGTATGGATGGCAAGCCAAATAACATCACTGTAAATAATGATAC
TTCTACAGTTGAAAAATTGTTGAAACAAATTGTTATGTTAAGTGATAAAGGAAATAAATT
AACAGATGCATTGATTCAAACTGTTTCTTCTCAGGAAAATAACTTAGGTTCTAATGATGC
AATTAGAGGTTTAGAAAAAATATTGTCAAAACAAAGTGGGCATAGAGCAAATGCAAATAA
TTATATGGGAGGTTTGACTAATTAATGCAATCTTTTGTAAAAATCATAGATGGTTACAAG
GAAGAAGTAATAACAGATTTTAATCAGCTTATATTTTTAGATGCAAGGGCTGAAAGTCCA
AACACCAATGATAACAGTGTAACTATTAACGGAGTAGATGGTATTTTACCGGGCGCAATT
AGTTTTGCGCCTTTTTCATTAGTATTAAGGTTTGGCTATGATGGTATAGATGTTATAGAT
TTAAATTTATTTGAGCATTGGTTTAGATCTGTATTTAATCGTAGACATCCTTATTATGTT
ATTACTTCTCAAATGCCTGGTGTTAAATATGCAGTGAATACAGCTAATGTTACATCTAAT
TTAAAAGATGGATCTTCAACTGAAATTGAAGTAAGTTTAAATGTTTTTAAAGGATATTCT
GAATCAGTTAATTGGACTGACAGCGAGTTCTTATTCGACTCTAATTGGATGTTTGAAAAT
GGAATTCCTCTTGATTTCACACCTAAATATACGCATACATCAAATCAATTTACTATTTGG
AACGGTTCTACTGATACGATAAATCCACGATTCAAGCACGATTTGAAAATATTAATTAAT
TTAAATGCGAGTGGAGGATTTGAACTGGTTAACTATACAACAGGTGATATTTTTAAGTAC
AACAAAAGTATAGATAAAAACACTGATTTTGTTTTAGATGGTGTGTATGCATATCGAGAT
ATAAATAGAGTGGGAATTGATACAAATAGGGGCATTATAACATTAGCGCCAGGTAAAAAT
GAATTTAAGATTAAAGGAGACGTCAGTGATATTAAAACTACATTTAAGTTTCCTTTTATT
TATAGGTAGGTGATTTAATGGATTATCATGATCATTTATCAGTAATGGATTTTAATGAAT
TGATTTGTGAAAATTTACTAGATGTAGATTACGGTTCTTTTAAAGAATATTATGAACTAA
ATGAAGCTAGGTACATCACCTTTACAGTTTATAGAACTACTCACAATAGTTTTGTTTTTG
ATTTATTGATTTGTGAAAACTTCATAATTTATCATGGTGAAAAATACACAATTAAGCAGA
CAGCGCCAAAGGTTGAAGGTGATAAAGTTTTTATTGAAGTTACGGCATATCACATAATGT
ATGAATTTCAAAATCACTCAGTGGAATCAAATAAGCTTGATGACGACAGTAGCGAAACTG
GTAAAACGCCAGAATACTCTTTAGATGAGTACTTAAGATATGGATTTGCAAATCAAAAAA
CGTCAGTCAAGATGACCTATAAAATAATTGGAGATTTTAAAAGAAAAATACCAATTGATG
AATTAGGTAATAAAAATGGCTTAGAATATTGTAAAGAAGCAGTAGATTTGTTTGGTTGTA
TTATTTATCCAAATGATACGGAGATATGTTTTTATTCTCCTGAAACATTTTATCAAAGAA
GCGAGAAAGTGATTCGATATCAATATAATACTGATACTGTATCTGCAACTGTCAGTACAT
TGGAATTAAGAACAGCTATAAAAGTTTTTGGAAAAAAGTATACAGCTGAGGAAAAGAAAA
ATTATAATCCTATTAGAACAACTGACATTAAATATTCAAATGGTTTTATAAAAGAAGGTA
CTTATCGTACCGCAACAATTGGGTCTAAAGCTACTATTAACTTTGATTGCAAGTATGGTA
ATGAAACAGTTAGATTTACAATAAAAAAGGGCTCTCAAGGTGGAATATATAAGTTGATTT
TAGACGGCAAGCAAATTAAGCAAATTTCTTGTTTTGCTAAGTCGGTTCAGTCTGAAACAA
TAGATTTAATAAAAAATATTGATAAAGGCAAGCACGTTTTAGAATTGATATTTTTAGGAG
AAGACCCCAAAAATAGAATTGATATATCTTCAAATAAAAAAGCTAAGCCTTGTATGTATG
TTGGAACTGAAAAATCAACAGTCTTAAATTTAATTGCTGACAACTCAGGTCGCAATCAAT
ACAAAGCAATTGTTGACTACGTCGCAGATAGTGCAAAGCAGTTTGGGATTCGATATGCTA
ATACGCAAACAAATGAAGATATCGAAACACAGGATAAGCTGTTAGAATTTGCAAAAAAGC
AAATAAATGATACTCCTAAGACTGAATTAGATGTTAATTATATAGGTTATGAAAAAATAG
AGCCAAGAGATAGCGTATTCTTTGTTCATGAATTAATGGGATATAACACTGAATTAAAGG
TTGTTAAACTTGATAGGTCACATCCATTTGTAAACGCAATAGATGAAGTGTCTTTCAGCA
ATGAAATAAAGGATATGGTACAAATTCAACAAGCGCTTAACAGACGAGTTATTGCACAAG
ATAATAGATATAACTATCAAGCAAATCGTATAAATCATTTATACACTAGTACTTTGAATT
CTCCTTTCGAGACAATGGATATAGGGAGTGTATTAATATAATGGCAACAGAAGAAGTTAA
AATCAAAGCGCTACTTGAAAACGATAAACAGTACTTTCCAGCTACACATTGGAAAGCTAT
AAATGGGATACCTTATGCAGGCAGTAGTGATATTGATGGATTGCCTCAAGACGGTATCAT
TTCGGTAGATGATAAAAATAAATTAGATAATTTAAAAATAGGCGAAGCAGGAATTATTCA
AAATAGCATTGTACAGAAATCCCCAAACGGTAAATTGTGGAAAATAACAGTTGACGATAG
TGGGAAACTTGGTACAGTGCTATTTTATTAGAAAGGAAGGTGCATTATGGAAAATTTGTA
TTTAATAAAGGATTTGGGAGCTTTAGCAGGTCGAGATTATAGAGCTAAGGAAATACAAAA
CTTACAAAGAATAGAGCAATTTGCGCTTGGCTTGACAACAGAGTTTAAGTTGCATCAGAA
AGCTAAAACAATTCAACACTTCGCTGAGCAAATTTATTATAATGGTAGATCGCAAGCAGC
AGTAAACAAATCTTTACAAAGTCAAATTAACGCACTTGTTGTGGCACCACGTAATAACAG
TGCTAATGAGATTGTTCAAGCTCGAGTTAATGTAAACGGCGAAACCTTTGACACATTAAA
AGAACATTTAGACGATTGGGAAACCAAAACTCAAATTAATAAAGAGGAAACTATAAGAGA
ATTAAATAAGACCAAACAAGAAATTCTTGATATCGAGTATCGTTTTGAACCTGATAAGCA
AGAATTTTTATTTGTGACAGAACTTGCACCTCTTACAAATGCAGTAATGCAATCCTTCTG
GTTTGATAATAGAACAGGCATAGTATACATGACACAAGCTAGAAATAATGGCTATATGCT
AAGTCGTCTAAGACCTAATGGTCAATTTATAGACAGCTCATTGATTGTAGGTGGGGGTCA
TGGTACACATAACGGTTATAGATATATTGATGATGAGTTATGGATTTATAGTTTTATCTT
AAATGGTAATAATGAGAATACATTAGTTCGTTTCAAGTATACGCCTAATGTGGAAATTAG
CTATGGCAAGTATGGTATGCAAGATGTATTTACAGGACACCCAGAAAAACCCTACATCAC
CCCTGTCATAAATGAAAAAGAAAATAAAATTCTATACAGAATTGAGAGACCTAGAAGTCA
GTGGGAACTTGAAAACTCAATGAATTATATAGAGATAAGAAGTTTAGACGATGTTGATAA
AAATATTGATAAAGTTTTGCATAAAATCAGTATCCCTATGAGACTAACAAACGAAACCCA
ACCAATGCAGGGTGTGACTTTTGATGAAAAATACTTGTATTGGTATACAGGAGACAGTAA
TCCAAATAATAGAAACTATTTAACGGCTTTCGATTTAGAAACAGGAGAAGAAGCGTATCA
GGTTAATGCTGACTATGGTGGAACACTAGATTCATTTCCTGGCGAATTTGCGGAAGCAGA
AGGTTTGCAAATATACTATGACAAAGATAGTGGTAAAAAAGCTTTGATGCTAGGTGTTAC
TGTCGGTGGTGATGGAAATAGAACACATCGTATTTTCATGATTGGGCAAAGAGGTATTTT
AGAAATACTTCACTCAAGAGGCGTTCCTTTTATCATGAGTGACACAGGTGGTAGAGTTAA
ACCTTTACCAATGAGGCCTGATAAACTTAAGAATCTTGGGATGTTAACAGAGCCAGGTCT
TTACTATTTATACACTGATCATACAGTTCAAATCGATGATTTCCCATTACCAAGAGAATG
GCGTGATGCAGGTTGGTTCTTGGAAGTTAAGCCACCACAAACTGGCGGTGATGTAATTCA
GATATTGACGCGTAATAGTTATGCAAGGAATATGATGACTTTTGAAAGGGTGCTTTCTGG
AAGAACTGGAGACATTTCGGACTGGAATTATGTGCCTAAAAATAGTGGTAAATGGGAGAG
AGTACCTTCATTCATCACAAAAATGTCAGATATTAACATAGTAGGCATGTCGTTTTATTT
AACTACGGATGATACAAAACGTTTTACAGATTTTCCAACTGAACGTAAAGGGGTAGCTGG
TTGGAACTTATATGTAGAAGCTTCAAACACAGGTGGCTTTGTTCATAGGCTAGTTCGTAA
TAGTGTTACAGCATCTGCTGAGATACTATTGAAAAATTATGATAGTAAAACAAGTTCAGG
GCCATGGACTTTACACGAAGGGAGAATTATAAGTTAATGAGTAATTTAGAGAAATCTGTA
GCTATAAATTTAGAAAACACAGCGCATTATGAAAATATTTCAAATCTAGATATAACTTTT
AGAACAGGAGAGAGTGATTCTTCTGTTCTTCTTTTTAATATCACTAAAAATAATCAACCG
TTATTATTGAGTGAAGAAAATATCAAAGCACGAATAGCGATTCGAGGTAAAGGAGTCATG
GTAGTTGCTCCACTAGAAATATTAGATCCATTTAAAGGTATTTTAAAATTTCAATTACCT
AATGATGTAATTAAACGAGATGGAAGTTATCAAGCTCAAGTTTCGGTTGCAGAATTAGAT
AATTCAGACGTGGTAGTTGTCGAGAGAACTATCACATTTAACGTTGAAAAAAGTTTGTTT
AGCATGATTCCATCTGAAACAAAATTACACTATATTGTTGAATTTCAGGAATTAGAAAAA
ACTATTATGGATCGTGCGAAAGCAATGGACGAGGCTATAAAAAATGGTGAAGATTATGCG
AGTCTGATTGAAAAAGCTAAAGAAAAAGGTCTATCAGATATTCAAATAGCAAAATCTTCA
AGTATAGATGAATTAAAGCAACTTGCTAATAGCCATATATCTGATTTGGAAAATAAAGCG
CAAGCATATTCAAGAACATTCGATGAGCAAAAGCGATATATGGATGAGAAACATGAAGCC
TTCAAGCAGTCAGTGAATAGTGGTGGTTTAGTCACAAGTGGTTCTACTTCAAATTGGCAA
AAAGCTAAGATTACTAAAGATGATGGTAAGATAATGCAGATTACTGGATTTGATTTTAAT
AATCCAGAACAAAGAATAGGTGATTCAACCCAATTTATTTATGTTTCGCAAGCTATAAAT
TATCCAAGAGGTGTTAGTACTAACGGTACTGTCGAATATTTAGTAGTAACTTCAGATTAC
AAGCGTATGACTTATCGACCGAACGGTACAAATAAAGTGTTTGTTAAAAGAAAAGAAGCG
GGTTCATGGTCTGAATGGTCAGAATTAGCTATTAATGATTACAATACACCTTTTGAAACT
GTTCAAAGTGCCCAATCAAAAGCTAATATGGCCGAAAGTAACGCTAAATTATACGCAGAT
GACAAGTTTAATAAAAGGTATTCGGTTATTTTTGATGGAACAGCAAATGGTGTGGGCTCT
ACATTGTACTTAAATGAGAGTTTAGACCAATTTATTTTATTAATTTTTTATGGGACTTTT
CCAGGTGGTGACTTTACAGAGTTTGGCAGTCCTTTTGGAGGAGGAAAGATTTCATTGAAT
CCCTCAAATCTTCCAGATGGTGATGGAAATGGTGGAGGTGTTTATGAGTTTGGATTAACT
AAATCTAGTAGTACATCTTTAACTATATCAAACGATGTCTATTTCGACTTAGGAAGTCAA
AGAGGCTCTGGTGCGAACGCAAATAGAGGGACAATTAACAAAATTATAGGAGTGAGAAAA
TAATGCAAATATTAGTTAACAAGCGTAATGAGATAATTTCATACGCTATCATTGGTGGCT
TTGAAGAAGGTATTGATATTGAAAATTTACCAGAAAATTTCTCTCAAGTTTTTAGACCTA
AAGCCTTTAAATATTCAAATGGGGAAATAGTTTTTAACGAAGATTATTCAGAAGAAAAAG
ATGACTTGCATCAACAGATTGACAGTGAAGAACAAAACACAGTCGCTTCTGATGACATCT
TACGAAAAATGGTTGCTAGTATGCAGAAACAAGTTGTTCAAAGTACAAAGTTATCGATGC
AAGTTAATAAGCAAAATGCACTAATGGCAAAACAACTTGTGACACTTAATAAAAAATTAG
AAGAGGTTAAAGGAGAGACTGAAAATGCTTAAATTAATTTCACCAACATTCGAAGATATT
AAAACATGGTATCAATTGAAAGAATATAGTAAAGAAGATATAGCGTGGTATGTAGATATG
GAAGTTATAGATAAAGAGGAATATGCAATTATTACAGGAGAAAAGTATCCAGAAAATCTA
GAGTCATAGGTTATAATCTTATGGCTTTTTAATTTGAATAAAGTGGGTGGTGTAATGTTT
GGATTTACCAAACGACACGAACAAGATTGGCGTTTAACGCGATTAGAAGAAAATGATAAG
ACTATGTTTGAAAAATTCGACAGAATAGAAGACAGTCTGAGAACGCAAGAAAAAATTTAT
GACAAGTTAGATAGAAATTTCGAAGAACTAAGGCGTGACAAAGAAGAAGATGAAAAAAAT
AAAGAGAAAAATGCTAAAAATATTAGAGACATCAAGATGTGGATTCTAGGATTAATAGGG
ACGATTCTAAGTACATTTGTTATAGCCTTGTTAAAAACTATTTTTGGCATTTAAAGGAGG
TGATTACCATGCTTAAGGGAATTTTAGGATATAGCTTTTGGTCGTGTTTCTGGTTTAGTA
AGTGTAAGTAATAGTTAAGAGTCAGTGCTTCGGCACTGGCTTTTTATTTTGGATAAAAGG
AGCAAACAAATGGATGCAAAAGTAATAACAAGATACATCGTATTGATCTTAGCATTAGTA
AATCAATTCTTAGCGAACAAAGGTATTAGCCCGATTCCAGTAGACGATGAGACTATATCA
TCAATAATACTTACTGTTGTTGCTTTATATACTACGTATAAAGACAATCCAACATCTCAA
GAAGGTAAATGGGCAAATCAAAAGCTAAAGAAATATAAAGCTGAAAACAAGTATAGAAAA
GCAACAGGGCAAGCGCCAATTAAAGAAGTAATGACACCTACGAATATGAACGACACAAAT
GATTTAGGGTAGGTGTTGACCAATGTTGATAACAAAAAACCAAGCAGAAAAATGGTTTGA
TAATTCATTAGGGAAGCAGTTCAATCCTGATTTGTTTTATGGATTTCAGTGTTACGATTA
CGCAAATATGTTTTTTATGATAGCAACAGGCGAAAGGTTACAAGGTTTATACGCTTATAA
TATTCCATTTGATAATAAAGCAAGGATTGAAAAATACGGGCAAATAATTAAAAACTATGA
TAGCTTTTTACCGCAAAAGTTGGACATTGTCGTTTTCCCGTCAAAGTATGGTGGCGGAGC
TGGACATGTTGAAATTGTTGAGAGCGCTAATCTAAACACTTTCACATCGTTTGGCCAAAA
TTGGAATGGTAAAGGTTGGACAAATGGCGTTGCGCAACCTGGTTGGGGTCCCGAAACCGT
TACAAGACATGTTCATTATTACGATGACCCAATGTATTTTATTAGATTAAATTTCCCAGA
TAAAGTAAGTGTTGGAGATAAAGCTAAAAGCGTTATTAAGCAAGCAACTGCCAAAAAGCA
AGCAGTAATTAAACCTAAAAAAATTATGCTTGTAGCCGGTCATGGTTATAACGATCCTGG
AGCAGTCGGAAACGGAACAAATGAACGTGATTTTATCCGTAAATATATAACACCAAATAT
CGCTAAGTATTTAAGACATGCAGGTCACGAAGTTGCATTATATGGTGGCTCAAGTCAATC
ACAAGATATGTATCAAGATACTGCTTACGGTGTTAATGTAGGAAATAATAAAGATTATGG
CTTATATTGGGTTAAATCACAGGGGTATGACATTGTTCTAGAGATTCATTTAGACGCAGC
AGGAGAAAGTGCAAGTGGTGGGCATGTTATTATTTCAAGTCAATTCAATGCAGATACTAT
TGATAAAAGTATACAAGATGTTATTAAAAATAACTTAGGACAAATAAGAGGTGTAACACC
TCGTAATGATTTACTGAACGTTAATGTATCAGCAGAAATAAATATCAATTATCGTTTATC
TGAATTAGGTTTTATTACTAATAAAAAAGATATGGATTGGATTAAGAAGAATTATGACTT
GTATTCTAAATTAATAGCTGGTGCGATTCATGGTAAGCCTATAGGTGGTTTGGTAGCTGG
TAATGTTAAAACATCAGCTAAAAACCAAAAAAATCCACCAGTGCCAGCAGGTTATACACT
TGATAAGAATAATGTGCCTTATAAAAAAGAGGCTGGTAATTACACAGTTGCCAATGTTAA
AGGTAATAACGTAAGGGACGGCTATTCAACTAATTCAAGAATTACTGGTGTATTACCTAA
TAACGCAACAATCAAATATGACGGCGCATATTGTATCAATGGCTATAGATGGATTACTTA
TATCGCTAATAGTGGACAACGTCGTTATATCGCGACAGGAGAGGTAGATAAAGCAGGTAA
TAGGATAAGTAGTTTTGGTAAGTTTAGCGCAGTTTGATAATTGTATATGATGAATCTTAG
GCAGGTACTTCGGTATTTGCCTATTATTTAAAATTAATAAACAGTTAATTTTTACATAAA
TATATTAAATTTTAAAAAAACAAACGTTTTTAGTATATAAATTATTTTGTGTTCGTATTG
TGTGCTATGATTAAAAAGTTGTTATGGTCAACTATATCGTGGTTTTATGTTTATTATCAA
TCAAAATATAAATTATTTATAATTTGTTTGGTAATGAACGGGTTTTTxTCGAAATAATAG
TAAAAAAACACATTTATAGATATTTTAAACTCGGTAAATCTTTTAATAAATATTTAATTT
TATTAAAAGTTAAAAAGGTTTAATATAAAAATGTAATAAAATTTATAAAGAAAGGAAATG
ATTTTTATGGTCAAAAAAAGACTATTAGCTGCAACATTGTCGTTAGGAATAATCACTCCT
ATTGCTACTTCGTTTCATGAATCTAAAGCTGATAACAATATTGAGAATATCGGTGATGGC
GCTGAGGTAGTCAAAAGAACAGAAGATACAAGTAGCGATAAGTGGGGGGTCACACAAAAT
ATTCAGTTTGATTTTGTTAAAGATAAAAAGTATAACAAAGACGCTTTGATTTTAAAAATG
CAAGGTTTTATCAATTCAAAGACTACTTATTACAATTACAAAAACACAGATCATATAAAA
GCAATGAGGTGGCCTTTCCAATACAATATTGGTCTCAAAACAAATGACCCCAATGTAGAT
TTAATAAATTATCTACCTAAAAATAAAATAGATTCAGTAAATGTTAGTCAAACATTAGGT
TATAACATAGGTGGTAATTTTAATAGTGGTCCATCAACAGGAGGTAATGGTTCATTTAAT
TATTCAAAAACAATTAGTTATAATCAACAAAACTATATCAGTGAAGTAGAACATCAAAAT
TCAAAAAGTGTTCAATGGGGAATAAAAGCTAATTCATTTATCACATCATTAGGTAAAATG
TCTGGACATGATCCAAATTTATTTGTTGGATATAAACCATATAGTCAAAATCCGAGAGAC
TATTTTGTGCCAGACAATGAATTACCCCCATTAGTACACAGTGGTTTCAATCCTTCATTT
ATTGCAACTGTTTCTCATGAAAAAGGCTCAGGAGATACAAGTGAATTTGAAATAACGTAT
GGCAGAAATATGGATGTTACTCATGCTACTAGAAGAACAACACACTATGGCAATAGTTAT
TTAGAAGGATCTAGAATACACAACGCATTTGTAAACAGAAATTACACAGTTAAATATGAA
GTGAACTGGAAAACTCATGAAATTAAAGTGAAAGGACATAATTGATATGAAAAAAATAGT
CAAATCATCAGTTGTTACATCAATTGCATTGCTTTTGCTATCCAATACAGTTGATGCAGC
TCAACATATCACACCTGTAAGTGAGAAAAAGGTTGATGATAAAATTACTTTGTACAAAAC
AACTGCAACATCAGATTCCGATAAGTTAAAAATTTCTCAGATTTTAACTTTTAATTTTAT
TAAAGATAAAAGTTATGATAAAGATACATTAATACTCAAAGCTGCTGGAAACATTTATTC
TGGCTATACAAAGCCAAATCCAAAAGACACTATTAGTTCTCAATTTTATTGGGGTTCTAA
GTACAACATTTCAATTAATTCAGATTCTAATGACTCAGTAAACGTTGTAGATTATGCACC
TAAAAATCAAAATGAAGAATTTCAAGTACAACAAACGGTAGGTTATTCTTATGGTGGAGA
TATTAATATCTCTAACGGCTTGTCAGGTGGAGGTAATGGTTCAAAATCTTTTTCAGAGAC
AATTAACTATAAACAAGAAAGCTATAGAACTAGCTTAGATAAAAGAACTAATTTCAAAAA
AATTGGTTGGGATGTTGAAGCACATAAAATTATGAATAATGGTTGGGGACCATATGGCAG
AGATAGTTATCATTCAACTTATGGTAATGAAATGTTTTTAGGCTCAAGACAAAGCAACTT
AAATGCTGGACAAAACTTCTTGGAATATCACAAAATGCCAGTGTTATCCAGAGGTAACTT
CAATCCAGAATTTATTGGTGTCCTATCTCGAAAACAAAACGCTGCAAAAAAATCAAAAAT
TACTGTTACTTATCAAAGAGAAATGGATAGATATACAAACTTTTGGAATCAACTTCACTG
GATAGGTAATAATTATAAAGATGAAAATAGAGCAACTCATACATCAATTTATGAAGTTGA
TTGGGAAAATCATACAGTTAAATTAATAGATACTCAATCTAAGGAAAAAAATCCTATGAG
CTAAACAGATAGATAATCAAAAAATCTTAAATATGTTAAAATTTACAAACACTTTCTTTC
TATATTAGGGTAACCACGTCTTAATTGACGTGGTTATTTTTTCAGGGCAAAAAAAGGGCG
GATT
>A5IT17-specific phage integrase from phiSa2wa st78 [locus_tag=KMD47_gp01]
~~~~~~~~~~~~~~~~~~~~~~~~~CTAACTTGGAATGTTTTCGAGTTTTTGAGTTAGTT
CTCTATCCATTTTTTCAGTTACATGAGTATATATGCGAATGGTTGTTTTTTCATCTACAT
GTCCTACCCTTTTCATAATTGCTTTTAAAGAAACATTCATTTCTACTAATAAAGTTATGT
GTGTATGTCTAAATGTGTGCGTGGTAACTTTCTTATTCATATTTAAAGCTTTTGTAGTTT
TCTTAAGCACACCGGCGATTTGATTATTACATAAAGGATTCCCTTTTTTTGTTGTGAATA
TGAACCCTCTGTCAACATAGCTCGAATTCCATCTTTTCAACATTTTGTTTTCCAGTATTA
TCTTTTTAAAAATTTCTACGGTTCTAGAATTGATGCTGATACTTCTTTTTGAACTTATAG
TCTTTGTAGTGTCTTTGTATCCGAATCCTTCCTCGTATTTAATGCGGTGAATTGTACCTG
TTATATTGATAGTTTTGTTTAATAAATCTATATCTTTTTCCTGCAGTGCTTGTAGTTCTC
CTATGCGCATACCAGTTAAAGCCTGTACTTCTAAGATGCTGGCAATTAAAATGCGATTTC
GCTTGTGTAACTTATTATCATTTAGTATATGATCACGTATCTGTAGGACTTGGTTCATTT
CTAAATAGTTGTACATTTTAGATTCATCTTTTTCGATATCCTCTATTGTTTTTCTTCTTT
TAGGAATTTTGACATTAGTTAACAAATATTCATTTGGATAATTGTAAAATTTAACTGCAT
ATTTAATAGCTCCTTTCATATCTCCGAGTTGACGGGTTACTTGATTTTGAGAATAGATAT
CTGATAATTTATTAATAAATATCTGCATATATTTTGTATCTAGTTTGTTTAAAAGCAAGT
TCTCAGAGCTGTATCGTTTAATGTTTCTAATTCTTATTTTTATATTATTAAGAGTAGTCA
ACTTTGAACCTGATGTTTTTATATGATATTCAAGCCATTCATCTAATAGCGCGTGAAAAG
TCAAAGTTTTTAATTCGCTTGACGACTTGTTGTTCAGTTTTTCTTTTATTTTTTCTTCTA
AACGAAACATTGCTTCTTTTTGAGATTGTTTTGTATTCTTGTTCAACACAACACTTACGC
GCTTCCATTTATCTGTGTATGGATCTTTATACTTCTCGTAGTATCTGTATTTAGTTTCGT
TATTTTTGTTTTTAAATTTTTCAATCCACAT
>lukS_PV [locus_tag=KMD47_gp66]
~~~~~~~~~~~~~~~~~~~~~~~~~~~~~~~~~~~~~~~~~~~~~~~~~~~~~~~~~~~~
~~~~~~~~~~~~~~~~~~~~~~~~~~~~~~~~~~~~~~~~~~~~~~~~~~~~~~~~~~~~
~~~~~~~~~~~~~~~~~~~~~~~~~~~~~~~~~~~~~~~~~~~~~~~~~~~~~~~~~~~~
~~~~~~~~~~~~~~~~~~~~~~~~~~~~~~~~~~~~~~~~~~~~~~~~~~~~~~~~~~~~
~~~~~~~~~~~~~~~~~~~~~~~~~~~~~~~~~~~~~~~~~~~~~~~~~~~~~~~~~~~~
~~~~~~~~~~~~~~~~~~~~~~~~~~~~~~~~~~~~~~~~~~~~~~~~~~~~~~~~~~~~
~~~~~~~~~~~~~~~~~~~~~~~~~~~~~~~~~~~~~~~~~~~~~~~~~~~~~~~~~~~~
~~~~~~~~~~~~~~~~~~~~~~~~~~~~~~~~~~~~~~~~~~~~~~~~~~~~~~~~~~~~
~~~~~~~~~~~~~~~~~~~~~~~~~~~~~~~~~~~~~~~~~~~~~~~~~~~~~~~~~~~~
~~~~~~~~~~~~~~~~~~~~~~~~~~~~~~~~~~~~~~~~~~~~~~~~~~~~~~~~~~~~
~~~~~~~~~~~~~~~~~~~~~~~~~~~~~~~~~~~~~~~~~~~~~~~~~~~~~~~~~~~~
~~~~~~~~~~~~~~~~~~~~~~~~~~~~~~~~~~~~~~~~~~~~~~~~~~~~~~~~~~~~
~~~~~~~~~~~~~~~~~~~~~~~~~~~~~~~~~~~~~~~~~~~~~~~~~~~~~~~~~~~~
~~~~~~~~~~~~~~~~~~~~~~~~~~~~~~~~~~~~~~~~~~~~~~~~~~~~~~~~~~~~
~~~~~~~~~~~~~~~~~~~~~~~~~~~~~~~~~~~~~~~~~~~~~~~~~~~~~~~~~~~~
~~~~~~~~~~~~~~~~~~~~~~~~~~~~~~~~~~~~~~~~~~~~~~~~~~~~~~~~~~~~
~~~~~~~~~~~~~~~~~~~~~~~~~~~~~~~~~~~~~~~~~~~~~~~~~~~~~~~~~~~~
~~~~~~~~~~~~~~~~~~~~~~~~~~~~~~~~~~~~~~~~~~~~~~~~~~~~~~~~~~~~
~~~~~~~~~~~~~~~~~~~~~~~~~~~~~~~~~~~~~~~~~~~~~~~~~~~~~~~~~~~~
~~~~~~~~~~~~~~~~~~~~~~~~~~~~~~~~~~~~~~~~~~~~~~~~~~~~~~~~~~~~
~~~~~~~~~~~~~~~~~~~~~~~~~~~~~~~~~~~~~~~~~~~~~~~~~~~~~~~~~~~~
~~~~~~~~~~~~~~~~~~~~~~~~~~~~~~~~~~~~~~~~~~~~~~~~~~~~~~~~~~~~
~~~~~~~~~~~~~~~~~~~~~~~~~~~~~~~~~~~~~~~~~~~~~~~~~~~~~~~~~~~~
~~~~~~~~~~~~~~~~~~~~~~~~~~~~~~~~~~~~~~~~~~~~~~~~~~~~~~~~~~~~
~~~~~~~~~~~~~~~~~~~~~~~~~~~~~~~~~~~~~~~~~~~~~~~~~~~~~~~~~~~~
~~~~~~~~~~~~~~~~~~~~~~~~~~~~~~~~~~~~~~~~~~~~~~~~~~~~~~~~~~~~
~~~~~~~~~~~~~~~~~~~~~~~~~~~~~~~~~~~~~~~~~~~~~~~~~~~~~~~~~~~~
~~~~~~~~~~~~~~~~~~~~~~~~~~~~~~~~~~~~~~~~~~~~~~~~~~~~~~~~~~~~
~~~~~~~~~~~~~~~~~~~~~~~~~~~~~~~~~~~~~~~~~~~~~~~~~~~~~~~~~~~~
~~~~~~~~~~~~~~~~~~~~~~~~~~~~~~~~~~~~~~~~~~~~~~~~~~~~~~~~~~~~
~~~~~~~~~~~~~~~~~~~~~~~~~~~~~~~~~~~~~~~~~~~~~~~~~~~~~~~~~~~~
~~~~~~~~~~~~~~~~~~~~~~~~~~~~~~~~~~~~~~~~~~~~~~~~~~~~~~~~~~~~
~~~~~~~~~~~~~~~~~~~~~~~~~~~~~~~~~~~~~~~~~~~~~~~~~~~~~~~~~~~~
~~~~~~~~~~~~~~~~~~~~~~~~~~~~~~~~~~~~~~~~~~~~~~~~~~~~~~~~~~~~
~~~~~~~~~~~~~~~~~~~~~~~~~~~~~~~~~~~~~~~~~~~~~~~~~~~~~~~~~~~~
~~~~~~~~~~~~~~~~~~~~~~~~~~~~~~~~~~~~~~~~~~~~~~~~~~~~~~~~~~~~
~~~~~~~~~~~~~~~~~~~~~~~~~~~~~~~~~~~~~~~~~~~~~~~~~~~~~~~~~~~~
~~~~~~~~~~~~~~~~~~~~~~~~~~~~~~~~~~~~~~~~~~~~~~~~~~~~~~~~~~~~
~~~~~~~~~~~~~~~~~~~~~~~~~~~~~~~~~~~~~~~~~~~~~~~~~~~~~~~~~~~~
~~~~~~~~~~~~~~~~~~~~~~~~~~~~~~~~~~~~~~~~~~~~~~~~~~~~~~~~~~~~
~~~~~~~~~~~~~~~~~~~~~~~~~~~~~~~~~~~~~~~~~~~~~~~~~~~~~~~~~~~~
~~~~~~~~~~~~~~~~~~~~~~~~~~~~~~~~~~~~~~~~~~~~~~~~~~~~~~~~~~~~
~~~~~~~~~~~~~~~~~~~~~~~~~~~~~~~~~~~~~~~~~~~~~~~~~~~~~~~~~~~~
~~~~~~~~~~~~~~~~~~~~~~~~~~~~~~~~~~~~~~~~~~~~~~~~~~~~~~~~~~~~
~~~~~~~~~~~~~~~~~~~~~~~~~~~~~~~~~~~~~~~~~~~~~~~~~~~~~~~~~~~~
~~~~~~~~~~~~~~~~~~~~~~~~~~~~~~~~~~~~~~~~~~~~~~~~~~~~~~~~~~~~
~~~~~~~~~~~~~~~~~~~~~~~~~~~~~~~~~~~~~~~~~~~~~~~~~~~~~~~~~~~~
~~~~~~~~~~~~~~~~~~~~~~~~~~~~~~~~~~~~~~~~~~~~~~~~~~~~~~~~~~~~
~~~~~~~~~~~~~~~~~~~~~~~~~~~~~~~~~~~~~~~~~~~~~~~~~~~~~~~~~~~~
~~~~~~~~~~~~~~~~~~~~~~~~~~~~~~~~~~~~~~~~~~~~~~~~~~~~~~~~~~~~
~~~~~~~~~~~~~~~~~~~~~~~~~~~~~~~~~~~~~~~~~~~~~~~~~~~~~~~~~~~~
~~~~~~~~~~~~~~~~~~~~~~~~~~~~~~~~~~~~~~~~~~~~~~~~~~~~~~~~~~~~
~~~~~~~~~~~~~~~~~~~~~~~~~~~~~~~~~~~~~~~~~~~~~~~~~~~~~~~~~~~~
~~~~~~~~~~~~~~~~~~~~~~~~~~~~~~~~~~~~~~~~~~~~~~~~~~~~~~~~~~~~
~~~~~~~~~~~~~~~~~~~~~~~~~~~~~~~~~~~~~~~~~~~~~~~~~~~~~~~~~~~~
~~~~~~~~~~~~~~~~~~~~~~~~~~~~~~~~~~~~~~~~~~~~~~~~~~~~~~~~~~~~
~~~~~~~~~~~~~~~~~~~~~~~~~~~~~~~~~~~~~~~~~~~~~~~~~~~~~~~~~~~~
~~~~~~~~~~~~~~~~~~~~~~~~~~~~~~~~~~~~~~~~~~~~~~~~~~~~~~~~~~~~
~~~~~~~~~~~~~~~~~~~~~~~~~~~~~~~~~~~~~~~~~~~~~~~~~~~~~~~~~~~~
~~~~~~~~~~~~~~~~~~~~~~~~~~~~~~~~~~~~~~~~~~~~~~~~~~~~~~~~~~~~
~~~~~~~~~~~~~~~~~~~~~~~~~~~~~~~~~~~~~~~~~~~~~~~~~~~~~~~~~~~~
~~~~~~~~~~~~~~~~~~~~~~~~~~~~~~~~~~~~~~~~~~~~~~~~~~~~~~~~~~~~
~~~~~~~~~~~~~~~~~~~~~~~~~~~~~~~~~~~~~~~~~~~~~~~~~~~~~~~~~~~~
~~~~~~~~~~~~~~~~~~~~~~~~~~~~~~~~~~~~~~~~~~~~~~~~~~~~~~~~~~~~
~~~~~~~~~~~~~~~~~~~~~~~~~~~~~~~~~~~~~~~~~~~~~~~~~~~~~~~~~~~~
~~~~~~~~~~~~~~~~~~~~~~~~~~~~~~~~~~~~~~~~~~~~~~~~~~~~~~~~~~~~
~~~~~~~~~~~~~~~~~~~~~~~~~~~~~~~~~~~~~~~~~~~~~~~~~~~~~~~~~~~~
~~~~~~~~~~~~~~~~~~~~~~~~~~~~~~~~~~~~~~~~~~~~~~~~~~~~~~~~~~~~
~~~~~~~~~~~~~~~~~~~~~~~~~~~~~~~~~~~~~~~~~~~~~~~~~~~~~~~~~~~~
~~~~~~~~~~~~~~~~~~~~~~~~~~~~~~~~~~~~~~~~~~~~~~~~~~~~~~~~~~~~
~~~~~~~~~~~~~~~~~~~~~~~~~~~~~~~~~~~~~~~~~~~~~~~~~~~~~~~~~~~~
~~~~~~~~~~~~~~~~~~~~~~~~~~~~~~~~~~~~~~~~~~~~~~~~~~~~~~~~~~~~
~~~~~~~~~~~~~~~~~~~~~~~~~~~~~~~~~~~~~~~~~~~~~~~~~~~~~~~~~~~~
~~~~~~~~~~~~~~~~~~~~~~~~~~~~~~~~~~~~~~~~~~~~~~~~~~~~~~~~~~~~
~~~~~~~~~~~~~~~~~~~~~~~~~~~~~~~~~~~~~~~~~~~~~~~~~~~~~~~~~~~~
~~~~~~~~~~~~~~~~~~~~~~~~~~~~~~~~~~~~~~~~~~~~~~~~~~~~~~~~~~~~
~~~~~~~~~~~~~~~~~~~~~~~~~~~~~~~~~~~~~~~~~~~~~~~~~~~~~~~~~~~~
~~~~~~~~~~~~~~~~~~~~~~~~~~~~~~~~~~~~~~~~~~~~~~~~~~~~~~~~~~~~
~~~~~~~~~~~~~~~~~~~~~~~~~~~~~~~~~~~~~~~~~~~~~~~~~~~~~~~~~~~~
~~~~~~~~~~~~~~~~~~~~~~~~~~~~~~~~~~~~~~~~~~~~~~~~~~~~~~~~~~~~
~~~~~~~~~~~~~~~~~~~~~~~~~~~~~~~~~~~~~~~~~~~~~~~~~~~~~~~~~~~~
~~~~~~~~~~~~~~~~~~~~~~~~~~~~~~~~~~~~~~~~~~~~~~~~~~~~~~~~~~~~
~~~~~~~~~~~~~~~~~~~~~~~~~~~~~~~~~~~~~~~~~~~~~~~~~~~~~~~~~~~~
~~~~~~~~~~~~~~~~~~~~~~~~~~~~~~~~~~~~~~~~~~~~~~~~~~~~~~~~~~~~
~~~~~~~~~~~~~~~~~~~~~~~~~~~~~~~~~~~~~~~~~~~~~~~~~~~~~~~~~~~~
~~~~~~~~~~~~~~~~~~~~~~~~~~~~~~~~~~~~~~~~~~~~~~~~~~~~~~~~~~~~
~~~~~~~~~~~~~~~~~~~~~~~~~~~~~~~~~~~~~~~~~~~~~~~~~~~~~~~~~~~~
~~~~~~~~~~~~~~~~~~~~~~~~~~~~~~~~~~~~~~~~~~~~~~~~~~~~~~~~~~~~
~~~~~~~~~~~~~~~~~~~~~~~~~~~~~~~~~~~~~~~~~~~~~~~~~~~~~~~~~~~~
~~~~~~~~~~~~~~~~~~~~~~~~~~~~~~~~~~~~~~~~~~~~~~~~~~~~~~~~~~~~
~~~~~~~~~~~~~~~~~~~~~~~~~~~~~~~~~~~~~~~~~~~~~~~~~~~~~~~~~~~~
~~~~~~~~~~~~~~~~~~~~~~~~~~~~~~~~~~~~~~~~~~~~~~~~~~~~~~~~~~~~
~~~~~~~~~~~~~~~~~~~~~~~~~~~~~~~~~~~~~~~~~~~~~~~~~~~~~~~~~~~~
~~~~~~~~~~~~~~~~~~~~~~~~~~~~~~~~~~~~~~~~~~~~~~~~~~~~~~~~~~~~
~~~~~~~~~~~~~~~~~~~~~~~~~~~~~~~~~~~~~~~~~~~~~~~~~~~~~~~~~~~~
~~~~~~~~~~~~~~~~~~~~~~~~~~~~~~~~~~~~~~~~~~~~~~~~~~~~~~~~~~~~
~~~~~~~~~~~~~~~~~~~~~~~~~~~~~~~~~~~~~~~~~~~~~~~~~~~~~~~~~~~~
~~~~~~~~~~~~~~~~~~~~~~~~~~~~~~~~~~~~~~~~~~~~~~~~~~~~~~~~~~~~
~~~~~~~~~~~~~~~~~~~~~~~~~~~~~~~~~~~~~~~~~~~~~~~~~~~~~~~~~~~~
~~~~~~~~~~~~~~~~~~~~~~~~~~~~~~~~~~~~~~~~~~~~~~~~~~~~~~~~~~~~
~~~~~~~~~~~~~~~~~~~~~~~~~~~~~~~~~~~~~~~~~~~~~~~~~~~~~~~~~~~~
~~~~~~~~~~~~~~~~~~~~~~~~~~~~~~~~~~~~~~~~~~~~~~~~~~~~~~~~~~~~
~~~~~~~~~~~~~~~~~~~~~~~~~~~~~~~~~~~~~~~~~~~~~~~~~~~~~~~~~~~~
~~~~~~~~~~~~~~~~~~~~~~~~~~~~~~~~~~~~~~~~~~~~~~~~~~~~~~~~~~~~
~~~~~~~~~~~~~~~~~~~~~~~~~~~~~~~~~~~~~~~~~~~~~~~~~~~~~~~~~~~~
~~~~~~~~~~~~~~~~~~~~~~~~~~~~~~~~~~~~~~~~~~~~~~~~~~~~~~~~~~~~
~~~~~~~~~~~~~~~~~~~~~~~~~~~~~~~~~~~~~~~~~~~~~~~~~~~~~~~~~~~~
~~~~~~~~~~~~~~~~~~~~~~~~~~~~~~~~~~~~~~~~~~~~~~~~~~~~~~~~~~~~
~~~~~~~~~~~~~~~~~~~~~~~~~~~~~~~~~~~~~~~~~~~~~~~~~~~~~~~~~~~~
~~~~~~~~~~~~~~~~~~~~~~~~~~~~~~~~~~~~~~~~~~~~~~~~~~~~~~~~~~~~
~~~~~~~~~~~~~~~~~~~~~~~~~~~~~~~~~~~~~~~~~~~~~~~~~~~~~~~~~~~~
~~~~~~~~~~~~~~~~~~~~~~~~~~~~~~~~~~~~~~~~~~~~~~~~~~~~~~~~~~~~
~~~~~~~~~~~~~~~~~~~~~~~~~~~~~~~~~~~~~~~~~~~~~~~~~~~~~~~~~~~~
~~~~~~~~~~~~~~~~~~~~~~~~~~~~~~~~~~~~~~~~~~~~~~~~~~~~~~~~~~~~
~~~~~~~~~~~~~~~~~~~~~~~~~~~~~~~~~~~~~~~~~~~~~~~~~~~~~~~~~~~~
~~~~~~~~~~~~~~~~~~~~~~~~~~~~~~~~~~~~~~~~~~~~~~~~~~~~~~~~~~~~
~~~~~~~~~~~~~~~~~~~~~~~~~~~~~~~~~~~~~~~~~~~~~~~~~~~~~~~~~~~~
~~~~~~~~~~~~~~~~~~~~~~~~~~~~~~~~~~~~~~~~~~~~~~~~~~~~~~~~~~~~
~~~~~~~~~~~~~~~~~~~~~~~~~~~~~~~~~~~~~~~~~~~~~~~~~~~~~~~~~~~~
~~~~~~~~~~~~~~~~~~~~~~~~~~~~~~~~~~~~~~~~~~~~~~~~~~~~~~~~~~~~
~~~~~~~~~~~~~~~~~~~~~~~~~~~~~~~~~~~~~~~~~~~~~~~~~~~~~~~~~~~~
~~~~~~~~~~~~~~~~~~~~~~~~~~~~~~~~~~~~~~~~~~~~~~~~~~~~~~~~~~~~
~~~~~~~~~~~~~~~~~~~~~~~~~~~~~~~~~~~~~~~~~~~~~~~~~~~~~~~~~~~~
~~~~~~~~~~~~~~~~~~~~~~~~~~~~~~~~~~~~~~~~~~~~~~~~~~~~~~~~~~~~
~~~~~~~~~~~~~~~~~~~~~~~~~~~~~~~~~~~~~~~~~~~~~~~~~~~~~~~~~~~~
~~~~~~~~~~~~~~~~~~~~~~~~~~~~~~~~~~~~~~~~~~~~~~~~~~~~~~~~~~~~
~~~~~~~~~~~~~~~~~~~~~~~~~~~~~~~~~~~~~~~~~~~~~~~~~~~~~~~~~~~~
~~~~~~~~~~~~~~~~~~~~~~~~~~~~~~~~~~~~~~~~~~~~~~~~~~~~~~~~~~~~
~~~~~~~~~~~~~~~~~~~~~~~~~~~~~~~~~~~~~~~~~~~~~~~~~~~~~~~~~~~~
~~~~~~~~~~~~~~~~~~~~~~~~~~~~~~~~~~~~~~~~~~~~~~~~~~~~~~~~~~~~
~~~~~~~~~~~~~~~~~~~~~~~~~~~~~~~~~~~~~~~~~~~~~~~~~~~~~~~~~~~~
~~~~~~~~~~~~~~~~~~~~~~~~~~~~~~~~~~~~~~~~~~~~~~~~~~~~~~~~~~~~
~~~~~~~~~~~~~~~~~~~~~~~~~~~~~~~~~~~~~~~~~~~~~~~~~~~~~~~~~~~~
~~~~~~~~~~~~~~~~~~~~~~~~~~~~~~~~~~~~~~~~~~~~~~~~~~~~~~~~~~~~
~~~~~~~~~~~~~~~~~~~~~~~~~~~~~~~~~~~~~~~~~~~~~~~~~~~~~~~~~~~~
~~~~~~~~~~~~~~~~~~~~~~~~~~~~~~~~~~~~~~~~~~~~~~~~~~~~~~~~~~~~
~~~~~~~~~~~~~~~~~~~~~~~~~~~~~~~~~~~~~~~~~~~~~~~~~~~~~~~~~~~~
~~~~~~~~~~~~~~~~~~~~~~~~~~~~~~~~~~~~~~~~~~~~~~~~~~~~~~~~~~~~
~~~~~~~~~~~~~~~~~~~~~~~~~~~~~~~~~~~~~~~~~~~~~~~~~~~~~~~~~~~~
~~~~~~~~~~~~~~~~~~~~~~~~~~~~~~~~~~~~~~~~~~~~~~~~~~~~~~~~~~~~
~~~~~~~~~~~~~~~~~~~~~~~~~~~~~~~~~~~~~~~~~~~~~~~~~~~~~~~~~~~~
~~~~~~~~~~~~~~~~~~~~~~~~~~~~~~~~~~~~~~~~~~~~~~~~~~~~~~~~~~~~
~~~~~~~~~~~~~~~~~~~~~~~~~~~~~~~~~~~~~~~~~~~~~~~~~~~~~~~~~~~~
~~~~~~~~~~~~~~~~~~~~~~~~~~~~~~~~~~~~~~~~~~~~~~~~~~~~~~~~~~~~
~~~~~~~~~~~~~~~~~~~~~~~~~~~~~~~~~~~~~~~~~~~~~~~~~~~~~~~~~~~~
~~~~~~~~~~~~~~~~~~~~~~~~~~~~~~~~~~~~~~~~~~~~~~~~~~~~~~~~~~~~
~~~~~~~~~~~~~~~~~~~~~~~~~~~~~~~~~~~~~~~~~~~~~~~~~~~~~~~~~~~~
~~~~~~~~~~~~~~~~~~~~~~~~~~~~~~~~~~~~~~~~~~~~~~~~~~~~~~~~~~~~
~~~~~~~~~~~~~~~~~~~~~~~~~~~~~~~~~~~~~~~~~~~~~~~~~~~~~~~~~~~~
~~~~~~~~~~~~~~~~~~~~~~~~~~~~~~~~~~~~~~~~~~~~~~~~~~~~~~~~~~~~
~~~~~~~~~~~~~~~~~~~~~~~~~~~~~~~~~~~~~~~~~~~~~~~~~~~~~~~~~~~~
~~~~~~~~~~~~~~~~~~~~~~~~~~~~~~~~~~~~~~~~~~~~~~~~~~~~~~~~~~~~
~~~~~~~~~~~~~~~~~~~~~~~~~~~~~~~~~~~~~~~~~~~~~~~~~~~~~~~~~~~~
~~~~~~~~~~~~~~~~~~~~~~~~~~~~~~~~~~~~~~~~~~~~~~~~~~~~~~~~~~~~
~~~~~~~~~~~~~~~~~~~~~~~~~~~~~~~~~~~~~~~~~~~~~~~~~~~~~~~~~~~~
~~~~~~~~~~~~~~~~~~~~~~~~~~~~~~~~~~~~~~~~~~~~~~~~~~~~~~~~~~~~
~~~~~~~~~~~~~~~~~~~~~~~~~~~~~~~~~~~~~~~~~~~~~~~~~~~~~~~~~~~~
~~~~~~~~~~~~~~~~~~~~~~~~~~~~~~~~~~~~~~~~~~~~~~~~~~~~~~~~~~~~
~~~~~~~~~~~~~~~~~~~~~~~~~~~~~~~~~~~~~~~~~~~~~~~~~~~~~~~~~~~~
~~~~~~~~~~~~~~~~~~~~~~~~~~~~~~~~~~~~~~~~~~~~~~~~~~~~~~~~~~~~
~~~~~~~~~~~~~~~~~~~~~~~~~~~~~~~~~~~~~~~~~~~~~~~~~~~~~~~~~~~~
~~~~~~~~~~~~~~~~~~~~~~~~~~~~~~~~~~~~~~~~~~~~~~~~~~~~~~~~~~~~
~~~~~~~~~~~~~~~~~~~~~~~~~~~~~~~~~~~~~~~~~~~~~~~~~~~~~~~~~~~~
~~~~~~~~~~~~~~~~~~~~~~~~~~~~~~~~~~~~~~~~~~~~~~~~~~~~~~~~~~~~
~~~~~~~~~~~~~~~~~~~~~~~~~~~~~~~~~~~~~~~~~~~~~~~~~~~~~~~~~~~~
~~~~~~~~~~~~~~~~~~~~~~~~~~~~~~~~~~~~~~~~~~~~~~~~~~~~~~~~~~~~
~~~~~~~~~~~~~~~~~~~~~~~~~~~~~~~~~~~~~~~~~~~~~~~~~~~~~~~~~~~~
~~~~~~~~~~~~~~~~~~~~~~~~~~~~~~~~~~~~~~~~~~~~~~~~~~~~~~~~~~~~
~~~~~~~~~~~~~~~~~~~~~~~~~~~~~~~~~~~~~~~~~~~~~~~~~~~~~~~~~~~~
~~~~~~~~~~~~~~~~~~~~~~~~~~~~~~~~~~~~~~~~~~~~~~~~~~~~~~~~~~~~
~~~~~~~~~~~~~~~~~~~~~~~~~~~~~~~~~~~~~~~~~~~~~~~~~~~~~~~~~~~~
~~~~~~~~~~~~~~~~~~~~~~~~~~~~~~~~~~~~~~~~~~~~~~~~~~~~~~~~~~~~
~~~~~~~~~~~~~~~~~~~~~~~~~~~~~~~~~~~~~~~~~~~~~~~~~~~~~~~~~~~~
~~~~~~~~~~~~~~~~~~~~~~~~~~~~~~~~~~~~~~~~~~~~~~~~~~~~~~~~~~~~
~~~~~~~~~~~~~~~~~~~~~~~~~~~~~~~~~~~~~~~~~~~~~~~~~~~~~~~~~~~~
~~~~~~~~~~~~~~~~~~~~~~~~~~~~~~~~~~~~~~~~~~~~~~~~~~~~~~~~~~~~
~~~~~~~~~~~~~~~~~~~~~~~~~~~~~~~~~~~~~~~~~~~~~~~~~~~~~~~~~~~~
~~~~~~~~~~~~~~~~~~~~~~~~~~~~~~~~~~~~~~~~~~~~~~~~~~~~~~~~~~~~
~~~~~~~~~~~~~~~~~~~~~~~~~~~~~~~~~~~~~~~~~~~~~~~~~~~~~~~~~~~~
~~~~~~~~~~~~~~~~~~~~~~~~~~~~~~~~~~~~~~~~~~~~~~~~~~~~~~~~~~~~
~~~~~~~~~~~~~~~~~~~~~~~~~~~~~~~~~~~~~~~~~~~~~~~~~~~~~~~~~~~~
~~~~~~~~~~~~~~~~~~~~~~~~~~~~~~~~~~~~~~~~~~~~~~~~~~~~~~~~~~~~
~~~~~~~~~~~~~~~~~~~~~~~~~~~~~~~~~~~~~~~~~~~~~~~~~~~~~~~~~~~~
~~~~~~~~~~~~~~~~~~~~~~~~~~~~~~~~~~~~~~~~~~~~~~~~~~~~~~~~~~~~
~~~~~~~~~~~~~~~~~~~~~~~~~~~~~~~~~~~~~~~~~~~~~~~~~~~~~~~~~~~~
~~~~~~~~~~~~~~~~~~~~~~~~~~~~~~~~~~~~~~~~~~~~~~~~~~~~~~~~~~~~
~~~~~~~~~~~~~~~~~~~~~~~~~~~~~~~~~~~~~~~~~~~~~~~~~~~~~~~~~~~~
~~~~~~~~~~~~~~~~~~~~~~~~~~~~~~~~~~~~~~~~~~~~~~~~~~~~~~~~~~~~
~~~~~~~~~~~~~~~~~~~~~~~~~~~~~~~~~~~~~~~~~~~~~~~~~~~~~~~~~~~~
~~~~~~~~~~~~~~~~~~~~~~~~~~~~~~~~~~~~~~~~~~~~~~~~~~~~~~~~~~~~
~~~~~~~~~~~~~~~~~~~~~~~~~~~~~~~~~~~~~~~~~~~~~~~~~~~~~~~~~~~~
~~~~~~~~~~~~~~~~~~~~~~~~~~~~~~~~~~~~~~~~~~~~~~~~~~~~~~~~~~~~
~~~~~~~~~~~~~~~~~~~~~~~~~~~~~~~~~~~~~~~~~~~~~~~~~~~~~~~~~~~~
~~~~~~~~~~~~~~~~~~~~~~~~~~~~~~~~~~~~~~~~~~~~~~~~~~~~~~~~~~~~
~~~~~~~~~~~~~~~~~~~~~~~~~~~~~~~~~~~~~~~~~~~~~~~~~~~~~~~~~~~~
~~~~~~~~~~~~~~~~~~~~~~~~~~~~~~~~~~~~~~~~~~~~~~~~~~~~~~~~~~~~
~~~~~~~~~~~~~~~~~~~~~~~~~~~~~~~~~~~~~~~~~~~~~~~~~~~~~~~~~~~~
~~~~~~~~~~~~~~~~~~~~~~~~~~~~~~~~~~~~~~~~~~~~~~~~~~~~~~~~~~~~
~~~~~~~~~~~~~~~~~~~~~~~~~~~~~~~~~~~~~~~~~~~~~~~~~~~~~~~~~~~~
~~~~~~~~~~~~~~~~~~~~~~~~~~~~~~~~~~~~~~~~~~~~~~~~~~~~~~~~~~~~
~~~~~~~~~~~~~~~~~~~~~~~~~~~~~~~~~~~~~~~~~~~~~~~~~~~~~~~~~~~~
~~~~~~~~~~~~~~~~~~~~~~~~~~~~~~~~~~~~~~~~~~~~~~~~~~~~~~~~~~~~
~~~~~~~~~~~~~~~~~~~~~~~~~~~~~~~~~~~~~~~~~~~~~~~~~~~~~~~~~~~~
~~~~~~~~~~~~~~~~~~~~~~~~~~~~~~~~~~~~~~~~~~~~~~~~~~~~~~~~~~~~
~~~~~~~~~~~~~~~~~~~~~~~~~~~~~~~~~~~~~~~~~~~~~~~~~~~~~~~~~~~~
~~~~~~~~~~~~~~~~~~~~~~~~~~~~~~~~~~~~~~~~~~~~~~~~~~~~~~~~~~~~
~~~~~~~~~~~~~~~~~~~~~~~~~~~~~~~~~~~~~~~~~~~~~~~~~~~~~~~~~~~~
~~~~~~~~~~~~~~~~~~~~~~~~~~~~~~~~~~~~~~~~~~~~~~~~~~~~~~~~~~~~
~~~~~~~~~~~~~~~~~~~~~~~~~~~~~~~~~~~~~~~~~~~~~~~~~~~~~~~~~~~~
~~~~~~~~~~~~~~~~~~~~~~~~~~~~~~~~~~~~~~~~~~~~~~~~~~~~~~~~~~~~
~~~~~~~~~~~~~~~~~~~~~~~~~~~~~~~~~~~~~~~~~~~~~~~~~~~~~~~~~~~~
~~~~~~~~~~~~~~~~~~~~~~~~~~~~~~~~~~~~~~~~~~~~~~~~~~~~~~~~~~~~
~~~~~~~~~~~~~~~~~~~~~~~~~~~~~~~~~~~~~~~~~~~~~~~~~~~~~~~~~~~~
~~~~~~~~~~~~~~~~~~~~~~~~~~~~~~~~~~~~~~~~~~~~~~~~~~~~~~~~~~~~
~~~~~~~~~~~~~~~~~~~~~~~~~~~~~~~~~~~~~~~~~~~~~~~~~~~~~~~~~~~~
~~~~~~~~~~~~~~~~~~~~~~~~~~~~~~~~~~~~~~~~~~~~~~~~~~~~~~~~~~~~
~~~~~~~~~~~~~~~~~~~~~~~~~~~~~~~~~~~~~~~~~~~~~~~~~~~~~~~~~~~~
~~~~~~~~~~~~~~~~~~~~~~~~~~~~~~~~~~~~~~~~~~~~~~~~~~~~~~~~~~~~
~~~~~~~~~~~~~~~~~~~~~~~~~~~~~~~~~~~~~~~~~~~~~~~~~~~~~~~~~~~~
~~~~~~~~~~~~~~~~~~~~~~~~~~~~~~~~~~~~~~~~~~~~~~~~~~~~~~~~~~~~
~~~~~~~~~~~~~~~~~~~~~~~~~~~~~~~~~~~~~~~~~~~~~~~~~~~~~~~~~~~~
~~~~~~~~~~~~~~~~~~~~~~~~~~~~~~~~~~~~~~~~~~~~~~~~~~~~~~~~~~~~
~~~~~~~~~~~~~~~~~~~~~~~~~~~~~~~~~~~~~~~~~~~~~~~~~~~~~~~~~~~~
~~~~~~~~~~~~~~~~~~~~~~~~~~~~~~~~~~~~~~~~~~~~~~~~~~~~~~~~~~~~
~~~~~~~~~~~~~~~~~~~~~~~~~~~~~~~~~~~~~~~~~~~~~~~~~~~~~~~~~~~~
~~~~~~~~~~~~~~~~~~~~~~~~~~~~~~~~~~~~~~~~~~~~~~~~~~~~~~~~~~~~
~~~~~~~~~~~~~~~~~~~~~~~~~~~~~~~~~~~~~~~~~~~~~~~~~~~~~~~~~~~~
~~~~~~~~~~~~~~~~~~~~~~~~~~~~~~~~~~~~~~~~~~~~~~~~~~~~~~~~~~~~
~~~~~~~~~~~~~~~~~~~~~~~~~~~~~~~~~~~~~~~~~~~~~~~~~~~~~~~~~~~~
~~~~~~~~~~~~~~~~~~~~~~~~~~~~~~~~~~~~~~~~~~~~~~~~~~~~~~~~~~~~
~~~~~~~~~~~~~~~~~~~~~~~~~~~~~~~~~~~~~~~~~~~~~~~~~~~~~~~~~~~~
~~~~~~~~~~~~~~~~~~~~~~~~~~~~~~~~~~~~~~~~~~~~~~~~~~~~~~~~~~~~
~~~~~~~~~~~~~~~~~~~~~~~~~~~~~~~~~~~~~~~~~~~~~~~~~~~~~~~~~~~~
~~~~~~~~~~~~~~~~~~~~~~~~~~~~~~~~~~~~~~~~~~~~~~~~~~~~~~~~~~~~
~~~~~~~~~~~~~~~~~~~~~~~~~~~~~~~~~~~~~~~~~~~~~~~~~~~~~~~~~~~~
~~~~~~~~~~~~~~~~~~~~~~~~~~~~~~~~~~~~~~~~~~~~~~~~~~~~~~~~~~~~
~~~~~~~~~~~~~~~~~~~~~~~~~~~~~~~~~~~~~~~~~~~~~~~~~~~~~~~~~~~~
~~~~~~~~~~~~~~~~~~~~~~~~~~~~~~~~~~~~~~~~~~~~~~~~~~~~~~~~~~~~
~~~~~~~~~~~~~~~~~~~~~~~~~~~~~~~~~~~~~~~~~~~~~~~~~~~~~~~~~~~~
~~~~~~~~~~~~~~~~~~~~~~~~~~~~~~~~~~~~~~~~~~~~~~~~~~~~~~~~~~~~
~~~~~~~~~~~~~~~~~~~~~~~~~~~~~~~~~~~~~~~~~~~~~~~~~~~~~~~~~~~~
~~~~~~~~~~~~~~~~~~~~~~~~~~~~~~~~~~~~~~~~~~~~~~~~~~~~~~~~~~~~
~~~~~~~~~~~~~~~~~~~~~~~~~~~~~~~~~~~~~~~~~~~~~~~~~~~~~~~~~~~~
~~~~~~~~~~~~~~~~~~~~~~~~~~~~~~~~~~~~~~~~~~~~~~~~~~~~~~~~~~~~
~~~~~~~~~~~~~~~~~~~~~~~~~~~~~~~~~~~~~~~~~~~~~~~~~~~~~~~~~~~~
~~~~~~~~~~~~~~~~~~~~~~~~~~~~~~~~~~~~~~~~~~~~~~~~~~~~~~~~~~~~
~~~~~~~~~~~~~~~~~~~~~~~~~~~~~~~~~~~~~~~~~~~~~~~~~~~~~~~~~~~~
~~~~~~~~~~~~~~~~~~~~~~~~~~~~~~~~~~~~~~~~~~~~~~~~~~~~~~~~~~~~
~~~~~~~~~~~~~~~~~~~~~~~~~~~~~~~~~~~~~~~~~~~~~~~~~~~~~~~~~~~~
~~~~~~~~~~~~~~~~~~~~~~~~~~~~~~~~~~~~~~~~~~~~~~~~~~~~~~~~~~~~
~~~~~~~~~~~~~~~~~~~~~~~~~~~~~~~~~~~~~~~~~~~~~~~~~~~~~~~~~~~~
~~~~~~~~~~~~~~~~~~~~~~~~~~~~~~~~~~~~~~~~~~~~~~~~~~~~~~~~~~~~
~~~~~~~~~~~~~~~~~~~~~~~~~~~~~~~~~~~~~~~~~~~~~~~~~~~~~~~~~~~~
~~~~~~~~~~~~~~~~~~~~~~~~~~~~~~~~~~~~~~~~~~~~~~~~~~~~~~~~~~~~
~~~~~~~~~~~~~~~~~~~~~~~~~~~~~~~~~~~~~~~~~~~~~~~~~~~~~~~~~~~~
~~~~~~~~~~~~~~~~~~~~~~~~~~~~~~~~~~~~~~~~~~~~~~~~~~~~~~~~~~~~
~~~~~~~~~~~~~~~~~~~~~~~~~~~~~~~~~~~~~~~~~~~~~~~~~~~~~~~~~~~~
~~~~~~~~~~~~~~~~~~~~~~~~~~~~~~~~~~~~~~~~~~~~~~~~~~~~~~~~~~~~
~~~~~~~~~~~~~~~~~~~~~~~~~~~~~~~~~~~~~~~~~~~~~~~~~~~~~~~~~~~~
~~~~~~~~~~~~~~~~~~~~~~~~~~~~~~~~~~~~~~~~~~~~~~~~~~~~~~~~~~~~
~~~~~~~~~~~~~~~~~~~~~~~~~~~~~~~~~~~~~~~~~~~~~~~~~~~~~~~~~~~~
~~~~~~~~~~~~~~~~~~~~~~~~~~~~~~~~~~~~~~~~~~~~~~~~~~~~~~~~~~~~
~~~~~~~~~~~~~~~~~~~~~~~~~~~~~~~~~~~~~~~~~~~~~~~~~~~~~~~~~~~~
~~~~~~~~~~~~~~~~~~~~~~~~~~~~~~~~~~~~~~~~~~~~~~~~~~~~~~~~~~~~
~~~~~~~~~~~~~~~~~~~~~~~~~~~~~~~~~~~~~~~~~~~~~~~~~~~~~~~~~~~~
~~~~~~~~~~~~~~~~~~~~~~~~~~~~~~~~~~~~~~~~~~~~~~~~~~~~~~~~~~~~
~~~~~~~~~~~~~~~~~~~~~~~~~~~~~~~~~~~~~~~~~~~~~~~~~~~~~~~~~~~~
~~~~~~~~~~~~~~~~~~~~~~~~~~~~~~~~~~~~~~~~~~~~~~~~~~~~~~~~~~~~
~~~~~~~~~~~~~~~~~~~~~~~~~~~~~~~~~~~~~~~~~~~~~~~~~~~~~~~~~~~~
~~~~~~~~~~~~~~~~~~~~~~~~~~~~~~~~~~~~~~~~~~~~~~~~~~~~~~~~~~~~
~~~~~~~~~~~~~~~~~~~~~~~~~~~~~~~~~~~~~~~~~~~~~~~~~~~~~~~~~~~~
~~~~~~~~~~~~~~~~~~~~~~~~~~~~~~~~~~~~~~~~~~~~~~~~~~~~~~~~~~~~
~~~~~~~~~~~~~~~~~~~~~~~~~~~~~~~~~~~~~~~~~~~~~~~~~~~~~~~~~~~~
~~~~~~~~~~~~~~~~~~~~~~~~~~~~~~~~~~~~~~~~~~~~~~~~~~~~~~~~~~~~
~~~~~~~~~~~~~~~~~~~~~~~~~~~~~~~~~~~~~~~~~~~~~~~~~~~~~~~~~~~~
~~~~~~~~~~~~~~~~~~~~~~~~~~~~~~~~~~~~~~~~~~~~~~~~~~~~~~~~~~~~
~~~~~~~~~~~~~~~~~~~~~~~~~~~~~~~~~~~~~~~~~~~~~~~~~~~~~~~~~~~~
~~~~~~~~~~~~~~~~~~~~~~~~~~~~~~~~~~~~~~~~~~~~~~~~~~~~~~~~~~~~
~~~~~~~~~~~~~~~~~~~~~~~~~~~~~~~~~~~~~~~~~~~~~~~~~~~~~~~~~~~~
~~~~~~~~~~~~~~~~~~~~~~~~~~~~~~~~~~~~~~~~~~~~~~~~~~~~~~~~~~~~
~~~~~~~~~~~~~~~~~~~~~~~~~~~~~~~~~~~~~~~~~~~~~~~~~~~~~~~~~~~~
~~~~~~~~~~~~~~~~~~~~~~~~~~~~~~~~~~~~~~~~~~~~~~~~~~~~~~~~~~~~
~~~~~~~~~~~~~~~~~~~~~~~~~~~~~~~~~~~~~~~~~~~~~~~~~~~~~~~~~~~~
~~~~~~~~~~~~~~~~~~~~~~~~~~~~~~~~~~~~~~~~~~~~~~~~~~~~~~~~~~~~
~~~~~~~~~~~~~~~~~~~~~~~~~~~~~~~~~~~~~~~~~~~~~~~~~~~~~~~~~~~~
~~~~~~~~~~~~~~~~~~~~~~~~~~~~~~~~~~~~~~~~~~~~~~~~~~~~~~~~~~~~
~~~~~~~~~~~~~~~~~~~~~~~~~~~~~~~~~~~~~~~~~~~~~~~~~~~~~~~~~~~~
~~~~~~~~~~~~~~~~~~~~~~~~~~~~~~~~~~~~~~~~~~~~~~~~~~~~~~~~~~~~
~~~~~~~~~~~~~~~~~~~~~~~~~~~~~~~~~~~~~~~~~~~~~~~~~~~~~~~~~~~~
~~~~~~~~~~~~~~~~~~~~~~~~~~~~~~~~~~~~~~~~~~~~~~~~~~~~~~~~~~~~
~~~~~~~~~~~~~~~~~~~~~~~~~~~~~~~~~~~~~~~~~~~~~~~~~~~~~~~~~~~~
~~~~~~~~~~~~~~~~~~~~~~~~~~~~~~~~~~~~~~~~~~~~~~~~~~~~~~~~~~~~
~~~~~~~~~~~~~~~~~~~~~~~~~~~~~~~~~~~~~~~~~~~~~~~~~~~~~~~~~~~~
~~~~~~~~~~~~~~~~~~~~~~~~~~~~~~~~~~~~~~~~~~~~~~~~~~~~~~~~~~~~
~~~~~~~~~~~~~~~~~~~~~~~~~~~~~~~~~~~~~~~~~~~~~~~~~~~~~~~~~~~~
~~~~~~~~~~~~~~~~~~~~~~~~~~~~~~~~~~~~~~~~~~~~~~~~~~~~~~~~~~~~
~~~~~~~~~~~~~~~~~~~~~~~~~~~~~~~~~~~~~~~~~~~~~~~~~~~~~~~~~~~~
~~~~~~~~~~~~~~~~~~~~~~~~~~~~~~~~~~~~~~~~~~~~~~~~~~~~~~~~~~~~
~~~~~~~~~~~~~~~~~~~~~~~~~~~~~~~~~~~~~~~~~~~~~~~~~~~~~~~~~~~~
~~~~~~~~~~~~~~~~~~~~~~~~~~~~~~~~~~~~~~~~~~~~~~~~~~~~~~~~~~~~
~~~~~~~~~~~~~~~~~~~~~~~~~~~~~~~~~~~~~~~~~~~~~~~~~~~~~~~~~~~~
~~~~~~~~~~~~~~~~~~~~~~~~~~~~~~~~~~~~~~~~~~~~~~~~~~~~~~~~~~~~
~~~~~~~~~~~~~~~~~~~~~~~~~~~~~~~~~~~~~~~~~~~~~~~~~~~~~~~~~~~~
~~~~~~~~~~~~~~~~~~~~~~~~~~~~~~~~~~~~~~~~~~~~~~~~~~~~~~~~~~~~
~~~~~~~~~~~~~~~~~~~~~~~~~~~~~~~~~~~~~~~~~~~~~~~~~~~~~~~~~~~~
~~~~~~~~~~~~~~~~~~~~~~~~~~~~~~~~~~~~~~~~~~~~~~~~~~~~~~~~~~~~
~~~~~~~~~~~~~~~~~~~~~~~~~~~~~~~~~~~~~~~~~~~~~~~~~~~~~~~~~~~~
~~~~~~~~~~~~~~~~~~~~~~~~~~~~~~~~~~~~~~~~~~~~~~~~~~~~~~~~~~~~
~~~~~~~~~~~~~~~~~~~~~~~~~~~~~~~~~~~~~~~~~~~~~~~~~~~~~~~~~~~~
~~~~~~~~~~~~~~~~~~~~~~~~~~~~~~~~~~~~~~~~~~~~~~~~~~~~~~~~~~~~
~~~~~~~~~~~~~~~~~~~~~~~~~~~~~~~~~~~~~~~~~~~~~~~~~~~~~~~~~~~~
~~~~~~~~~~~~~~~~~~~~~~~~~~~~~~~~~~~~~~~~~~~~~~~~~~~~~~~~~~~~
~~~~~~~~~~~~~~~~~~~~~~~~~~~~~~~~~~~~~~~~~~~~~~~~~~~~~~~~~~~~
~~~~~~~~~~~~~~~~~~~~~~~~~~~~~~~~~~~~~~~~~~~~~~~~~~~~~~~~~~~~
~~~~~~~~~~~~~~~~~~~~~~~~~~~~~~~~~~~~~~~~~~~~~~~~~~~~~~~~~~~~
~~~~~~~~~~~~~~~~~~~~~~~~~~~~~~~~~~~~~~~~~~~~~~~~~~~~~~~~~~~~
~~~~~~~~~~~~~~~~~~~~~~~~~~~~~~~~~~~~~~~~~~~~~~~~~~~~~~~~~~~~
~~~~~~~~~~~~~~~~~~~~~~~~~~~~~~~~~~~~~~~~~~~~~~~~~~~~~~~~~~~~
~~~~~~~~~~~~~~~~~~~~~~~~~~~~~~~~~~~~~~~~~~~~~~~~~~~~~~~~~~~~
~~~~~~~~~~~~~~~~~~~~~~~~~~~~~~~~~~~~~~~~~~~~~~~~~~~~~~~~~~~~
~~~~~~~~~~~~~~~~~~~~~~~~~~~~~~~~~~~~~~~~~~~~~~~~~~~~~~~~~~~~
~~~~~~~~~~~~~~~~~~~~~~~~~~~~~~~~~~~~~~~~~~~~~~~~~~~~~~~~~~~~
~~~~~~~~~~~~~~~~~~~~~~~~~~~~~~~~~~~~~~~~~~~~~~~~~~~~~~~~~~~~
~~~~~~~~~~~~~~~~~~~~~~~~~~~~~~~~~~~~~~~~~~~~~~~~~~~~~~~~~~~~
~~~~~~~~~~~~~~~~~~~~~~~~~~~~~~~~~~~~~~~~~~~~~~~~~~~~~~~~~~~~
~~~~~~~~~~~~~~~~~~~~~~~~~~~~~~~~~~~~~~~~~~~~~~~~~~~~~~~~~~~~
~~~~~~~~~~~~~~~~~~~~~~~~~~~~~~~~~~~~~~~~~~~~~~~~~~~~~~~~~~~~
~~~~~~~~~~~~~~~~~~~~~~~~~~~~~~~~~~~~~~~~~~~~~~~~~~~~~~~~~~~~
~~~~~~~~~~~~~~~~~~~~~~~~~~~~~~~~~~~~~~~~~~~~~~~~~~~~~~~~~~~~
~~~~~~~~~~~~~~~~~~~~~~~~~~~~~~~~~~~~~~~~~~~~~~~~~~~~~~~~~~~~
~~~~~~~~~~~~~~~~~~~~~~~~~~~~~~~~~~~~~~~~~~~~~~~~~~~~~~~~~~~~
~~~~~~~~~~~~~~~~~~~~~~~~~~~~~~~~~~~~~~~~~~~~~~~~~~~~~~~~~~~~
~~~~~~~~~~~~~~~~~~~~~~~~~~~~~~~~~~~~~~~~~~~~~~~~~~~~~~~~~~~~
~~~~~~~~~~~~~~~~~~~~~~~~~~~~~~~~~~~~~~~~~~~~~~~~~~~~~~~~~~~~
~~~~~~~~~~~~~~~~~~~~~~~~~~~~~~~~~~~~~~~~~~~~~~~~~~~~~~~~~~~~
~~~~~~~~~~~~~~~~~~~~~~~~~~~~~~~~~~~~~~~~~~~~~~~~~~~~~~~~~~~~
~~~~~~~~~~~~~~~~~~~~~~~~~~~~~~~~~~~~~~~~~~~~~~~~~~~~~~~~~~~~
~~~~~~~~~~~~~~~~~~~~~~~~~~~~~~~~~~~~~~~~~~~~~~~~~~~~~~~~~~~~
~~~~~~~~~~~~~~~~~~~~~~~~~~~~~~~~~~~~~~~~~~~~~~~~~~~~~~~~~~~~
~~~~~~~~~~~~~~~~~~~~~~~~~~~~~~~~~~~~~~~~~~~~~~~~~~~~~~~~~~~~
~~~~~~~~~~~~~~~~~~~~~~~~~~~~~~~~~~~~~~~~~~~~~~~~~~~~~~~~~~~~
~~~~~~~~~~~~~~~~~~~~~~~~~~~~~~~~~~~~~~~~~~~~~~~~~~~~~~~~~~~~
~~~~~~~~~~~~~~~~~~~~~~~~~~~~~~~~~~~~~~~~~~~~~~~~~~~~~~~~~~~~
~~~~~~~~~~~~~~~~~~~~~~~~~~~~~~~~~~~~~~~~~~~~~~~~~~~~~~~~~~~~
~~~~~~~~~~~~~~~~~~~~~~~~~~~~~~~~~~~~~~~~~~~~~~~~~~~~~~~~~~~~
~~~~~~~~~~~~~~~~~~~~~~~~~~~~~~~~~~~~~~~~~~~~~~~~~~~~~~~~~~~~
~~~~~~~~~~~~~~~~~~~~~~~~~~~~~~~~~~~~~~~~~~~~~~~~~~~~~~~~~~~~
~~~~~~~~~~~~~~~~~~~~~~~~~~~~~~~~~~~~~~~~~~~~~~~~~~~~~~~~~~~~
~~~~~~~~~~~~~~~~~~~~~~~~~~~~~~~~~~~~~~~~~~~~~~~~~~~~~~~~~~~~
~~~~~~~~~~~~~~~~~~~~~~~~~~~~~~~~~~~~~~~~~~~~~~~~~~~~~~~~~~~~
~~~~~~~~~~~~~~~~~~~~~~~~~~~~~~~~~~~~~~~~~~~~~~~~~~~~~~~~~~~~
~~~~~~~~~~~~~~~~~~~~~~~~~~~~~~~~~~~~~~~~~~~~~~~~~~~~~~~~~~~~
~~~~~~~~~~~~~~~~~~~~~~~~~~~~~~~~~~~~~~~~~~~~~~~~~~~~~~~~~~~~
~~~~~~~~~~~~~~~~~~~~~~~~~~~~~~~~~~~~~~~~~~~~~~~~~~~~~~~~~~~~
~~~~~~~~~~~~~~~~~~~~~~~~~~~~~~~~~~~~~~~~~~~~~~~~~~~~~~~~~~~~
~~~~~~~~~~~~~~~~~~~~~~~~~~~~~~~~~~~~~~~~~~~~~~~~~~~~~~~~~~~~
~~~~~~~~~~~~~~~~~~~~~~~~~~~~~~~~~~~~~~~~~~~~~~~~~~~~~~~~~~~~
~~~~~~~~~~~~~~~~~~~~~~~~~~~~~~~~~~~~~~~~~~~~~~~~~~~~~~~~~~~~
~~~~~~~~~~~~~~~~~~~~~~~~~~~~~~~~~~~~~~~~~~~~~~~~~~~~~~~~~~~~
~~~~~~~~~~~~~~~~~~~~~~~~~~~~~~~~~~~~~~~~~~~~~~~~~~~~~~~~~~~~
~~~~~~~~~~~~~~~~~~~~~~~~~~~~~~~~~~~~~~~~~~~~~~~~~~~~~~~~~~~~
~~~~~~~~~~~~~~~~~~~~~~~~~~~~~~~~~~~~~~~~~~~~~~~~~~~~~~~~~~~~
~~~~~~~~~~~~~~~~~~~~~~~~~~~~~~~~~~~~~~~~~~~~~~~~~~~~~~~~~~~~
~~~~~~~~~~~~~~~~~~~~~~~~~~~~~~~~~~~~~~~~~~~~~~~~~~~~~~~~~~~~
~~~~~~~~~~~~~~~~~~~~~~~~~~~~~~~~~~~~~~~~~~~~~~~~~~~~~~~~~~~~
~~~~~~~~~~~~~~~~~~~~~~~~~~~~~~~~~~~~~~~~~~~~~~~~~~~~~~~~~~~~
~~~~~~~~~~~~~~~~~~~~~~~~~~~~~~~~~~~~~~~~~~~~~~~~~~~~~~~~~~~~
~~~~~~~~~~~~~~~~~~~~~~~~~~~~~~~~~~~~~~~~~~~~~~~~~~~~~~~~~~~~
~~~~~~~~~~~~~~~~~~~~~~~~~~~~~~~~~~~~~~~~~~~~~~~~~~~~~~~~~~~~
~~~~~~~~~~~~~~~~~~~~~~~~~~~~~~~~~~~~~~~~~~~~~~~~~~~~~~~~~~~~
~~~~~~~~~~~~~~~~~~~~~~~~~~~~~~~~~~~~~~~~~~~~~~~~~~~~~~~~~~~~
~~~~~~~~~~~~~~~~~~~~~~~~~~~~~~~~~~~~~~~~~~~~~~~~~~~~~~~~~~~~
~~~~~~~~~~~~~~~~~~~~~~~~~~~~~~~~~~~~~~~~~~~~~~~~~~~~~~~~~~~~
~~~~~~~~~~~~~~~~~~~~~~~~~~~~~~~~~~~~~~~~~~~~~~~~~~~~~~~~~~~~
~~~~~~~~~~~~~~~~~~~~~~~~~~~~~~~~~~~~~~~~~~~~~~~~~~~~~~~~~~~~
~~~~~~~~~~~~~~~~~~~~~~~~~~~~~~~~~~~~~~~~~~~~~~~~~~~~~~~~~~~~
~~~~~~~~~~~~~~~~~~~~~~~~~~~~~~~~~~~~~~~~~~~~~~~~~~~~~~~~~~~~
~~~~~~~~~~~~~~~~~~~~~~~~~~~~~~~~~~~~~~~~~~~~~~~~~~~~~~~~~~~~
~~~~~~~~~~~~~~~~~~~~~~~~~~~~~~~~~~~~~~~~~~~~~~~~~~~~~~~~~~~~
~~~~~~~~~~~~~~~~~~~~~~~~~~~~~~~~~~~~~~~~~~~~~~~~~~~~~~~~~~~~
~~~~~~~~~~~~~~~~~~~~~~~~~~~~~~~~~~~~~~~~~~~~~~~~~~~~~~~~~~~~
~~~~~~~~~~~~~~~~~~~~~~~~~~~~~~~~~~~~~~~~~~~~~~~~~~~~~~~~~~~~
~~~~~~~~~~~~~~~~~~~~~~~~~~~~~~~~~~~~~~~~~~~~~~~~~~~~~~~~~~~~
~~~~~~~~~~~~~~~~~~~~~~~~~~~~~~~~~~~~~~~~~~~~~~~~~~~~~~~~~~~~
~~~~~~~~~~~~~~~~~~~~~~~~~~~~~~~~~~~~~~~~~~~~~~~~~~~~~~~~~~~~
~~~~~~~~~~~~~~~~~~~~~~~~~~~~~~~~~~~~~~~~~~~~~~~~~~~~~~~~~~~~
~~~~~~~~~~~~~~~~~~~~~~~~~~~~~~~~~~~~~~~~~~~~~~~~~~~~~~~~~~~~
~~~~~~~~~~~~~~~~~~~~~~~~~~~~~~~~~~~~~~~~~~~~~~~~~~~~~~~~~~~~
~~~~~~~~~~~~~~~~~~~~~~~~~~~~~~~~~~~~~~~~~~~~~~~~~~~~~~~~~~~~
~~~~~~~~~~~~~~~~~~~~~~~~~~~~~~~~~~~~~~~~~~~~~~~~~~~~~~~~~~~~
~~~~~~~~~~~~~~~~~~~~~~~~~~~~~~~~~~~~~~~~~~~~~~~~~~~~~~~~~~~~
~~~~~~~~~~~~~~~~~~~~~~~~~~~~~~~~~~~~~~~~~~~~~~~~~~~~~~~~~~~~
~~~~~~~~~~~~~~~~~~~~~~~~~~~~~~~~~~~~~~~~~~~~~~~~~~~~~~~~~~~~
~~~~~~~~~~~~~~~~~~~~~~~~~~~~~~~~~~~~~~~~~~~~~~~~~~~~~~~~~~~~
~~~~~~~~~~~~~~~~~~~~~~~~~~~~~~~~~~~~~~~~~~~~~~~~~~~~~~~~~~~~
~~~~~~~~~~~~~~~~~~~~~~~~~~~~~~~~~~~~~~~~~~~~~~~~~~~~~~~~~~~~
~~~~~~~~~~~~~~~~~~~~~~~~~~~~~~~~~~~~~~~~~~~~~~~~~~~~~~~~~~~~
~~~~~~~~~~~~~~~~~~~~~~~~~~~~~~~~~~~~~~~~~~~~~~~~~~~~~~~~~~~~
~~~~~~~~~~~~~~~~~~~~~~~~~~~~~~~~~~~~~~~~~~~~~~~~~~~~~~~~~~~~
~~~~~~~~~~~~~~~~~~~~~~~~~~~~~~~~~~~~~~~~~~~~~~~~~~~~~~~~~~~~
~~~~~~~~~~~~~~~~~~~~~~~~~~~~~~~~~~~~~~~~~~~~~~~~~~~~~~~~~~~~
~~~~~~~~~~~~~~~~~~~~~~~~~~~~~~~~~~~~~~~~~~~~~~~~~~~~~~~~~~~~
~~~~~~~~~~~~~~~~~~~~~~~~~~~~~~~~~~~~~~~~~~~~~~~~~~~~~~~~~~~~
~~~~~~~~~~~~~~~~~~~~~~~~~~~~~~~~~~~~~~~~~~~~~~~~~~~~~~~~~~~~
~~~~~~~~~~~~~~~~~~~~~~~~~~~~~~~~~~~~~~~~~~~~~~~~~~~~~~~~~~~~
~~~~~~~~~~~~~~~~~~~~~~~~~~~~~~~~~~~~~~~~~~~~~~~~~~~~~~~~~~~~
~~~~~~~~~~~~~~~~~~~~~~~~~~~~~~~~~~~~~~~~~~~~~~~~~~~~~~~~~~~~
~~~~~~~~~~~~~~~~~~~~~~~~~~~~~~~~~~~~~~~~~~~~~~~~~~~~~~~~~~~~
~~~~~~~~~~~~~~~~~~~~~~~~~~~~~~~~~~~~~~~~~~~~~~~~~~~~~~~~~~~~
~~~~~~~~~~~~~~~~~~~~~~~~~~~~~~~~~~~~~~~~~~~~~~~~~~~~~~~~~~~~
~~~~~~~~~~~~~~~~~~~~~~~~~~~~~~~~~~~~~~~~~~~~~~~~~~~~~~~~~~~~
~~~~~~~~~~~~~~~~~~~~~~~~~~~~~~~~~~~~~~~~~~~~~~~~~~~~~~~~~~~~
~~~~~~~~~~~~~~~~~~~~~~~~~~~~~~~~~~~~~~~~~~~~~~~~~~~~~~~~~~~~
~~~~~~~~~~~~~~~~~~~~~~~~~~~~~~~~~~~~~~~~~~~~~~~~~~~~~~~~~~~~
~~~~~~~~~~~~~~~~~~~~~~~~~~~~~~~~~~~~~~~~~~~~~~~~~~~~~~~~~~~~
~~~~~~~~~~~~~~~~~~~~~~~~~~~~~~~~~~~~~~~~~~~~~~~~~~~~~~~~~~~~
~~~~~~~~~~~~~~~~~~~~~~~~~~~~~~~~~~~~~~~~~~~~~~~~~~~~~~~~~~~~
~~~~~~~~~~~~~~~~~~~~~~~~~~~~~~~~~~~~~~~~~~~~~~~~~~~~~~~~~~~~
~~~~~~~~~~~~~~~~~~~~~~~~~~~~~~~~~~~~~~~~~~~~~~~~~~~~~~~~~~~~
~~~~~~~~~~~~~~~~~~~~~~~~~~~~~~~~~~~~~~~~~~~~~~~~~~~~~~~~~~~~
~~~~~~~~~~~~~~~~~~~~~~~~~~~~~~~~~~~~~~~~~~~~~~~~~~~~~~~~~~~~
~~~~~~~~~~~~~~~~~~~~~~~~~~~~~~~~~~~~~~~~~~~~~~~~~~~~~~~~~~~~
~~~~~~~~~~~~~~~~~~~~~~~~~~~~~~~~~~~~~~~~~~~~~~~~~~~~~~~~~~~~
~~~~~~~~~~~~~~~~~~~~~~~~~~~~~~~~~~~~~~~~~~~~~~~~~~~~~~~~~~~~
~~~~~~~~~~~~~~~~~~~~~~~~~~~~~~~~~~~~~~~~~~~~~~~~~~~~~~~~~~~~
~~~~~~~~~~~~~~~~~~~~~~~~~~~~~~~~~~~~~~~~~~~~~~~~~~~~~~~~~~~~
~~~~~~~~~~~~~~~~~~~~~~~~~~~~~~~~~~~~~~~~~~~~~~~~~~~~~~~~~~~~
~~~~~~~~~~~~~~~~~~~~~~~~~~~~~~~~~~~~~~~~~~~~~~~~~~~~~~~~~~~~
~~~~~~~~~~~~~~~~~~~~~~~~~~~~~~~~~~~~~~~~~~~~~~~~~~~~~~~~~~~~
~~~~~~~~~~~~~~~~~~~~~~~~~~~~~~~~~~~~~~~~~~~~~~~~~~~~~~~~~~~~
~~~~~~~~~~~~~~~~~~~~~~~~~~~~~~~~~~~~~~~~~~~~~~~~~~~~~~~~~~~~
~~~~~~~~~~~~~~~~~~~~~~~~~~~~~~~~~~~~~~~~~~~~~~~~~~~~~~~~~~~~
~~~~~~~~~~~~~~~~~~~~~~~~~~~~~~~~~~~~~~~~~~~~~~~~~~~~~~~~~~~~
~~~~~~~~~~~~~~~~~~~~~~~~~~~~~~~~~~~~~~~~~~~~~~~~~~~~~~~~~~~~
~~~~~~~~~~~~~~~~~~~~~~~~~~~~~~~~~~~~~~~~~~~~~~~~~~~~~~~~~~~~
~~~~~~~~~~~~~~~~~~~~~~~~~~~~~~~~~~~~~~~~~~~~~~~~~~~~~~~~~~~~
~~~~~~~~~~~~~~~~~~~~~~~~~~~~~~~~~~~~~~~~~~~~~~~~~~~~~~~~~~~~
~~~~~~~~~~~~~~~~~~~~~~~~~~~~~~~~~~~~~~~~~~~~~~~~~~~~~~~~~~~~
~~~~~~~~~~~~~~~~~~~~~~~~~~~~~~~~~~~~~~~~~~~~~~~~~~~~~~~~~~~~
~~~~~~~~~~~~~~~~~~~~~~~~~~~~~~~~~~~~~~~~~~~~~~~~~~~~~~~~~~~~
~~~~~~~~~~~~~~~~~~~~~~~~~~~~~~~~~~~~~~~~~~~~~~~~~~~~~~~~~~~~
~~~~~~~~~~~~~~~~~~~~~~~~~~~~~~~~~~~~~~~~~~~~~~~~~~~~~~~~~~~~
~~~~~~~~~~~~~~~~~~~~~~~~~~~~~~~~~~~~~~~~~~~~~~~~~~~~~~~~~~~~
~~~~~~~~~~~~~~~~~~~~~~~~~~~~~~~~~~~~~~~~~~~~~~~~~~~~~~~~~~~~
~~~~~~~~~~~~~~~~~~~~~~~~~~~~~~~~~~~~~~~~~~~~~~~~~~~~~~~~~~~~
~~~~~~~~~~~~~~~~~~~~~~~~~~~~~~~~~~~~~~~~~~~~~~~~~~~~~~~~~~~~
~~~~~~~~~~~~~~~~~~~~~~~~~~~~~~~~~~~~~~~~~~~~~~~~~~~~~~~~~~~~
~~~~~~~~~~~~~~~~~~~~~~~~~~~~~~~~~~~~~~~~~~~~~~~~~~~~~~~~~~~~
~~~~~~~~~~~~~~~~~~~~~~~~~~~~~~~~~~~~~~~~~~~~~~~~~~~~~~~~~~~~
~~~~~~~~~~~~~~~~~~~~~~~~~~~~~~~~~~~~~~~~~~~~~~~~~~~~~~~~~~~~
~~~~~~~~~~~~~~~~~~~~~~~~~~~~~~~~~~~~~~~~~~~~~~~~~~~~~~~~~~~~
~~~~~~~~~~~~~~~~~~~~~~~~~~~~~~~~~~~~~~~~~~~~~~~~~~~~~~~~~~~~
~~~~~~~~~~~~~~~~~~~~~~~~~~~~~~~~~~~~~~~~~~~~~~~~~~~~~~~~~~~~
~~~~~~~~~~~~~~~~~~~~~~~~~~~~~~~~~~~~~~~~~~~~~~~~~~~~~~~~~~~~
~~~~~~~~~~~~~~~~~~~~~~~~~~~~~~~~~~~~~~~~~~~~~~~~~~~~~~~~~~~~
~~~~~~~~~~~~~~~~~~~~~~~~~~~~~~~~~~~~~~~~~~~~~~~~~~~~~~~~~~~~
~~~~~~~~~~~~~~~~~~~~~~~~~~~~~~~~~~~~~~~~~~~~~~~~~~~~~~~~~~~~
~~~~~~~~~~~~~~~~~~~~~~~~~~~~~~~~~~~~~~~~~~~~~~~~~~~~~~~~~~~~
~~~~~~~~~~~~~~~~~~~~~~~~~~~~~~~~~~~~~~~~~~~~~~~~~~~~~~~~~~~~
~~~~~~~~~~~~~~~~~~~~~~~~~~~~~~~~~~~~~~~~~~~~~~~~~~~~~~~~~~~~
~~~~~~~~~~~~~~~~~~~~~~~~~~~~~~~~~~~~~~~~~~~~~~~~~~~~~~~~~~~~
~~~~~~~~~~~~~~~~~~~~~~~~~~~~~~~~~~~~~~~~~~~~~~~~~~~~~~~~~~~~
~~~~~~~~~~~~~~~~~~~~~~~~~~~~~~~~~~~~~~~~~~~~~~~~~~~~~~~~~~~~
~~~~~~~~~~~~~~~~~~~~~~~~~~~~~~~~~~~~~~~~~~~~~~~~~~~~~~~~~~~~
~~~~~~~~~~~~~~~~~~~~~~~~~~~~~~~~~~~~~~~~~~~~~~~~~~~~~~~~~~~~
~~~~~~~~~~~~~~~~~~~~~~~~~~~~~~~~~~~~~~~~~~~~~~~~~~~~~~~~~~~~
~~~~~~~~~~~~~~~~~~~~~~~~~~~~~~~~~~~~~~~~~~~~~~~~~~~~~~~~~~~~
~~~~~~~~~~~~~~~~~~~~~~~~~~~~~~~~~~~~~~~~~~~~~~~~~~~~~~~~~~~~
~~~~~~~~~~~~~~~~~~~~~~~~~~~~~~~~~~~~~~~~~~~~~~~~~~~~~~~~~~~~
~~~~~~~~~~~~~~~~~~~~~~~~~~~~~~~~~~~~~~~~~~~~~~~~~~~~~~~~~~~~
~~~~~~~~~~~~~~~~~~~~~~~~~~~~~~~~~~~~~~~~~~~~~~~~~~~~~~~~~~~~
~~~~~~~~~~~~~~~~~~~~~~~~~~~~~~~~~~~~~~~~~~~~~~~~~~~~~~~~~~~~
~~~~~~~~~~~~~~~~~~~~~~~~~~~~~~~~~~~~~~~~~~~~~~~~~~~~~~~~~~~~
~~~~~~~~~~~~~~~~~~~~~~~~~~~~~~~~~~~~~~~~~~~~~~~~~~~~~~~~~~~~
~~~~~~~~~~~~~~~~~~~~~~~~~~~~~~~~~~~~~~~~~~~~~~~~~~~~~~~~~~~~
~~~~~~~~~~~~~~~~~~~~~~~~~~~~~~~~~~~~~~~~~~~~~~~~~~~~~~~~~~~~
~~~~~~~~~~~~~~~~~~~~~~~~~~~~~~~~~~~~~~~~~~~~~~~~~~~~~~~~~~~~
~~~~~~~~~~~~~~~~~~~~~~~~~~~~~~~~~~~~~~~~~~~~~~~~~~~~~~~~~~~~
~~~~~~~~~~~~~~~~~~~~~~~~~~~~~~~~~~~~~~~~~~~~~~~~~~~~~~~~~~~~
~~~~~~~~~~~~~~~~~~~~~~~~~~~~~~~~~~~~~~~~~~~~~~~~~~~~~~~~~~~~
~~~~~~~~~~~~~~~~~~~~~~~~~~~~~~~~~~~~~~~~~~~~~~~~~~~~~~~~~~~~
~~~~~~~~~~~~~~~~~~~~~~~~~~~~~~~~~~~~~~~~~~~~~~~~~~~~~~~~~~~~
~~~~~~~~~~~~~~~~~~~~~~~~~~~~~~~~~~~~~~~~~~~~~~~~~~~~~~~~~~~~
~~~~~~~~~~~~~~~~~~~~~~~~~~~~~~~~~~~~~~~~~~~~~~~~~~~~~~~~~~~~
~~~~~~~~~~~~~~~~~~~~~~~~~~~~~~~~~~~~~~~~~~~~~~~~~~~~~~~~~~~~
~~~~~~~~~~~~~~~~~~~~~~~~~~~~~~~~~~~~~~~~~~~~~~~~~~~~~~~~~~~~
~~~~~~~~~~~~~~~~~~~~~~~~~~~~~~~~~~~~~~~~~~~~~~~~~~~~~~~~~~~~
~~~~~~~~~~~~~~~~~~~~~~~~~~~~~~~~~~~~~~~~~~~~~~~~~~~~~~~~~~~~
~~~~~~~~~~~~~~~~~~~~~~~~~~~~~~~~~~~~~~~~~~~~~~~~~~~~~~~~~~~~
~~~~~~~~~~~~~~~~~~~~~~~~~~~~~~~~~~~~~~~~~~~~~~~~~~~~~~~~~~~~
~~~~~~~~~~~~~~~~~~~~~~~~~~~~~~~~~~~~~~~~~~~~~~~~~~~~~~~~~~~~
~~~~~~~~~~~~~~~~~~~~~~~~~~~~~~~~~~~~~~~~~~~~~~~~~~~~~~~~~~~~
~~~~~~~~~~~~~~~~~~~~~~~~~~~~~~~~~~~~~~~~~~~~~~~~~~~~~~~~~~~~
~~~~~~~~~~~~~~~~~~~~~~~~~~~~~~~~~~~~~~~~~~~~~~~~~~~~~~~~~~~~
~~~~~~~~~~~~~~~~~~~~~~~~~~~~~~~~~~~~~~~~~~~~~~~~~~~~~~~~~~~~
~~~~~~~~~~~~~~~~~~~~~~~~~~~~~~~~~~~~~~~~~~~~~~~~~~~~~~~~~~~~
~~~~~~~~~~~~~~~~~~~~~~~~~~~~~~~~~~~~~~~~~~~~~~~~~~~~~~~~~~~~
~~~~~~~~~~~~~~~~~~~~~~~~~~~~~~~~~~~~~~~~~~~~~~~~~~~~~~~~~~~~
~~~~~~~~~~~~~~~~~~~~~~~~~~~~~~~~~~~~~~~~~~~~~~~~~~~~~~~~~~~~
~~~~~~~~~~~~~~~~~~~~~~~~~~~~~~~~~~~~~~~~~~~~~~~~~~~~~~~~~~~~
~~~~~~~~~~~~~~~~~~~~~~~~~~~~~~~~~~~~~~~~~~~~~~~~~~~~~~~~~~~~
~~~~~~~~~~~~~~~~~~~~~~~~~~~~~~~~~~~~~~~~~~~~~~~~~~~~~~~~~~~~
~~~~~~~~~~~~~~~~~~~~~~~~~~~~~~~~~~~~~~~~~~~~~~~~~~~~~~~~~~~~
~~~~~~~~~~~~~~~~~~~~~~~~~~~~~~~~~~~~~~~~~~~~~~~~~~~~~~~~~~~~
~~~~~~~~~~~~~~~~~~~~~~~~~~~~~~~~~~~~~~~~~~~~~~~~~~~~~~~~~~~~
~~~~~~~~~~~~~~~~~~~~~~~~~~~~~~~~~~~~~~~~~~~~~~~~~~~~~~~~~~~~
~~~~~~~~~~~~~~~~~~~~~~~~~~~~~~~~~~~~~~~~~~~~~~~~~~~~~~~~~~~~
~~~~~~~~~~~~~~~~~~~~~~~~~~~~~~~~~~~~~~~~~~~~~~~~~~~~~~~~~~~~
~~~~~~~~~~~~~~~~~~~~~~~~~~~~~~~~~~~~~~~~~~~~~~~~~~~~~~~~~~~~
~~~~~~~~~~~~~~~~~~~~~~~~~~~~~~~~~~~~~~~~~~~~~~~~~~~~~~~~~~~~
~~~~~~~~~~~~~~~~~~~~~~~~~~~~~~~~~~~~~~~~~~~~~~~~~~~~~~~~~~~~
~~~~~~~~~~~~~~~~~~~~~~~~~~~~~~~~~~~~~~~~~~~~~~~~~~~~~~~~~~~~
~~~~~~~~~~~~~~~~~~~~~~~~~~~~~~~~~~~~~~~~~~~~~~~~~~~~~~~~~~~~
~~~~~~~~~~~~~~~~~~~~~~~~~~~~~~~~~~~~~~~~~~~~~~~~~~~~~~~~~~~~
~~~~~~~~~~~~~~~~~~~~~~~~~~~~~~~~~~~~~~~~~~~~~~~~~~~~~~~~~~~~
~~~~~~~~~~~~~~~~~~~~~~~~~~~~~~~~~~~~~~~~~~~~~~~~~~~~~~~~~~~~
~~~~~~~~~~~~~~~~~~~~~~~~~~~~~~~~~~~~~~~~~~~~~~~~~~~~~~~~~~~~
~~~~~~~~~~~~~~~~~~~~~~~~~~~~~~~~~~~~~~~~~~~~~~~~~~~~~~~~~~~~
~~~~~~~~~~~~~~~~~~~~~~~~~~~~~~~~~~~~~~~~~~~~~~~~~~~~~~~~~~~~
~~~~~~~~~~~~~~~~~~~~~~~~~~~~~~~~~~~~~~~~~~~~~~~~~~~~~~~~~~~~
~~~~~~~~~~~~~~~~~~~~~~~~~~~~~~~~~~~~~~~~~~~~~~~~~~~~~~~~~~~~
~~~~~~~~~~~~~~~~~~~~~~~~~~~~~~~~~~~~~~~~~~~~~~~~~~~~~~~~~~~~
~~~~~~~~~~~~~~~~~~~~~~~~~~~~~~~~~~~~~~~~~~~~~~~~~~~~~~~~~~~~
~~~~~~~~~~~~~~~~~~~~~~~~~~~~~~~~~~~~~~~~~~~~~~~~~~~~~~~~~~~~
~~~~~~~~~~~~~~~~~~~~~~~~~~~~~~~~~~~~~~~~~~~~~~~~~~~~~~~~~~~~
~~~~~~~~~~~~~~~~~~~~~~~~~~~~~~~~~~~~~~~~~~~~~~~~~~~~~~~~~~~~
~~~~~~~~~~~~~~~~~~~~~~~~~~~~~~~~~~~~~~~~~~~~~~~~~~~~~~~~~~~~
~~~~~~~~~~~~~~~~~~~~~~~~~~~~~~~~~~~~~~~~~~~~~~~~~~~~~~~~~~~~
~~~~~~~~~~~~~~~~~~~~~~~~~~~~~~~~~~~~~~~~~~~~~~~~~~~~~~~~~~~~
~~~~~~~~~~~~~~~~~~~~~~~~~~~~~~~~~~~~~~~~~~~~~~~~~~~~~~~~~~~~
~~~~~~~~~~~~~~~~~~~~~~~~~~~~~~~~~~~~~~~~~~~~~~~~~~~~~~~~~~~~
~~~~~~~~~~~~~~~~~~~~~~~~~~~~~~~~~~~~~~~~~~~~~~~~~~~~~~~~~~~~
~~~~~~~~~~~~~~~~~~~~~~~~~~~~~~~~~~~~~~~~~~~~~~~~~~~~~~~~~~~~
~~~~~~~~~~~~~~~~~~~~~~~~~~~~~~~~~~~~~~~~~~~~~~~~~~~~~~~~~~~~
~~~~~~~~~~~~~~~~~~~~~~~~~~~~~~~~~~~~~~~~~~~~~~~~~~~~~~~~~~~~
~~~~~~~~~~~~~~~~~~~~~~~~~~~~~~~~~~~~~~~~~~~~~~~~~~~~~~~~~~~~
~~~~~~~~~~~~~~~~~~~~~~~~~~~~~~~~~~~~~~~~~~~~~~~~~~~~~~~~~~~~
~~~~~~~~~~~~~~~~~~~~~~~~~~~~~~~~~~~~~~~~~~~~~~~~~~~~~~~~~~~~
~~~~~~~~~~~~~~~~~~~~~~~~~~~~~~~~~~~~~~~~~~~~~~~~~~~~~~~~~~~~
~~~~~~~~~~~~~~~~~~~~~~~~~~~~~~~~~~~~~~~~~~~~~~~~~~~~~~~~~~~~
~~~~~~~~~~~~~~~~~~~~~~~~~~~~~~~~~~~~~~~~~~~~~~~~~~~~~~~~~~~~
~~~~~~~~~~~~~~~~~~~~~~~~~~~~~~~~~~~~~~~~~~~~~~~~~~~~~~~~~~~~
~~~~~~~~~~~~~~~~~~~~~~~~~~~~~~~~~~~~~~~~~~~~~~~~~~~~~~~~~~~~
~~~~~~~~~~~~~~~~~~~~~~~~~~~~~~~~~~~~~~~~~~~~~~~~~~~~~~~~~~~~
~~~~~~~~~~~~~~~~~~~~~~~~~~~~~~~~~~~~~~~~~~~~~~~~~~~~~~~~~~~~
~~~~~~~~~~~~~~~~~~~~~~~~~~~~~~~~~~~~~~~~~~~~~~~~~~~~~~~~~~~~
~~~~~~~~~~~~~~~~~~~~~~~~~~~~~~~~~~~~~~~~~~~~~~~~~~~~~~~~~~~~
~~~~~~~~~~~~~~~~~~~~~~~~~~~~~~~~~~~~~~~~~~~~~~~~~~~~~~~~~~~~
~~~~~~~~~~~~~~~~~~~~~~~~~~~~~~~~~~~~~~~~~~~~~~~~~~~~~~~~~~~~
~~~~~~~~~~~~~~~~~~~~~~~~~~~~~~~~~~~~~~~~~~~~~~~~~~~~~~~~~~~~
~~~~~~~~~~~~~~~~~~~~~~~~~~~~~~~~~~~~~~~~~~~~~~~~~~~~~~~~~~~~
~~~~~~~~~~~~~~~~~~~~~~~~~~~~~~~~~~~~~~~~~~~~~~~~~~~~~~~~~~~~
~~~~~~~~~~~~~~~~~~~~~~~~~~~~~~~~~~~~~~~~~~~~~~~~~~~~~~~~~~~~
~~~~~~~~~~~~~~~~~~~~~~~~~~~~~~~~~~~~~~~~~~~~~~~~~~~~~~~~~~~~
~~~~~~~~~~~~~~~~~~~~~~~~~~~~~~~~~~~~~~~~~~~~~~~~~~~~~~~~~~~~
~~~~~~~~~~~~~~~~~~~~~~~~~~~~~~~~~~~~~~~~~~~~~~~~~~~~~~~~~~~~
~~~~~~~~~~~~~~~~~~~~~~~~~~~~~~~~~~~~~~~~~~~~~~~~~~~~~~~~~~~~
~~~~~~~~~~~~~~~~~~~~~~~~~~~~~~~~~~~~~~~~~~~~~~~~~~~~~~~~~~~~
~~~~~~~~~~~~~~~~~~~~~~~~~~~~~~~~~~~~~~~~~~~~~~~~~~~~~~~~~~~~
~~~~~~~~~~~~~~~~~~~~~~~~~~~~~~~~~~~~~~~~~~~~~~~~~~~~~~~~~~~~
~~~~~~~~~~~~~~~~~~~~~~~~~~~~~~~~~~~~~~~~~~~~~~~~~~~~~~~~~~~~
~~~~~~~~~~~~~~~~~~~~~~~~~~~~~~~~~~~~~~~~~~~~~~~~~~~~~~~~~~~~
~~~~~~~~~~~~~~~~~~~~~~~~~~~~~~~~~~~~~~~~~~~~~~~~~~~~~~~~~~~~
~~~~~~~~~~~~~~~~~~~~~~~~~~~~~~~~~~~~~~~~~~~~~~~~~~~~~~~~~~~~
~~~~~~~~~~~~~~~~~~~~~~~~~~~~~~~~~~~~~~~~~~~~~~~~~~~~~~~~~~~~
~~~~~~~~~~~~~~~~~~~~~~~~~~~~~~~~~~~~~~~~~~~~~~~~~~~~~~~~~~~~
~~~~~~~~~~~~~~~~~~~~~~~~~~~~~~~~~~~~~~~~~~~~~~~~~~~~~~~~~~~~
~~~~~~~~~~~~~~~~~~~~~~~~~~~~~~~~~~~~~~~~~~~~~~~~~~~~~~~~~~~~
~~~~~~~~~~~~~~~~~~~~~~~~~~~~~~~~~~~~~~~~~~~~~~~~~~~~~~~~~~~~
~~~~~~~~~~~~~~~~~~~~~~~~~~~~~~~~~~~~~~~~~~~~~~~~~~~~~~~~~~~~
~~~~~~~~~~~~~~~~~~~~~~~~~~~~~~~~~~~~~~~~~~~~~~~~~~~~~~~~~~~~
~~~~~~~~~~~~~~~~~~~~~~~~~~~~~~~~~~~~~~~~~~~~~~~~~~~~~~~~~~~~
~~~~~~~~~~~~~~~~~~~~~~~~~~~~~~~~~~~~~~~~~~~~~~~~~~~~~~~~~~~~
~~~~~~~~~~~~~~~~~~~~~~~~~~~~~~~~~~~~~~~~~~~~~~~~~~~~~~~~~~~~
~~~~~~~~~~~~~~~~~~~~~~~~~~~~~~~~~~~~~~~~~~~~~~~~~~~~~~~~~~~~
~~~~~~~~~~~~~~~~~~~~~~~~~~~~~~~~~~~~~~~~~~~~~~~~~~~~~~~~~~~~
~~~~~~~~~~~~~~~~~~~~~~~~~~~~~~~~~~~~~~~~~~~~~~~~~~~~~~~~~~~~
~~~~~~~~~~~~~~~~~~~~~~~~~~~~~~~~~~~~~~~~~~~~~~~~~~~~~~~~~~~~
~~~~~~~~~~~~~~~~~~~~~~~~~~~~~~~~~~~~~~~~~~~~~~~~~~~~~~~~~~~~
~~~~~~~~~~~~~~~~~~~~~~~~~~~~~~~~~~~~~~~~~~~~~~~~~~~~~~~~~~~~
~~~~~~~~~~~~~~~~~~~~~~~~~~~~~~~~~~~~~~~~~~~~~~~~~~~~~~~~~~~~
~~~~~~~~~~~~~~~~~~~~~~~~~~~~~~~~~~~~~~~~~~~~~~~~~~~~~~~~~~~~
~~~~~~~~~~~~~~~~~~~~~~~~~~~~~~~~~~~~~~~~~~~~~~~~~~~~~~~~~~~~
~~~~~~~~~~~~~~~~~~~~~~~~~~~~~~~~~~~~~~~~~~~~~~~~~~~~~~~~~~~~
~~~~~~~~~~~~~~~~~~~~~~~~~~~~~~~~~~~~~~~~~~~~~~~~~~~~~~~~~~~~
~~~~~~~~~~~~~~~~~~~~~~~~~~~~~~~~~~~~~~~~~~~~~~~~~~~~~~~~~~~~
~~~~~~~~~~~~~~~~~~~~~~~~~~~~~~~~~~~~~~~~~~~~~~~~~~~~~~~~~~~~
~~~~~~~~~~~~~~~~~~~~~~~~~~~~~~~~~~~~~~~~~~~~~~~~~~~~~~~~~~~~
~~~~~~~~~~~~~~~~~~~~~~~~~~~~~~~~~~~~~~~~~~~~~~~~~~~~~~~~~~~~
~~~~~~~~~~~~~~~~~~~~~~~~~~~~~~~~~~~~~~~~~~~~~~~~~~~~~~~~~~~~
~~~~~~~~~~~~~~~~~~~~~~~~~~~~~~~~~~~~~~~~~~~~~~~~~~~~~~~~~~~~
~~~~~~~~~~~~~~~~~~~~~~~~~~~~~~~~~~~~~~~~~~~~~~~~~~~~~~~~~~~~
~~~~~~~~~~~~~~~~~~~~~~~~~~~~~~~~~~~~~~~~~~~~~~~~~~~~~~~~~~~~
~~~~~~~~~~~~~~~~~~~~~~~~~~~~~~~~~~~~~~~~~~~~~~~~~~~~~~~~~~~~
~~~~~~~~~~~~~~~~~~~~~~~~~~~~~~~~~~~~~~~~~~~~~~~~~~~~~~~~~~~~
~~~~~~~~~~~~~~~~~~~~~~~~~~~~~~~~~~~~~~~~~~~~~~~~~~~~~~~~~~~~
~~~~~~~~~~~~~~~~~~~~~~~~~~~~~~~~~~~~~~~~~~~~~~~~~~~~~~~~~~~~
~~~~~~~~~~~~~~~~~~~~~~~~~~~~~~~~~~~~~~~~~~~~~~~~~~~~~~~~~~~~
~~~~~~~~~~~~~~~~~~~~~~~~~~~~~~~~~~~~~~~~~~~~~~~~~~~~~~~~~~~~
~~~~~~~~~~~~~~~~~~~~~~~~~~~~~~~~~~~~~~~~~~~~~~~~~~~~~~~~~~~~
~~~~~~~~~~~~~~~~~~~~~~~~~~~~~~~~~~~~~~~~~~~~~~~~~~~~~~~~~~~~
~~~~~~~~~~~~~~~~~~~~~~~~~~~~~~~~~~~~~~~~~~~~~~~~~~~~~~~~~~~~
~~~~~~~~~~~~~~~~~~~~~~~~~~~~~~~~~~~~~~~~~~~~~~~~~~~~~~~~~~~~
~~~~~~~~~~~~~~~~~~~~~~~~~~~~~~~~~~~~~~~~~~~~~~~~~~~~~~~~~~~~
~~~~~~~~~~~~~~~~~~~~~~~~~~~~~~~~~~~~~~~~~~~~~~~~~~~~~~~~~~~~
~~~~~~~~~~~~~~~~~~~~~~~~~~~~~~~~~~~~~~~~~~~~~~~~~~~~~~~~~~~~
~~~~~~~~~~~~~~~~~~~~~~~~~~~~~~~~~~~~~~~~~~~~~~~~~~~~~~~~~~~~
~~~~~~~~~~~~~~~~~~~~~~~~~~~~~~~~~~~~~~~~~~~~~~~~~~~~~~~~~~~~
~~~~~~~~~~~~~~~~~~~~~~~~~~~~~~~~~~~~~~~~~~~~~~~~~~~~~~~~~~~~
~~~~~~~~~~~~~~~~~~~~~~~~~~~~~~~~~~~~~~~~~~~~~~~~~~~~~~~~~~~~
~~~~~~~~~~~~~~~~~~~~~~~~~~~~~~~~~~~~~~~~~~~~~~~~~~~~~~~~~~~~
~~~~~~~~~~~~~~~~~~~~~~~~~~~~~~~~~~~~~~~~~~~~~~~~~~~~~~~~~~~~
~~~~~~~~~~~~~~~~~~~~~~~~~~~~~~~~~~~~~~~~~~~~~~~~~~~~~~~~~~~~
~~~~~~~~~~~~~~~~~~~~~~~~~~~~~~~~~~~~~~~~~~~~~~~~~~~~~~~~~~~~
~~~~~~~~~~~~~~~~~~~~~~~~~~~~~~~~~~~~~~~~~~~~~~~~~~~~~~~~~~~~
~~~~~~~~~~~~~~~~~~~~~~~~~~~~~~~~~~~~~~~~~~~~~~~~~~~~~~~~~~~~
~~~~~~~~~~~~~~~~~~~~~~~~~~~~~~~~~~~~~~~~~~~~~~~~~~~~~~~~~~~~
~~~~~~~~~~~~~~~~~~~~~~~~~~~~~~~~~~~~~~~~~~~~~~~~~~~~~~~~~~~~
~~~~~~~~~~~~~~~~~~~~~~~~~~~~~~~~~~~~~~~~~~~~~~~~~~~~~~~~~~~~
~~~~~~~~~~~~~~~~~~~~~~~~~~~~~~~~~~~~~~~~~~~~~~~~~~~~~~~~~~~~
~~~~~~~~~~~~~~~~~~~~~~~~~~~~~~~~~~~~~~~~~~~~~~~~~~~~~~~~~~~~
~~~~~~~~~~~~~~~~~~~~~~~~~~~~~~~~~~~~~~~~~~~~~~~~~~~~~~~~~~~~
~~~~~~~~~~~~~~~~~~~~~~~~~~~~~~~~~~~~~~~~~~~~~~~~~~~~~~~~~~~~
~~~~~~~~~~~~~~~~~~~~~~~~~~~~~~~~~~~~~~~~~~~~~~~~~~~~~~~~~~~~
~~~~~~~~~~~~~~~~~~~~~~~~~~~~~~~~~~~~~~~~~~~~~~~~~~~~~~~~~~~~
~~~~~~~~~~~~~~~~~~~~~~~~~~~~~~~~~~~~~~~~~~~~~~~~~~~~~~~~~~~~
~~~~~~~~~~~~~~~~~~~~~~~~~~~~~~~~~~~~~~~~~~~~~~~~~~~~~~~~~~~~
~~~~~~~~~~~~~~~~~~~~~~~~~~~~~~~~~~~~~~~~~~~~~~~~~~~~~~~~~~~~
~~~~~~~~~~~~~~~~~~~~~~~~~~~~~~~~~~~~~~~~~~~~~~~~~~~~~~~~~~~~
~~~~~~~~~~~~~~~~~~~~~~~~~~~~~~~~~~~~~~~~~~~~~~~~~~~~~~~~~~~~
~~~~~~~~~~~~~~~~~~~~~~~~~~~~~~~~~~~~~~~~~~~~~~~~~~~~~~~~~~~~
~~~~~~~~~~~~~~~~~~~~~~~~~~~~~~~~~~~~~~~~~~~~~~~~~~~~~~~~~~~~
~~~~~~~~~~~~~~~~~~~~~~~~~~~~~~~~~~~~~~~~~~~~~~~~~~~~~~~~~~~~
~~~~~~~~~~~~~~~~~~~~~~~~~~~~~~~~~~~~~~~~~~~~~~~~~~~~~~~~~~~~
~~~~~~~~~~~~~~~~~~~~~~~~~~~~~~~~~~~~~~~~~~~~~~~~~~~~~~~~~~~~
~~~~~~~~~~~~~~~~~~~~~~~~~~~~~~~~~~~~~~~~~~~~~~~~~~~~~~~~~~~~
~~~~~~~~~~~~~~~~~~~~~~~~~~~~~~~~~~~~~~~~~~~~~~~~~~~~~~~~~~~~
~~~~~~~~~~~~~~~~~~~~~~~~~~~~~~~~~~~~~~~~~~~~~~~~~~~~~~~~~~~~
~~~~~~~~~~~~~~~~~~~~~~~~~~~~~~~~~~~~~~~~~~~~~~~~~~~~~~~~~~~~
~~~~~~~~~~~~~~~~~~~~~~~~~~~~~~~~~~~~~~~~~~~~~~~~~~~~~~~~~~~~
~~~~~~~~~~~~~~~~~~~~~~~~~~~~~~~~~~~~~~~~~~~~~~~~~~~~~~~~~~~~
~~~~~~~~~~~~~~~~~~~~~~~~~~~~~~~~~~~~~~~~~~~~~~~~~~~~~~~~~~~~
~~~~~~~~~~~~~~~~~~~~~~~~~~~~~~~~~~~~~~~~~~~~~~~~~~~~~~~~~~~~
~~~~~~~~~~~~~~~~~~~~~~~~~~~~~~~~~~~~~~~~~~~~~~~~~~~~~~~~~~~~
~~~~~~~~~~~~~~~~~~~~~~~~~~~~~~~~~~~~~~~~~~~~~~~~~~~~~~~~~~~~
~~~~~~~~~~~~~~~~~~~~~~~~~~~~~~~~~~~~~~~~~~~~~~~~~~~~~~~~~~~~
~~~~~~~~~~~~~~~~~~~~~~~~~~~~~~~~~~~~~~~~~~~~~~~~~~~~~~~~~~~~
~~~~~~~~~~~~~~~~~~~~~~~~~~~~~~~~~~~~~~~~~~~~~~~~~~~~~~~~~~~~
~~~~~~~~~~~~~~~~~~~~~~~~~~~~~~~~~~~~~~~~~~~~~~~~~~~~~~~~~~~~
~~~~~~~~~~~~~~~~~~~~~~~~~~~~~~~~~~~~~~~~~~~~~~~~~~~~~~~~~~~~
~~~~~~~~~~~~~~~~~~~~~~~~~~~~~~~~~~~~~~~~~~~~~~~~~~~~~~~~~~~~
~~~~~~~~~~~~~~~~~~~~~~~~~~~~~~~~~~~~~~~~~~~~~~~~~~~~~~~~~~~~
~~~~~~~~~~~~~~~~~~~~~~~~~~~~~~~~~~~~~~~~~~~~~~~~~~~~~~~~~~~~
~~~~~~~~~~~~~~~~~~~~~~~~~~~~~~~~~~~~~~~~~~~~~~~~~~~~~~~~~~~~
~~~~~~~~~~~~~~~~~~~~~~~~~~~~~~~~~~~~~~~~~~~~~~~~~~~~~~~~~~~~
~~~~~~~~~~~~~~~~~~~~~~~~~~~~~~~~~~~~~~~~~~~~~~~~~~~~~~~~~~~~
~~~~~~~~~~~~~~~~~~~~~~~~~~~~~~~~~~~~~~~~~~~~~~~~~~~~~~~~~~~~
~~~~~~~~~~~~~~~~~~~~~~~~~~~~~~~~~~~~~~~~~~~~~~~~~~~~~~~~~~~~
~~~~~~~~~~~~~~~~~~~~~~~~~~~~~~~~~~~~~~~~~~~~~~~~~~~~~~~~~~~~
~~~~~~~~~~~~~~~~~~~~~~~~~~~~~~~~~~~~~~~~~~~~~~~~~~~~~~~~~~~~
~~~~~~~~~~~~~~~~~~~~~~~~~~~~~~~~~~~~~~~~~~~~~~~~~~~~~~~~~~~~
~~~~~~~~~~~~~~~~~~~~~~~~~~~~~~~~~~~~~~~~~~~~~~~~~~~~~~~~~~~~
~~~~~~~~~~~~~~~~~~~~~~~~~~~~~~~~~~~~~~~~~~~~~~~~~~~~~~~~~~~~
~~~~~~~~~~~~~~~~~~~~~~~~~~~~~~~~~~~~~~~~~~~~~~~~~~~~~~~~~~~~
~~~~~~~~~~~~~~~~~~~~~~~~~~~~~~~~~~~~~~~~~~~~~~~~~~~~~~~~~~~~
~~~~~~~~~~~~~~~~~~~~~~~~~~~~~~~~~~~~~~~~~~~~~~~~~~~~~~~~~~~~
~~~~~~~~~~~~~~~~~~~~~~~~~~~~~~~~~~~~~~~~~~~~~~~~~~~~~~~~~~~~
~~~~~~~~~~~~~~~~~~~~~~~~~~~~~~~~~~~~~~~~~~~~~~~~~~~~~~~~~~~~
~~~~~~~~~~~~~~~~~~~~~~~~~~~~~~~~~~~~~~~~~~~~~~~~~~~~~~~~~~~~
~~~~~~~~~~~~~~~~~~~~~~~~~~~~~~~~~~~~~~~~~~~~~~~~~~~~~~~~~~~~
~~~~~~~~~~~~~~~~~~~~~~~~~~~~~~~~~~~~~~~~~~~~~~~~~~~~~~~~~~~~
~~~~~~~~~~~~~~~~~~~~~~~~~~~~~~~~~~~~~~~~~~~~~~~~~~~~~~~~~~~~
~~~~~~~~~~~~~~~~~~~~~~~~~~~~~~~~~~~~~~~~~~~~~~~~~~~~~~~~~~~~
~~~~~~~~~~~~~~~~~~~~~~~~~~~~~~~~~~~~~~~~~~~~~~~~~~~~~~~~~~~~
~~~~~~~~~~~~~~~~~~~~~~~~~~~~~~~~~~~~~~~~~~~~~~~~~~~~~~~~~~~~
~~~~~~~~~~~~~~~~~~~~~~~~~~~~~~~~~~~~~~~~~~~~~~~~~~~~~~~~~~~~
~~~~~~~~~~~~~~~~~~~~~~~~~~~~~~~~~~~~~~~~~~~~~~~~~~~~~~~~~~~~
~~~~~~~~~~~~~~~~~~~~~~~~~~~~~~~~~~~~~~~~~~~~~~~~~~~~~~~~~~~~
~~~~~~~~~~~~~~~~~~~~~~~~~~~~~~~~~~~~~~~~~~~~~~~~~~~~~~~~~~~~
~~~~~~~~~~~~~~~~~~~~~~~~~~~~~~~~~~~~~~~~~~~~~~~~~~~~~~~~~~~~
~~~~~~~~~~~~~~~~~~~~~~~~~~~~~~~~~~~~~~~~~~~~~~~~~~~~~~~~~~~~
~~~~~~~~~~~~~~~~~~~~~~~~~~~~~~~~~~~~~~~~~~~~~~~~~~~~~~~~~~~~
~~~~~~~~~~~~~~~~~~~~~~~~~~~~~~~~~~~~~~~~~~~~~~~~~~~~~~~~~~~~
~~~~~~~~~~~~~~~~~~~~~~~~~~~~~~~~~~~~~~~~~~~~~~~~~~~~~~~~~~~~
~~~~~~~~~~~~~~~~~~~~~~~~~~~~~~~~~~~~~~~~~~~~~~~~~~~~~~~~~~~~
~~~~~~~~~~~~~~~~~~~~~~~~~~~~~~~~~~~~~~~~~~~~~~~~~~~~~~~~~~~~
~~~~~~~~~~~~~~~~~~~~~~~~~~~~~~~~~~~~~~~~~~~~~~~~~~~~~~~~~~~~
~~~~~~~~~~~~~~~~~~~~~~~~~~~~~~~~~~~~~~~~~~~~~~~~~~~~~~~~~~~~
~~~~~~~~~~~~~~~~~~~~~~~~~~~~~~~~~~~~~~~~~~~~~~~~~~~~~~~~~~~~
~~~~~~~~~~~~~~~~~~~~~~~~~~~~~~~~~~~~~~~~~~~~~~~~~~~~~~~~~~~~
~~~~~~~~~~~~~~~~~~~~~~~~~~~~~~~~~~~~~~~~~~~~~~~~~~~~~~~~~~~~
~~~~~~~~~~~~~~~~~~~~~~~~~~~~~~~~~~~~~~~~~~~~~~~~~~~~~~~~~~~~
~~~~~~~~~~~~~~~~~~~~~~~~~~~~~~~~~~~~~~~~~~~~~~~~~~~~~~~~~~~~
~~~~~~~~~~~~~~~~~~~~~~~~~~~~~~~~~~~~~~~~~~~~~~~~~~~~~~~~~~~~
~~~~~~~~~~~~~~~~~~~~~~~~~~~~~~~~~~~~~~~~~~~~~~~~~~~~~~~~~~~~
~~~~~~~~~~~~~~~~~~~~~~~~~~~~~~~~~~~~~~~~~~~~~~~~~~~~~~~~~~~~
~~~~~~~~~~~~~~~~~~~~~~~~~~~~~~~~~~~~~~~~~~~~~~~~~~~~~~~~~~~~
~~~~~~~~~~~~~~~~~~~~~~~~~~~~~~~~~~~~~~~~~~~~~~~~~~~~~~~~~~~~
~~~~~~~~~~~~~~~~~~~~~~~~~~~~~~~~~~~~~~~~~~~~~~~~~~~~~~~~~~~~
~~~~~~~~~~~~~~~~~~~~~~~~~~~~~~~~~~~~~~~~~~~~~~~~~~~~~~~~~~~~
~~~~~~~~~~~~~~~~~~~~~~~~~~~~~~~~~~~~~~~~~~~~~~~~~~~~~~~~~~~~
~~~~~~~~~~~~~~~~~~~~~~~~~~~~~~~~~~~~~~~~~~~~~~~~~~~~~~~~~~~~
~~~~~~~~~~~~~~~~~~~~~~~~~~~~~~~~~~~~~~~~~~~~~~~~~~~~~~~~~~~~
~~~~~~~~~~~~~~~~~~~~~~~~~~~~~~~~~~~~~~~~~~~~~~~~~~~~~~~~~~~~
~~~~~~~~~~~~~~~~~~~~~~~~~~~~~~~~~~~~~~~~~~~~~~~~~~~~~~~~~~~~
~~~~~~~~~~~~~~~~~~~~~~~~~~~~~~~~~~~~~~~~~~~~~~~~~~~~~~~~~~~~
~~~~~~~~~~~~~~~~~~~~~~~~~~~~~~~~~~~~~~~~~~~~~~~~~~~~~~~~~~~~
~~~~~~~~~~~~~~~~~~~~~~~~~~~~~~~~~~~~~~~~~~~~~~~~~~~~~~~~~~~~
~~~~~~~~~~~~~~~~~~~~~~~~~~~~~~~~~~~~~~~~~~~~~~~~~~~~~~~~~~~~
~~~~~~~~~~~~~~~~~~~~~~~~~~~~~~~~~~~~~~~~~~~~~~~~~~~~~~~~~~~~
~~~~~~~~~~~~~~~~~~~~~~~~~~~~~~~~~~~~~~~~~~~~~~~~~~~~~~~~~~~~
~~~~~~~~~~~~~~~~~~~~~~~~~~~~~~~~~~~~~~~~~~~~~~~~~~~~~~~~~~~~
~~~~~~~~~~~~~~~~~~~~~~~~~~~~~~~~~~~~~~~~~~~~~~~~~~~~~~~~~~~~
~~~~~~~~~~~~~~~~~~~~~~~~~~~~~~~~~~~~~~~~~~~~~~~~~~~~~~~~~~~~
~~~~~~~~~~~~~~~~~~~~~~~~~~~~~~~~~~~~~~~~~~~~~~~~~~~~~~~~~~~~
~~~~~~~~~~~~~~~~~~~~~~~~~~~~~~~~~~~~~~~~~~~~~~~~~~~~~~~~~~~~
~~~~~~~~~~~~~~~~~~~~~~~~~~~~~~~~~~~~~~~~~~~~~~~~~~~~~~~~~~~~
~~~~~~~~~~~~~~~~~~~~~~~~~~~~~~~~~~~~~~~~~~~~~~~~~~~~~~~~~~~~
~~~~~~~~~~~~~~~~~~~~~~~~~~~~~~~~~~~~~~~~~~~~~~~~~~~~~~~~~~~~
~~~~~~~~~~~~~~~~~~~~~~~~~~~~~~~~~~~~~~~~~~~~~~~~~~~~~~~~~~~~
~~~~~~~~~~~~~~~~~~~~~~~~~~~~~~~~~~~~~~~~~~~~~~~~~~~~~~~~~~~~
~~~~~~~~~~~~~~~~~~~~~~~~~~~~~~~~~~~~~~~~~~~~~~~~~~~~~~~~~~~~
~~~~~~~~~~~~~~~~~~~~~~~~~~~~~~~~~~~~~~~~~~~~~~~~~~~~~~~~~~~~
~~~~~~~~~~~~~~~~~~~~~~~~~~~~~~~~~~~~~~~~~~~~~~~~~~~~~~~~~~~~
~~~~~~~~~~~~~~~~~~~~~~~~~~~~~~~~~~~~~~~~~~~~~~~~~~~~~~~~~~~~
~~~~~~~~~~~~~~~~~~~~~~~~~~~~~~~~~~~~~~~~~~~~~~~~~~~~~~~~~~~~
~~~~~~~~~~~~~~~~~~~~~~~~~~~~~~~~~~~~~~~~~~~~~~~~~~~~~~~~~~~~
~~~~~~~~~~~~~~~~~~~~~~~~~~~~~~~~~~~~~~~~~~~~~~~~~~~~~~~~~~~~
~~~~~~~~~~~~~~~~~~~~~~~~~~~~~~~~~~~~~~~~~~~~~~~~~~~~~~~~~~~~
~~~~~~~~~~~~~~~~~~~~~~~~~~~~~~~~~~~~~~~~~~~~~~~~~~~~~~~~~~~~
~~~~~~~~~~~~~~~~~~~~~~~~~~~~~~~~~~~~~~~~~~~~~~~~~~~~~~~~~~~~
~~~~~~ATGGTCAAAAAAAGACTATTAGCTGCAACATTGTCGTTAGGAATAATCACTCCT
ATTGCTACTTCGTTTCATGAATCTAAAGCTGATAACAATATTGAGAATATCGGTGATGGC
GCTGAGGTAGTCAAAAGAACAGAAGATACAAGTAGCGATAAGTGGGGGGTCACACAAAAT
ATTCAGTTTGATTTTGTTAAAGATAAAAAGTATAACAAAGACGCTTTGATTTTAAAAATG
CAAGGTTTTATCAATTCAAAGACTACTTATTACAATTACAAAAACACAGATCATATAAAA
GCAATGAGGTGGCCTTTCCAATACAATATTGGTCTCAAAACAAATGACCCCAATGTAGAT
TTAATAAATTATCTACCTAAAAATAAAATAGATTCAGTAAATGTTAGTCAAACATTAGGT
TATAACATAGGTGGTAATTTTAATAGTGGTCCATCAACAGGAGGTAATGGTTCATTTAAT
TATTCAAAAACAATTAGTTATAATCAACAAAACTATATCAGTGAAGTAGAACATCAAAAT
TCAAAAAGTGTTCAATGGGGAATAAAAGCTAATTCATTTATCACATCATTAGGTAAAATG
TCTGGACATGATCCAAATTTATTTGTTGGATATAAACCATATAGTCAAAATCCGAGAGAC
TATTTTGTGCCAGACAATGAATTACCCCCATTAGTACACAGTGGTTTCAATCCTTCATTT
ATTGCAACTGTTTCTCATGAAAAAGGCTCAGGAGATACAAGTGAATTTGAAATAACGTAT
GGCAGAAATATGGATGTTACTCATGCTACTAGAAGAACAACACACTATGGCAATAGTTAT
TTAGAAGGATCTAGAATACACAACGCATTTGTAAACAGAAATTACACAGTTAAATATGAA
GTGAACTGGAAAACTCATGAAATTAAAGTGAAAGGACATAATTGA
>lukF_PV [locus_tag=KMD47_gp67]
~~~~~~~~~~~~~~~~~~~~~~~~~~~~~~~~~~~~~~~~~~~~~~~~~~~~~~~~~~~~
~~~~~~~~~~~~~~~~~~~~~~~~~~~~~~~~~~~~~~~~~~~~~~~~~~~~~~~~~~~~
~~~~~~~~~~~~~~~~~~~~~~~~~~~~~~~~~~~~~~~~~~~~~~~~~~~~~~~~~~~~
~~~~~~~~~~~~~~~~~~~~~~~~~~~~~~~~~~~~~~~~~~~~~~~~~~~~~~~~~~~~
~~~~~~~~~~~~~~~~~~~~~~~~~~~~~~~~~~~~~~~~~~~~~~~~~~~~~~~~~~~~
~~~~~~~~~~~~~~~~~~~~~~~~~~~~~~~~~~~~~~~~~~~~~~~~~~~~~~~~~~~~
~~~~~~~~~~~~~~~~~~~~~~~~~~~~~~~~~~~~~~~~~~~~~~~~~~~~~~~~~~~~
~~~~~~~~~~~~~~~~~~~~~~~~~~~~~~~~~~~~~~~~~~~~~~~~~~~~~~~~~~~~
~~~~~~~~~~~~~~~~~~~~~~~~~~~~~~~~~~~~~~~~~~~~~~~~~~~~~~~~~~~~
~~~~~~~~~~~~~~~~~~~~~~~~~~~~~~~~~~~~~~~~~~~~~~~~~~~~~~~~~~~~
~~~~~~~~~~~~~~~~~~~~~~~~~~~~~~~~~~~~~~~~~~~~~~~~~~~~~~~~~~~~
~~~~~~~~~~~~~~~~~~~~~~~~~~~~~~~~~~~~~~~~~~~~~~~~~~~~~~~~~~~~
~~~~~~~~~~~~~~~~~~~~~~~~~~~~~~~~~~~~~~~~~~~~~~~~~~~~~~~~~~~~
~~~~~~~~~~~~~~~~~~~~~~~~~~~~~~~~~~~~~~~~~~~~~~~~~~~~~~~~~~~~
~~~~~~~~~~~~~~~~~~~~~~~~~~~~~~~~~~~~~~~~~~~~~~~~~~~~~~~~~~~~
~~~~~~~~~~~~~~~~~~~~~~~~~~~~~~~~~~~~~~~~~~~~~~~~~~~~~~~~~~~~
~~~~~~~~~~~~~~~~~~~~~~~~~~~~~~~~~~~~~~~~~~~~~~~~~~~~~~~~~~~~
~~~~~~~~~~~~~~~~~~~~~~~~~~~~~~~~~~~~~~~~~~~~~~~~~~~~~~~~~~~~
~~~~~~~~~~~~~~~~~~~~~~~~~~~~~~~~~~~~~~~~~~~~~~~~~~~~~~~~~~~~
~~~~~~~~~~~~~~~~~~~~~~~~~~~~~~~~~~~~~~~~~~~~~~~~~~~~~~~~~~~~
~~~~~~~~~~~~~~~~~~~~~~~~~~~~~~~~~~~~~~~~~~~~~~~~~~~~~~~~~~~~
~~~~~~~~~~~~~~~~~~~~~~~~~~~~~~~~~~~~~~~~~~~~~~~~~~~~~~~~~~~~
~~~~~~~~~~~~~~~~~~~~~~~~~~~~~~~~~~~~~~~~~~~~~~~~~~~~~~~~~~~~
~~~~~~~~~~~~~~~~~~~~~~~~~~~~~~~~~~~~~~~~~~~~~~~~~~~~~~~~~~~~
~~~~~~~~~~~~~~~~~~~~~~~~~~~~~~~~~~~~~~~~~~~~~~~~~~~~~~~~~~~~
~~~~~~~~~~~~~~~~~~~~~~~~~~~~~~~~~~~~~~~~~~~~~~~~~~~~~~~~~~~~
~~~~~~~~~~~~~~~~~~~~~~~~~~~~~~~~~~~~~~~~~~~~~~~~~~~~~~~~~~~~
~~~~~~~~~~~~~~~~~~~~~~~~~~~~~~~~~~~~~~~~~~~~~~~~~~~~~~~~~~~~
~~~~~~~~~~~~~~~~~~~~~~~~~~~~~~~~~~~~~~~~~~~~~~~~~~~~~~~~~~~~
~~~~~~~~~~~~~~~~~~~~~~~~~~~~~~~~~~~~~~~~~~~~~~~~~~~~~~~~~~~~
~~~~~~~~~~~~~~~~~~~~~~~~~~~~~~~~~~~~~~~~~~~~~~~~~~~~~~~~~~~~
~~~~~~~~~~~~~~~~~~~~~~~~~~~~~~~~~~~~~~~~~~~~~~~~~~~~~~~~~~~~
~~~~~~~~~~~~~~~~~~~~~~~~~~~~~~~~~~~~~~~~~~~~~~~~~~~~~~~~~~~~
~~~~~~~~~~~~~~~~~~~~~~~~~~~~~~~~~~~~~~~~~~~~~~~~~~~~~~~~~~~~
~~~~~~~~~~~~~~~~~~~~~~~~~~~~~~~~~~~~~~~~~~~~~~~~~~~~~~~~~~~~
~~~~~~~~~~~~~~~~~~~~~~~~~~~~~~~~~~~~~~~~~~~~~~~~~~~~~~~~~~~~
~~~~~~~~~~~~~~~~~~~~~~~~~~~~~~~~~~~~~~~~~~~~~~~~~~~~~~~~~~~~
~~~~~~~~~~~~~~~~~~~~~~~~~~~~~~~~~~~~~~~~~~~~~~~~~~~~~~~~~~~~
~~~~~~~~~~~~~~~~~~~~~~~~~~~~~~~~~~~~~~~~~~~~~~~~~~~~~~~~~~~~
~~~~~~~~~~~~~~~~~~~~~~~~~~~~~~~~~~~~~~~~~~~~~~~~~~~~~~~~~~~~
~~~~~~~~~~~~~~~~~~~~~~~~~~~~~~~~~~~~~~~~~~~~~~~~~~~~~~~~~~~~
~~~~~~~~~~~~~~~~~~~~~~~~~~~~~~~~~~~~~~~~~~~~~~~~~~~~~~~~~~~~
~~~~~~~~~~~~~~~~~~~~~~~~~~~~~~~~~~~~~~~~~~~~~~~~~~~~~~~~~~~~
~~~~~~~~~~~~~~~~~~~~~~~~~~~~~~~~~~~~~~~~~~~~~~~~~~~~~~~~~~~~
~~~~~~~~~~~~~~~~~~~~~~~~~~~~~~~~~~~~~~~~~~~~~~~~~~~~~~~~~~~~
~~~~~~~~~~~~~~~~~~~~~~~~~~~~~~~~~~~~~~~~~~~~~~~~~~~~~~~~~~~~
~~~~~~~~~~~~~~~~~~~~~~~~~~~~~~~~~~~~~~~~~~~~~~~~~~~~~~~~~~~~
~~~~~~~~~~~~~~~~~~~~~~~~~~~~~~~~~~~~~~~~~~~~~~~~~~~~~~~~~~~~
~~~~~~~~~~~~~~~~~~~~~~~~~~~~~~~~~~~~~~~~~~~~~~~~~~~~~~~~~~~~
~~~~~~~~~~~~~~~~~~~~~~~~~~~~~~~~~~~~~~~~~~~~~~~~~~~~~~~~~~~~
~~~~~~~~~~~~~~~~~~~~~~~~~~~~~~~~~~~~~~~~~~~~~~~~~~~~~~~~~~~~
~~~~~~~~~~~~~~~~~~~~~~~~~~~~~~~~~~~~~~~~~~~~~~~~~~~~~~~~~~~~
~~~~~~~~~~~~~~~~~~~~~~~~~~~~~~~~~~~~~~~~~~~~~~~~~~~~~~~~~~~~
~~~~~~~~~~~~~~~~~~~~~~~~~~~~~~~~~~~~~~~~~~~~~~~~~~~~~~~~~~~~
~~~~~~~~~~~~~~~~~~~~~~~~~~~~~~~~~~~~~~~~~~~~~~~~~~~~~~~~~~~~
~~~~~~~~~~~~~~~~~~~~~~~~~~~~~~~~~~~~~~~~~~~~~~~~~~~~~~~~~~~~
~~~~~~~~~~~~~~~~~~~~~~~~~~~~~~~~~~~~~~~~~~~~~~~~~~~~~~~~~~~~
~~~~~~~~~~~~~~~~~~~~~~~~~~~~~~~~~~~~~~~~~~~~~~~~~~~~~~~~~~~~
~~~~~~~~~~~~~~~~~~~~~~~~~~~~~~~~~~~~~~~~~~~~~~~~~~~~~~~~~~~~
~~~~~~~~~~~~~~~~~~~~~~~~~~~~~~~~~~~~~~~~~~~~~~~~~~~~~~~~~~~~
~~~~~~~~~~~~~~~~~~~~~~~~~~~~~~~~~~~~~~~~~~~~~~~~~~~~~~~~~~~~
~~~~~~~~~~~~~~~~~~~~~~~~~~~~~~~~~~~~~~~~~~~~~~~~~~~~~~~~~~~~
~~~~~~~~~~~~~~~~~~~~~~~~~~~~~~~~~~~~~~~~~~~~~~~~~~~~~~~~~~~~
~~~~~~~~~~~~~~~~~~~~~~~~~~~~~~~~~~~~~~~~~~~~~~~~~~~~~~~~~~~~
~~~~~~~~~~~~~~~~~~~~~~~~~~~~~~~~~~~~~~~~~~~~~~~~~~~~~~~~~~~~
~~~~~~~~~~~~~~~~~~~~~~~~~~~~~~~~~~~~~~~~~~~~~~~~~~~~~~~~~~~~
~~~~~~~~~~~~~~~~~~~~~~~~~~~~~~~~~~~~~~~~~~~~~~~~~~~~~~~~~~~~
~~~~~~~~~~~~~~~~~~~~~~~~~~~~~~~~~~~~~~~~~~~~~~~~~~~~~~~~~~~~
~~~~~~~~~~~~~~~~~~~~~~~~~~~~~~~~~~~~~~~~~~~~~~~~~~~~~~~~~~~~
~~~~~~~~~~~~~~~~~~~~~~~~~~~~~~~~~~~~~~~~~~~~~~~~~~~~~~~~~~~~
~~~~~~~~~~~~~~~~~~~~~~~~~~~~~~~~~~~~~~~~~~~~~~~~~~~~~~~~~~~~
~~~~~~~~~~~~~~~~~~~~~~~~~~~~~~~~~~~~~~~~~~~~~~~~~~~~~~~~~~~~
~~~~~~~~~~~~~~~~~~~~~~~~~~~~~~~~~~~~~~~~~~~~~~~~~~~~~~~~~~~~
~~~~~~~~~~~~~~~~~~~~~~~~~~~~~~~~~~~~~~~~~~~~~~~~~~~~~~~~~~~~
~~~~~~~~~~~~~~~~~~~~~~~~~~~~~~~~~~~~~~~~~~~~~~~~~~~~~~~~~~~~
~~~~~~~~~~~~~~~~~~~~~~~~~~~~~~~~~~~~~~~~~~~~~~~~~~~~~~~~~~~~
~~~~~~~~~~~~~~~~~~~~~~~~~~~~~~~~~~~~~~~~~~~~~~~~~~~~~~~~~~~~
~~~~~~~~~~~~~~~~~~~~~~~~~~~~~~~~~~~~~~~~~~~~~~~~~~~~~~~~~~~~
~~~~~~~~~~~~~~~~~~~~~~~~~~~~~~~~~~~~~~~~~~~~~~~~~~~~~~~~~~~~
~~~~~~~~~~~~~~~~~~~~~~~~~~~~~~~~~~~~~~~~~~~~~~~~~~~~~~~~~~~~
~~~~~~~~~~~~~~~~~~~~~~~~~~~~~~~~~~~~~~~~~~~~~~~~~~~~~~~~~~~~
~~~~~~~~~~~~~~~~~~~~~~~~~~~~~~~~~~~~~~~~~~~~~~~~~~~~~~~~~~~~
~~~~~~~~~~~~~~~~~~~~~~~~~~~~~~~~~~~~~~~~~~~~~~~~~~~~~~~~~~~~
~~~~~~~~~~~~~~~~~~~~~~~~~~~~~~~~~~~~~~~~~~~~~~~~~~~~~~~~~~~~
~~~~~~~~~~~~~~~~~~~~~~~~~~~~~~~~~~~~~~~~~~~~~~~~~~~~~~~~~~~~
~~~~~~~~~~~~~~~~~~~~~~~~~~~~~~~~~~~~~~~~~~~~~~~~~~~~~~~~~~~~
~~~~~~~~~~~~~~~~~~~~~~~~~~~~~~~~~~~~~~~~~~~~~~~~~~~~~~~~~~~~
~~~~~~~~~~~~~~~~~~~~~~~~~~~~~~~~~~~~~~~~~~~~~~~~~~~~~~~~~~~~
~~~~~~~~~~~~~~~~~~~~~~~~~~~~~~~~~~~~~~~~~~~~~~~~~~~~~~~~~~~~
~~~~~~~~~~~~~~~~~~~~~~~~~~~~~~~~~~~~~~~~~~~~~~~~~~~~~~~~~~~~
~~~~~~~~~~~~~~~~~~~~~~~~~~~~~~~~~~~~~~~~~~~~~~~~~~~~~~~~~~~~
~~~~~~~~~~~~~~~~~~~~~~~~~~~~~~~~~~~~~~~~~~~~~~~~~~~~~~~~~~~~
~~~~~~~~~~~~~~~~~~~~~~~~~~~~~~~~~~~~~~~~~~~~~~~~~~~~~~~~~~~~
~~~~~~~~~~~~~~~~~~~~~~~~~~~~~~~~~~~~~~~~~~~~~~~~~~~~~~~~~~~~
~~~~~~~~~~~~~~~~~~~~~~~~~~~~~~~~~~~~~~~~~~~~~~~~~~~~~~~~~~~~
~~~~~~~~~~~~~~~~~~~~~~~~~~~~~~~~~~~~~~~~~~~~~~~~~~~~~~~~~~~~
~~~~~~~~~~~~~~~~~~~~~~~~~~~~~~~~~~~~~~~~~~~~~~~~~~~~~~~~~~~~
~~~~~~~~~~~~~~~~~~~~~~~~~~~~~~~~~~~~~~~~~~~~~~~~~~~~~~~~~~~~
~~~~~~~~~~~~~~~~~~~~~~~~~~~~~~~~~~~~~~~~~~~~~~~~~~~~~~~~~~~~
~~~~~~~~~~~~~~~~~~~~~~~~~~~~~~~~~~~~~~~~~~~~~~~~~~~~~~~~~~~~
~~~~~~~~~~~~~~~~~~~~~~~~~~~~~~~~~~~~~~~~~~~~~~~~~~~~~~~~~~~~
~~~~~~~~~~~~~~~~~~~~~~~~~~~~~~~~~~~~~~~~~~~~~~~~~~~~~~~~~~~~
~~~~~~~~~~~~~~~~~~~~~~~~~~~~~~~~~~~~~~~~~~~~~~~~~~~~~~~~~~~~
~~~~~~~~~~~~~~~~~~~~~~~~~~~~~~~~~~~~~~~~~~~~~~~~~~~~~~~~~~~~
~~~~~~~~~~~~~~~~~~~~~~~~~~~~~~~~~~~~~~~~~~~~~~~~~~~~~~~~~~~~
~~~~~~~~~~~~~~~~~~~~~~~~~~~~~~~~~~~~~~~~~~~~~~~~~~~~~~~~~~~~
~~~~~~~~~~~~~~~~~~~~~~~~~~~~~~~~~~~~~~~~~~~~~~~~~~~~~~~~~~~~
~~~~~~~~~~~~~~~~~~~~~~~~~~~~~~~~~~~~~~~~~~~~~~~~~~~~~~~~~~~~
~~~~~~~~~~~~~~~~~~~~~~~~~~~~~~~~~~~~~~~~~~~~~~~~~~~~~~~~~~~~
~~~~~~~~~~~~~~~~~~~~~~~~~~~~~~~~~~~~~~~~~~~~~~~~~~~~~~~~~~~~
~~~~~~~~~~~~~~~~~~~~~~~~~~~~~~~~~~~~~~~~~~~~~~~~~~~~~~~~~~~~
~~~~~~~~~~~~~~~~~~~~~~~~~~~~~~~~~~~~~~~~~~~~~~~~~~~~~~~~~~~~
~~~~~~~~~~~~~~~~~~~~~~~~~~~~~~~~~~~~~~~~~~~~~~~~~~~~~~~~~~~~
~~~~~~~~~~~~~~~~~~~~~~~~~~~~~~~~~~~~~~~~~~~~~~~~~~~~~~~~~~~~
~~~~~~~~~~~~~~~~~~~~~~~~~~~~~~~~~~~~~~~~~~~~~~~~~~~~~~~~~~~~
~~~~~~~~~~~~~~~~~~~~~~~~~~~~~~~~~~~~~~~~~~~~~~~~~~~~~~~~~~~~
~~~~~~~~~~~~~~~~~~~~~~~~~~~~~~~~~~~~~~~~~~~~~~~~~~~~~~~~~~~~
~~~~~~~~~~~~~~~~~~~~~~~~~~~~~~~~~~~~~~~~~~~~~~~~~~~~~~~~~~~~
~~~~~~~~~~~~~~~~~~~~~~~~~~~~~~~~~~~~~~~~~~~~~~~~~~~~~~~~~~~~
~~~~~~~~~~~~~~~~~~~~~~~~~~~~~~~~~~~~~~~~~~~~~~~~~~~~~~~~~~~~
~~~~~~~~~~~~~~~~~~~~~~~~~~~~~~~~~~~~~~~~~~~~~~~~~~~~~~~~~~~~
~~~~~~~~~~~~~~~~~~~~~~~~~~~~~~~~~~~~~~~~~~~~~~~~~~~~~~~~~~~~
~~~~~~~~~~~~~~~~~~~~~~~~~~~~~~~~~~~~~~~~~~~~~~~~~~~~~~~~~~~~
~~~~~~~~~~~~~~~~~~~~~~~~~~~~~~~~~~~~~~~~~~~~~~~~~~~~~~~~~~~~
~~~~~~~~~~~~~~~~~~~~~~~~~~~~~~~~~~~~~~~~~~~~~~~~~~~~~~~~~~~~
~~~~~~~~~~~~~~~~~~~~~~~~~~~~~~~~~~~~~~~~~~~~~~~~~~~~~~~~~~~~
~~~~~~~~~~~~~~~~~~~~~~~~~~~~~~~~~~~~~~~~~~~~~~~~~~~~~~~~~~~~
~~~~~~~~~~~~~~~~~~~~~~~~~~~~~~~~~~~~~~~~~~~~~~~~~~~~~~~~~~~~
~~~~~~~~~~~~~~~~~~~~~~~~~~~~~~~~~~~~~~~~~~~~~~~~~~~~~~~~~~~~
~~~~~~~~~~~~~~~~~~~~~~~~~~~~~~~~~~~~~~~~~~~~~~~~~~~~~~~~~~~~
~~~~~~~~~~~~~~~~~~~~~~~~~~~~~~~~~~~~~~~~~~~~~~~~~~~~~~~~~~~~
~~~~~~~~~~~~~~~~~~~~~~~~~~~~~~~~~~~~~~~~~~~~~~~~~~~~~~~~~~~~
~~~~~~~~~~~~~~~~~~~~~~~~~~~~~~~~~~~~~~~~~~~~~~~~~~~~~~~~~~~~
~~~~~~~~~~~~~~~~~~~~~~~~~~~~~~~~~~~~~~~~~~~~~~~~~~~~~~~~~~~~
~~~~~~~~~~~~~~~~~~~~~~~~~~~~~~~~~~~~~~~~~~~~~~~~~~~~~~~~~~~~
~~~~~~~~~~~~~~~~~~~~~~~~~~~~~~~~~~~~~~~~~~~~~~~~~~~~~~~~~~~~
~~~~~~~~~~~~~~~~~~~~~~~~~~~~~~~~~~~~~~~~~~~~~~~~~~~~~~~~~~~~
~~~~~~~~~~~~~~~~~~~~~~~~~~~~~~~~~~~~~~~~~~~~~~~~~~~~~~~~~~~~
~~~~~~~~~~~~~~~~~~~~~~~~~~~~~~~~~~~~~~~~~~~~~~~~~~~~~~~~~~~~
~~~~~~~~~~~~~~~~~~~~~~~~~~~~~~~~~~~~~~~~~~~~~~~~~~~~~~~~~~~~
~~~~~~~~~~~~~~~~~~~~~~~~~~~~~~~~~~~~~~~~~~~~~~~~~~~~~~~~~~~~
~~~~~~~~~~~~~~~~~~~~~~~~~~~~~~~~~~~~~~~~~~~~~~~~~~~~~~~~~~~~
~~~~~~~~~~~~~~~~~~~~~~~~~~~~~~~~~~~~~~~~~~~~~~~~~~~~~~~~~~~~
~~~~~~~~~~~~~~~~~~~~~~~~~~~~~~~~~~~~~~~~~~~~~~~~~~~~~~~~~~~~
~~~~~~~~~~~~~~~~~~~~~~~~~~~~~~~~~~~~~~~~~~~~~~~~~~~~~~~~~~~~
~~~~~~~~~~~~~~~~~~~~~~~~~~~~~~~~~~~~~~~~~~~~~~~~~~~~~~~~~~~~
~~~~~~~~~~~~~~~~~~~~~~~~~~~~~~~~~~~~~~~~~~~~~~~~~~~~~~~~~~~~
~~~~~~~~~~~~~~~~~~~~~~~~~~~~~~~~~~~~~~~~~~~~~~~~~~~~~~~~~~~~
~~~~~~~~~~~~~~~~~~~~~~~~~~~~~~~~~~~~~~~~~~~~~~~~~~~~~~~~~~~~
~~~~~~~~~~~~~~~~~~~~~~~~~~~~~~~~~~~~~~~~~~~~~~~~~~~~~~~~~~~~
~~~~~~~~~~~~~~~~~~~~~~~~~~~~~~~~~~~~~~~~~~~~~~~~~~~~~~~~~~~~
~~~~~~~~~~~~~~~~~~~~~~~~~~~~~~~~~~~~~~~~~~~~~~~~~~~~~~~~~~~~
~~~~~~~~~~~~~~~~~~~~~~~~~~~~~~~~~~~~~~~~~~~~~~~~~~~~~~~~~~~~
~~~~~~~~~~~~~~~~~~~~~~~~~~~~~~~~~~~~~~~~~~~~~~~~~~~~~~~~~~~~
~~~~~~~~~~~~~~~~~~~~~~~~~~~~~~~~~~~~~~~~~~~~~~~~~~~~~~~~~~~~
~~~~~~~~~~~~~~~~~~~~~~~~~~~~~~~~~~~~~~~~~~~~~~~~~~~~~~~~~~~~
~~~~~~~~~~~~~~~~~~~~~~~~~~~~~~~~~~~~~~~~~~~~~~~~~~~~~~~~~~~~
~~~~~~~~~~~~~~~~~~~~~~~~~~~~~~~~~~~~~~~~~~~~~~~~~~~~~~~~~~~~
~~~~~~~~~~~~~~~~~~~~~~~~~~~~~~~~~~~~~~~~~~~~~~~~~~~~~~~~~~~~
~~~~~~~~~~~~~~~~~~~~~~~~~~~~~~~~~~~~~~~~~~~~~~~~~~~~~~~~~~~~
~~~~~~~~~~~~~~~~~~~~~~~~~~~~~~~~~~~~~~~~~~~~~~~~~~~~~~~~~~~~
~~~~~~~~~~~~~~~~~~~~~~~~~~~~~~~~~~~~~~~~~~~~~~~~~~~~~~~~~~~~
~~~~~~~~~~~~~~~~~~~~~~~~~~~~~~~~~~~~~~~~~~~~~~~~~~~~~~~~~~~~
~~~~~~~~~~~~~~~~~~~~~~~~~~~~~~~~~~~~~~~~~~~~~~~~~~~~~~~~~~~~
~~~~~~~~~~~~~~~~~~~~~~~~~~~~~~~~~~~~~~~~~~~~~~~~~~~~~~~~~~~~
~~~~~~~~~~~~~~~~~~~~~~~~~~~~~~~~~~~~~~~~~~~~~~~~~~~~~~~~~~~~
~~~~~~~~~~~~~~~~~~~~~~~~~~~~~~~~~~~~~~~~~~~~~~~~~~~~~~~~~~~~
~~~~~~~~~~~~~~~~~~~~~~~~~~~~~~~~~~~~~~~~~~~~~~~~~~~~~~~~~~~~
~~~~~~~~~~~~~~~~~~~~~~~~~~~~~~~~~~~~~~~~~~~~~~~~~~~~~~~~~~~~
~~~~~~~~~~~~~~~~~~~~~~~~~~~~~~~~~~~~~~~~~~~~~~~~~~~~~~~~~~~~
~~~~~~~~~~~~~~~~~~~~~~~~~~~~~~~~~~~~~~~~~~~~~~~~~~~~~~~~~~~~
~~~~~~~~~~~~~~~~~~~~~~~~~~~~~~~~~~~~~~~~~~~~~~~~~~~~~~~~~~~~
~~~~~~~~~~~~~~~~~~~~~~~~~~~~~~~~~~~~~~~~~~~~~~~~~~~~~~~~~~~~
~~~~~~~~~~~~~~~~~~~~~~~~~~~~~~~~~~~~~~~~~~~~~~~~~~~~~~~~~~~~
~~~~~~~~~~~~~~~~~~~~~~~~~~~~~~~~~~~~~~~~~~~~~~~~~~~~~~~~~~~~
~~~~~~~~~~~~~~~~~~~~~~~~~~~~~~~~~~~~~~~~~~~~~~~~~~~~~~~~~~~~
~~~~~~~~~~~~~~~~~~~~~~~~~~~~~~~~~~~~~~~~~~~~~~~~~~~~~~~~~~~~
~~~~~~~~~~~~~~~~~~~~~~~~~~~~~~~~~~~~~~~~~~~~~~~~~~~~~~~~~~~~
~~~~~~~~~~~~~~~~~~~~~~~~~~~~~~~~~~~~~~~~~~~~~~~~~~~~~~~~~~~~
~~~~~~~~~~~~~~~~~~~~~~~~~~~~~~~~~~~~~~~~~~~~~~~~~~~~~~~~~~~~
~~~~~~~~~~~~~~~~~~~~~~~~~~~~~~~~~~~~~~~~~~~~~~~~~~~~~~~~~~~~
~~~~~~~~~~~~~~~~~~~~~~~~~~~~~~~~~~~~~~~~~~~~~~~~~~~~~~~~~~~~
~~~~~~~~~~~~~~~~~~~~~~~~~~~~~~~~~~~~~~~~~~~~~~~~~~~~~~~~~~~~
~~~~~~~~~~~~~~~~~~~~~~~~~~~~~~~~~~~~~~~~~~~~~~~~~~~~~~~~~~~~
~~~~~~~~~~~~~~~~~~~~~~~~~~~~~~~~~~~~~~~~~~~~~~~~~~~~~~~~~~~~
~~~~~~~~~~~~~~~~~~~~~~~~~~~~~~~~~~~~~~~~~~~~~~~~~~~~~~~~~~~~
~~~~~~~~~~~~~~~~~~~~~~~~~~~~~~~~~~~~~~~~~~~~~~~~~~~~~~~~~~~~
~~~~~~~~~~~~~~~~~~~~~~~~~~~~~~~~~~~~~~~~~~~~~~~~~~~~~~~~~~~~
~~~~~~~~~~~~~~~~~~~~~~~~~~~~~~~~~~~~~~~~~~~~~~~~~~~~~~~~~~~~
~~~~~~~~~~~~~~~~~~~~~~~~~~~~~~~~~~~~~~~~~~~~~~~~~~~~~~~~~~~~
~~~~~~~~~~~~~~~~~~~~~~~~~~~~~~~~~~~~~~~~~~~~~~~~~~~~~~~~~~~~
~~~~~~~~~~~~~~~~~~~~~~~~~~~~~~~~~~~~~~~~~~~~~~~~~~~~~~~~~~~~
~~~~~~~~~~~~~~~~~~~~~~~~~~~~~~~~~~~~~~~~~~~~~~~~~~~~~~~~~~~~
~~~~~~~~~~~~~~~~~~~~~~~~~~~~~~~~~~~~~~~~~~~~~~~~~~~~~~~~~~~~
~~~~~~~~~~~~~~~~~~~~~~~~~~~~~~~~~~~~~~~~~~~~~~~~~~~~~~~~~~~~
~~~~~~~~~~~~~~~~~~~~~~~~~~~~~~~~~~~~~~~~~~~~~~~~~~~~~~~~~~~~
~~~~~~~~~~~~~~~~~~~~~~~~~~~~~~~~~~~~~~~~~~~~~~~~~~~~~~~~~~~~
~~~~~~~~~~~~~~~~~~~~~~~~~~~~~~~~~~~~~~~~~~~~~~~~~~~~~~~~~~~~
~~~~~~~~~~~~~~~~~~~~~~~~~~~~~~~~~~~~~~~~~~~~~~~~~~~~~~~~~~~~
~~~~~~~~~~~~~~~~~~~~~~~~~~~~~~~~~~~~~~~~~~~~~~~~~~~~~~~~~~~~
~~~~~~~~~~~~~~~~~~~~~~~~~~~~~~~~~~~~~~~~~~~~~~~~~~~~~~~~~~~~
~~~~~~~~~~~~~~~~~~~~~~~~~~~~~~~~~~~~~~~~~~~~~~~~~~~~~~~~~~~~
~~~~~~~~~~~~~~~~~~~~~~~~~~~~~~~~~~~~~~~~~~~~~~~~~~~~~~~~~~~~
~~~~~~~~~~~~~~~~~~~~~~~~~~~~~~~~~~~~~~~~~~~~~~~~~~~~~~~~~~~~
~~~~~~~~~~~~~~~~~~~~~~~~~~~~~~~~~~~~~~~~~~~~~~~~~~~~~~~~~~~~
~~~~~~~~~~~~~~~~~~~~~~~~~~~~~~~~~~~~~~~~~~~~~~~~~~~~~~~~~~~~
~~~~~~~~~~~~~~~~~~~~~~~~~~~~~~~~~~~~~~~~~~~~~~~~~~~~~~~~~~~~
~~~~~~~~~~~~~~~~~~~~~~~~~~~~~~~~~~~~~~~~~~~~~~~~~~~~~~~~~~~~
~~~~~~~~~~~~~~~~~~~~~~~~~~~~~~~~~~~~~~~~~~~~~~~~~~~~~~~~~~~~
~~~~~~~~~~~~~~~~~~~~~~~~~~~~~~~~~~~~~~~~~~~~~~~~~~~~~~~~~~~~
~~~~~~~~~~~~~~~~~~~~~~~~~~~~~~~~~~~~~~~~~~~~~~~~~~~~~~~~~~~~
~~~~~~~~~~~~~~~~~~~~~~~~~~~~~~~~~~~~~~~~~~~~~~~~~~~~~~~~~~~~
~~~~~~~~~~~~~~~~~~~~~~~~~~~~~~~~~~~~~~~~~~~~~~~~~~~~~~~~~~~~
~~~~~~~~~~~~~~~~~~~~~~~~~~~~~~~~~~~~~~~~~~~~~~~~~~~~~~~~~~~~
~~~~~~~~~~~~~~~~~~~~~~~~~~~~~~~~~~~~~~~~~~~~~~~~~~~~~~~~~~~~
~~~~~~~~~~~~~~~~~~~~~~~~~~~~~~~~~~~~~~~~~~~~~~~~~~~~~~~~~~~~
~~~~~~~~~~~~~~~~~~~~~~~~~~~~~~~~~~~~~~~~~~~~~~~~~~~~~~~~~~~~
~~~~~~~~~~~~~~~~~~~~~~~~~~~~~~~~~~~~~~~~~~~~~~~~~~~~~~~~~~~~
~~~~~~~~~~~~~~~~~~~~~~~~~~~~~~~~~~~~~~~~~~~~~~~~~~~~~~~~~~~~
~~~~~~~~~~~~~~~~~~~~~~~~~~~~~~~~~~~~~~~~~~~~~~~~~~~~~~~~~~~~
~~~~~~~~~~~~~~~~~~~~~~~~~~~~~~~~~~~~~~~~~~~~~~~~~~~~~~~~~~~~
~~~~~~~~~~~~~~~~~~~~~~~~~~~~~~~~~~~~~~~~~~~~~~~~~~~~~~~~~~~~
~~~~~~~~~~~~~~~~~~~~~~~~~~~~~~~~~~~~~~~~~~~~~~~~~~~~~~~~~~~~
~~~~~~~~~~~~~~~~~~~~~~~~~~~~~~~~~~~~~~~~~~~~~~~~~~~~~~~~~~~~
~~~~~~~~~~~~~~~~~~~~~~~~~~~~~~~~~~~~~~~~~~~~~~~~~~~~~~~~~~~~
~~~~~~~~~~~~~~~~~~~~~~~~~~~~~~~~~~~~~~~~~~~~~~~~~~~~~~~~~~~~
~~~~~~~~~~~~~~~~~~~~~~~~~~~~~~~~~~~~~~~~~~~~~~~~~~~~~~~~~~~~
~~~~~~~~~~~~~~~~~~~~~~~~~~~~~~~~~~~~~~~~~~~~~~~~~~~~~~~~~~~~
~~~~~~~~~~~~~~~~~~~~~~~~~~~~~~~~~~~~~~~~~~~~~~~~~~~~~~~~~~~~
~~~~~~~~~~~~~~~~~~~~~~~~~~~~~~~~~~~~~~~~~~~~~~~~~~~~~~~~~~~~
~~~~~~~~~~~~~~~~~~~~~~~~~~~~~~~~~~~~~~~~~~~~~~~~~~~~~~~~~~~~
~~~~~~~~~~~~~~~~~~~~~~~~~~~~~~~~~~~~~~~~~~~~~~~~~~~~~~~~~~~~
~~~~~~~~~~~~~~~~~~~~~~~~~~~~~~~~~~~~~~~~~~~~~~~~~~~~~~~~~~~~
~~~~~~~~~~~~~~~~~~~~~~~~~~~~~~~~~~~~~~~~~~~~~~~~~~~~~~~~~~~~
~~~~~~~~~~~~~~~~~~~~~~~~~~~~~~~~~~~~~~~~~~~~~~~~~~~~~~~~~~~~
~~~~~~~~~~~~~~~~~~~~~~~~~~~~~~~~~~~~~~~~~~~~~~~~~~~~~~~~~~~~
~~~~~~~~~~~~~~~~~~~~~~~~~~~~~~~~~~~~~~~~~~~~~~~~~~~~~~~~~~~~
~~~~~~~~~~~~~~~~~~~~~~~~~~~~~~~~~~~~~~~~~~~~~~~~~~~~~~~~~~~~
~~~~~~~~~~~~~~~~~~~~~~~~~~~~~~~~~~~~~~~~~~~~~~~~~~~~~~~~~~~~
~~~~~~~~~~~~~~~~~~~~~~~~~~~~~~~~~~~~~~~~~~~~~~~~~~~~~~~~~~~~
~~~~~~~~~~~~~~~~~~~~~~~~~~~~~~~~~~~~~~~~~~~~~~~~~~~~~~~~~~~~
~~~~~~~~~~~~~~~~~~~~~~~~~~~~~~~~~~~~~~~~~~~~~~~~~~~~~~~~~~~~
~~~~~~~~~~~~~~~~~~~~~~~~~~~~~~~~~~~~~~~~~~~~~~~~~~~~~~~~~~~~
~~~~~~~~~~~~~~~~~~~~~~~~~~~~~~~~~~~~~~~~~~~~~~~~~~~~~~~~~~~~
~~~~~~~~~~~~~~~~~~~~~~~~~~~~~~~~~~~~~~~~~~~~~~~~~~~~~~~~~~~~
~~~~~~~~~~~~~~~~~~~~~~~~~~~~~~~~~~~~~~~~~~~~~~~~~~~~~~~~~~~~
~~~~~~~~~~~~~~~~~~~~~~~~~~~~~~~~~~~~~~~~~~~~~~~~~~~~~~~~~~~~
~~~~~~~~~~~~~~~~~~~~~~~~~~~~~~~~~~~~~~~~~~~~~~~~~~~~~~~~~~~~
~~~~~~~~~~~~~~~~~~~~~~~~~~~~~~~~~~~~~~~~~~~~~~~~~~~~~~~~~~~~
~~~~~~~~~~~~~~~~~~~~~~~~~~~~~~~~~~~~~~~~~~~~~~~~~~~~~~~~~~~~
~~~~~~~~~~~~~~~~~~~~~~~~~~~~~~~~~~~~~~~~~~~~~~~~~~~~~~~~~~~~
~~~~~~~~~~~~~~~~~~~~~~~~~~~~~~~~~~~~~~~~~~~~~~~~~~~~~~~~~~~~
~~~~~~~~~~~~~~~~~~~~~~~~~~~~~~~~~~~~~~~~~~~~~~~~~~~~~~~~~~~~
~~~~~~~~~~~~~~~~~~~~~~~~~~~~~~~~~~~~~~~~~~~~~~~~~~~~~~~~~~~~
~~~~~~~~~~~~~~~~~~~~~~~~~~~~~~~~~~~~~~~~~~~~~~~~~~~~~~~~~~~~
~~~~~~~~~~~~~~~~~~~~~~~~~~~~~~~~~~~~~~~~~~~~~~~~~~~~~~~~~~~~
~~~~~~~~~~~~~~~~~~~~~~~~~~~~~~~~~~~~~~~~~~~~~~~~~~~~~~~~~~~~
~~~~~~~~~~~~~~~~~~~~~~~~~~~~~~~~~~~~~~~~~~~~~~~~~~~~~~~~~~~~
~~~~~~~~~~~~~~~~~~~~~~~~~~~~~~~~~~~~~~~~~~~~~~~~~~~~~~~~~~~~
~~~~~~~~~~~~~~~~~~~~~~~~~~~~~~~~~~~~~~~~~~~~~~~~~~~~~~~~~~~~
~~~~~~~~~~~~~~~~~~~~~~~~~~~~~~~~~~~~~~~~~~~~~~~~~~~~~~~~~~~~
~~~~~~~~~~~~~~~~~~~~~~~~~~~~~~~~~~~~~~~~~~~~~~~~~~~~~~~~~~~~
~~~~~~~~~~~~~~~~~~~~~~~~~~~~~~~~~~~~~~~~~~~~~~~~~~~~~~~~~~~~
~~~~~~~~~~~~~~~~~~~~~~~~~~~~~~~~~~~~~~~~~~~~~~~~~~~~~~~~~~~~
~~~~~~~~~~~~~~~~~~~~~~~~~~~~~~~~~~~~~~~~~~~~~~~~~~~~~~~~~~~~
~~~~~~~~~~~~~~~~~~~~~~~~~~~~~~~~~~~~~~~~~~~~~~~~~~~~~~~~~~~~
~~~~~~~~~~~~~~~~~~~~~~~~~~~~~~~~~~~~~~~~~~~~~~~~~~~~~~~~~~~~
~~~~~~~~~~~~~~~~~~~~~~~~~~~~~~~~~~~~~~~~~~~~~~~~~~~~~~~~~~~~
~~~~~~~~~~~~~~~~~~~~~~~~~~~~~~~~~~~~~~~~~~~~~~~~~~~~~~~~~~~~
~~~~~~~~~~~~~~~~~~~~~~~~~~~~~~~~~~~~~~~~~~~~~~~~~~~~~~~~~~~~
~~~~~~~~~~~~~~~~~~~~~~~~~~~~~~~~~~~~~~~~~~~~~~~~~~~~~~~~~~~~
~~~~~~~~~~~~~~~~~~~~~~~~~~~~~~~~~~~~~~~~~~~~~~~~~~~~~~~~~~~~
~~~~~~~~~~~~~~~~~~~~~~~~~~~~~~~~~~~~~~~~~~~~~~~~~~~~~~~~~~~~
~~~~~~~~~~~~~~~~~~~~~~~~~~~~~~~~~~~~~~~~~~~~~~~~~~~~~~~~~~~~
~~~~~~~~~~~~~~~~~~~~~~~~~~~~~~~~~~~~~~~~~~~~~~~~~~~~~~~~~~~~
~~~~~~~~~~~~~~~~~~~~~~~~~~~~~~~~~~~~~~~~~~~~~~~~~~~~~~~~~~~~
~~~~~~~~~~~~~~~~~~~~~~~~~~~~~~~~~~~~~~~~~~~~~~~~~~~~~~~~~~~~
~~~~~~~~~~~~~~~~~~~~~~~~~~~~~~~~~~~~~~~~~~~~~~~~~~~~~~~~~~~~
~~~~~~~~~~~~~~~~~~~~~~~~~~~~~~~~~~~~~~~~~~~~~~~~~~~~~~~~~~~~
~~~~~~~~~~~~~~~~~~~~~~~~~~~~~~~~~~~~~~~~~~~~~~~~~~~~~~~~~~~~
~~~~~~~~~~~~~~~~~~~~~~~~~~~~~~~~~~~~~~~~~~~~~~~~~~~~~~~~~~~~
~~~~~~~~~~~~~~~~~~~~~~~~~~~~~~~~~~~~~~~~~~~~~~~~~~~~~~~~~~~~
~~~~~~~~~~~~~~~~~~~~~~~~~~~~~~~~~~~~~~~~~~~~~~~~~~~~~~~~~~~~
~~~~~~~~~~~~~~~~~~~~~~~~~~~~~~~~~~~~~~~~~~~~~~~~~~~~~~~~~~~~
~~~~~~~~~~~~~~~~~~~~~~~~~~~~~~~~~~~~~~~~~~~~~~~~~~~~~~~~~~~~
~~~~~~~~~~~~~~~~~~~~~~~~~~~~~~~~~~~~~~~~~~~~~~~~~~~~~~~~~~~~
~~~~~~~~~~~~~~~~~~~~~~~~~~~~~~~~~~~~~~~~~~~~~~~~~~~~~~~~~~~~
~~~~~~~~~~~~~~~~~~~~~~~~~~~~~~~~~~~~~~~~~~~~~~~~~~~~~~~~~~~~
~~~~~~~~~~~~~~~~~~~~~~~~~~~~~~~~~~~~~~~~~~~~~~~~~~~~~~~~~~~~
~~~~~~~~~~~~~~~~~~~~~~~~~~~~~~~~~~~~~~~~~~~~~~~~~~~~~~~~~~~~
~~~~~~~~~~~~~~~~~~~~~~~~~~~~~~~~~~~~~~~~~~~~~~~~~~~~~~~~~~~~
~~~~~~~~~~~~~~~~~~~~~~~~~~~~~~~~~~~~~~~~~~~~~~~~~~~~~~~~~~~~
~~~~~~~~~~~~~~~~~~~~~~~~~~~~~~~~~~~~~~~~~~~~~~~~~~~~~~~~~~~~
~~~~~~~~~~~~~~~~~~~~~~~~~~~~~~~~~~~~~~~~~~~~~~~~~~~~~~~~~~~~
~~~~~~~~~~~~~~~~~~~~~~~~~~~~~~~~~~~~~~~~~~~~~~~~~~~~~~~~~~~~
~~~~~~~~~~~~~~~~~~~~~~~~~~~~~~~~~~~~~~~~~~~~~~~~~~~~~~~~~~~~
~~~~~~~~~~~~~~~~~~~~~~~~~~~~~~~~~~~~~~~~~~~~~~~~~~~~~~~~~~~~
~~~~~~~~~~~~~~~~~~~~~~~~~~~~~~~~~~~~~~~~~~~~~~~~~~~~~~~~~~~~
~~~~~~~~~~~~~~~~~~~~~~~~~~~~~~~~~~~~~~~~~~~~~~~~~~~~~~~~~~~~
~~~~~~~~~~~~~~~~~~~~~~~~~~~~~~~~~~~~~~~~~~~~~~~~~~~~~~~~~~~~
~~~~~~~~~~~~~~~~~~~~~~~~~~~~~~~~~~~~~~~~~~~~~~~~~~~~~~~~~~~~
~~~~~~~~~~~~~~~~~~~~~~~~~~~~~~~~~~~~~~~~~~~~~~~~~~~~~~~~~~~~
~~~~~~~~~~~~~~~~~~~~~~~~~~~~~~~~~~~~~~~~~~~~~~~~~~~~~~~~~~~~
~~~~~~~~~~~~~~~~~~~~~~~~~~~~~~~~~~~~~~~~~~~~~~~~~~~~~~~~~~~~
~~~~~~~~~~~~~~~~~~~~~~~~~~~~~~~~~~~~~~~~~~~~~~~~~~~~~~~~~~~~
~~~~~~~~~~~~~~~~~~~~~~~~~~~~~~~~~~~~~~~~~~~~~~~~~~~~~~~~~~~~
~~~~~~~~~~~~~~~~~~~~~~~~~~~~~~~~~~~~~~~~~~~~~~~~~~~~~~~~~~~~
~~~~~~~~~~~~~~~~~~~~~~~~~~~~~~~~~~~~~~~~~~~~~~~~~~~~~~~~~~~~
~~~~~~~~~~~~~~~~~~~~~~~~~~~~~~~~~~~~~~~~~~~~~~~~~~~~~~~~~~~~
~~~~~~~~~~~~~~~~~~~~~~~~~~~~~~~~~~~~~~~~~~~~~~~~~~~~~~~~~~~~
~~~~~~~~~~~~~~~~~~~~~~~~~~~~~~~~~~~~~~~~~~~~~~~~~~~~~~~~~~~~
~~~~~~~~~~~~~~~~~~~~~~~~~~~~~~~~~~~~~~~~~~~~~~~~~~~~~~~~~~~~
~~~~~~~~~~~~~~~~~~~~~~~~~~~~~~~~~~~~~~~~~~~~~~~~~~~~~~~~~~~~
~~~~~~~~~~~~~~~~~~~~~~~~~~~~~~~~~~~~~~~~~~~~~~~~~~~~~~~~~~~~
~~~~~~~~~~~~~~~~~~~~~~~~~~~~~~~~~~~~~~~~~~~~~~~~~~~~~~~~~~~~
~~~~~~~~~~~~~~~~~~~~~~~~~~~~~~~~~~~~~~~~~~~~~~~~~~~~~~~~~~~~
~~~~~~~~~~~~~~~~~~~~~~~~~~~~~~~~~~~~~~~~~~~~~~~~~~~~~~~~~~~~
~~~~~~~~~~~~~~~~~~~~~~~~~~~~~~~~~~~~~~~~~~~~~~~~~~~~~~~~~~~~
~~~~~~~~~~~~~~~~~~~~~~~~~~~~~~~~~~~~~~~~~~~~~~~~~~~~~~~~~~~~
~~~~~~~~~~~~~~~~~~~~~~~~~~~~~~~~~~~~~~~~~~~~~~~~~~~~~~~~~~~~
~~~~~~~~~~~~~~~~~~~~~~~~~~~~~~~~~~~~~~~~~~~~~~~~~~~~~~~~~~~~
~~~~~~~~~~~~~~~~~~~~~~~~~~~~~~~~~~~~~~~~~~~~~~~~~~~~~~~~~~~~
~~~~~~~~~~~~~~~~~~~~~~~~~~~~~~~~~~~~~~~~~~~~~~~~~~~~~~~~~~~~
~~~~~~~~~~~~~~~~~~~~~~~~~~~~~~~~~~~~~~~~~~~~~~~~~~~~~~~~~~~~
~~~~~~~~~~~~~~~~~~~~~~~~~~~~~~~~~~~~~~~~~~~~~~~~~~~~~~~~~~~~
~~~~~~~~~~~~~~~~~~~~~~~~~~~~~~~~~~~~~~~~~~~~~~~~~~~~~~~~~~~~
~~~~~~~~~~~~~~~~~~~~~~~~~~~~~~~~~~~~~~~~~~~~~~~~~~~~~~~~~~~~
~~~~~~~~~~~~~~~~~~~~~~~~~~~~~~~~~~~~~~~~~~~~~~~~~~~~~~~~~~~~
~~~~~~~~~~~~~~~~~~~~~~~~~~~~~~~~~~~~~~~~~~~~~~~~~~~~~~~~~~~~
~~~~~~~~~~~~~~~~~~~~~~~~~~~~~~~~~~~~~~~~~~~~~~~~~~~~~~~~~~~~
~~~~~~~~~~~~~~~~~~~~~~~~~~~~~~~~~~~~~~~~~~~~~~~~~~~~~~~~~~~~
~~~~~~~~~~~~~~~~~~~~~~~~~~~~~~~~~~~~~~~~~~~~~~~~~~~~~~~~~~~~
~~~~~~~~~~~~~~~~~~~~~~~~~~~~~~~~~~~~~~~~~~~~~~~~~~~~~~~~~~~~
~~~~~~~~~~~~~~~~~~~~~~~~~~~~~~~~~~~~~~~~~~~~~~~~~~~~~~~~~~~~
~~~~~~~~~~~~~~~~~~~~~~~~~~~~~~~~~~~~~~~~~~~~~~~~~~~~~~~~~~~~
~~~~~~~~~~~~~~~~~~~~~~~~~~~~~~~~~~~~~~~~~~~~~~~~~~~~~~~~~~~~
~~~~~~~~~~~~~~~~~~~~~~~~~~~~~~~~~~~~~~~~~~~~~~~~~~~~~~~~~~~~
~~~~~~~~~~~~~~~~~~~~~~~~~~~~~~~~~~~~~~~~~~~~~~~~~~~~~~~~~~~~
~~~~~~~~~~~~~~~~~~~~~~~~~~~~~~~~~~~~~~~~~~~~~~~~~~~~~~~~~~~~
~~~~~~~~~~~~~~~~~~~~~~~~~~~~~~~~~~~~~~~~~~~~~~~~~~~~~~~~~~~~
~~~~~~~~~~~~~~~~~~~~~~~~~~~~~~~~~~~~~~~~~~~~~~~~~~~~~~~~~~~~
~~~~~~~~~~~~~~~~~~~~~~~~~~~~~~~~~~~~~~~~~~~~~~~~~~~~~~~~~~~~
~~~~~~~~~~~~~~~~~~~~~~~~~~~~~~~~~~~~~~~~~~~~~~~~~~~~~~~~~~~~
~~~~~~~~~~~~~~~~~~~~~~~~~~~~~~~~~~~~~~~~~~~~~~~~~~~~~~~~~~~~
~~~~~~~~~~~~~~~~~~~~~~~~~~~~~~~~~~~~~~~~~~~~~~~~~~~~~~~~~~~~
~~~~~~~~~~~~~~~~~~~~~~~~~~~~~~~~~~~~~~~~~~~~~~~~~~~~~~~~~~~~
~~~~~~~~~~~~~~~~~~~~~~~~~~~~~~~~~~~~~~~~~~~~~~~~~~~~~~~~~~~~
~~~~~~~~~~~~~~~~~~~~~~~~~~~~~~~~~~~~~~~~~~~~~~~~~~~~~~~~~~~~
~~~~~~~~~~~~~~~~~~~~~~~~~~~~~~~~~~~~~~~~~~~~~~~~~~~~~~~~~~~~
~~~~~~~~~~~~~~~~~~~~~~~~~~~~~~~~~~~~~~~~~~~~~~~~~~~~~~~~~~~~
~~~~~~~~~~~~~~~~~~~~~~~~~~~~~~~~~~~~~~~~~~~~~~~~~~~~~~~~~~~~
~~~~~~~~~~~~~~~~~~~~~~~~~~~~~~~~~~~~~~~~~~~~~~~~~~~~~~~~~~~~
~~~~~~~~~~~~~~~~~~~~~~~~~~~~~~~~~~~~~~~~~~~~~~~~~~~~~~~~~~~~
~~~~~~~~~~~~~~~~~~~~~~~~~~~~~~~~~~~~~~~~~~~~~~~~~~~~~~~~~~~~
~~~~~~~~~~~~~~~~~~~~~~~~~~~~~~~~~~~~~~~~~~~~~~~~~~~~~~~~~~~~
~~~~~~~~~~~~~~~~~~~~~~~~~~~~~~~~~~~~~~~~~~~~~~~~~~~~~~~~~~~~
~~~~~~~~~~~~~~~~~~~~~~~~~~~~~~~~~~~~~~~~~~~~~~~~~~~~~~~~~~~~
~~~~~~~~~~~~~~~~~~~~~~~~~~~~~~~~~~~~~~~~~~~~~~~~~~~~~~~~~~~~
~~~~~~~~~~~~~~~~~~~~~~~~~~~~~~~~~~~~~~~~~~~~~~~~~~~~~~~~~~~~
~~~~~~~~~~~~~~~~~~~~~~~~~~~~~~~~~~~~~~~~~~~~~~~~~~~~~~~~~~~~
~~~~~~~~~~~~~~~~~~~~~~~~~~~~~~~~~~~~~~~~~~~~~~~~~~~~~~~~~~~~
~~~~~~~~~~~~~~~~~~~~~~~~~~~~~~~~~~~~~~~~~~~~~~~~~~~~~~~~~~~~
~~~~~~~~~~~~~~~~~~~~~~~~~~~~~~~~~~~~~~~~~~~~~~~~~~~~~~~~~~~~
~~~~~~~~~~~~~~~~~~~~~~~~~~~~~~~~~~~~~~~~~~~~~~~~~~~~~~~~~~~~
~~~~~~~~~~~~~~~~~~~~~~~~~~~~~~~~~~~~~~~~~~~~~~~~~~~~~~~~~~~~
~~~~~~~~~~~~~~~~~~~~~~~~~~~~~~~~~~~~~~~~~~~~~~~~~~~~~~~~~~~~
~~~~~~~~~~~~~~~~~~~~~~~~~~~~~~~~~~~~~~~~~~~~~~~~~~~~~~~~~~~~
~~~~~~~~~~~~~~~~~~~~~~~~~~~~~~~~~~~~~~~~~~~~~~~~~~~~~~~~~~~~
~~~~~~~~~~~~~~~~~~~~~~~~~~~~~~~~~~~~~~~~~~~~~~~~~~~~~~~~~~~~
~~~~~~~~~~~~~~~~~~~~~~~~~~~~~~~~~~~~~~~~~~~~~~~~~~~~~~~~~~~~
~~~~~~~~~~~~~~~~~~~~~~~~~~~~~~~~~~~~~~~~~~~~~~~~~~~~~~~~~~~~
~~~~~~~~~~~~~~~~~~~~~~~~~~~~~~~~~~~~~~~~~~~~~~~~~~~~~~~~~~~~
~~~~~~~~~~~~~~~~~~~~~~~~~~~~~~~~~~~~~~~~~~~~~~~~~~~~~~~~~~~~
~~~~~~~~~~~~~~~~~~~~~~~~~~~~~~~~~~~~~~~~~~~~~~~~~~~~~~~~~~~~
~~~~~~~~~~~~~~~~~~~~~~~~~~~~~~~~~~~~~~~~~~~~~~~~~~~~~~~~~~~~
~~~~~~~~~~~~~~~~~~~~~~~~~~~~~~~~~~~~~~~~~~~~~~~~~~~~~~~~~~~~
~~~~~~~~~~~~~~~~~~~~~~~~~~~~~~~~~~~~~~~~~~~~~~~~~~~~~~~~~~~~
~~~~~~~~~~~~~~~~~~~~~~~~~~~~~~~~~~~~~~~~~~~~~~~~~~~~~~~~~~~~
~~~~~~~~~~~~~~~~~~~~~~~~~~~~~~~~~~~~~~~~~~~~~~~~~~~~~~~~~~~~
~~~~~~~~~~~~~~~~~~~~~~~~~~~~~~~~~~~~~~~~~~~~~~~~~~~~~~~~~~~~
~~~~~~~~~~~~~~~~~~~~~~~~~~~~~~~~~~~~~~~~~~~~~~~~~~~~~~~~~~~~
~~~~~~~~~~~~~~~~~~~~~~~~~~~~~~~~~~~~~~~~~~~~~~~~~~~~~~~~~~~~
~~~~~~~~~~~~~~~~~~~~~~~~~~~~~~~~~~~~~~~~~~~~~~~~~~~~~~~~~~~~
~~~~~~~~~~~~~~~~~~~~~~~~~~~~~~~~~~~~~~~~~~~~~~~~~~~~~~~~~~~~
~~~~~~~~~~~~~~~~~~~~~~~~~~~~~~~~~~~~~~~~~~~~~~~~~~~~~~~~~~~~
~~~~~~~~~~~~~~~~~~~~~~~~~~~~~~~~~~~~~~~~~~~~~~~~~~~~~~~~~~~~
~~~~~~~~~~~~~~~~~~~~~~~~~~~~~~~~~~~~~~~~~~~~~~~~~~~~~~~~~~~~
~~~~~~~~~~~~~~~~~~~~~~~~~~~~~~~~~~~~~~~~~~~~~~~~~~~~~~~~~~~~
~~~~~~~~~~~~~~~~~~~~~~~~~~~~~~~~~~~~~~~~~~~~~~~~~~~~~~~~~~~~
~~~~~~~~~~~~~~~~~~~~~~~~~~~~~~~~~~~~~~~~~~~~~~~~~~~~~~~~~~~~
~~~~~~~~~~~~~~~~~~~~~~~~~~~~~~~~~~~~~~~~~~~~~~~~~~~~~~~~~~~~
~~~~~~~~~~~~~~~~~~~~~~~~~~~~~~~~~~~~~~~~~~~~~~~~~~~~~~~~~~~~
~~~~~~~~~~~~~~~~~~~~~~~~~~~~~~~~~~~~~~~~~~~~~~~~~~~~~~~~~~~~
~~~~~~~~~~~~~~~~~~~~~~~~~~~~~~~~~~~~~~~~~~~~~~~~~~~~~~~~~~~~
~~~~~~~~~~~~~~~~~~~~~~~~~~~~~~~~~~~~~~~~~~~~~~~~~~~~~~~~~~~~
~~~~~~~~~~~~~~~~~~~~~~~~~~~~~~~~~~~~~~~~~~~~~~~~~~~~~~~~~~~~
~~~~~~~~~~~~~~~~~~~~~~~~~~~~~~~~~~~~~~~~~~~~~~~~~~~~~~~~~~~~
~~~~~~~~~~~~~~~~~~~~~~~~~~~~~~~~~~~~~~~~~~~~~~~~~~~~~~~~~~~~
~~~~~~~~~~~~~~~~~~~~~~~~~~~~~~~~~~~~~~~~~~~~~~~~~~~~~~~~~~~~
~~~~~~~~~~~~~~~~~~~~~~~~~~~~~~~~~~~~~~~~~~~~~~~~~~~~~~~~~~~~
~~~~~~~~~~~~~~~~~~~~~~~~~~~~~~~~~~~~~~~~~~~~~~~~~~~~~~~~~~~~
~~~~~~~~~~~~~~~~~~~~~~~~~~~~~~~~~~~~~~~~~~~~~~~~~~~~~~~~~~~~
~~~~~~~~~~~~~~~~~~~~~~~~~~~~~~~~~~~~~~~~~~~~~~~~~~~~~~~~~~~~
~~~~~~~~~~~~~~~~~~~~~~~~~~~~~~~~~~~~~~~~~~~~~~~~~~~~~~~~~~~~
~~~~~~~~~~~~~~~~~~~~~~~~~~~~~~~~~~~~~~~~~~~~~~~~~~~~~~~~~~~~
~~~~~~~~~~~~~~~~~~~~~~~~~~~~~~~~~~~~~~~~~~~~~~~~~~~~~~~~~~~~
~~~~~~~~~~~~~~~~~~~~~~~~~~~~~~~~~~~~~~~~~~~~~~~~~~~~~~~~~~~~
~~~~~~~~~~~~~~~~~~~~~~~~~~~~~~~~~~~~~~~~~~~~~~~~~~~~~~~~~~~~
~~~~~~~~~~~~~~~~~~~~~~~~~~~~~~~~~~~~~~~~~~~~~~~~~~~~~~~~~~~~
~~~~~~~~~~~~~~~~~~~~~~~~~~~~~~~~~~~~~~~~~~~~~~~~~~~~~~~~~~~~
~~~~~~~~~~~~~~~~~~~~~~~~~~~~~~~~~~~~~~~~~~~~~~~~~~~~~~~~~~~~
~~~~~~~~~~~~~~~~~~~~~~~~~~~~~~~~~~~~~~~~~~~~~~~~~~~~~~~~~~~~
~~~~~~~~~~~~~~~~~~~~~~~~~~~~~~~~~~~~~~~~~~~~~~~~~~~~~~~~~~~~
~~~~~~~~~~~~~~~~~~~~~~~~~~~~~~~~~~~~~~~~~~~~~~~~~~~~~~~~~~~~
~~~~~~~~~~~~~~~~~~~~~~~~~~~~~~~~~~~~~~~~~~~~~~~~~~~~~~~~~~~~
~~~~~~~~~~~~~~~~~~~~~~~~~~~~~~~~~~~~~~~~~~~~~~~~~~~~~~~~~~~~
~~~~~~~~~~~~~~~~~~~~~~~~~~~~~~~~~~~~~~~~~~~~~~~~~~~~~~~~~~~~
~~~~~~~~~~~~~~~~~~~~~~~~~~~~~~~~~~~~~~~~~~~~~~~~~~~~~~~~~~~~
~~~~~~~~~~~~~~~~~~~~~~~~~~~~~~~~~~~~~~~~~~~~~~~~~~~~~~~~~~~~
~~~~~~~~~~~~~~~~~~~~~~~~~~~~~~~~~~~~~~~~~~~~~~~~~~~~~~~~~~~~
~~~~~~~~~~~~~~~~~~~~~~~~~~~~~~~~~~~~~~~~~~~~~~~~~~~~~~~~~~~~
~~~~~~~~~~~~~~~~~~~~~~~~~~~~~~~~~~~~~~~~~~~~~~~~~~~~~~~~~~~~
~~~~~~~~~~~~~~~~~~~~~~~~~~~~~~~~~~~~~~~~~~~~~~~~~~~~~~~~~~~~
~~~~~~~~~~~~~~~~~~~~~~~~~~~~~~~~~~~~~~~~~~~~~~~~~~~~~~~~~~~~
~~~~~~~~~~~~~~~~~~~~~~~~~~~~~~~~~~~~~~~~~~~~~~~~~~~~~~~~~~~~
~~~~~~~~~~~~~~~~~~~~~~~~~~~~~~~~~~~~~~~~~~~~~~~~~~~~~~~~~~~~
~~~~~~~~~~~~~~~~~~~~~~~~~~~~~~~~~~~~~~~~~~~~~~~~~~~~~~~~~~~~
~~~~~~~~~~~~~~~~~~~~~~~~~~~~~~~~~~~~~~~~~~~~~~~~~~~~~~~~~~~~
~~~~~~~~~~~~~~~~~~~~~~~~~~~~~~~~~~~~~~~~~~~~~~~~~~~~~~~~~~~~
~~~~~~~~~~~~~~~~~~~~~~~~~~~~~~~~~~~~~~~~~~~~~~~~~~~~~~~~~~~~
~~~~~~~~~~~~~~~~~~~~~~~~~~~~~~~~~~~~~~~~~~~~~~~~~~~~~~~~~~~~
~~~~~~~~~~~~~~~~~~~~~~~~~~~~~~~~~~~~~~~~~~~~~~~~~~~~~~~~~~~~
~~~~~~~~~~~~~~~~~~~~~~~~~~~~~~~~~~~~~~~~~~~~~~~~~~~~~~~~~~~~
~~~~~~~~~~~~~~~~~~~~~~~~~~~~~~~~~~~~~~~~~~~~~~~~~~~~~~~~~~~~
~~~~~~~~~~~~~~~~~~~~~~~~~~~~~~~~~~~~~~~~~~~~~~~~~~~~~~~~~~~~
~~~~~~~~~~~~~~~~~~~~~~~~~~~~~~~~~~~~~~~~~~~~~~~~~~~~~~~~~~~~
~~~~~~~~~~~~~~~~~~~~~~~~~~~~~~~~~~~~~~~~~~~~~~~~~~~~~~~~~~~~
~~~~~~~~~~~~~~~~~~~~~~~~~~~~~~~~~~~~~~~~~~~~~~~~~~~~~~~~~~~~
~~~~~~~~~~~~~~~~~~~~~~~~~~~~~~~~~~~~~~~~~~~~~~~~~~~~~~~~~~~~
~~~~~~~~~~~~~~~~~~~~~~~~~~~~~~~~~~~~~~~~~~~~~~~~~~~~~~~~~~~~
~~~~~~~~~~~~~~~~~~~~~~~~~~~~~~~~~~~~~~~~~~~~~~~~~~~~~~~~~~~~
~~~~~~~~~~~~~~~~~~~~~~~~~~~~~~~~~~~~~~~~~~~~~~~~~~~~~~~~~~~~
~~~~~~~~~~~~~~~~~~~~~~~~~~~~~~~~~~~~~~~~~~~~~~~~~~~~~~~~~~~~
~~~~~~~~~~~~~~~~~~~~~~~~~~~~~~~~~~~~~~~~~~~~~~~~~~~~~~~~~~~~
~~~~~~~~~~~~~~~~~~~~~~~~~~~~~~~~~~~~~~~~~~~~~~~~~~~~~~~~~~~~
~~~~~~~~~~~~~~~~~~~~~~~~~~~~~~~~~~~~~~~~~~~~~~~~~~~~~~~~~~~~
~~~~~~~~~~~~~~~~~~~~~~~~~~~~~~~~~~~~~~~~~~~~~~~~~~~~~~~~~~~~
~~~~~~~~~~~~~~~~~~~~~~~~~~~~~~~~~~~~~~~~~~~~~~~~~~~~~~~~~~~~
~~~~~~~~~~~~~~~~~~~~~~~~~~~~~~~~~~~~~~~~~~~~~~~~~~~~~~~~~~~~
~~~~~~~~~~~~~~~~~~~~~~~~~~~~~~~~~~~~~~~~~~~~~~~~~~~~~~~~~~~~
~~~~~~~~~~~~~~~~~~~~~~~~~~~~~~~~~~~~~~~~~~~~~~~~~~~~~~~~~~~~
~~~~~~~~~~~~~~~~~~~~~~~~~~~~~~~~~~~~~~~~~~~~~~~~~~~~~~~~~~~~
~~~~~~~~~~~~~~~~~~~~~~~~~~~~~~~~~~~~~~~~~~~~~~~~~~~~~~~~~~~~
~~~~~~~~~~~~~~~~~~~~~~~~~~~~~~~~~~~~~~~~~~~~~~~~~~~~~~~~~~~~
~~~~~~~~~~~~~~~~~~~~~~~~~~~~~~~~~~~~~~~~~~~~~~~~~~~~~~~~~~~~
~~~~~~~~~~~~~~~~~~~~~~~~~~~~~~~~~~~~~~~~~~~~~~~~~~~~~~~~~~~~
~~~~~~~~~~~~~~~~~~~~~~~~~~~~~~~~~~~~~~~~~~~~~~~~~~~~~~~~~~~~
~~~~~~~~~~~~~~~~~~~~~~~~~~~~~~~~~~~~~~~~~~~~~~~~~~~~~~~~~~~~
~~~~~~~~~~~~~~~~~~~~~~~~~~~~~~~~~~~~~~~~~~~~~~~~~~~~~~~~~~~~
~~~~~~~~~~~~~~~~~~~~~~~~~~~~~~~~~~~~~~~~~~~~~~~~~~~~~~~~~~~~
~~~~~~~~~~~~~~~~~~~~~~~~~~~~~~~~~~~~~~~~~~~~~~~~~~~~~~~~~~~~
~~~~~~~~~~~~~~~~~~~~~~~~~~~~~~~~~~~~~~~~~~~~~~~~~~~~~~~~~~~~
~~~~~~~~~~~~~~~~~~~~~~~~~~~~~~~~~~~~~~~~~~~~~~~~~~~~~~~~~~~~
~~~~~~~~~~~~~~~~~~~~~~~~~~~~~~~~~~~~~~~~~~~~~~~~~~~~~~~~~~~~
~~~~~~~~~~~~~~~~~~~~~~~~~~~~~~~~~~~~~~~~~~~~~~~~~~~~~~~~~~~~
~~~~~~~~~~~~~~~~~~~~~~~~~~~~~~~~~~~~~~~~~~~~~~~~~~~~~~~~~~~~
~~~~~~~~~~~~~~~~~~~~~~~~~~~~~~~~~~~~~~~~~~~~~~~~~~~~~~~~~~~~
~~~~~~~~~~~~~~~~~~~~~~~~~~~~~~~~~~~~~~~~~~~~~~~~~~~~~~~~~~~~
~~~~~~~~~~~~~~~~~~~~~~~~~~~~~~~~~~~~~~~~~~~~~~~~~~~~~~~~~~~~
~~~~~~~~~~~~~~~~~~~~~~~~~~~~~~~~~~~~~~~~~~~~~~~~~~~~~~~~~~~~
~~~~~~~~~~~~~~~~~~~~~~~~~~~~~~~~~~~~~~~~~~~~~~~~~~~~~~~~~~~~
~~~~~~~~~~~~~~~~~~~~~~~~~~~~~~~~~~~~~~~~~~~~~~~~~~~~~~~~~~~~
~~~~~~~~~~~~~~~~~~~~~~~~~~~~~~~~~~~~~~~~~~~~~~~~~~~~~~~~~~~~
~~~~~~~~~~~~~~~~~~~~~~~~~~~~~~~~~~~~~~~~~~~~~~~~~~~~~~~~~~~~
~~~~~~~~~~~~~~~~~~~~~~~~~~~~~~~~~~~~~~~~~~~~~~~~~~~~~~~~~~~~
~~~~~~~~~~~~~~~~~~~~~~~~~~~~~~~~~~~~~~~~~~~~~~~~~~~~~~~~~~~~
~~~~~~~~~~~~~~~~~~~~~~~~~~~~~~~~~~~~~~~~~~~~~~~~~~~~~~~~~~~~
~~~~~~~~~~~~~~~~~~~~~~~~~~~~~~~~~~~~~~~~~~~~~~~~~~~~~~~~~~~~
~~~~~~~~~~~~~~~~~~~~~~~~~~~~~~~~~~~~~~~~~~~~~~~~~~~~~~~~~~~~
~~~~~~~~~~~~~~~~~~~~~~~~~~~~~~~~~~~~~~~~~~~~~~~~~~~~~~~~~~~~
~~~~~~~~~~~~~~~~~~~~~~~~~~~~~~~~~~~~~~~~~~~~~~~~~~~~~~~~~~~~
~~~~~~~~~~~~~~~~~~~~~~~~~~~~~~~~~~~~~~~~~~~~~~~~~~~~~~~~~~~~
~~~~~~~~~~~~~~~~~~~~~~~~~~~~~~~~~~~~~~~~~~~~~~~~~~~~~~~~~~~~
~~~~~~~~~~~~~~~~~~~~~~~~~~~~~~~~~~~~~~~~~~~~~~~~~~~~~~~~~~~~
~~~~~~~~~~~~~~~~~~~~~~~~~~~~~~~~~~~~~~~~~~~~~~~~~~~~~~~~~~~~
~~~~~~~~~~~~~~~~~~~~~~~~~~~~~~~~~~~~~~~~~~~~~~~~~~~~~~~~~~~~
~~~~~~~~~~~~~~~~~~~~~~~~~~~~~~~~~~~~~~~~~~~~~~~~~~~~~~~~~~~~
~~~~~~~~~~~~~~~~~~~~~~~~~~~~~~~~~~~~~~~~~~~~~~~~~~~~~~~~~~~~
~~~~~~~~~~~~~~~~~~~~~~~~~~~~~~~~~~~~~~~~~~~~~~~~~~~~~~~~~~~~
~~~~~~~~~~~~~~~~~~~~~~~~~~~~~~~~~~~~~~~~~~~~~~~~~~~~~~~~~~~~
~~~~~~~~~~~~~~~~~~~~~~~~~~~~~~~~~~~~~~~~~~~~~~~~~~~~~~~~~~~~
~~~~~~~~~~~~~~~~~~~~~~~~~~~~~~~~~~~~~~~~~~~~~~~~~~~~~~~~~~~~
~~~~~~~~~~~~~~~~~~~~~~~~~~~~~~~~~~~~~~~~~~~~~~~~~~~~~~~~~~~~
~~~~~~~~~~~~~~~~~~~~~~~~~~~~~~~~~~~~~~~~~~~~~~~~~~~~~~~~~~~~
~~~~~~~~~~~~~~~~~~~~~~~~~~~~~~~~~~~~~~~~~~~~~~~~~~~~~~~~~~~~
~~~~~~~~~~~~~~~~~~~~~~~~~~~~~~~~~~~~~~~~~~~~~~~~~~~~~~~~~~~~
~~~~~~~~~~~~~~~~~~~~~~~~~~~~~~~~~~~~~~~~~~~~~~~~~~~~~~~~~~~~
~~~~~~~~~~~~~~~~~~~~~~~~~~~~~~~~~~~~~~~~~~~~~~~~~~~~~~~~~~~~
~~~~~~~~~~~~~~~~~~~~~~~~~~~~~~~~~~~~~~~~~~~~~~~~~~~~~~~~~~~~
~~~~~~~~~~~~~~~~~~~~~~~~~~~~~~~~~~~~~~~~~~~~~~~~~~~~~~~~~~~~
~~~~~~~~~~~~~~~~~~~~~~~~~~~~~~~~~~~~~~~~~~~~~~~~~~~~~~~~~~~~
~~~~~~~~~~~~~~~~~~~~~~~~~~~~~~~~~~~~~~~~~~~~~~~~~~~~~~~~~~~~
~~~~~~~~~~~~~~~~~~~~~~~~~~~~~~~~~~~~~~~~~~~~~~~~~~~~~~~~~~~~
~~~~~~~~~~~~~~~~~~~~~~~~~~~~~~~~~~~~~~~~~~~~~~~~~~~~~~~~~~~~
~~~~~~~~~~~~~~~~~~~~~~~~~~~~~~~~~~~~~~~~~~~~~~~~~~~~~~~~~~~~
~~~~~~~~~~~~~~~~~~~~~~~~~~~~~~~~~~~~~~~~~~~~~~~~~~~~~~~~~~~~
~~~~~~~~~~~~~~~~~~~~~~~~~~~~~~~~~~~~~~~~~~~~~~~~~~~~~~~~~~~~
~~~~~~~~~~~~~~~~~~~~~~~~~~~~~~~~~~~~~~~~~~~~~~~~~~~~~~~~~~~~
~~~~~~~~~~~~~~~~~~~~~~~~~~~~~~~~~~~~~~~~~~~~~~~~~~~~~~~~~~~~
~~~~~~~~~~~~~~~~~~~~~~~~~~~~~~~~~~~~~~~~~~~~~~~~~~~~~~~~~~~~
~~~~~~~~~~~~~~~~~~~~~~~~~~~~~~~~~~~~~~~~~~~~~~~~~~~~~~~~~~~~
~~~~~~~~~~~~~~~~~~~~~~~~~~~~~~~~~~~~~~~~~~~~~~~~~~~~~~~~~~~~
~~~~~~~~~~~~~~~~~~~~~~~~~~~~~~~~~~~~~~~~~~~~~~~~~~~~~~~~~~~~
~~~~~~~~~~~~~~~~~~~~~~~~~~~~~~~~~~~~~~~~~~~~~~~~~~~~~~~~~~~~
~~~~~~~~~~~~~~~~~~~~~~~~~~~~~~~~~~~~~~~~~~~~~~~~~~~~~~~~~~~~
~~~~~~~~~~~~~~~~~~~~~~~~~~~~~~~~~~~~~~~~~~~~~~~~~~~~~~~~~~~~
~~~~~~~~~~~~~~~~~~~~~~~~~~~~~~~~~~~~~~~~~~~~~~~~~~~~~~~~~~~~
~~~~~~~~~~~~~~~~~~~~~~~~~~~~~~~~~~~~~~~~~~~~~~~~~~~~~~~~~~~~
~~~~~~~~~~~~~~~~~~~~~~~~~~~~~~~~~~~~~~~~~~~~~~~~~~~~~~~~~~~~
~~~~~~~~~~~~~~~~~~~~~~~~~~~~~~~~~~~~~~~~~~~~~~~~~~~~~~~~~~~~
~~~~~~~~~~~~~~~~~~~~~~~~~~~~~~~~~~~~~~~~~~~~~~~~~~~~~~~~~~~~
~~~~~~~~~~~~~~~~~~~~~~~~~~~~~~~~~~~~~~~~~~~~~~~~~~~~~~~~~~~~
~~~~~~~~~~~~~~~~~~~~~~~~~~~~~~~~~~~~~~~~~~~~~~~~~~~~~~~~~~~~
~~~~~~~~~~~~~~~~~~~~~~~~~~~~~~~~~~~~~~~~~~~~~~~~~~~~~~~~~~~~
~~~~~~~~~~~~~~~~~~~~~~~~~~~~~~~~~~~~~~~~~~~~~~~~~~~~~~~~~~~~
~~~~~~~~~~~~~~~~~~~~~~~~~~~~~~~~~~~~~~~~~~~~~~~~~~~~~~~~~~~~
~~~~~~~~~~~~~~~~~~~~~~~~~~~~~~~~~~~~~~~~~~~~~~~~~~~~~~~~~~~~
~~~~~~~~~~~~~~~~~~~~~~~~~~~~~~~~~~~~~~~~~~~~~~~~~~~~~~~~~~~~
~~~~~~~~~~~~~~~~~~~~~~~~~~~~~~~~~~~~~~~~~~~~~~~~~~~~~~~~~~~~
~~~~~~~~~~~~~~~~~~~~~~~~~~~~~~~~~~~~~~~~~~~~~~~~~~~~~~~~~~~~
~~~~~~~~~~~~~~~~~~~~~~~~~~~~~~~~~~~~~~~~~~~~~~~~~~~~~~~~~~~~
~~~~~~~~~~~~~~~~~~~~~~~~~~~~~~~~~~~~~~~~~~~~~~~~~~~~~~~~~~~~
~~~~~~~~~~~~~~~~~~~~~~~~~~~~~~~~~~~~~~~~~~~~~~~~~~~~~~~~~~~~
~~~~~~~~~~~~~~~~~~~~~~~~~~~~~~~~~~~~~~~~~~~~~~~~~~~~~~~~~~~~
~~~~~~~~~~~~~~~~~~~~~~~~~~~~~~~~~~~~~~~~~~~~~~~~~~~~~~~~~~~~
~~~~~~~~~~~~~~~~~~~~~~~~~~~~~~~~~~~~~~~~~~~~~~~~~~~~~~~~~~~~
~~~~~~~~~~~~~~~~~~~~~~~~~~~~~~~~~~~~~~~~~~~~~~~~~~~~~~~~~~~~
~~~~~~~~~~~~~~~~~~~~~~~~~~~~~~~~~~~~~~~~~~~~~~~~~~~~~~~~~~~~
~~~~~~~~~~~~~~~~~~~~~~~~~~~~~~~~~~~~~~~~~~~~~~~~~~~~~~~~~~~~
~~~~~~~~~~~~~~~~~~~~~~~~~~~~~~~~~~~~~~~~~~~~~~~~~~~~~~~~~~~~
~~~~~~~~~~~~~~~~~~~~~~~~~~~~~~~~~~~~~~~~~~~~~~~~~~~~~~~~~~~~
~~~~~~~~~~~~~~~~~~~~~~~~~~~~~~~~~~~~~~~~~~~~~~~~~~~~~~~~~~~~
~~~~~~~~~~~~~~~~~~~~~~~~~~~~~~~~~~~~~~~~~~~~~~~~~~~~~~~~~~~~
~~~~~~~~~~~~~~~~~~~~~~~~~~~~~~~~~~~~~~~~~~~~~~~~~~~~~~~~~~~~
~~~~~~~~~~~~~~~~~~~~~~~~~~~~~~~~~~~~~~~~~~~~~~~~~~~~~~~~~~~~
~~~~~~~~~~~~~~~~~~~~~~~~~~~~~~~~~~~~~~~~~~~~~~~~~~~~~~~~~~~~
~~~~~~~~~~~~~~~~~~~~~~~~~~~~~~~~~~~~~~~~~~~~~~~~~~~~~~~~~~~~
~~~~~~~~~~~~~~~~~~~~~~~~~~~~~~~~~~~~~~~~~~~~~~~~~~~~~~~~~~~~
~~~~~~~~~~~~~~~~~~~~~~~~~~~~~~~~~~~~~~~~~~~~~~~~~~~~~~~~~~~~
~~~~~~~~~~~~~~~~~~~~~~~~~~~~~~~~~~~~~~~~~~~~~~~~~~~~~~~~~~~~
~~~~~~~~~~~~~~~~~~~~~~~~~~~~~~~~~~~~~~~~~~~~~~~~~~~~~~~~~~~~
~~~~~~~~~~~~~~~~~~~~~~~~~~~~~~~~~~~~~~~~~~~~~~~~~~~~~~~~~~~~
~~~~~~~~~~~~~~~~~~~~~~~~~~~~~~~~~~~~~~~~~~~~~~~~~~~~~~~~~~~~
~~~~~~~~~~~~~~~~~~~~~~~~~~~~~~~~~~~~~~~~~~~~~~~~~~~~~~~~~~~~
~~~~~~~~~~~~~~~~~~~~~~~~~~~~~~~~~~~~~~~~~~~~~~~~~~~~~~~~~~~~
~~~~~~~~~~~~~~~~~~~~~~~~~~~~~~~~~~~~~~~~~~~~~~~~~~~~~~~~~~~~
~~~~~~~~~~~~~~~~~~~~~~~~~~~~~~~~~~~~~~~~~~~~~~~~~~~~~~~~~~~~
~~~~~~~~~~~~~~~~~~~~~~~~~~~~~~~~~~~~~~~~~~~~~~~~~~~~~~~~~~~~
~~~~~~~~~~~~~~~~~~~~~~~~~~~~~~~~~~~~~~~~~~~~~~~~~~~~~~~~~~~~
~~~~~~~~~~~~~~~~~~~~~~~~~~~~~~~~~~~~~~~~~~~~~~~~~~~~~~~~~~~~
~~~~~~~~~~~~~~~~~~~~~~~~~~~~~~~~~~~~~~~~~~~~~~~~~~~~~~~~~~~~
~~~~~~~~~~~~~~~~~~~~~~~~~~~~~~~~~~~~~~~~~~~~~~~~~~~~~~~~~~~~
~~~~~~~~~~~~~~~~~~~~~~~~~~~~~~~~~~~~~~~~~~~~~~~~~~~~~~~~~~~~
~~~~~~~~~~~~~~~~~~~~~~~~~~~~~~~~~~~~~~~~~~~~~~~~~~~~~~~~~~~~
~~~~~~~~~~~~~~~~~~~~~~~~~~~~~~~~~~~~~~~~~~~~~~~~~~~~~~~~~~~~
~~~~~~~~~~~~~~~~~~~~~~~~~~~~~~~~~~~~~~~~~~~~~~~~~~~~~~~~~~~~
~~~~~~~~~~~~~~~~~~~~~~~~~~~~~~~~~~~~~~~~~~~~~~~~~~~~~~~~~~~~
~~~~~~~~~~~~~~~~~~~~~~~~~~~~~~~~~~~~~~~~~~~~~~~~~~~~~~~~~~~~
~~~~~~~~~~~~~~~~~~~~~~~~~~~~~~~~~~~~~~~~~~~~~~~~~~~~~~~~~~~~
~~~~~~~~~~~~~~~~~~~~~~~~~~~~~~~~~~~~~~~~~~~~~~~~~~~~~~~~~~~~
~~~~~~~~~~~~~~~~~~~~~~~~~~~~~~~~~~~~~~~~~~~~~~~~~~~~~~~~~~~~
~~~~~~~~~~~~~~~~~~~~~~~~~~~~~~~~~~~~~~~~~~~~~~~~~~~~~~~~~~~~
~~~~~~~~~~~~~~~~~~~~~~~~~~~~~~~~~~~~~~~~~~~~~~~~~~~~~~~~~~~~
~~~~~~~~~~~~~~~~~~~~~~~~~~~~~~~~~~~~~~~~~~~~~~~~~~~~~~~~~~~~
~~~~~~~~~~~~~~~~~~~~~~~~~~~~~~~~~~~~~~~~~~~~~~~~~~~~~~~~~~~~
~~~~~~~~~~~~~~~~~~~~~~~~~~~~~~~~~~~~~~~~~~~~~~~~~~~~~~~~~~~~
~~~~~~~~~~~~~~~~~~~~~~~~~~~~~~~~~~~~~~~~~~~~~~~~~~~~~~~~~~~~
~~~~~~~~~~~~~~~~~~~~~~~~~~~~~~~~~~~~~~~~~~~~~~~~~~~~~~~~~~~~
~~~~~~~~~~~~~~~~~~~~~~~~~~~~~~~~~~~~~~~~~~~~~~~~~~~~~~~~~~~~
~~~~~~~~~~~~~~~~~~~~~~~~~~~~~~~~~~~~~~~~~~~~~~~~~~~~~~~~~~~~
~~~~~~~~~~~~~~~~~~~~~~~~~~~~~~~~~~~~~~~~~~~~~~~~~~~~~~~~~~~~
~~~~~~~~~~~~~~~~~~~~~~~~~~~~~~~~~~~~~~~~~~~~~~~~~~~~~~~~~~~~
~~~~~~~~~~~~~~~~~~~~~~~~~~~~~~~~~~~~~~~~~~~~~~~~~~~~~~~~~~~~
~~~~~~~~~~~~~~~~~~~~~~~~~~~~~~~~~~~~~~~~~~~~~~~~~~~~~~~~~~~~
~~~~~~~~~~~~~~~~~~~~~~~~~~~~~~~~~~~~~~~~~~~~~~~~~~~~~~~~~~~~
~~~~~~~~~~~~~~~~~~~~~~~~~~~~~~~~~~~~~~~~~~~~~~~~~~~~~~~~~~~~
~~~~~~~~~~~~~~~~~~~~~~~~~~~~~~~~~~~~~~~~~~~~~~~~~~~~~~~~~~~~
~~~~~~~~~~~~~~~~~~~~~~~~~~~~~~~~~~~~~~~~~~~~~~~~~~~~~~~~~~~~
~~~~~~~~~~~~~~~~~~~~~~~~~~~~~~~~~~~~~~~~~~~~~~~~~~~~~~~~~~~~
~~~~~~~~~~~~~~~~~~~~~~~~~~~~~~~~~~~~~~~~~~~~~~~~~~~~~~~~~~~~
~~~~~~~~~~~~~~~~~~~~~~~~~~~~~~~~~~~~~~~~~~~~~~~~~~~~~~~~~~~~
~~~~~~~~~~~~~~~~~~~~~~~~~~~~~~~~~~~~~~~~~~~~~~~~~~~~~~~~~~~~
~~~~~~~~~~~~~~~~~~~~~~~~~~~~~~~~~~~~~~~~~~~~~~~~~~~~~~~~~~~~
~~~~~~~~~~~~~~~~~~~~~~~~~~~~~~~~~~~~~~~~~~~~~~~~~~~~~~~~~~~~
~~~~~~~~~~~~~~~~~~~~~~~~~~~~~~~~~~~~~~~~~~~~~~~~~~~~~~~~~~~~
~~~~~~~~~~~~~~~~~~~~~~~~~~~~~~~~~~~~~~~~~~~~~~~~~~~~~~~~~~~~
~~~~~~~~~~~~~~~~~~~~~~~~~~~~~~~~~~~~~~~~~~~~~~~~~~~~~~~~~~~~
~~~~~~~~~~~~~~~~~~~~~~~~~~~~~~~~~~~~~~~~~~~~~~~~~~~~~~~~~~~~
~~~~~~~~~~~~~~~~~~~~~~~~~~~~~~~~~~~~~~~~~~~~~~~~~~~~~~~~~~~~
~~~~~~~~~~~~~~~~~~~~~~~~~~~~~~~~~~~~~~~~~~~~~~~~~~~~~~~~~~~~
~~~~~~~~~~~~~~~~~~~~~~~~~~~~~~~~~~~~~~~~~~~~~~~~~~~~~~~~~~~~
~~~~~~~~~~~~~~~~~~~~~~~~~~~~~~~~~~~~~~~~~~~~~~~~~~~~~~~~~~~~
~~~~~~~~~~~~~~~~~~~~~~~~~~~~~~~~~~~~~~~~~~~~~~~~~~~~~~~~~~~~
~~~~~~~~~~~~~~~~~~~~~~~~~~~~~~~~~~~~~~~~~~~~~~~~~~~~~~~~~~~~
~~~~~~~~~~~~~~~~~~~~~~~~~~~~~~~~~~~~~~~~~~~~~~~~~~~~~~~~~~~~
~~~~~~~~~~~~~~~~~~~~~~~~~~~~~~~~~~~~~~~~~~~~~~~~~~~~~~~~~~~~
~~~~~~~~~~~~~~~~~~~~~~~~~~~~~~~~~~~~~~~~~~~~~~~~~~~~~~~~~~~~
~~~~~~~~~~~~~~~~~~~~~~~~~~~~~~~~~~~~~~~~~~~~~~~~~~~~~~~~~~~~
~~~~~~~~~~~~~~~~~~~~~~~~~~~~~~~~~~~~~~~~~~~~~~~~~~~~~~~~~~~~
~~~~~~~~~~~~~~~~~~~~~~~~~~~~~~~~~~~~~~~~~~~~~~~~~~~~~~~~~~~~
~~~~~~~~~~~~~~~~~~~~~~~~~~~~~~~~~~~~~~~~~~~~~~~~~~~~~~~~~~~~
~~~~~~~~~~~~~~~~~~~~~~~~~~~~~~~~~~~~~~~~~~~~~~~~~~~~~~~~~~~~
~~~~~~~~~~~~~~~~~~~~~~~~~~~~~~~~~~~~~~~~~~~~~~~~~~~~~~~~~~~~
~~~~~~~~~~~~~~~~~~~~~~~~~~~~~~~~~~~~~~~~~~~~~~~~~~~~~~~~~~~~
~~~~~~~~~~~~~~~~~~~~~~~~~~~~~~~~~~~~~~~~~~~~~~~~~~~~~~~~~~~~
~~~~~~~~~~~~~~~~~~~~~~~~~~~~~~~~~~~~~~~~~~~~~~~~~~~~~~~~~~~~
~~~~~~~~~~~~~~~~~~~~~~~~~~~~~~~~~~~~~~~~~~~~~~~~~~~~~~~~~~~~
~~~~~~~~~~~~~~~~~~~~~~~~~~~~~~~~~~~~~~~~~~~~~~~~~~~~~~~~~~~~
~~~~~~~~~~~~~~~~~~~~~~~~~~~~~~~~~~~~~~~~~~~~~~~~~~~~~~~~~~~~
~~~~~~~~~~~~~~~~~~~~~~~~~~~~~~~~~~~~~~~~~~~~~~~~~~~~~~~~~~~~
~~~~~~~~~~~~~~~~~~~~~~~~~~~~~~~~~~~~~~~~~~~~~~~~~~~~~~~~~~~~
~~~~~~~~~~~~~~~~~~~~~~~~~~~~~~~~~~~~~~~~~~~~~~~~~~~~~~~~~~~~
~~~~~~~~~~~~~~~~~~~~~~~~~~~~~~~~~~~~~~~~~~~~~~~~~~~~~~~~~~~~
~~~~~~~~~~~~~~~~~~~~~~~~~~~~~~~~~~~~~~~~~~~~~~~~~~~~~~~~~~~~
~~~~~~~~~~~~~~~~~~~~~~~~~~~~~~~~~~~~~~~~~~~~~~~~~~~~~~~~~~~~
~~~~~~~~~~~~~~~~~~~~~~~~~~~~~~~~~~~~~~~~~~~~~~~~~~~~~~~~~~~~
~~~~~~~~~~~~~~~~~~~~~~~~~~~~~~~~~~~~~~~~~~~~~~~~~~~~~~~~~~~~
~~~~~~~~~~~~~~~~~~~~~~~~~~~~~~~~~~~~~~~~~~~~~~~~~~~~~~~~~~~~
~~~~~~~~~~~~~~~~~~~~~~~~~~~~~~~~~~~~~~~~~~~~~~~~~~~~~~~~~~~~
~~~~~~~~~~~~~~~~~~~~~~~~~~~~~~~~~~~~~~~~~~~~~~~~~~~~~~~~~~~~
~~~~~~~~~~~~~~~~~~~~~~~~~~~~~~~~~~~~~~~~~~~~~~~~~~~~~~~~~~~~
~~~~~~~~~~~~~~~~~~~~~~~~~~~~~~~~~~~~~~~~~~~~~~~~~~~~~~~~~~~~
~~~~~~~~~~~~~~~~~~~~~~~~~~~~~~~~~~~~~~~~~~~~~~~~~~~~~~~~~~~~
~~~~~~~~~~~~~~~~~~~~~~~~~~~~~~~~~~~~~~~~~~~~~~~~~~~~~~~~~~~~
~~~~~~~~~~~~~~~~~~~~~~~~~~~~~~~~~~~~~~~~~~~~~~~~~~~~~~~~~~~~
~~~~~~~~~~~~~~~~~~~~~~~~~~~~~~~~~~~~~~~~~~~~~~~~~~~~~~~~~~~~
~~~~~~~~~~~~~~~~~~~~~~~~~~~~~~~~~~~~~~~~~~~~~~~~~~~~~~~~~~~~
~~~~~~~~~~~~~~~~~~~~~~~~~~~~~~~~~~~~~~~~~~~~~~~~~~~~~~~~~~~~
~~~~~~~~~~~~~~~~~~~~~~~~~~~~~~~~~~~~~~~~~~~~~~~~~~~~~~~~~~~~
~~~~~~~~~~~~~~~~~~~~~~~~~~~~~~~~~~~~~~~~~~~~~~~~~~~~~~~~~~~~
~~~~~~~~~~~~~~~~~~~~~~~~~~~~~~~~~~~~~~~~~~~~~~~~~~~~~~~~~~~~
~~~~~~~~~~~~~~~~~~~~~~~~~~~~~~~~~~~~~~~~~~~~~~~~~~~~~~~~~~~~
~~~~~~~~~~~~~~~~~~~~~~~~~~~~~~~~~~~~~~~~~~~~~~~~~~~~~~~~~~~~
~~~~~~~~~~~~~~~~~~~~~~~~~~~~~~~~~~~~~~~~~~~~~~~~~~~~~~~~~~~~
~~~~~~~~~~~~~~~~~~~~~~~~~~~~~~~~~~~~~~~~~~~~~~~~~~~~~~~~~~~~
~~~~~~~~~~~~~~~~~~~~~~~~~~~~~~~~~~~~~~~~~~~~~~~~~~~~~~~~~~~~
~~~~~~~~~~~~~~~~~~~~~~~~~~~~~~~~~~~~~~~~~~~~~~~~~~~~~~~~~~~~
~~~~~~~~~~~~~~~~~~~~~~~~~~~~~~~~~~~~~~~~~~~~~~~~~~~~~~~~~~~~
~~~~~~~~~~~~~~~~~~~~~~~~~~~~~~~~~~~~~~~~~~~~~~~~~~~~~~~~~~~~
~~~~~~~~~~~~~~~~~~~~~~~~~~~~~~~~~~~~~~~~~~~~~~~~~~~~~~~~~~~~
~~~~~~~~~~~~~~~~~~~~~~~~~~~~~~~~~~~~~~~~~~~~~~~~~~~~~~~~~~~~
~~~~~~~~~~~~~~~~~~~~~~~~~~~~~~~~~~~~~~~~~~~~~~~~~~~~~~~~~~~~
~~~~~~~~~~~~~~~~~~~~~~~~~~~~~~~~~~~~~~~~~~~~~~~~~~~~~~~~~~~~
~~~~~~~~~~~~~~~~~~~~~~~~~~~~~~~~~~~~~~~~~~~~~~~~~~~~~~~~~~~~
~~~~~~~~~~~~~~~~~~~~~~~~~~~~~~~~~~~~~~~~~~~~~~~~~~~~~~~~~~~~
~~~~~~~~~~~~~~~~~~~~~~~~~~~~~~~~~~~~~~~~~~~~~~~~~~~~~~~~~~~~
~~~~~~~~~~~~~~~~~~~~~~~~~~~~~~~~~~~~~~~~~~~~~~~~~~~~~~~~~~~~
~~~~~~~~~~~~~~~~~~~~~~~~~~~~~~~~~~~~~~~~~~~~~~~~~~~~~~~~~~~~
~~~~~~~~~~~~~~~~~~~~~~~~~~~~~~~~~~~~~~~~~~~~~~~~~~~~~~~~~~~~
~~~~~~~~~~~~~~~~~~~~~~~~~~~~~~~~~~~~~~~~~~~~~~~~~~~~~~~~~~~~
~~~~~~~~~~~~~~~~~~~~~~~~~~~~~~~~~~~~~~~~~~~~~~~~~~~~~~~~~~~~
~~~~~~~~~~~~~~~~~~~~~~~~~~~~~~~~~~~~~~~~~~~~~~~~~~~~~~~~~~~~
~~~~~~~~~~~~~~~~~~~~~~~~~~~~~~~~~~~~~~~~~~~~~~~~~~~~~~~~~~~~
~~~~~~~~~~~~~~~~~~~~~~~~~~~~~~~~~~~~~~~~~~~~~~~~~~~~~~~~~~~~
~~~~~~~~~~~~~~~~~~~~~~~~~~~~~~~~~~~~~~~~~~~~~~~~~~~~~~~~~~~~
~~~~~~~~~~~~~~~~~~~~~~~~~~~~~~~~~~~~~~~~~~~~~~~~~~~~~~~~~~~~
~~~~~~~~~~~~~~~~~~~~~~~~~~~~~~~~~~~~~~~~~~~~~~~~~~~~~~~~~~~~
~~~~~~~~~~~~~~~~~~~~~~~~~~~~~~~~~~~~~~~~~~~~~~~~~~~~~~~~~~~~
~~~~~~~~~~~~~~~~~~~~~~~~~~~~~~~~~~~~~~~~~~~~~~~~~~~~~~~~~~~~
~~~~~~~~~~~~~~~~~~~~~~~~~~~~~~~~~~~~~~~~~~~~~~~~~~~~~~~~~~~~
~~~~~~~~~~~~~~~~~~~~~~~~~~~~~~~~~~~~~~~~~~~~~~~~~~~~~~~~~~~~
~~~~~~~~~~~~~~~~~~~~~~~~~~~~~~~~~~~~~~~~~~~~~~~~~~~~~~~~~~~~
~~~~~~~~~~~~~~~~~~~~~~~~~~~~~~~~~~~~~~~~~~~~~~~~~~~~~~~~~~~~
~~~~~~~~~~~~~~~~~~~~~~~~~~~~~~~~~~~~~~~~~~~~~~~~~~~~~~~~~~~~
~~~~~~~~~~~~~~~~~~~~~~~~~~~~~~~~~~~~~~~~~~~~~~~~~~~~~~~~~~~~
~~~~~~~~~~~~~~~~~~~~~~~~~~~~~~~~~~~~~~~~~~~~~~~~~~~~~~~~~~~~
~~~~~~~~~~~~~~~~~~~~~~~~~~~~~~~~~~~~~~~~~~~~~~~~~~~~~~~~~~~~
~~~~~~~~~~~~~~~~~~~~~~~~~~~~~~~~~~~~~~~~~~~~~~~~~~~~~~~~~~~~
~~~~~~~~~~~~~~~~~~~~~~~~~~~~~~~~~~~~~~~~~~~~~~~~~~~~~~~~~~~~
~~~~~~~~~~~~~~~~~~~~~~~~~~~~~~~~~~~~~~~~~~~~~~~~~~~~~~~~~~~~
~~~~~~~~~~~~~~~~~~~~~~~~~~~~~~~~~~~~~~~~~~~~~~~~~~~~~~~~~~~~
~~~~~~~~~~~~~~~~~~~~~~~~~~~~~~~~~~~~~~~~~~~~~~~~~~~~~~~~~~~~
~~~~~~~~~~~~~~~~~~~~~~~~~~~~~~~~~~~~~~~~~~~~~~~~~~~~~~~~~~~~
~~~~~~~~~~~~~~~~~~~~~~~~~~~~~~~~~~~~~~~~~~~~~~~~~~~~~~~~~~~~
~~~~~~~~~~~~~~~~~~~~~~~~~~~~~~~~~~~~~~~~~~~~~~~~~~~~~~~~~~~~
~~~~~~~~~~~~~~~~~~~~~~~~~~~~~~~~~~~~~~~~~~~~~~~~~~~~~~~~~~~~
~~~~~~~~~~~~~~~~~~~~~~~~~~~~~~~~~~~~~~~~~~~~~~~~~~~~~~~~~~~~
~~~~~~~~~~~~~~~~~~~~~~~~~~~~~~~~~~~~~~~~~~~~~~~~~~~~~~~~~~~~
~~~~~~~~~~~~~~~~~~~~~~~~~~~~~~~~~~~~~~~~~~~~~~~~~~~~~~~~~~~~
~~~~~~~~~~~~~~~~~~~~~~~~~~~~~~~~~~~~~~~~~~~~~~~~~~~~~~~~~~~~
~~~~~~~~~~~~~~~~~~~~~~~~~~~~~~~~~~~~~~~~~~~~~~~~~~~~~~~~~~~~
~~~~~~~~~~~~~~~~~~~~~~~~~~~~~~~~~~~~~~~~~~~~~~~~~~~~~~~~~~~~
~~~~~~~~~~~~~~~~~~~~~~~~~~~~~~~~~~~~~~~~~~~~~~~~~~~~~~~~~~~~
~~~~~~~~~~~~~~~~~~~~~~~~~~~~~~~~~~~~~~~~~~~~~~~~~~~~~~~~~~~~
~~~~~~~~~~~~~~~~~~~~~~~~~~~~~~~~~~~~~~~~~~~~~~~~~~~~~~~~~~~~
~~~~~~~~~~~~~~~~~~~~~~~~~~~~~~~~~~~~~~~~~~~~~~~~~~~~~~~~~~~~
~~~~~~~~~~~~~~~~~~~~~~~~~~~~~~~~~~~~~~~~~~~~~~~~~~~~~~~~~~~~
~~~~~~~~~~~~~~~~~~~~~~~~~~~~~~~~~~~~~~~~~~~~~~~~~~~~~~~~~~~~
~~~~~~~~~~~~~~~~~~~~~~~~~~~~~~~~~~~~~~~~~~~~~~~~~~~~~~~~~~~~
~~~~~~~~~~~~~~~~~~~~~~~~~~~~~~~~~~~~~~~~~~~~~~~~~~~~~~~~~~~~
~~~~~~~~~~~~~~~~~~~~~~~~~~~~~~~~~~~~~~~~~~~~~~~~~~~~~~~~~~~~
~~~~~~~~~~~~~~~~~~~~~~~~~~~~~~~~~~~~~~~~~~~~~~~~~~~~~~~~~~~~
~~~~~~~~~~~~~~~~~~~~~~~~~~~~~~~~~~~~~~~~~~~~~~~~~~~~~~~~~~~~
~~~~~~~~~~~~~~~~~~~~~~~~~~~~~~~~~~~~~~~~~~~~~~~~~~~~~~~~~~~~
~~~~~~~~~~~~~~~~~~~~~~~~~~~~~~~~~~~~~~~~~~~~~~~~~~~~~~~~~~~~
~~~~~~~~~~~~~~~~~~~~~~~~~~~~~~~~~~~~~~~~~~~~~~~~~~~~~~~~~~~~
~~~~~~~~~~~~~~~~~~~~~~~~~~~~~~~~~~~~~~~~~~~~~~~~~~~~~~~~~~~~
~~~~~~~~~~~~~~~~~~~~~~~~~~~~~~~~~~~~~~~~~~~~~~~~~~~~~~~~~~~~
~~~~~~~~~~~~~~~~~~~~~~~~~~~~~~~~~~~~~~~~~~~~~~~~~~~~~~~~~~~~
~~~~~~~~~~~~~~~~~~~~~~~~~~~~~~~~~~~~~~~~~~~~~~~~~~~~~~~~~~~~
~~~~~~~~~~~~~~~~~~~~~~~~~~~~~~~~~~~~~~~~~~~~~~~~~~~~~~~~~~~~
~~~~~~~~~~~~~~~~~~~~~~~~~~~~~~~~~~~~~~~~~~~~~~~~~~~~~~~~~~~~
~~~~~~~~~~~~~~~~~~~~~~~~~~~~~~~~~~~~~~~~~~~~~~~~~~~~~~~~~~~~
~~~~~~~~~~~~~~~~~~~~~~~~~~~~~~~~~~~~~~~~~~~~~~~~~~~~~~~~~~~~
~~~~~~~~~~~~~~~~~~~~~~~~~~~~~~~~~~~~~~~~~~~~~~~~~~~~~~~~~~~~
~~~~~~~~~~~~~~~~~~~~~~~~~~~~~~~~~~~~~~~~~~~~~~~~~~~~~~~~~~~~
~~~~~~~~~~~~~~~~~~~~~~~~~~~~~~~~~~~~~~~~~~~~~~~~~~~~~~~~~~~~
~~~~~~~~~~~~~~~~~~~~~~~~~~~~~~~~~~~~~~~~~~~~~~~~~~~~~~~~~~~~
~~~~~~~~~~~~~~~~~~~~~~~~~~~~~~~~~~~~~~~~~~~~~~~~~~~~~~~~~~~~
~~~~~~~~~~~~~~~~~~~~~~~~~~~~~~~~~~~~~~~~~~~~~~~~~~~~~~~~~~~~
~~~~~~~~~~~~~~~~~~~~~~~~~~~~~~~~~~~~~~~~~~~~~~~~~~~~~~~~~~~~
~~~~~~~~~~~~~~~~~~~~~~~~~~~~~~~~~~~~~~~~~~~~~~~~~~~~~~~~~~~~
~~~~~~~~~~~~~~~~~~~~~~~~~~~~~~~~~~~~~~~~~~~~~~~~~~~~~~~~~~~~
~~~~~~~~~~~~~~~~~~~~~~~~~~~~~~~~~~~~~~~~~~~~~~~~~~~~~~~~~~~~
~~~~~~~~~~~~~~~~~~~~~~~~~~~~~~~~~~~~~~~~~~~~~~~~~~~~~~~~~~~~
~~~~~~~~~~~~~~~~~~~~~~~~~~~~~~~~~~~~~~~~~~~~~~~~~~~~~~~~~~~~
~~~~~~~~~~~~~~~~~~~~~~~~~~~~~~~~~~~~~~~~~~~~~~~~~~~~~~~~~~~~
~~~~~~~~~~~~~~~~~~~~~~~~~~~~~~~~~~~~~~~~~~~~~~~~~~~~~~~~~~~~
~~~~~~~~~~~~~~~~~~~~~~~~~~~~~~~~~~~~~~~~~~~~~~~~~~~~~~~~~~~~
~~~~~~~~~~~~~~~~~~~~~~~~~~~~~~~~~~~~~~~~~~~~~~~~~~~~~~~~~~~~
~~~~~~~~~~~~~~~~~~~~~~~~~~~~~~~~~~~~~~~~~~~~~~~~~~~~~~~~~~~~
~~~~~~~~~~~~~~~~~~~~~~~~~~~~~~~~~~~~~~~~~~~~~~~~~~~~~~~~~~~~
~~~~~~~~~~~~~~~~~~~~~~~~~~~~~~~~~~~~~~~~~~~~~~~~~~~~~~~~~~~~
~~~~~~~~~~~~~~~~~~~~~~~~~~~~~~~~~~~~~~~~~~~~~~~~~~~~~~~~~~~~
~~~~~~~~~~~~~~~~~~~~~~~~~~~~~~~~~~~~~~~~~~~~~~~~~~~~~~~~~~~~
~~~~~~~~~~~~~~~~~~~~~~~~~~~~~~~~~~~~~~~~~~~~~~~~~~~~~~~~~~~~
~~~~~~~~~~~~~~~~~~~~~~~~~~~~~~~~~~~~~~~~~~~~~~~~~~~~~~~~~~~~
~~~~~~~~~~~~~~~~~~~~~~~~~~~~~~~~~~~~~~~~~~~~~~~~~~~~~~~~~~~~
~~~~~~~~~~~~~~~~~~~~~~~~~~~~~~~~~~~~~~~~~~~~~~~~~~~~~~~~~~~~
~~~~~~~~~~~~~~~~~~~~~~~~~~~~~~~~~~~~~~~~~~~~~~~~~~~~~~~~~~~~
~~~~~~~~~~~~~~~~~~~~~~~~~~~~~~~~~~~~~~~~~~~~~~~~~~~~~~~~~~~~
~~~~~~~~~~~~~~~~~~~~~~~~~~~~~~~~~~~~~~~~~~~~~~~~~~~~~~~~~~~~
~~~~~~~~~~~~~~~~~~~~~~~~~~~~~~~~~~~~~~~~~~~~~~~~~~~~~~~~~~~~
~~~~~~~~~~~~~~~~~~~~~~~~~~~~~~~~~~~~~~~~~~~~~~~~~~~~~~~~~~~~
~~~~~~~~~~~~~~~~~~~~~~~~~~~~~~~~~~~~~~~~~~~~~~~~~~~~~~~~~~~~
~~~~~~~~~~~~~~~~~~~~~~~~~~~~~~~~~~~~~~~~~~~~~~~~~~~~~~~~~~~~
~~~~~~~~~~~~~~~~~~~~~~~~~~~~~~~~~~~~~~~~~~~~~~ATGAAAAAAATAGT
CAAATCATCAGTTGTTACATCAATTGCATTGCTTTTGCTATCCAATACAGTTGATGCAGC
TCAACATATCACACCTGTAAGTGAGAAAAAGGTTGATGATAAAATTACTTTGTACAAAAC
AACTGCAACATCAGATTCCGATAAGTTAAAAATTTCTCAGATTTTAACTTTTAATTTTAT
TAAAGATAAAAGTTATGATAAAGATACATTAATACTCAAAGCTGCTGGAAACATTTATTC
TGGCTATACAAAGCCAAATCCAAAAGACACTATTAGTTCTCAATTTTATTGGGGTTCTAA
GTACAACATTTCAATTAATTCAGATTCTAATGACTCAGTAAACGTTGTAGATTATGCACC
TAAAAATCAAAATGAAGAATTTCAAGTACAACAAACGGTAGGTTATTCTTATGGTGGAGA
TATTAATATCTCTAACGGCTTGTCAGGTGGAGGTAATGGTTCAAAATCTTTTTCAGAGAC
AATTAACTATAAACAAGAAAGCTATAGAACTAGCTTAGATAAAAGAACTAATTTCAAAAA
AATTGGTTGGGATGTTGAAGCACATAAAATTATGAATAATGGTTGGGGACCATATGGCAG
AGATAGTTATCATTCAACTTATGGTAATGAAATGTTTTTAGGCTCAAGACAAAGCAACTT
AAATGCTGGACAAAACTTCTTGGAATATCACAAAATGCCAGTGTTATCCAGAGGTAACTT
CAATCCAGAATTTATTGGTGTCCTATCTCGAAAACAAAACGCTGCAAAAAAATCAAAAAT
TACTGTTACTTATCAAAGAGAAATGGATAGATATACAAACTTTTGGAATCAACTTCACTG
GATAGGTAATAATTATAAAGATGAAAATAGAGCAACTCATACATCAATTTATGAAGTTGA
TTGGGAAAATCATACAGTTAAATTAATAGATACTCAATCTAAGGAAAAAAATCCTATGAG
CTAA
>

>sufB-integrating prophage (A) from Dubai_25_RUN18-BC01 [858,470..901,483]
TTACTTGTCAAAAATGGCTATTGCATCGTGTTTTTTCTGAGTATATAAATGGCTGTAAGT
GCCCATCGTTTCAGTGATTTGAGCATGTCTCATGAGTGACTGTAAAACGAAAATATCTAC
ACCATTATTTGCAAGATAAGATGCATAAGAATGTCTTAACGCGTGAATGTTATAATGGGG
GAAAGCTTTTTGGAATTTCTTTTGAACATGACTGTAATGTTTGGGAGCCATTCCTCCGAA
AATAAAATAACTACGTTCATCAAAATATTTATTTAACTCTTTTTCACGTTGGTGTCGTTC
AGTTAACATTGTATTGATGAATTTAGGTAAAGGAACAATATCCTCTGAACTATCTGTTTT
TGGTCTCGGAAATATAGTTCTATTAGAGATGTCCATTGTTTTATTTATGGATATCTCTTT
TTTGTATTTATTGTAGTCTGTCCAAACAAGAGCCATAGCTTCGCCAATCCTTAAACCTGT
ATAAAACATTAATGTAAATAACTCTCTGTAATCTTGCTCTTCAATGTCTTTGATTCTTTC
TTCAAATTCTTCACGCATCATAAACTTAGGTTTTGGCTTTACACGCGGAATAGGTTTAAT
TGATATTGTTGGATCTGTACGTAATCCAAAGTATTTTTTGGCATAATTAATTACAACTTT
AAAACCTGACCAAATTGTACGAGCAGAATTTGTTGACGCTACATTCTCTATTAGATATTT
ACGAAACTCTTGGCATTGATTTTGCGTTATCTTATTCATTTTTATGTGCCCGAACTTAGC
TTTAAAGTGTTTATGATATTCATTTTGTTTGCGTCGTTTTGTTTTAGGTCTCAAATCGCT
ATTTTCTAAATAGTGATGAAAAACATAATCAAATGTTTTTGAATCGCTATATCCTTCGTT
TACGTCATTCAAAAAGATAGCCTCTGCTCTCTTAGCTTCACGCTTAGTTGAAAAACCGCG
TTGCATCTTACGTTTGTTATTACCGTATACATCTTTATATCTAATGGAAAAATACCATTT
ACCTGTATTATCATCCTTATATACTGGCATTTTGCTTCTCCCTCCTCAAAATTGGCAAAA
AAATAATAAGGGTAGGCGGGCTACCCGAAATTTAGTACTAGGTACTAAATGTGATATAAT
AAAATAAAAAGTAGGTGATGAAATGTGCGTAAAGTTTACTGACGCAGAAATAGCTTATAT
AAAAGAATCAGTTGAAAATTATAGTAGTGAATTTGATATTTATGACGATGAACAAGAACT
TAAATTAAAAATTTATGAACAAATTATGTTAAAAATAGAGTCCGAATACAAGGATATCTA
TTTATTCCGTCTTATTAATTGATTTACTGTATTCGGTTAATATTCTTTCGTTTTCATCAA
CGATGTCCTTTAGTGTGTTTAAAAGGAAGTCGCAATCACCTTTGGCTACTGCACCGGCTT
GTGAATGGTTGATTATATTTCTCATACTATAAGCAATTTCTACCCGTTTTTTGGTTCTAT
AATTCACTTTACCCTCTTTAGTTAATTCTCCTAATAATTTGGTGTACATAGTTGAATCGG
TGTCTTTATGTTTGATTTTATTCACTTTTTTTAATTTGATTAAAAACGTCTCTATAGCAA
CAGCAAAGGTTGCTGCAGCTGGCAAATACAACTCCCTTTTATAAGCTTGTAATCCTTGTT
CTATTTGATAAGAAAAAGTTATATCATCAACAATCTTTTTCATGCTATTTAAATCTAAGT
GGTTGAACGGTTGTATTTCATCATGTGCTTTGTTTATCAATTTCTCTTTCGACTTCGATA
TCAATGTATTGTAATGATCGTTAGCTAATCGTTTGCCATAATTAAAAAATAAATCTAAAT
TGTTTTGTATTATTACAGTCCCGATATATTTTCCGTAGTAAATAGACGTGTAATAAATGT
AGTTATTAAAATCTAATAATCCGGATTGTTCTTCTACATACTTTTTAGAATCATATATGT
ATGAAGTAAAGTGTTTAGACAAATGTTTGATATCAGTATTACGAAAATTATATATTTCTT
TTAATTTACTGTCATTTGAGATAACAACGATGCAAGGTTCTTCAAAAAAAGATTGATTTA
GATAAAATATCGAAATCTTGTAATCGTCTTTTCTCATGAATGGGAAGGCTTCCGGATTAC
TACTAAACTGATAAATGTATCTGTTTTCAACTACATATTTGTAACCTTCTAAAAAATTAC
GCAAGTATTCTTTTAAAGTTTTATTCTCTTCCATACCTCATCCTCCTCACGCCACACAAG
CGCTATTAATCAATATCCAATAATTGTTGTTTTTTCTTATCGAACTCTTCCTGAGAAATT
ACTCCGACATCTAATAATTCTTTATATTTTATTAATTCATCAGCAACAGAAAAACTCATT
TTTTCAGAATTGGATGGTTTCATAGAACTTTCTCGAATAGAGATTTGTTCTTGTATTGTT
TCCGCCATTCTAGATACAGTGTTTTTTGATATGCTTCCTATAGCGATACTTGATGAACCG
TGATGTATAATTATTTCGCCAAAAAGAAGTCCTTTTTTATACGAAACAGAATTGATTTTC
TCGAATGGAAATTCATGAAATTTCAAACCATATATCATACCTTTATCTAAGAATAACAAT
CTTAGATCAGTACATACTATTAAGTAGGTATTATTATTGTACAATCCCGAAGTTACATAC
ATTATGTTTTCATTATCTTTTAAAATCATAGGTAGTTCTTTCACTTCTTTTTTTGTACCA
AACAAATCCTCTACACCTATTTCGCTAAATCTTTGGTAGATTTTAGATAAGTTTTCGTCA
GATTTATTGATTTCACTTTCAAATTTCACTTCTTTTCTAGGTTTACTTTGGTATTCTTTT
AAAATTTCTCTTTTGTCTTCAACAGATAGTTGCTTGTATTGTTTCTTTTCTTCTTTTGTT
TTAGTTGCTAAATATTGACTCTCAATCATACTTTCTTTGAACGTTAATCTGCTCTTAGGT
AATTCTTTCATGTTCATTTCTCCTTTATTTTTTGATTGTTAAATCGTTAGATCATAAGCA
TATTTAAATTCATTTATAAAATCAGATTTGCTTTCCATTTTCTCTTCTAAAAAACTTAAG
TAGTTTTCTGCGTGGTAATTTTCGTTATTTGACATATAGTCGTTTAACCCATTGTGTATA
TGTCTTCTGATTACTTTTACCGCTATATGGATCGCTTGAAAACTCATTTGATACTTGTAC
GAAATTTGCTCAATATTAAAGTTGTTTATATATTTGTATCTTATATGTAAAGGAAACAAT
AAACATGAAGCAAATGAGTTTGCTTCATATTCTTCAGCAATCCTTCTATAATAATCTTTA
TATGTGAATGTTTTATTTAAATTAACTCCAGTATGTCCCATTATAAAATGACCATATTCA
TGAGCTAAAGTAAATCTTAGACGATTCATAGGCAGTAAATCGTTATAAACTATAATCGCT
TTGTCTCCTTTTCTAATATGAAACGCTTCTTCTGAACCGAAAATAGAAGGTATTTTAAAA
TATAAAGTGCCAGTATTCTGAGAAAATTCAGAGAAAGTCACTAATTTAATACGTTTATCT
TTTGAGATAATTTCAAATATATCTAAAGGAAAAGATAAGTTATATAGACCATTTGTGATC
TCGTAAACTGCTTTCGCAGATTTAAAAAAAGATTTTTCATAATTTAATTTCAATTAAAAA
GCCCCTTTGTTACTTAGTTAAATCATCCCAATCATCAAACATTGCTTCTAATATAGTCAA
AGCTTTTTGCCTTTGTGCCTCCGTCATATTTTCTGTAGCTCGATGCATAATAAGAATATC
TTCACTTTTATCTTCTCCGGAGTACTCATCTTTTTCTCTACCTAATAAGTAATCAACTGA
TACATCGAAGTGATCGGCAATTTTTTGCACCTTATCAATGCCTGGTTTGGTTTTCTCCCA
TCTTCTGATTTGTCCGTTTGAAAACCCTAAAGTTCTCTCTAATTCAGCAAAAGTCATACC
TTTTGAATTGCACAAATTACGGATTCTTTGTACTAGATTCATAAATTTCTCCTATCACAG
ATTAACTTTTTCGCTATTTTTGTTGACAATTAGCATAAAAGTTAATATACTGTATTTAAG
CTTTAAATTTAGCTTACTAAACACATAACAATTATTCGTTGGGGAACGAGTATTCAATAC
CTTTATGACAGGCATTACGAATTGTTATAGGTTTATTAAACTATGCTTAAATATTAGCAT
AAAAGTTATTGGTGTTCAACAGATAATTTATTTGCTTAGAAAAAATGTTATAGGAGGTGC
TAATATGTCGACAACAGATTTCGGCTTGAAAGTGAGAACGGAATTATTAAAACGCAACAT
GACAAACAAGCAACTTGCGGAAATGCTAGAAATTTCAAGTGCTTACTTATCGGATATTTT
ACGTGGACGTAGAGATGCTTTTGAACAAAAGAAACGTATTGCGAAAATTTTAGAAATTAA
AGAAGAGGTGAAGAGTTAATGAATGAAATTAAAACTTTCAGTAACGACATGTTTTCAATC
TTAATCAAACAAGATAATGAAAATAATTTATTCGATTTAGAAACTGTCGCAAAAAGTTTG
GGGTTCACTCAGTTTAAAAACGGCAAACAATATATTCGTTGGGAAACTATCAATAAATAT
TTAGGTAAATATCTTTCCCAAGAAGTTGGGAAAGGCGATTTCATACCAGAACCAATGGTA
TATAAGTTGGCTTTCAAAGCAGGTAATGCTGTAGCAGAAAAATTTCAAGATTGGTTGGCG
ATGGAAGTCCTACCAGCTATTCGCAAACACGGTATCTACGCAACAGACAATGTAATTGAA
CAAACATTAAAAGATCCAGACTACATCATTACAGTGTTGACTGAGTATAAGAAAGAAAAA
GAGCAAAACTTACTTTTACAACAAGAAATCGGAGAACTAAAACCCAAAGCAGACTATGTA
GATGAAATCTTAAAGTCAACTGGCACATTAGCCACAACTCAAATCGCGGCAGACTACGGT
ATATCAGCACAAAAGTTAAACAAACTACTACACGAAGCTAGATTACAACGAAAAGTAAAT
AAACAGTGGGTACTTTACTCAGAACACATGGGCAAGAGTTACACAGAATCAGACACTATA
GCAATTGTACGCTCTGACGGTAGAGAAGACACAGTTTTACAAACTAGATGGACACAAAAA
GGCAGATTGAAAATACATGAAATCATGACTGAATTCGGTTATGAAGCTAACGTAACTGCT
TAACAGGAGGGCGCAGCAAATGCAAGCTCAAAACAAAAAAGTCATTTATTACTACTATGA
CGAAGCCGGTAATAGACGACTATTATCAATTGGTAATTTAGATACCTATTTATTAGCAGA
TATCAAATCAAGATTTGGTTTATATAAAAAGGCAATCCCTGATTTAGATAATCTATACAT
TCAAATAGATGGTATCGAATTTAAATTATATTAAATTTTTGGAAATGCAAAGGAGGCACA
ACAAATGTTACAAAAATTTAGAATCTCGAAAGAAAAAAATAAATTAAAACTCAAATTACT
AAAGCATGCTAGTTACTGTTTGGAAACAAGTAACAACCCTGAACTGTTGCGAGCAGTTGC
AGAGTTGCTTATAAAGATAAATCGATAAATAGCGAAGGAGTTGATTTTTTATGAATTCGG
AACTAATTCTTGCAGGTGGTACTTTAGGATTAATTTTTGTGACGGTAATTGAGACTTATA
AAAGTCGATCCTCTTTAAAGGAGAAAGTAATTGTGTCGATAGCTGCGGTAATTTCAGTTC
TTCTGATAATTTCTCTGATTCTTCTAACGATTTAATAATTATCAGGTGAGAATAATAATT
TAAAAATCGACTTAAAACTTCTCTGGCTTGTACATCTTTTTCATAATCATGTTCGAAAAA
TTTAAGTGCTAGATTGTATTTCTTCCAATAGTTAACTATATCGGGAGGTACATAACTAAA
GTTTTTAATGATTATTTCAGAAATCTTATCTTTGCGGTGATAAGAGTAAAAACTCATGAA
GTCTAATAAATCGGTAGAAGGCAACTCATAACAAGCTTTTAGAATCTCGGAGTAAAAATT
ATCATAGGTCTCTTTTTTGATTTGTTCTTCGAATTTTTCATTAGCCGTTTTTGTAGCAAG
CCACCAAGAAAAAATTACCGCTATTAGAGGTATTGACATTTTTAAAAGTTCTAATAAACA
TTCCATAATTATCACTTCCTTTCACTAGGAGATAACTAAATTATACACAACACAAAAATA
AAAAGGAGGAAAAGATATGATGAAAAATAGTTTGCAAGCTAAAGAACTTGCGGTAATTTT
ATCTGTTTCTAAATCCAAAGCAGGACAAATAATAAGAGAACTGAATAAAGAGCTTGAAGA
CGAAGGGTACATTGCGATACGAGGCAGAATACCCGTCCAATTAGCTAGGAAAAAATTCCC
TTATCACGACTTATCAGACCAGAGAATAATAGAGGAGTTGAAGAAAGTAAATGAGTAAAA
CTTATAAAAGCTATCTATTAGCAGTATTGTGCTTCACAGTCTTAGCGATTGTGCTTATGC
CATTGCTGTACTTCACTACAGCATGGTCAATTGCGGGATTCGCAAGTATCGCAACATTCA
TATTTTATAAAGAATACTTTTATGAAGAATAAAAAAACTGCTACTTGCGCCAACAAGTAA
CAGTATCAAGCACTTAAGAAAAATTTCAAGTTAAATATAAAATGAAAAACGGAGGAAGTC
AAGATGTATTACGAAATAGGCGAAATCATACGCAAAAATATTCATGTTAACGGATTCGAT
TTTAAGCTATTCATTTTAAAAGGTCATATGGGCATATCAATACAAGTTAAAGATATGAAC
AACGTACCAATTAAACATGCTTATGTCGTAGATGAGAATGACTTAGATATGGCATCAGAC
TTATTCAACCAAGCAATAGATGAATGGATTGAAGAGAACACAGACGAACAGGACAGACTA
ATTAACTTAGTCATGAAATGGTAGGAGGTCGCTATGAAGCAGACTGTAACTTACATCATC
CGTCATAGGGATATGCCAATTTATATAACTAACAAACCAACTGATAATAATTCAGATGTT
AGTTACTCCACAAATAGAAATAGAGCTAGGGAATTTAACGGTATGGAAGAAGCGAGTATC
AATATGGATTATCACAAAGCAATCAAGAAAACAGTGACAGAAACTATTGAGTACGAGGAG
GTAGAACATGACTGAACAAACATTATTTGAACAGTTGAACAGTAAAAACGTGAATGATCA
TACAGAACAAAAAAATGGATTAACTTATCTAGCATGGTCATATGCACACCAAGAGCTGAA
AAAGATTGACCCAAACTACACAGTAAAAGTACACGAGTTTCCACATCCAGATATTAACAC
AGAAAATTATTTTGTACCTTATTTGGCTACACCAGAAGGCTATTTTGTACAGGTATCTGT
GACTGTGAAAGATAGTACAGAGACTGAGTGGCTTCCAGTATTGGACTTTAGAAATAAATC
GCTTGCTAAAGGTAGTGCAACAACTTTCGATATTAACAAAGCGCAAAAACGATGTTTTGT
TAAAGCTTCGGCTTTACACGGTTTAGGCTTATATATCTACAACGGCGAGGAACTACCAAG
TGCAAGTGACAACGATATTACAGAATTAGAAGAGCGTATCAATCAGTTCGTGAACTTATC
TCAAGAAAAAGGGCGAGATGCAACTATCGATAAAACGATGAGATGGCTAAAAATATCTAA
CATTAATAAATTAAGTCAAAAACAAATCGCAGAAGCACACCAAAAATTAGATGCGGGATT
AAAACAATTGGATAGTGAGGAGAAACAATAATGTTAAACAGAGCAGTATTAGTAGGACGC
TTAACAAAAGACCCAGAATTAAGAAGCGCGCCAAATGGCGTAAATGTAGGTACATTCACA
TTGGCAGTAAACAGAACATTCACGAATGCTCAAGGCGAGCGTGAAGCAGATTTTATAAAC
GTAGTAGTGTTCAAGAAACAAGCTGAAAATGTTAAAAACTACCTTTCTAAAGGGTCGCTG
GCAGGTGTAGACGGGCGACTACAAACACGTAGCTACGAAAATAAAGTCGGGCAACGTGTA
TTTGTGACAGAAGTAGTAGCGGACAGTGTTCAATTCTTAGAACCGAAGAATAACAACCAA
CAACCAAACAACAATTATCATCAACAAAGACAAACTCAAACTGGTAATAATCCTTTTGAT
AATACCACTGCGATTACTGATGATGACTTACCGTTCTGATTGGAATGATTAAATGCCGAA
AATTACTAGTTATATCACTCAAGACGACGGCACAACAACAGTTGTCATCTCTGATGTTGA
ATTAGGCAATAAAGAAACATTACTACTTGATAACGGGTTTGATGTAGAAGTAGATGTAAA
CGTTATAGATCCGTTTCAAATTACCGGCAAGCAACGTCGAAAAATATTCGCGCTTGTCAA
AGACATAGAAGAACATACAGGTCAACCAATGGACTATATGAGACATATGTTCATCGAGTT
TGTAAGAACGTACTACGGCTATGATGAACGTATTTCGCTAAGTAATTGTACGAGAACACA
AGCAAGTCAAATCATTGAAGCAACGCTTGACTGGACGTTCTACAATGACATACCACTTAG
CTACAAAACGAGTAATCTACTGAAACAAGATAAATCATTCTTATACTGGTCAACTGTTAA
CCGCAACTGTGTAATATGCGGAAAGCCTCACGCTGACCTAGCGCATTACGAAGCAGTAGG
TAGAGGCATGAACAGAAACAAGATGAATCACTATGACAAACATGTATTAGCGCTATGTCG
CGAACATCACAACGAGCAACATGCGATTGGCGTTAAGTCGTTTGATGATAAATATCACTT
GCATGACTCGTGGATAAAAGTTGATGAGAGGCTCAATAAAATGTTGAAAGGAGGAGAATA
ATGGTTAAATCGATATTTTTACAAGATGGAGAAGAAATTTTAGTTGATGATGAAGATTAC
GAGAGAGTTAATCAGCATACTTGGCATAAAGCTTTTAAAGATAATTACAGAATGATTGTG
AATAGTGATAAAAAGCATTTACCTGATTTTATTCTAAAAAAAAGTTTCCAAAAAATAAAA
AACAATGATTTCACAAGAAAAAATCTAACAACTGAAGGTAATAAAACAAGATGGAGCAAA
GCGAAGTGTAACAATTCATCTAAATATAAAGGCGTTTCATGGGATAAAAAAAATAATAAT
TGGTATGCATGTATAGCTGTTGATAAAAAAACCAAAAACTTAGGTCACTTTGTAAATGAA
GATGAAGCAGCAAAAGCTTACAACAATGCAGTTAATGAATATTGGGGTGGTGTTGGTTAC
CTTAATATAATTGGAGAAGATAATAGGCTGAAAAAAAGAAACTATAAAACAAACATAAAG
CAATTGAAGAGGGGAACTGATAAAAACAATTTAAGAGGAATAAACAAAATAAAACATAGA
TATTATTCAAAAATATTTTATTCTGGCAACTATATAGCGTTAGGCGGATATGACGATTTA
AACAAAGCGAGATTAGTTTACAACAAATGTTCGTCATACCTGCATGGATCTGACGCGATC
CTTAACGACGTACCTATGACAGATGAACTTAAAGAATTCATATCTAACTGGGAAATACCG
GACAAAATAAAAGCGCTGAAAGGAGAAGACAATGGGAGAAGTATCGTGGATAAAACTTAA
AGTTGGCATGTTTGATGACAGCAAAATCAAATATATCGAAGCTTTACCCGAAAGAGATAC
GATCATAACTATTTGGGTTAAGTTGCTAACTTTATCAGGAAAGTACAACGAACAAGGTTA
TATTATGTTATCCGAAAACTTGCCTTATAACGAAGAAATGTTAGCAAATGAGTTTAGTCG
ACCTATCAACTCAATAAGGTTAGCAATACAAACTTTTGAGACATTGGGCATGATTGAAAA
AGTTAATGGTGTCATAAAAGTGACAAATTGGGAAAAGCACCAAAACATTGAAGGACTCGA
GAAAATCAGGGCGCAGAACAGGTTGAGGAAACAAAAGCAACGAGAAAACAACAGAAAATT
GCTAAATGGTCACGTGACGTCACGTGACAGTCACGCAACAGAAGAAGATAAAGAATTAGA
TAAAGAATTAGAAAGAGATAAAGAAAAAGATATAGATAAGAACTTAAGTTCAAATAATAG
CGCAACTGACGTTACGCATGAGCAATTTGAGGAATGGTGGAAACTTTACAACAAGAAAAA
AGATAAGAAGATGTCTTTCACTAAATTCAAATCATGCGTAAAGAAACATACTTTTGAGCA
AATCATGCAAGGTACTCGAGAGTATTTAAAAACTATTACAGACAAACAATATCAAAAGTA
CCCTAAAACGTTTTTAACTAACGAAAGCTATATGAATGATTATAGCGAAGAGATTAAAGA
AACTGGTATAGATCAATTGGAACGTATGAAGTACGACGAAAGTTATTGGGACTAGGAGGA
TGTTATGAAACCGTTATTCAACGAAAAAATAAACGAAAGTTTAAAAAAATATCAACCAAT
CGAAGTAATACTAAGAAAGAATTGCGATAAATGCGGGCATCAATATGACTTATATAAGTT
TGAAAATGGATATGAATACAAAGACGGTTGCGAATGTGAAATTCAAAGATTGGCTTACGA
AGAATACAAAAGGAATAAACAAAAGAAACTTGATTATATTTTCAATCAATCAAATGTTAA
TCCGTCATTAAGAGATGCAACGGTTAACAACTATAAGCCACAAAATGAAAAACAAGTAAA
AGCTAAACAAACAGCAATAGAGTATGTACAGGGTTTCTCTACAAAAGAACCAAAATCATT
AATATTGCAAGGTTCATATGGAACTGGTAAAAGCCACCTAGCATACGCTATCGCAAAAGC
AGTCAAATCTAAAGGGCATACAGTTGCTTTTATGCACATACCAATGTTGATGGATCGTAT
CAAAGCGACATACAACAAAAATGCAGTTGAAACTACAGACGAGCTAGTCAGATTGCTAAG
TGATATTGATTTACTTGTACTAGATGATATGGGTGTAGAAAACACAGAGCACACTTTAAA
TAAACTTTTCAGCATTGTTGATAACAGAGTAGGTAAAAACAACATCTTTACAACTAACTT
TAGTGATAAAGAACTAAATCAAAATATGAACTGGCAACGTATCAATTCAAGAATGAAACA
CAATGCGAGAAAAGTAAGAGTAATCGGAGACGATTTCAGGGAGCGAGATGCATGGTAACC
AAAGAATTTTTAAAAACTAAACTTGAGTGTTCAGATATGTATGCTCAGAAACTCATAGAC
GAGGCACAGGGCGATGAAAATAAGTTATATGACCTATTTATCCAAAAACTTGCAGAACGT
CATACACGTCCCGCTATCGTCGAATATTAAGGAGTGTTAAAAATGCCGAAAGAAAAATAT
TACTTATACCGAGAAGATGGCACGGAAGATATCAAAGTCATCAAGTATAAAGACAACGAA
AATGAAGTTTATTCGCTCACAGGAGCCCATTTCAGCGACGAAAAGAAAATTATGACTGAT
AGTGACCTAAAACGATTTAAAGGCGCTCACGGGCTTTTTTATGAGCATCAGTTAGGTTTG
CAGGCAACGATATTTGATATTTAGAGGTGGACGATGAGTAAATACAACGCTAAGAAAGTT
GAGTATAAGGGGATTGTATTTGATAGCAAAGTGGAGTGTGAATATTACCAATATTTAGAA
AGTAATAAGAATGGCACTAACTATGATCGTATCGAAATACAACCGAAATTCGAATTATTA
CCAAAACTAGATAAACAACGAAAGATTGAATATATTGCAGACTTCGCGTTATATCTCGAT
GACAAACTGATTGAAGTTATCGACATTAAAGGTATGCCAACCGAAGTAGCAAAACTTAAA
GCTAAGATTTTCAGACATAAATACAGAAACATAAAACTCAATTGGATATGTAAAGCACCT
AAGTACACAGGCAAAACATGGATTACTTACGAGGAATTAATTAAAGCAAGACGAGAACGC
AAAAGAGAAATGAAGTGATCTAATGCAACAACAAGCATATATAAATGCAACGATTGATAT
AAGAATACCTACAGAAGTTGAATATAAGCATTTTGGTGATGTGGATAAAGAAAAAGAAAC
GCTGGCAGATTACTTATATAACAATCCGAACGAAATACTAGAGTATGACAATTTAAAAAT
TAGAAACGTAAATGTAGAGGTGGAATAAATGGGCAGTGTTGTAATCATTAATAATAAACC
ATATAAATTTAACAATTTTGAAAAAGAAATAATGGCAAAGCGTGGGATAAATGCTGGAAT
TGTTTCTAAACGTGTAAGAGGTTGTTGGGAGTTTTCAGAAGCTTTAGACGCGCCTTATGG
CATGCATCTAAAAGAATATAGAGAAATGAAACAAATGGAAAAAATTAAACAAGCGAGACT
CGAACGTGAATTGGAAAGAGAGCGAAAGAAAGAGGCAGAGCTACGTAAGAAGAAACCGCA
TTTGTTTAATGTACCTCAAAAACATTCACGTGATCCGTACTGGTTCGATGTCACTTTTAA
CCAAATGTTTAAGAAATGGCAGGAAGCATAAATGCCTAAAACCGATAGCGCACGTAAAGA
ATACTTAAACCGATTTTTCGGCTCTAAGAGATATCTGTATCAGGATAACGAACGAGTGGC
ACATATCCATGTAGTAAACGGCACTTATTACTTTCACGGGCATATCGTACCAGGTTGGCA
AGGCGTGAAAAAGACATTTGATACAGCGGAAGAGCTTGAAACATATATAAAGCAACATGG
TTTGGAATACGAGGAACAGAAGCAACTAACTTTATTTTAGAGGAGGTTATGAAAGTGAAC
TATGAAACAGGATTCCAAATAGGCGTAATGGAAGCTAGGTTGAAGAAGATGAGAAAACAA
CGTGATGAGTACAAGAAGCAACGTGACGAGCTTATTGGGGATATAGCTAAGTTAAGAGAG
CGTAACGAAGAGCTGGAGAACATGTGGCGCACAGTCAAAAATGAATTGCTTGGAAGATAC
GAACATTACTTTTTTAAAATTAGAGAACTACACCCTGAGAGCAAAGCGAACAGGATAGGA
GCTCTCTATATAGGAGGTAAAAGCACTGCAGATATTATACTGTCGCGAATGGAAGAACTA
GACGGAACAAATGAGTTCTACGAATTTTTAGGGCAAATGGAGGAAGACACAAATGAATAA
CCGTGAACAAATAGAACAGTCCGTTATAAGTGCTAGTGCGTATAACGGCAATGACACAGA
GGGATTACTAAAAGAGCTTGAGGACGTGTATAAGAAAGCACAAGCGTTTGATGAAATACT
TGAGGGTTTACCTAATGCTATGCAAGATGCACTCAAAGAAGATATTTATCTTGATGAAGC
AATAGGGATTATGGTAAGTCAAGTTATCTATGAATACGAGGAGAGTGAAGAATAATGAGT
AATAAAAGTAATTCAGAAATAATCGCAGGAGTATTAGAAATGAGTAAAAGCGATATATAT
ATTTGGGATGTACTAAGCGAGTTTGACAGTGAACAAGAGGAAGAAATACTCGATTTTATA
GATGAGAACATTGAAGAATTTGAAATATTCCTCAATACCGCACTAATTCATATTGTTGAA
AGATTGAAATTGAGAATAGCGTTTGCTACAGCTAAGGAGGACAACGATAATGAATAACAC
ATTACAAGTAAAACTATTATCAAAAAATGCTAGAATGCTCGAACGAAATCATAAAACAGA
TGCAGGTTATGACATATTCTCAGCTGAAACTGTCGTACTTGAACCACAAGAAAAGGCAGT
GATTAAAACAGATGTAGCTGTAAGCATACCAGAGGGCTATGTCGGACTATTAACTAGCCG
TAGTGGTGTAAGTAGTAAAACGCATTTAGTGATTGAAACAGGCAAGATAGACGCGGGATA
TCATGGCAATTTAGGGATTAATATCAAGAATGACGCTATTGCATCAAATGGTTATATTAC
ACCAGGTGTTTTTGATATTAAAGGAGAAATCGATTTGAGTGACGCCATAAGACAATATGG
AACTTATCAAATCAACGAAGGCGACAAACTAGCTCAATTGGTTATCGTGCCTATATGGAC
ACCTGAACTAAAGCAAGTGGAGGAATTCGAGTGTGTTTCAGAACGTGGAGCAAAAGGCTT
CGGAAGTAGCGGAGTATAAAGACATCTTAGATCGAGTCAAGGAGGTTTTGGGGAAGTGAG
TTACATCATTACATTAGTTCTAATACTTGTATTCATAGTAATATTTAACAATTTACTCAA
CAGATATATGGTTTTGTACAAAGAATTAGATTTATTTACATGCAGAATTGGAATGTTATT
AGTCTTAATCGTTATAGTAGATTTTGCAAAACAACAAAATATGTTAGCTACATTGAGTGT
TTTACTAATACTTTTATTCGTAGAAAAACTTAGAATCATTCAAAGGAGTGATAAGAAGTG
ACGCAATACTTAGTCACAACATTCAAAGATTCAACAGGACTACCACATGAACATTTTACT
GCTGCTAGAGATAATCAGACGTTTACAGTTGTTGAGGCGGAGAGTAAAGAAGAAGCGAAA
GAGAAGTACGAGACACAGAATGCTCCAGTTGTCTACTACACTAATAATTCTAAAGTAACC
CTATTCGAAAGGCCTAGTGAAGAAGTATTACGTTCTTTGTTCGAAGAGAAATAAAATCAT
TAAAGAGGGGAAATAATAATGTTTAATATACCTAAAATGAAATTACCAGAAAAGCACACT
GAGGTATTTAAGACGTATAAAAATGGAACACCAGAAGAAAAAGCTAAGATTGAAGATTAC
TTTATTAAAACTGTCAAAGATGAAGATAGCGAATTTTACAGCCCTATGTTAGCTGGTCTA
AACGAACAACAGTTAAAGAGTATGTTGAGACAGGTACTTTTTTTGATTGATACCGGAGAT
GATAATGATGATTAAAAAACTTAAAAATATGGATTGGTTCGATATCTTTATTGTTGGAAT
ACTGTCATTATTCGGCATATTCGCATTGCTACTTGTTATCACATTGCCTATCTATACAGT
GGCTAGTTACCAACACAAAGAAACGCACCAAGGAACAATTACAGATAAATATAACAAGAG
ACAAGATAAAGAGGATAAGTTCTATATTGTATTAGACAACAAACAAGTCATTGAAAACTC
CGACTTATTATTCAAAAAGAAATTTGACAGTGCAGACATACAAGCTAGGTTGAAAATTGG
CGATAAAGTAAAGGTTAAGACGATTGGTTATAGAATACACTTTTTAAATTTATATCCGGT
CTTATACGAAGTAAAGAAGGTAGATAAACAATGATTAAACAAATACTAAGACTATTATTC
TTACTAGCAATGTATGAGCTAGGTAAGTATGTAACTGAGCAAGTGTATATTATGATGACG
GCTAATGATGAGGTAGAGACGCCGAGTGACTTTGCAAAGTTGAGTGATCAGTCAGATTTG
ATGAGGGCGGAGGTGTCAGAGTAGATGATGTGGTTAATCATAGCAATTATATTACTAGTC
ATCTTATTGTTTGGTGTGATGTTGCAGGCTGAACAGTTAAAAGGTGATGTGAAAGTTAAA
GAGCGAGAGATAGAGATATTAAGAAGTAGATTGAGACATTTTGAAGATTAACGGGGGTTA
AACGAATGAGTTTGAGAAAATCAACGCAAAGATATTTAGAAAGTGAATTAAGCAATTACA
ACTACTTCGATAAAGATATAGCGCGTGTAAGAGATGAAGTTTTAAACCCGTGGAGTCAAC
AAGATACTAATATCGGTGGAGATAGGGTGCAAAGCAATGTAAGTGTAACTGAAATAAAAG
CTATTAGAGTTGTTAATGATAGAAGATTATCGCAATTAGCTAGAATGAAATCAGCTATAG
AGGTTGTATATAATCATAGCACTACAGAAACTCAAAAACTTATGGAACTTTATTATTTTA
AAAAGCCTAGAACATTAAATTTAACTGGTGTAGCTCAAGAAATAAATGTAAGTAAATCTA
CCGCTTATGATATGAGGAAAGATATATTAGTTAGGTTAGCTGATGAACTAGGTATAATAC
ATTAAGTTTGGAAAAAGTCTGGAAAAATAACGTCACTTTCGGTGTTAATATGATAGCGTA
AGATATTGACTATCTTACTGCGTTTCCCTTATCGCAATTAGGAATAAAGGATCTATGTGG
GTTGGCTGATTATAGCCAATCCCTTTTTTAATTTTAAAAAGCGTATAGCGCGAGAGTTGG
TGGTAAATGAAATGAACGAAAAACAAAAGAGATTCGCAGATGAATATATAATGAATGGAT
GTAATGGTAAAAAAGCAGCAATTTCAGCAGGTTATAGTAAGAAAACAGCAGAGTCTTTAG
CAAGTCGATTGTTAAGAAATGTTAATGTTTCGGAATATATTAAAGAACGATTAGAACAGA
TACAAGAAGAGCGTTTAATGAGTATTACAGAAGCTTTAGCGTTATCTGCTTCTATTGCTA
GAGGAGAACCTCAAGAGGCTTACAGTAAGAAATATGACCATTTAAACGATGAAGTGGAAA
AAGAGGTTACTTACACAATCACACCAACTTTTGAAGAGCGTCAGAGATCTATTGACCACA
TACTAAAAGTACATGGTGCGTATATCGATAAAAAAGAAATTACTCAGAAGAATATTGAGA
TTAATATTGGTGAGTACGATGACGAAAGTTAAATTAAACTTTAACAAACCATCTAATGTT
TTCAATAGAAACATATTCGAAATACTAACCAATTACGATAATTTCACTGAAGTTCATTAC
GGTGGCGGTTCAAGTGGTAAGTCTCACGGGGTTATACAAAAAGTTGTGCTCAAAGCTTTG
AAAGACTGGAAATATCCTAGACGTATACTGTGGCTTAGAAAGGTTCAATCAACAATTAAA
GATAGTTTGTTCGAAGATGTCAAAGATTGTTTGATAAACTTCGGTATTTGGGATATGTGC
CTTTGGAATAAGACTGATAACAAAGTTGAATTGCCAAACGGCGCAGTTTTTTTGTTTAAA
GGATTAGATAACCCAGAGAAAATAAAGTCGATAAAAGGCATATCAGACATAGTCATGGAA
GAAGCGTCTGAATTCACATTAAATGATTACACGCAATTAACGTTGCGTTTGAGGGAGCGT
AAACACGTGAATAAGCAAATATTTTTGATGTTTAACCCAGTATCTAAACTGAATTGGGTT
TATAAGTATTTCTTTGAACATGGTGAACCAATGGAAAATGTCATGATTAGACAATCTAGT
TATCGAGATAATAAGTTTCTTGATGAAATGACACGACAAAACTTAGAGTTGTTAGCAAAT
CGTAATCCAGCATATTACAAAATTTATGCGTTAGGTGAATTTGCTACACTAGACAAATTG
GTTTTCCCTAAGTATGAAAAACGTTTAATAAATAAAGATGAGTTAAGACATTTACCTTCT
TATTTTGGATTGGACTTTGGCTACGTTAATGATCCTAGTGCTTTTATACATTCTAAAATA
GATGTAAAGAAAAAGAAATTATACATCATTGAAGAGTATGTTAAACAAGGTATGCTGAAT
GATGAAATAGCTAATGTCATAAAGCAACTTGGTTATGCTAAAGAAGAAATTACAGCAGAT
AGTGCAGAACAAAAAAGTATAGCTGAATTAAGGAATCTAGGGCTTAAAAGGATTTTACCA
ACCAAAAAAGGGAAGGGCTCGGTTGTACAAGGGTTACAATTCTTAATGCAATTTGAAATC
ATTGTTGATGAACGTTGTTTCAAGACTATTGAAGAGTTTGACAACTACACATGGCAAAAG
GACAAAGATACAGGTGAATATACCAATGAACCAGTAGATACATACAATCATTGTATCGAT
TCGTTGCGTTATTCAGTGGAACGATTCTACAGACCGGTTAGAAAACGCACAAATGTCAGT
TCGAAAGTTGACACAATAAAATCTCTAGGATTATAGGAGGGAACAAATGTTAAAAGTAAA
CGAATTTGAAACAGATACAGATCTACGGGGAAACATAAATTACTTATTTAATGATGAAGC
CAATGTTGTTTACACATATGACGGGACGGAATCCGATTTATTACAAAACGTTAATGAAGT
AAGTAAATACATTGAACATCACATGGATTACCAACGACCTAGATTGAAAGTGTTAAGTGA
TTATTACGAAGGTAAAACTAAGAACTTAGTTGAGTTAACACGACGCAAAGAAGAGTATAT
GTCAGACAACCGTGTTGCCCATGATTACGCATCTTATATCAGTGATTTCATTAATGGTTA
CTTCTTAGGTAATCCAATTCAATACCAAGATGATGACAAAGATGTATTAGAAGCTATTGA
GGCGTTCAATGATTTAAATGATGTTGAGTCGCACAATAGATCTCTAGGATTAGATTTGTC
AATTTACGGCAAAGCTTATGAGTTAATGATTAGAAATCAAGATGATGAAACTCGTTTGTA
CAAGAGTGATGCGATGAGCACTTTTGTCATATACGACAATACGATTGAACGTAATAGTAT
CGCAGGCGTTAGATATTTAAGAACTAAACCAATAGACAAAACCGATGAAGACGAAGTGTT
TACAGTTGATTTATTCACTTCACACGGTGTTTATAGATATCTAACAAGTAGAACAAACGG
CTGGAAGCTCACACCACGTGAAAACAGTTTTGAATCTCACTCATTTGAACGCATGCCTAT
TACAGAATTTAGCAACAACGAAAGAAGAAAGGGAGATTACGAAAAAGTAATCACTTTGAT
TGATTTGTATGATAATGCTGAATCAGATACAGCTAACTATATGAGTGATTTAAACGATGC
TATGTTACTTATTAAAGGTAATTTAAATTTAGATCCTGTAGAAGTTAGAAAACAAAAGGA
AGCTAACGTGTTGTTTTTAGAACCGACTGTTTATGCTGATAGCGAAGGTAGAGAAACAGA
AGGTTCAGTTGATGGTGGTTATATTTATAAGCAATACGATGTACAAGGTACCGAAGCTTA
TAAAGACCGTTTGAACAGTGATATACACATGTTTACCAACACGCCTAACATGAAAGATGA
TAACTTTAGTGGCACTCAATCGGGCGAGGCAATGAAATACAAATTATTTGGATTGGAACA
ACGTACTAAAACTAAAGAAGGATTGTTTACTAAAGGGTTAAGACGTCGTGCTAAGTTGTT
AGAGACAATACTTAAAAATACACGGTCGATTGACGCTAACAAAGATTTCAATACTGTTAG
ATACGTATACAACAGAAACTTACCTAAATCATTGATTGAAGAATTAAAAGCTTATATTGA
TTCTGGCGGGAAGATTAGCCAAACAACTTTAATGTCTCTATTCTCGTTCTTCCAAGACCC
TGAATTAGAAGTTAAGAAAATCGAAGAAGATGAGAAAGAATCTATTAAAAAAGCTCAAAA
AGGTATTTATAAAGACCCTAGAGACATCAATGATGACGAACAAGATGATGATACAAAAGA
TACTGTTGATAAAAAGGAATGATTGTAATTGCCTAACAAAAACACTCAAGAATATTGGGA
AGAACGCGGACGCAAAGCAATCGAGAATGAGTTGAAGCGTGATAAAACTAAAGCTGAAGA
AATAGAACGTATATTGAATATGATGATTAAGCGCATTGAAAAAGAGATCAATGCGTTTAT
TGTTAAGTACGGAGATTTTGCAGGCGTTACATTACAAGAAGCACAAAAGATTATTGATGA
GTTCGATGTAAAAGCGTTTCAAGAAGAAGCAAAAAGATTGGTCGAAAACAAGGACTTTAG
CGATAGAGCAAATGAAGAATTAAAGAAGTATAACACTAAGATGTATGTATCTAGAGAACA
GATGTTAAAGATTCAAATAGAATTCTTAATTGCTTATGCAACAGCTCAAACAGAATTATC
GATGAGGGAATATTTCGAATCAACAGCTTATCGTGTGTTCAGTGATCAAGCGGGTATTTT
AGGTGAAGGTGTACAAGTAGCTAAAGAAGTTATAGATACAATCGTTGATACACAATTTCA
TGGTGTCGTTTGGTCAGAGCGATTATGGACTAATACCGAAGCAATGAAACAAGAAGTAGA
AGAAATAATTGCTAATGTAGTTATTAGAGGTCGACATCCAAATGAATACGTTAAAGATAT
GCGCAAGCACTTAAATAAATTCGAAGGAACAGCACGACAAAAGACCGCAGCAATTAAATC
ATTGCTTTATACGGAATCGGCACGTGTTCACGCACAATCAAGCATTGACAGCATGAAAGA
AATTTCACCGGAAGGATATTATATGTATATTGCAAAAATCGATAATAGAACAACTAAAGT
ATGCAAAGGGCTTAATGGAGAAATATTCAAAGTTAAAGACGCTAAAATTGGTGTTAATTT
CTACCCTATGCATATCAATTGTCGTTCAGATTGCGCTTTACTACCTAAATCTATGTGGCC
GCAAAAACCAAGCAAGAAACGAAAAACAAAATACTTCGGAGGGAAAGTGAAAAGCGGTGA
TTGATTTAAAAGTAAAGATTTTTAAAGGTAAGTTAGCTTTGTATGATAGTAAATTGAGTG
TTTGGAGGATACTAATATGAGTAATACTGACAAATACCTTAGAGACATAGCAAGAGAGTT
AAAAGGTATACGTAAAGAGTTACAAAAGCAAAACGAAACAGTTATTATTGATGCAAACTT
AGACAGTGTAAGGTCGGCAGTATTAGCCGATAAAGAAAAATCGAAATATAACGAACCACT
CTTTTAATAGCTAGCACTTAATTGTGTTGGCTATTTTTTATGTCCAAACCATGCTTATGA
CAATAAAAGGTGCAAGCGTTACAGCCCGAACCATGTATGGCTTAAAACTAATCAAGAGTA
AATAAATGAGGTGTAAAAACTATGGATATCCAAGAGAAGTTAAAACTCAAATTACAGTTT
TTTGCTGAAGAATCAGATGGAGATAATGGAAAATCAAAAGATAACAACGATGATGAAGGC
AAAGACAAACAAGACAAAAAGACTAATTCAGAAGAAGAAATCGAAAAAAGACTACAAGAA
GAATATAACAAGCGTCTTAAAGAAGAATTAAGTCGTCGTATGAAGCAGAAAGAAAAAGAG
AAACAAGAAGCTGTTGATGAAGCTAAACGATTAGCAAAAATGAACAAAGATCAAATCGCT
GAATATGAACGCGAACAAATGGAAAAAGAGCTGGAGCAATTACGCTCAGAAAAACAATTA
AATGAAATGCGTTCAGAAGCAAGGAAAATGTTAAGTGAAGCAGAAGTTGATTCATCAGAT
GAGGTTGTTAATTTAGTTGTAACAGATACTGCTGAACAAACTAAATTGAATGTTGAAGCT
TTTTCTAATGCAGTAAAAAAAGCGGTTAATGAAGCGGTTAAGATTAACGCTAGACAATCG
CCATTGACTGGTGGAGATTCATTTAATCACTCGACTAAAAATAAACCGCAAAACTTAGCT
GAAATAGCTAGACAAAAAAGAATTATTAAAAATTAACGGAGGCATTTAAATGGAACAAAC
ACAAAAATTAAAATTAAATTTGCAACATTTTGCAAGTAACAATGTTAAACCACAAGTATT
TAACCCTGACAATGTAATGATGCACGAAAAGAAAGATGGCACGTTGTTAAACGACTTTAC
AACACCTATCTTACAAGAGGTTATGGAAAAATCTAAAATCATGCAATTAGGTAAGTACGA
ACCAATGGAAGGTACTGAGAAGAAGTTTACTTTTTGGGCTGATAAACCAGGTGCTTACTG
GGTAGGTGAAGGTCAAAAAATTGAAACGTCTAAGGCTACTTGGGTTAATGCTACAATGAG
AGCGTTTAAATTAGGGGTTATCTTACCTGTAACAAAAGAATTCTTGAATTACACTTATTC
ACAATTCTTTGAAGAGATGAAACCTATGATTGCTGAAGCTTTCTATAAAAAGTTTGATGA
AGCGGGTATTTTGAATCAAGGTAACAATCCATTCGGTAAATCAATTGCACAATCAATTGA
AAAAACTAATAAGGTTATTAAAGGTGACTTCACACAAGATAACATTATTGATTTAGAGGC
ATTACTTGAAGATGATGAATTAGAAGCAAATGCGTTTATCTCAAAAACACAAAACAGAAG
CTTGTTACGTAAAATTGTAGATCCTGAAACTAAGGAACGTATTTATGACCGTAACAGTGA
TTCATTAGACGGTCTACCTGTGGTTAACCTTAAATCAAGCAACTTAAAACGCGGTGAATT
AATCACTGGTGATTTCGATAAGTTGATTTACGGTATCCCTCAATTAATTGAATACAAAAT
CGATGAAACTGCACAATTATCTACAGTCAAAAATGAAGATGGAACACCTGTAAACTTGTT
TGAACAAGACATGGTGGCATTACGTGCAACTATGCATGTAGCATTGCATATCGCTGATGA
TAAAGCGTTTGCTAAGTTAGTTCCTGCTGATGCAAAACCATCTTCAAATCCAGGAGAAGT
TTAATAAATAATTAGGAGTGGTAACATGCCCGAAATCATTGGAATTGTTAAAGTAGATTT
TACAGATTTAGAAGATAACAGACATGTCTATATGAAAGGGCATGTCTACCCTCGCAAAGG
TTATGATCCTACAAATGAACGTATAAAATCTTTAGCTAGCGTTGAAAATAAACGCAATGA
GCAAATGATTTACGTTGTTGATGATAAGTTAACAAAAAAGGAACTTATTGAAATAGCGAG
TCTTGCTAGTTTAGATGTTGACGAAAAACAAACAAAAGCTGAAATTATTAGTGCTTTTGA
GTCGCTTGTGTAGGTGGTTATATGGCTACATTAGATGACGTTAAGAAACGCATTGGTCTT
AAAGATAATAAGCAAGATGAACAATTAGAAGAAATAATCAAAAGTTGTGAAAGCCAGTTG
TTATCAATGTTACCTATTGAGGTTAAACAAATACCGGAAAGGTTTAGCTATATGATTAAA
GAGGTTGCAGTTAAACGATATAACAGGATTGGTGCTGAAGGTATGACATCAGAAGCGGTT
GATGGACGTAGCAACTCATATGAATTAAATGATTTTAAGGAGTATGAAGCTATTATTGAT
AATTACTTTAATGCTAGAACGAGAACTAAAAAAGGGAAGGCTGTGTTCTTTTGAGATATG
AAGATAGAGCTGTTTTTCAATTAGAACAAGTAGCAACTTACAATCCTAAAACTAGCAAAA
AAGAAAACGCACTAATCACTTATGATGCGATACCATGCAATATTAATCCTGTTTCTAGAG
CAAGAAAGCAACTTGAATTTGGCGATGTAAAAAACGATGTAAGTGTCCTGAGGATAAAAG
AATCAACATCTTACCCTGTTAGCCACGTGTTAATTAATGGTATTCGCTACAAGATAATTG
ATACAAGGATATACAGACACGAAACGTCATATTATATCGAAGAGGTCAATTGATGAATAT
AGATGGATTAGACGCACTGTTAAACCAATTTCACGATATGAAAACCAACATTGATGATGA
TGTAGATGATATTTTACAGGAAAACGCCAAAGAATATGTAGTACGAGCTAAATTGAAAGC
TAGAGAAGTAATGAATAAGGGTTATTGGACTGGTAATTTATCACGCAATATCAGATATAA
AAAAACTGGCGATTTGCAATACACTATCACATCGCATGCAGCTTATAGTGGCTTCTTAGA
GTTTGGTACTCGATACATGGAGGCAGAACCTTTTATGTGGCCAGTATATGAGGTAATAAG
AAAATCGACTGTAGAAGAGTTGAAAGCGTTGTTTGAATAGGAGATAAAAGCATGACACCA
AACTTACAACTTTATAATAAGGCGTTTGAAACGCTACAAGGATATGGATTCCCTGTTATT
TCTCGTAAAGAGATGCAACAAGAGGTTCCGTATCCTTTTTTTGTAATAAAAATGCCGGAG
TCAAACAGAAGTAAATACACGTTTGATAGTTATTCTGGTGACACGAATTTAGTTATTGAT
ATTTGGAGTGTAAGTGATGATTTAGGACATCATGACGGACTTGTTAAAAGATGTATTGAT
GATTTAACACCTAGCGTTAAAACAAACGATTATGACTTTGAAGAAGATGATACTAACATC
ACACAGTTAGTTGATGATACTACCAATCAAGAATTGCTACACACATCAGTAACGATATCT
TACAAAACATTTTAAAAAACGGAGGAATATTGAATGGCAAATATGAAAAATAGTAATGAT
CGTATTATTTTATTTAGAAAAGCTGGCGAAAAAGTAGATGCTACTAAAATGCTTTTTTTA
ACTGAATACGGCTTATCACATGAAGCTGATACAGATACAGAGGATACAATGGACGGTTCT
TATAACACTGGTGGTTCTGTTGAGTCAACAATGTCTGGTACTGCTAAAATGTTTTATGGT
GACGATTTTGCAGATGAAATTGAAGATGCAGTTGTAGATCGCGTATTGTATGAAGCTTGG
GAAGTTGAAAGTAGAATACCAGGCAAAAATGGAGATGCTACTAAATTTAAAGCGAAATAT
TTCCAAGGTTTCCACAATAGATTTGAATTAAAAGCAGAAGCTAACGGTATTGATGAATAT
GAATATGAATATGGAGTGAATGGTCGTTTCCAACGTGGATTTGCAACACTACCTGAGGCT
GTAACAAAGAAACTTAAGGCGACTGGATACAGATTCCACGACACTACAAAAGCAGATGCG
TTAACTGGCGAAGATTTAACAGCAATTCCACAACCTAAGGTAGATTCACCGCCGGTTGCA
CCAAGAGAGGTATAAAAATAGGGCTTAACGCCCTTTTTATTTTTGTTTAAATTAATCATG
AATGGAGATTTTAAATTATGAATGTAGAAATTAATGGAAAGTCATTAGATTTAAGTTTTG
GTTTTAAATTTTTAAGAGAGATTGATAACCGATTAGGTTTAAAAGTTGAACAAGCTTCTA
TCGGTCAAGGTGTATCAATGTTGCCTGTAGGTTTAGAAAGTGGAAATCCTGTTGTGATTG
GCGAAGTTTTAATTGCAGCTACATCTCACTTAAAAAAACAAGCAATTACTATTAATAACA
TTGATGAAGCGCTAGATGAAATCGCAGAAAATATCGGACTAGAAGAATTCGGTTCAGATA
TTTTAACGGAGTTGGGAAAGCGACCTATGACCCGAAACCTAGTAGAAGTAGTGGAAGCGG
AAGAGAAACCAGCGGAAGCGTAATAACTTACGACAGAATCGTTATAACTTGTATGTCAAC
ACTTGGTATTACAGATTTAAATGTTATTGAGCAAATGACATTAACAGAATATAACTATCG
AATGTATGCGAAAGAGTATGAAATGCTAACCCAAGAATTCGAACGTTACAAACTTGCGTT
TGCTATTCGTGATGCTGCAGCTACTAAAAATGTTGGGACAGAAAATAAACCTAAAGAGGA
ATATGTTTTTAACAACGCAAACGACGTATTGCCTTATGAAGAAAATATCCAACGGCTTAA
CGAAGGTAAAGATATAAGATTTAGTAGCGAACGTGATGAATACGAACCACAAAATAATGA
ATTCTTTAAAGTTATAGCAGAATTTAATAAGCAATAGAAAGAGAGGTGTTAATGTGACGG
AATATAAAATTAAAGCGACTATTGAAGCAAGTGTAGCCAAATTCAAAAGGCAAATCGATA
GTGCGGTTAAGGCAGTACAAAAATATAAGCGTACAGCTGATAAGACTAAAGATGTTGAAT
TAAGTGCTAATGATAAAAAATTACAAAAAACTATCAAGGTTGCTAAAAAGTCTTTAGATG
CCTTTAGCAACAAAAATGTAAAAGCTAAATTAGATGCTAGTATACAAGACTTACAACAAA
AGGTACTAGAATCGAATTTTGAACTAGACAAACTAAACTCTAAAGAAGTTACTCCAGAAG
TTAAATTACAAAAACAAAAATTGACTAAAGATATCGCTGAAGCAGAAGCTAAATTATCAG
AATTAGAAAAGAAACGTGTCAATATTGACGTCAATGCAGATAACAGTAAATTCAATCGAG
TGTTAAAAGTATCTAAAGCTAGTCTTGAAGCATTAAATAGGTCTAAAGCCAAAGCTATTA
TAGACGTGGACAACGGTGTTGCTAACTCTAAAATCAAACGCACTAAAGAAGAGCTTAAAA
GTATTCCAAACAAAACTAGATCTCGACTATATGTAGATACAGGGCTTTCTATACCAACTA
TTTATGCGTTTAAAAAATCATTAGACGCATTGCCGAACAAAAAAACAACAAAGGTAGATG
TCGATACTAATGGTTTAAAGAAAGCTTATGCCTACATAATAAAAGCAAATGACAATTTTC
AAAGACAGATGGGGAATTTAGCTAATATGTTCCGTGTGTTCGGTACTGTAGGTTCTAATA
TGGTTGGTGGATTACTTACATCATCTTTTAGCATCTTAATACCTGTAATAGCGAGCGTAG
TACCTGTAGTATTTGCGCTATTAAACGCTATCAAAGTGTTAACTGGTGGTGTACTTGCTT
TAGGTGGTGCCGTAGCAATAGCGGGAGCAGGATTTGTAGCGTTTGGCGCAATGGCTATCA
GCGCTATAAAGATGCTTAATGATGGCACTTTACAAGCTAGCTCAGCAACAAACGAATACA
AAAAAGCGTTAGATGGCGTAAAGTCAGCATGGACTGATATTATAAAGCAAAATCAATCCG
CTATCTTCACAACTCTTGCAAATGGTTTAAATACTGTTAAAACTGCAATGCAGAGCTTAC
AACCGTTTTTTAGTGGTATTTCAAGAGGAATGGAAGAAGCGTCTCAAAGTGTACTTAAAT
GGGCTCAAAATAGCGGTGTAGCATCAAGGTTCTTCAACATGATGAATACAACTGGTGTTT
CGGTATTTAACAAGCTATTAAGTGCTGCAGGCAGTTTCGGTGATGGATTAGTCAATGTAT
TCACACAATTAGCACCACTGTTTCAATGGTCGGCTGATTGGTTGGATAGATTAGGTCAAT
CTTTCTCTAACTGGGCTAATAGTGCAGCTGGAGAAAATTCGATAACTCGTTTTATTGAAT
ACACAAAAACAAACTTACCTATCATTGGTAATATTTTTAAAAATGTTTTCGTTGGAATTA
ACAATTTGATGAATGCATTCAGTGGATCATCAACTGGCATATTCCAATCTCTTGAACAAA
TGACAGCTAAGTTTAGGGAATGGTCTGAACAAGTAGGACAATCTCAAGGGTTTAAAGACT
TTGTCAGTTATATACAAACTAATGGACCACTAATAATGCAATTAATTGGGAACATTGCAA
GAGGATTAGTTGCATTCGCAACAGCGATGGCTCCTATAGCTAGTGCAGTATTACGCGTTG
CAGTAGCAATAACTGGTTGGATAGCTAACTTGTTTGAGGCGCATCCAGCTACAGCACAAT
TAGTTGGTGTCATTATAACTTTAATTGGTGCATTTAGATTTTTAATTGCTCCAATATTAG
CGGTAATGGATTTTCTGGGGCCATTAGCAGCAAGATTAGTCACATTAGTAACTAAGTTTG
GTTGGGCTAAAACAGGAACTTTAGTATTAAGTAAGGCAATGGCATCATTAAAAGGTCCAA
TAAAATTAGTTACAGCTATATTCCAATTGTTATTCGGTAAGATTGGATTAATTAGAAATG
CTATCACAGGACTAGTAACTGTGTTTGGTATTTTAGGTGGTCCAATAACAATAGTTATTG
GTGTAATCGCTGCATTAATAGCTATATTCGTTTTATTGTGGAATAAAAATGAAGGATTCA
GAAACTTTATTATAAATGCTTGGAATGCGATAAAAACGTTTATGGTTACAGTTTGGAATG
TGTTGAAAACTGTAGCTTCGGTTGTATGGAATGCTATTTTAAAAGCTATCACTACAGCAG
TAACTAATGTATACAATTTTATAATGATTATTTGGAATCAAATAGTCGCTTATTTACAAG
GGTTATGGAATGGAATTATCGCTATTGCAACAACAGTATGGAACCTTTTAGTTACAATCA
TCACAACTGTTTTCACGACGATAATGACAATAGTTATGACGATATGGACAGCTATTTGGA
CATTCTTAAGTACAATCTGGAACACGATAATTACAATCGCTACTACGATTTGGAATTTGT
TAGTCACTGTAATAACTACTGTGTTTACAACAATTATGACTATCGCAATGACAATTTGGA
ACGCTATTTGGACGTTCTTACAAACGTTGTGGAACACTATAGTTACTGTGGCAACTAAGG
TTTGGAACGCTATCACTACAGCTATATCTACTGCGTTACAAGCGGCATGGAGTTTTATTT
CTAATATATGGAATACGATTTGGAGTTTCTTATCTGGTATATTAACGACAATTTGGAATA
AAGTTGTAAGCATATTCACACAAGTTGTTTCAACTATATCAGACAAAATGTCTCAAGCTT
GGAACTTCATTGTCACTAAAGGTATGCAATGGGTATCTACTATAACAAGTACGCTAATTA
ACTTTGTTAATAGAGTTATTCAAGGATTCGTTAATGTTGTAAACAAAGTTAGTCAAGGTA
TGACAAATGCAGTAAATAAAATAAAAAGCTTTATAGGAGATTTTGTGTCTGCAGGTGCTG
ATATGATCCGTGGTTTAATTAGAGGTATTGGACAAATGGCTGGTCAATTAGTAGATGCAG
CTAAAAATGTTGCTAAGAAAGCTTTAGATGCAGCTAAAAGTGCTTTGGGTATTCACTCAC
CTTCACGTGAATTCATGGATGTTGGTATGTATTCAATGCTAGGTTTCGTTAAAGGTATAG
ATAATCATTCAAGTAAAGTTATCCGTAATGTTTCTAATGTTGCAGATAAAGTAGTTGATG
CATTTCAACCTACATTAAACGCACCTGACATTTCTAGTATTACAGGAAACTTAAGTAATT
TAGGTGGAAATATAAATGCGCAAGTACAACACACACATTCTATTGAAACATCACCGAACA
TGAAAACTGTTAAAGTTGAATTCGATGTCAATAACGATGCGCTTACTAGTATTGTTAACG
GCAGAAATGCTAAACGCAATTCTGAGTATTACTTATAAAGGAGGTTACAAATGGACATAG
AATTAACAAAAAAAGATGGTACTGTAATCAAATTAAGTGAATACGGGTTTATCGTTAACG
ATATAGTAATTGATAGCATGCAAATCAACACAAAGTATCAAGACAAAGAAAATATGAACG
GTCGTATATTAATGGGGAGCAATTATATCAGTAGAGATATAGTTGTTCCTTGTTTTTGTA
AAGTTAAAAATCGTTCAGACATTGCTTATATGCGAGATATGTTGTATTCGTTAACGACAG
ACATAGAACCTATGTATTTGCGAGAAATAAGAAGAAAAGAAGAGTTGAATTACAGGTTTA
CTCAACCAACTTCTGATGATTACGTGAAATTAGATAAAAACAACTTCCCGGATTATGAAT
ATTCAAGACACGATCAACAAATTTATGTAAATGGTAAACAGTATAAAGTTATTTTTAACG
GAGTTATAAACCCTAAACAAAAAGGTAATAAAGTTTCTTTTGAACTAAAATTCGAAACTA
CAGAATTACCATACGGTGAAAGTATTGGAACAAGCCTAGAGTTAGAAGAAAACAAAAAGG
TTGGATTGTGGTCGTTTGATTTTAATATTGATTGGCATGCAGGCGGAGACAAAAGAAAGT
ATACATTTGAAAATTTGAGCAAAGGTACAGTTTACTATCATGGTAGTGCTCCTAATGACC
AATTCAACATGTATAAAAAGATAACAATTATTTTAGGCGAAGATACAGAATCGTTTGTAT
GGAACTTAACGCATGCTGAAATAATGAAAATCGAAGGGATCAAACTAAAAGCTGGAGACA
GAATTGTTTATGATAGCTTCCGAGTTTATAAAAACGGTGTTGAAATAAGTACCGAAACGA
ATATAGCCCAACCAAAATTTAAATACGGAGCTAATAAATTTGAGTTTAATCAAACGGTAC
AAAAAGTTCAGTTTGATTTGAAATTTTATTATAAGTAGGTGTCAGAATGACAATAACTAT
TAAACCACCTAAAGGTAATGGCGCACCTGTACCAGTAGAAACAACTTTAGTAAAAAAAGT
TAATGCTGACGGTGTATTAACTTTTGATATTCTCGAAAACAAATACACTTATGAAGTTAT
TAACGCTATAGGGAAAAGATGGATTGTTAGTCATGTCGAAGGTGAAAATGACAAGAAAGA
ATATGTAATAACTGTCATTGATAGGAAATCAGAAGGCGACAGACAACTGGTTGAATGTAC
TGCTAGAGAGATTCCTATAGACAAGTTAATGATTGATAGGATTTATGTTAATGTAACAGG
ATCTTTTACAGTAGAAAGATATTTTAACATTGTGTTTCAAGGTACTGGAATGCTTTTTGA
AGTCGAAGGTAAGGTTAAGTCTTCGAAGTTTGAAAATGGTGGTGAAGGCGATACAAGGTT
AGAAATGTTTAAAAAGGGATTAGAACATTTCGGTTTAGAATATAAAATAACGTATGACAA
AAAGAAAGGCAGATATAAGTTTGTATTGACGCCTTTTGCAAATCAAAAAGCGTCTTATTT
TATTTCTGACGAAGTCAACGCCAACGCTATAAAACTCGAGGAAGATGCAAGTGATTTCGC
CACCTTCATTAGAGGATATGGTAATTATTCAGGAGAAGAAACATTCGAACACGCTGGGCT
CGTAATGGAAGCTAGAAGTGCATTAGCTGAAATATACGGCGACATCCACGCAGAACCATT
TAAAGATGGTAAAGTGACTGACCAAGAAACTATGGATAAAGAATTACAATCGAGATTGAA
AAAGTCGTTAAAACAATCTTTGTCTTTGGACTTTTTGGTGTTAAGAGAATCATATCCAGA
AGCAGACCCACAACCCGGAGACATAGTACAAATAAAATCTACCAAACTAGGTTTGAATGA
TTTAGTCCGTATAGTACAAGTTAAAACGATTAGGGGTATAAACAATGTAATTGTTAAGCA
AGATGTAACGCTTGGTGAGTTTAATCGAGAACAACGATATATGAAGAAAGTAAATACTGC
TGCTAATTATGTTTCTGGATTAAACGATGTTAACCTTTCTAATCCTAGTAAAGCGGCAGA
AAACTTAAAATCTAAAGTTGCATCGATAGCTAAATCCACACTTGATTTAATGAGTAGAAC
TGATCTAATTGAAGACAAACAACAGAAAGTAAGCTCTAAAACTGTGACTACATCTGACGG
CACTATCGTTCACGATTTTATAGATAAATCAAACATTAAAGATGTAAAAACAATTGGAAC
GATTGGTGATTCTGTAGCTAGAGGGTCGCACGCAAAAACTAATTTCACAGAAATGTTAGG
CAAGAAATTGAAAGCCAAAACGACCAACCTTGCAAGAGGTGGCGCTACAATGGCAACAGT
TCCAATAGGTAAAGAAGCGGTAGAAAACAGCATTTATAGACAAGCAGAGCAAATAAGAGG
AGACCTAATCATATTACAAGGTACAGATGATGACTGGTTACATGGTTATTGGGCAGGTGT
ACCGATAGGCACTGATAAAACGGATACAAAAACGTTTTACGGTGCCTTTTGTTCTGCAAT
TGAAGTTATCCGGAAAAATAATCCGGCTTCAAAAATACTTGTTATGACAGCTACAAGACA
ATGTCCTATGAGTGGCACAACGATACGTCGTAAAGATACGGATAAAAACAAACTAGGGTT
AACGTTAGAGGATTATGTCAATGCTCAGATATTGGCTTGTAGTGAATTAGATGTGCCAGT
ATATGACGCTTATCACACAGATTATTTCAAACCATATAATCCAGCATTTAGAAAATCTAG
CATGCCTGATGGATTACATCCTAATGAAAGAGGTCATGAAGTTATTATGTATGAGCTTAT
TAAAAATTATTATCAGTTTTATGGATAGTAAAGGAGGAAAACATGAGTAATAAACTAATT
ACAGATTTAAGTAGAGTCTTTGACTACAGATATGTAGATGAAAATGAGTATAACTTTAAA
CTTATTTCAGACATGCTGACGGATTTTAATTTCTCTCTTGAATACCACAGAAATAAAGAG
GTATTCGCACATGATGGAGAACAAATAAAGTATGAACATTTAAATGTTACAAGTAGCGTC
TCTGACTTTTTAACATATTTAAACGGTCGATTTAGCAACATGGTACTAGGTCATAACGGC
GACGGTATCAACGAGGTAAAAGACGCGCGTGTTGATAATACTGGTTATGGTCATAAGACA
TTGCAAGATCGTTTGTATCATGATTATTCAACACTAGATGCTTTCACTAAAAAGGTTGAG
AAAGCTGTAGATGAACACTATAAAGAATATCGAGCGACAGAATACCGATTCGAACCAAAA
GAGCAAGAACCGGAATTTATCACTGATTTATCGCCATATACAAATGCAGTAATGCAATCG
TTTTGGGTAGACCCTAGAACGAAAATTATTTATATGACACAAGCTCGTCCAGGCAATCAT
TACATGTTATCTAGATTGAAACCTAACGGGCAATTTATTGATAGATTACTTGTTAAGAAT
GGTGGTCATGGTACGCACAATGCGTATAGATACATTGATGGAGAATTATGGATTTATTCA
GCTGTATTGGACAGTAACAAAAACAACAAGTTTGTACGTTTCCAATATAGAACTGGAGAA
ATAACTTATGGTAATGAAATGCAAGACGTCATGCCAAATGTATTTAACGACAGATATACG
TCAGCGATTTATAATCCGGTAGAAAATTTAATGATTTTTAGACGTGAATATAAAGCCTCT
GAAAGACAACTTAAGAATTCGTTGAACTTTGTTGAGGTTAGAAGTGCTGACGATATTGAT
AAAGGTATAGACAAAGTATTGTATCAAATGGATATACCTATGGAATACACTTCAGATACA
CAACCTATGCAGGGTATTGCGTACGATGCAGGCATTTTATACTGGTACACTGGCGATTCA
AATCCGGCTAATCCTAATTACTTACAAGGCTTCGATGTCAAAACGAAAGAATTGTTATTT
AAACGTCGTATCGATATAGGCGGTGTGAATAACAACTTTAAAGGAGACTTCCAAGAAGCT
GAGGGTCTAGATATGTATTACGATCTAGAAACAGGACGTAAAGCACTTTTAATAGGGGTA
ACTATTGGACCTGGTAATAACAGACATCACTCAATTTATTCTATCGGCCAAAGAGGTGTT
AACCAATTCTTAAAAAACATTGCACCTCAAGTATCGATGACTGATTCAGGTGGACGTGTT
AAACCGTTACCAATACAGAATCCAGCATATCTAAGTGATATTACGGAAGTTGGTCATTAC
TATATCTATACGCAAGACACACAAAATGCATTAGATTTCCCGTTACCGAAAGCGTTTAGA
GATGCAGGGTGGTTCTTTGATGTACTGCCTGGACACTATAATGGTGCTCTAAGACAAGTA
CTTACCAGAAACAGCACAGGTAGAAATATGCTTAAATTCGAACGTGTCATTGACATTTTC
AATAAGAAAAACAACGGAGCATGGAATTTCTGCCCGCAAAACGCCGGTTATTGGGAACAT
ATCCCTAAGAGTATTACAAAATTATCAGATTTAAAAATCGTTGGTTTAGATTTCTATATC
ACTACTGAAGAATCAAACCGATTTACTGATTTTCCTAAAGATTACAAAGGTATTGCAGGC
TGGGTGTTAGAAGTAAAATCAAATACACCGGGTAACACAACACAAGTGCTAAGACGTAAT
AACTTTGCTTCTGCTCACCAGTTTTTCGTTAGAAACTTTGGTACTGGTGGCGTTGGTAAA
TGGAGTTTATTCGAGGGAAAGGTGGTTGAATAATGGTAGTAGATAATTTTTCGAAAGATG
ATAACTTAATCGAGTTACAAACAACATCACAATATAATCCGGTTATTGACACAAACATCA
GTTTCTATGAATCAGATAGAGGAACTGGTGTTTTAAATTTTGCAGTAACTAAGAATAATA
AGCCGTTATCAATCAGCAAACATAATGCGATGACTAGTATTGTGCTTAAGACGGATAACT
TCGACGATGAACACGGCGCTTATATTAGTGATGAACTTACAATTGTTGATGCAATTAATG
GACGAATGCAATACGTTATCCCAAACGAGTTCTTAAAATACACTGGTCGAGTACATGCGC
AAGCATATTTTACTCAAAACGGTAGCAATAACGTAATTGTAGAGCGTCAATTTAGCTTCA
ATATTGAGAATGATTTAATTAGTAACTTCGACGGCAAAACAAAATTGGTTTATATCAAAT
CAATTCAAGACTTAACAGAAAGTGTTAAAGAAGAAGTTGAGGACTTAAAGAAAAGTTTAA
GTGATACAAAATCGTTGGTTACTGAAATTGATAGTCGTATTAATCAAGGTATTCAAAGAT
TAGAAATCAAACAAAATGAAGCGGTACAGATGATTACAACAACACAAGACAAAGCCGTTC
AATATATAAATAGCGAGTTCCAGAAAATTGTTGATAAAGAGCAAGCGATTTTTGAACGTG
TTAACGAAGTTGAACAACAAATCAATGGCGCTGACCTTGTTAAAGGTAATTCAACAACAA
ATTGGCAAAAGTCTAAACTTACTGATGATTACGGTAAAGCAATTGAATCGTCTGAGCAGT
CCATAGATAGCGTTTTAAGGACAGTTAACACATCTAGGATTATTCATATTACTAACGCAA
CAGATGCGCCAGAAAAGGCGGATATAGGCACCTTAGAGAAGCCCGGACAAGATGGTGTTG
ATGACGGTTCTTCGTTCGATGAATCAACTTATACATCAAGCAAATCTGGTGTGTTAGTTG
TTTATGTTGTTGATAATAATACTGCTCGTGCAACATGGTACCCAGATGATTCAAACGATG
AGTACACAAAATACAAAATCTACGGCACGTGGTACCCGTTTTATAAAAAGAATGATGGAA
ACTTAACTAAGCAATTTGTTGAAGAAATATCTAACAACACACTGAATCAAGCTAAACAGT
ATGTAGATGGTAAGTTACAAAGTATAAGCTGGCAACAACATAAGTTAACAGAACATAACG
GTCAATCAATCCAAAAGAACTTATATAACGCCAAAGGTAATTTAGAAGCATTGGGCGCTG
GGAATTATTACGTAACAAGTGTGCCTGATTTACCAGGTATTGTTGAAAGTTACGAAGGCT
ACTTATCAGTATTTGTTAAAGATGATGCAAATAAGTTATTCAACTTCACACCTTCAAACT
CTAAAAAAGTTTATACACGATCAATCACCAATGGTCGATTAGATTCACAATGGGCTACGC
CTAACGAACATAAAACAGCCGTGTTATTCGACGGTGCTGCAAACGGTGTAGGAACAAGGA
TTAATTTAACCGAAGCTTATACAAATTATGCAATTCTATTCATAAGCGGTACTTATCCAG
GTGGTGTTATTGAAGCATTCAGTTTAACCTCTATACCAAATGCGATTCAATTAAGTAAAA
CAAATGTAGTTGACTCAGACGGTAACGGTGGTGGTAGTTATGAATGCTTAATAACTAAAG
AAAGTGGTACGACGTTAAAAATCGATAACGATGTGTACCTTGATTTAGGCAGTAAAACAG
GTTCTGGTGCTAATGCAAACAGAGTTACGATAAATAAAATTGTGGGGTGGAAATAATGAA
AATCACAGTAAACGATAAAAACGAAGTTATCGGATACGTTAATACTGGCGGATTACGCAA
TAGTTTAGATGTAGATGATAACAATGTGCCTATCAAATTCAAAGAAGAGTTCGAACCTAG
AAAGTTCGTTTTCACTAACGGCGAAATTAAATACAATAGCAATTTCGAAAAAGAAGACGT
ACCGAATGCATCAAACCAACAAAGTGAATCAGATTTGAGTGATGAAGAACTTCGCGGAAT
GGTTGCAAGTATGCAAATGCAGATGACGCAAGTGAACATGTTGACAATGCAATTGACGCA
ACAAAACGCTATGTTAACACAACAGTTGACCGAACTGAAAACTAACAAAACAAATACTGA
GGGGGACGTTTAAATGATGAAGATGATTTATCCAACTTTTAAAGACATTAAAACTTTTTA
TGTGTGGGGTTGCTATAAAAATGAGCAAATTAAGTGGTACGTAGACATGGGTGTAATCGA
CAAAGAAGAATATGCATTGATCACTGGAGAAAAATATCCAGAGGCAAAAGATGAAAAGTC
ACAGGTGTAATGCTTGTGGCTTTTTAATTTAAGAAAAAGTGGGTGGTGTAATGTTTGGAT
TTACCAAACGACACGAACAAGATTGGCGTTTAACGCGATTAGAAGAAAATGATAAGACTA
TGTTTGAAAAATTCGACAGAATAGAAGACAGTCTGAGAACGCAAGAAAAAATTTATGACA
AGTTAGATAGAAATTTCGAAGAACTAAGGCGTGACAAAGAAGAAGATGAAAAAAATAAAG
AGAAAAATGCTAAAAATATTAGAGACATCAAGATGTGGATTCTAGGATTAATAGGGACGA
TTCTAAGTACATTTGTTATAGCCTTGTTAAAAACTATTTTTGGCATTTAAAGGAGGTGAT
TACCATGCTTAAGGGAATTTTAGGATATAGCTTTTGGTCGTGTTTCTGGTTTGGTAAATG
TAAATAACAGTTAAGAGTCAGTGCTTCGGCACTGGCTTTTTATTTTGATTGAAATGAGGT
GCATACATGGGATTACCTAATCCAAAAAACAGAAAACCTACAGCTAGTGAAGTAGTAGAG
TGGGCGTTGTATATCGCTAAAAATAAAATAGCTATTGATGTACCTGGTTCTGGAATGGGA
GCACAATGCTGGGATTTACCTAATTATTTACTCGATAAATATTGGGGGTTTAGAACATGG
GGAAATGCTGATGCTATGGCTCAAAAATCCAATTATAGAGGTAGAGATTTCAAGATAATT
AGAAATACAAAAGATTTTGTACCACAACCAGGCGACTGGGGTGTTTGGACTGGTGGTTGG
GCAGGACATGTAAACATTGTAGTGGGACCATGCACAAAAGACTATTGGTATGGCGTAGAT
CAAAACTGGTATACAAATAACGCAACAGGAAGTCCACCTTATAAAATTAAACACTCTTAT
CATGATGGACCAGGTGGAGGGGTTAAATATTTTGTTAGACCACCATATCATCCAGACAAA
ACTACACCGGCACCTAAACCAGAAGATGATAGTGATGATAACGAAAAAAATAATAAAAAA
GTTCCAATTTGGAAAGATGTAACAACTATAAAGTACACTATTTCTAGCCAAGAGGTTAAT
TATCTAGAATATATTTATCACTTTATAGTAGAAGGTAATCGACGACTCGAAAAACCTAAA
GGAATAATGATTAGAAACGCACAAACGATGAGCTCGGTAGAAAGTTTATATAACAGTAGG
AAGAAATACAAACAGGATGTAGAATATCCCCACTTTTATGTTGATAGACATAATATTTGG
GCACCTAGAAGAGCTGTATTTGAAGTTCCTAATGAACCTGATTATATAGTTATAGACGTA
TGTGAAGATTATAGTGCGAGTAAAAATGAATTTATTTTTAATGAGATTCACGCAATGGTT
GTAGCTGTAGATATGATGGCCAAATATGAGATACCTCTAAGTATTGAAAATTTAAAAGTA
GACGACAGCATTTGGCGTTCAATGTTGGAACATGTTAATTGGAATATGATTGACAACGGT
GTTCCTCCTAAAGATAAATACGAAGCATTAGAAAAGGCATTACTTAATATATTTAAAAAC
AGAGAAAAATTATTAAATTCTATAACTAAGCCAACAGTAACAAAATCTAGAATAAAAGTT
ATGGTAGATAATAAAAACGCTGATATAGCTAATGTAAGAGACTCGTCACCAACAGCCAAC
AATGGTTCGGCATCTAAACAACCGCAGATCATAACAGAAACGAGTCCTTATACATTCAAA
CAAGCACTGGATAAACAAATGGCAAGAGGTAACCCGAAAAAATCTAATGCTTGGGGTTGG
GCTAACGCTACACGAGCACAAACGAGTTCAGCAATGAATGTTAAACGAATATGGGAAAGT
AACACGCAGTGCTACCAAATGCTTAATTTAGGCAAGTATCAAGGTGTTTCAGTTAGCGCA
CTTAATAAGATACTTAAAGGTAAGGGAACATTGAATAATCAAGGTAAAGCGTTCGCAGAA
GCTTGTAAAAAGCACAGCATTAATGAAATTTATTTAATCGCGCATGCTTTCTTAGAAAGT
GGATATGGAACAAGTAACTTCGCTAACGGAAAAGATGGAGTATACAACTACTTCGGCATT
GGCGCTTACGACAACAATCCTAACTACGCAATGACGTTTGCAAGGAATAAAGGTTGGACA
TCTCCAGCAAAAGCAATCATGGGCGGTGCTAGCTTCGTAAGAAAAGATTACATCAACAAA
GGACAAAACACATTGTATCGAATTAGATGGAATCCTAAGAATCCAGCTACCCACCAATAC
GCTACTGCTATAGAGTGGTGCCAACATCAAGCAAGTACAATCGCTAAATTATATAAACAA
ATCGGCTTAAAAGGTATCTACTTCACAAGGGATAAATATAAATAAAGAGGTGTGTAAATG
TACAAAATAAAAGATGTTGAAACGAGAATAAAAAATGATGGTGTTGACTTAGGTGACATT
GGTTGTCAATTTTACACTGAAGATGAAAATACAGCATCTATAAGAATAGGTATCAATGAC
AAACAAGGTCGTATCGATCTAAAAGCACATGGCTTAACACCTAGATTACATTTGTTTATG
GAAGATGGCTCTATATTCAAAAATGAGCCCCTTATTATCGACGATGCTGTAAAAGGGTTC
CTTACCTACAAGATACCTAAAAAGGTTATCAAACACGCTGGTTATGTTCGCTGTAAGCTG
TTTTTAGAGAAAGAAGAAGAAAAAATACATGTCGCAAACTTTTCTTTCAATATCGTTGAT
AGTGGTATTGAATCTGCTGTAGCAAAAGAAATCGATGTTAAATTGGTAGATGATGCTATT
ACGAGAATCTTAAAAGATAACGCGACAGATTTATTGAACAAAGACTTTAAAGAGAAAATA
GATAAAGATGTCATTTCTTACATCGAAAAGAATGAAAGTAGATTTAAAGGTGCGAAAGGT
GATAAAGGCGAACCGGGACAACCTGGTGCAAAAGGTGAAGCAGGTAAAAAAGGAGAACAA
GGCGCACCCGGTAAAAACGGTACTGTAGTATCAATCAATCCTGACACTAAAATGTGGCAA
ATTGACGGTAAAGATACAGATATCAAAGCAGAACCTGAGTTATTGGATAAAATCAATATC
GCAAATGTTGAAGGGTTAGAAGATAAATTGCAAGAAGTTAAAAAAATCCAAGATACAACT
CTCAACGACTCTAAAACGTATACGGATTCAAAAATTGCTGAACTAGTTGATAGCGCGCCT
GAATCTATGAACACATTAAGAGAATTAGCAGAAGCAATACAAAACAACTCTATTTCAGAA
AGTGTATTGCAACAGATTGGCTCAAAAGTTAGTGCAGAAGATTTTGAGGAATTCAAACAA
ACACTAAATGATTTATACGCTCCAAAAAATCATAATCATGACGAGCGGTATGTTTTGTCA
TCTCAAGCTTTTACTAAACAACAAGCGGATAATTTATATCAACTAAAAAGCGCATCTCAA
CCGACGGTTAAAATTTGGACAGGAACAGAAAATGAATATAACTATATATATCAAAAAGAC
CCTAATACACTTTACTTAATTAAGGGGTGATTTTTATGGAAGGTAATTTTAAAAATGTAA
AGAAACTTATTTACGAAGGCGAAGAATATACAAAAGTATATGCTGGAAATATCCAAGTAT
GGAAAAAGCCTTCATCTTTTGTAATAAAACCCTTACCTAAAAATAAATATCCGGATAGCA
TAGAAGATTCAACAGCAAAATGGACAATAAATGGAGTTGAACCTAATAAAAGTTATCAGG
TGACAATAGAAAATGTACGTAGCGGTATAATGAGGATTTCGCAAACTAATTTAGGTTCAA
GTGAATTAGGAATATCAGGAGTCAATAGCGGAGTTGCAAGTAAAAATATCAACTTTAGTA
ATCCTTCAGGGACGTTGTATGTCACTATAAGTGATGTTTATTCAGGATCTCCGACATTGA
CCATTGAATAATTTTAAACGACTAATTTTTAGTCGTTTTTTTATTTTGGATAAAAGGAGC
AAACAAATGGATATTAACTGGAAATTGAGATTCAAAAACAAAGCAGTACTAACTGGTTTA
GTTGGAGCATTGTTGCTATTTATCAAGCAAGTCACGGATTTATTCGGATTAGATTTATCT
ACTCAATTAAATCAAGCTAGCGCAATTATAGGCGCTATCCTCACGTTACTTACAGGTATT
GGCGTTATTACTGACCCAACGTCAAAAGGTGTTGCTGATTCATCTATAGCACAGACATAT
CAAGCGCCTAGAGATAGCGATAAAGAAGAACAACAAGTCACTTGGAAAACTTCACAAGAT
ACTAGCTTAACACCGGAATTAAGTACAAAAGCACCGAAAGAGTACGACACATCACAACCA
TTTACAGACACCTCTAATGAAATCGGTTTTGACGTGAACGAGTATCATCACGGAGGTGGC
GACAATGCAAGCAAAATTGACTAAAAAAGAGTTTATAGAGTGGTTGAAAACTTCTGAGGG
AAAACAATTTAATATCGACCTTTGGTATGCATTTCAATGCTTTGATTATGCTAATGCTGG
TTGGAAAACTTTGTTTGGATTACTCCTAAAAGGTGTAGGCGCAAAAGATATTCCGTTCGC
TAACAACTTCGACGGATTAGCTACTGTATACCAAAATACACCGGACTTCTTAGCACAACC
TGGCGACATGGTGGTATTCGGTAGCAACTACGGTGCTGGATATGGTCACGTTGCATGGGT
AATTGAAGCAACTTTAGATTACATCATTGTATATGAGCAGAATTGGCTAGGCGGTGGCTG
GACTGACGGAATCGAACAACCCGGCTGGGGTTGGGAAAAAGTTACAAGACGACAACATGC
TTATGATTTCCCTATGTGGTTTATCCGTCCGAATTTTAAAAGTGAGACAGCGCCACGATC
AGTTCAATCTCCTACACAAGCACCTAAAAAAGAAACAGCTAAGCCACAACCTAAAGCAGT
AGAACTTAAAATCATCAAAGATGTGGTTAAAGGTTATGACCTACCTAAGCGTGGTAGTAA
CCCTAAAGGTATAGTTATACACAACGACGCAGGGAGCAAAGGGGCGACTGCTGAAGCATA
TCGTAACGGATTAGTAAATGCACCTTTATCAAGATTAGAAGCGGGCATTGCGCATAGTTA
CGTATCAGGCAACACAGTTTGGCAAGCCTTAGATGAATCACAAGTAGGTTGGCATACCGC
TAATCAAATAGGTAATAAATATTATTACGGTATTGAAGTATGTCAATCAATGGGCGCAGA
TAACGCGACATTCTTAAAAAATGAACAGGCAACTTTCCAAGAATGCGCTAGATTGTTGAA
AAAATGGGGATTACCAGCAAACAGAAATACAATCAGATTGCACAATGAATTTACTTCAAC
ATCATGCCCTCATAGAAGTTCGGTTTTACACACTGGTTTTGACCCAGTAACTCGCGGTCT
ATTGCCAGAAGACAAGCGGTTGCAACTTAAAGACTACTTTATCAAGCAGATTAGGGCGTA
CATGGATGGTAAAATACCGGTTGCCACTGTCTCTAATGAGTCAAGCGCTTCAAGTAATAC
AGTTAAACCAGTTGCGAGTGCATGGAAACGTAATAAATATGGTACTTACTACATGGAAGA
AAGTGCTAGATTCACAAACGGTAATCAACCAATCACTGTAAGAAAAATAGGACCATTCTT
ATCATGCCCGGTAGCTTACCAATTCCAACCTGGTGGATATTGTGATTATACAGAAGTGAT
GTTACAAGATGGTCATGTTTGGGTAGGATATACATGGGAGGGGCAACGTTATTACTTGCC
TATTAGAACATGGAATGGTTCTGCCCCACCTAATCAGATATTAGGTGACTTATGGGGAGA
AATCAGTTAGAATGACATAGTCATGTCTATTTGAGCAGGTGCGTTACATACCTGCTTTCT
ATTTACATTTAAAGATAAAATGTGCTATTATTTTACTAGAACTTTTTAACATTTCTCTCA
AGATTTAAATGTAGATAACAGGCAGGTACTACGGTACTTGCCTATTTTTTTATGCAAATT
TAAAAAAACACTTGCTTAATAAACAATTGTTTAGTATAATTATATTTGTAGGTTAGTTGA
TGACTTGCAAATTATGTGTAAGGAGGTGAAAAGCCTCATGCTAGACATAATAAAAACACT
TCTAGAACATCAAGTATTGGCAGTACTGATAATTCCAGAAGTGTTAAAACAACTTAGAGA
ATGGCATCTCGGCTACCTAGACCGAAAGCCAAACAACAAAGATTAACATTATGCTTGGAG
CCTGATGGCTCCTCCTTACACTTATATAATATAATATTATTTGGAGATTTTCAATTATGA
CAGAACAAATGTATTTAATATTGTTTTTATTAAGCCTACCATTGTTATTATTTATCGGGA
GAAAAACACATTTTTATTGTTTAGATAAAAAGAATGGACGTAGATAATATGAGTGATTAT
AAATTAAAAATAATTGAATTGATCAAAAGTGATATAACAGGTTACCAAATTCACAAACAA
ACTGGCGTAGCGCAATATGTAATTTCACAATTAAGGCAAGGAAAGCGCGAAGTAGATAAC
TTAACTTTAAATACAACTGAAAAACTATACAGTTACGCACGACAAGTGTTATAA
>sufB-integrating prophage (A) from Dubai_30_RUN07-BC03_[858,495..901,507]
TTACTTGTCAAAAATGGCTATTGCATCGTGTTTTTTCTGAGTATATAAATGGCTGTAAGT
GCCCATCGTTTCAGTGATTTGAGCATGTCTCATGAGTGACTGTAAAACGAAAATATCTAC
ACCATTATTTGCAAGATAAGATGCATAAGAATGTCTTAACGCGTGAATGTTATAATGGGG
GAAAGCTTTTTGGAATTTCTTTTGAACATGACTGTAATGTTTGGGAGCCATTCCTCCGAA
AATAAAATAACTACGTTCATCAAAATATTTATTTAACTCTTTTTCACGTTGGTGTCGTTC
AGTTAACATTGTATTGATGAATTTAGGTAAAGGAACAATATCCTCTGAACTATCTGTTTT
TGGTCTCGGAAATATAGTTCTATTAGAGATGTCCATTGTTTTATTTATGGATATCTCTTT
TTTGTATTTATTGTAGTCTGTCCAAACAAGAGCCATAGCTTCGCCAATCCTTAAACCTGT
ATAAAACATTAATGTAAATAACTCTCTGTAATCTTGCTCTTCAATGTCTTTGATTCTTTC
TTCAAATTCTTCACGCATCATAAACTTAGGTTTTGGCTTTACACGCGGAATAGGTTTAAT
TGATATTGTTGGATCTGTACGTAATCCAAAGTATTTTTTGGCATAATTAATTACAACTTT
AAAACCTGACCAAATTGTACGAGCAGAATTTGTTGACGCTACATTCTCTATTAGATATTT
ACGAAACTCTTGGCATTGATTTTGCGTTATCTTATTCATTTTTATGTGCCCGAACTTAGC
TTTAAAGTGTTTATGATATTCATTTTGTTTGCGTCGTTTTGTTTTAGGTCTCAAATCGCT
ATTTTCTAAATAGTGATGAAAAACATAATCAAATGTTTTTGAATCGCTATATCCTTCGTT
TACGTCATTCAAAAAGATAGCCTCTGCTCTCTTAGCTTCACGCTTAGTTGAAAAACCGCG
TTGCATCTTACGTTTGTTATTACCGTATACATCTTTATATCTAATGGAAAAATACCATTT
ACCTGTATTATCATCCTTATATACTGGCATTTTGCTTCTCCCTCCTCAAAATTGGCAAAA
AAATAATAAGGGTAGGCGGGCTACCCGAAATTTAGTACTAGGTACTAAATGTGATATAAT
AAAATAAAAAGTAGGTGATGAAATGTGCGTAAAGTTTACTGACGCAGAAATAGCTTATAT
AAAAGAATCAGTTGAAAATTATAGTAGTGAATTTGATATTTATGACGATGAACAAGAACT
TAAATTAAAAATTTATGAACAAATTATGTTAAAAATAGAGTCCGAATACAAGGATATCTA
TTTATTCCGTCTTATTAATTGATTTACTGTATTCGGTTAATATTCTTTCGTTTTCATCAA
CGATGTCCTTTAGTGTGTTTAAAAGGAAGTCGCAATCACCTTTGGCTACTGCACCGGCTT
GTGAATGGTTGATTATATTTCTCATACTATAAGCAATTTCTACCCGTTTTTTGGTTCTAT
AATTCACTTTACCCTCTTTAGTTAATTCTCCTAATAATTTGGTGTACATAGTTGAATCGG
TGTCTTTATGTTTGATTTTATTCACTTTTTTTAATTTGATTAAAAACGTCTCTATAGCAA
CAGCAAAGGTTGCTGCAGCTGGCAAATACAACTCCCTTTTATAAGCTTGTAATCCTTGTT
CTATTTGATAAGAAAAAGTTATATCATCAACAATCTTTTTCATGCTATTTAAATCTAAGT
GGTTGAACGGTTGTATTTCATCATGTGCTTTGTTTATCAATTTCTCTTTCGACTTCGATA
TCAATGTATTGTAATGATCGTTAGCTAATCGTTTGCCATAATTAAAAAATAAATCTAAAT
TGTTTTGTATTATTACAGTCCCGATATATTTTCCGTAGTAAATAGACGTGTAATAAATGT
AGTTATTAAAATCTAATAATCCGGATTGTTCTTCTACATACTTTTTAGAATCATATATGT
ATGAAGTAAAGTGTTTAGACAAATGTTTGATATCAGTATTACGAAAATTATATATTTCTT
TTAATTTACTGTCATTTGAGATAACAACGATGCAAGGTTCTTCAAAAAAAGATTGATTTA
GATAAAATATCGAAATCTTGTAATCGTCTTTTCTCATGAATGGGAAGGCTTCCGGATTAC
TACTAAACTGATAAATGTATCTGTTTTCAACTACATATTTGTAACCTTCTAAAAAATTAC
GCAAGTATTCTTTTAAAGTTTTATTCTCTTCCATACCTCATCCTCCTCACGCCACACAAG
CGCTATTAATCAATATCCAATAATTGTTGTTTTTTCTTATCGAACTCTTCCTGAGAAATT
ACTCCGACATCTAATAATTCTTTATATTTTATTAATTCATCAGCAACAGAAAAACTCATT
TTTTCAGAATTGGATGGTTTCATAGAACTTTCTCGAATAGAGATTTGTTCTTGTATTGTT
TCCGCCATTCTAGATACAGTGTTTTTTGATATGCTTCCTATAGCGATACTTGATGAACCG
TGATGTATAATTATTTCGCCAAAAAGAAGTCCTTTTTTATACGAAACAGAATTGATTTTC
TCGAATGGAAATTCATGAAATTTCAAACCATATATCATACCTTTATCTAAGAATAACAAT
CTTAGATCAGTACATACTATTAAGTAGGTATTATTATTGTACAATCCCGAAGTTACATAC
ATTATGTTTTCATTATCTTTTAAAATCATAGGTAGTTCTTTCACTTCTTTTTTTGTACCA
AACAAATCCTCTACACCTATTTCGCTAAATCTTTGGTAGATTTTAGATAAGTTTTCGTCA
GATTTATTGATTTCACTTTCAAATTTCACTTCTTTTCTAGGTTTACTTTGGTATTCTTTT
AAAATTTCTCTTTTGTCTTCAACAGATAGTTGCTTGTATTGTTTCTTTTCTTCTTTTGTT
TTAGTTGCTAAATATTGACTCTCAATCATACTTTCTTTGAACGTTAATCTGCTCTTAGGT
AATTCTTTCATGTTCATTTCTCCTTTATTTTTTGATTGTTAAATCGTTAGATCATAAGCA
TATTTAAATTCATTTATAAAATCAGATTTGCTTTCCATTTTCTCTTCTAAAAAACTTAAG
TAGTTTTCTGCGTGGTAATTTTCGTTATTTGACATATAGTCGTTTAACCCATTGTGTATA
TGTCTTCTGATTACTTTTACCGCTATATGGATCGCTTGAAAACTCATTTGATACTTGTAC
GAAATTTGCTCAATATTAAAGTTGTTTATATATTTGTATCTTATATGTAAAGGAAACAAT
AAACATGAAGCAAATGAGTTTGCTTCATATTCTTCAGCAATCCTTCTATAATAATCTTTA
TATGTGAATGTTTTATTTAAATTAACTCCAGTATGTCCCATTATAAAATGACCATATTCA
TGAGCTAAAGTAAATCTTAGACGATTCATAGGCAGTAAATCGTTATAAACTATAATCGCT
TTGTCTCCTTTTCTAATATGAAACGCTTCTTCTGAACCGAAAATAGAAGGTATTTTAAAA
TATAAAGTGCCAGTATTCTGAGAAAATTCAGAGAAAGTCACTAATTTAATACGTTTATCT
TTTGAGATAATTTCAAATATATCTAAAGGAAAAGATAAGTTATATAGACCATTTGTGATC
TCGTAAACTGCTTTCGCAGATTTAAAAAAAGATTTTTCATAATTTAATTTCAATTAAAAA
GCCCCTTTGTTACTTAGTTAAATCATCCCAATCATCAAACATTGCTTCTAATATAGTCAA
AGCTTTTTGCCTTTGTGCCTCCGTCATATTTTCTGTAGCTCGATGCATAATAAGAATATC
TTCACTTTTATCTTCTCCGGAGTACTCATCTTTTTCTCTACCTAATAAGTAATCAACTGA
TACATCGAAGTGATCGGCAATTTTTTGCACCTTATCAATGCCTGGTTTGGTTTTCTCCCA
TCTTCTGATTTGTCCGTTTGAAAACCCTAAAGTTCTCTCTAATTCAGCAAAAGTCATACC
TTTTGAATTGCACAAATTACGGATTCTTTGTACTAGATTCATAAATTTCTCCTATCACAG
ATTAACTTTTTCGCTATTTTTGTTGACAATTAGCATAAAAGTTAATATACTGTATTTAAG
CTTTAAATTTAGCTTACTAAACACATAACAATTATTCGTTGGGGAACGAGTATTCAATAC
CTTTATGACAGGCATTACGAATTGTTATAGGTTTATTAAACTATGCTTAAATATTAGCAT
AAAAGTTATTGGTGTTCAACAGATAATTTATTTGCTTAGAAAAAATGTTATAGGAGGTGC
TAATATGTCGACAACAGATTTCGGCTTGAAAGTGAGAACGGAATTATTAAAACGCAACAT
GACAAACAAGCAACTTGCGGAAATGCTAGAAATTTCAAGTGCTTACTTATCGGATATTTT
ACGTGGACGTAGAGATGCTTTTGAACAAAAGAAACGTATTGCGAAAATTTTAGAAATTAA
AGAAGAGGTGAAGAGTTAATGAATGAAATTAAAACTTTCAGTAACGACATGTTTTCAATC
TTAATCAAACAAGATAATGAAAATAATTTATTCGATTTAGAAACTGTCGCAAAAAGTTTG
GGGTTCACTCAGTTTAAAAACGGCAAACAATATATTCGTTGGGAAACTATCAATAAATAT
TTAGGTAAATATCTTTCCCAAGAAGTTGGGAAAGGCGATTTCATACCAGAACCAATGGTA
TATAAGTTGGCTTTCAAAGCAGGTAATGCTGTAGCAGAAAAATTTCAAGATTGGTTGGCG
ATGGAAGTCCTACCAGCTATTCGCAAACACGGTATCTACGCAACAGACAATGTAATTGAA
CAAACATTAAAAGATCCAGACTACATCATTACAGTGTTGACTGAGTATAAGAAAGAAAAA
GAGCAAAACTTACTTTTACAACAAGAAATCGGAGAACTAAAACCCAAAGCAGACTATGTA
GATGAAATCTTAAAGTCAACTGGCACATTAGCCACAACTCAAATCGCGGCAGACTACGGT
ATATCAGCACAAAAGTTAAACAAACTACTACACGAAGCTAGATTACAACGAAAAGTAAAT
AAACAGTGGGTACTTTACTCAGAACACATGGGCAAGAGTTACACAGAATCAGACACTATA
GCAATTGTACGCTCTGACGGTAGAGAAGACACAGTTTTACAAACTAGATGGACACAAAAA
GGCAGATTGAAAATACATGAAATCATGACTGAATTCGGTTATGAAGCTAACGTAACTGCT
TAACAGGAGGGCGCAGCAAATGCAAGCTCAAAACAAAAAAGTCATTTATTACTACTATGA
CGAAGCCGGTAATAGACGACTATTATCAATTGGTAATTTAGATACCTATTTATTAGCAGA
TATCAAATCAAGATTTGGTTTATATAAAAAGGCAATCCCTGATTTAGATAATCTATACAT
TCAAATAGATGGTATCGAATTTAAATTATATTAAATTTTTGGAAATGCAAAGGAGGCACA
ACAAATGTTACAAAAATTTAGAATCTCGAAAGAAAAAAATAAATTAAAACTCAAATTACT
AAAGCATGCTAGTTACTGTTTGGAAACAAGTAACAACCCTGAACTGTTGCGAGCAGTTGC
AGAGTTGCTTATAAAGATAAATCGATAAATAGCGAAGGAGTTGATTTTTTATGAATTCGG
AACTAATTCTTGCAGGTGGTACTTTAGGATTAATTTTTGTGACGGTAATTGAGACTTATA
AAAGTCGATCCTCTTTAAAGGAGAAAGTAATTGTGTCGATAGCTGCGGTAATTTCAGTTC
TTCTGATAATTTCTCTGATTCTTCTAACGATTTAATAATTATCAGGTGAGAATAATAATT
TAAAAATCGACTTAAAACTTCTCTGGCTTGTACATCTTTTTCATAATCATGTTCGAAAAA
TTTAAGTGCTAGATTGTATTTCTTCCAATAGTTAACTATATCGGGAGGTACATAACTAAA
GTTTTTAATGATTATTTCAGAAATCTTATCTTTGCGGTGATAAGAGTAAAAACTCATGAA
GTCTAATAAATCGGTAGAAGGCAACTCATAACAAGCTTTTAGAATCTCGGAGTAAAAATT
ATCATAGGTCTCTTTTTTGATTTGTTCTTCGAATTTTTCATTAGCCGTTTTTGTAGCAAG
CCACCAAGAAAAAATTACCGCTATTAGAGGTATTGACATTTTTAAAAGTTCTAATAAACA
TTCCATAATTATCACTTCCTTTCACTAGGAGATAACTAAATTATACACAACACAAAAATA
AAAAGGAGGAAAAGATATGATGAAAAATAGTTTGCAAGCTAAAGAACTTGCGGTAATTTT
ATCTGTTTCTAAATCCAAAGCAGGACAAATAATAAGAGAACTGAATAAAGAGCTTGAAGA
CGAAGGGTACATTGCGATACGAGGCAGAATACCCGTCCAATTAGCTAGGAAAAAATTCCC
TTATCACGACTTATCAGACCAGAGAATAATAGAGGAGTTGAAGAAAGTAAATGAGTAAAA
CTTATAAAAGCTATCTATTAGCAGTATTGTGCTTCACAGTCTTAGCGATTGTGCTTATGC
CATTGCTGTACTTCACTACAGCATGGTCAATTGCGGGATTCGCAAGTATCGCAACATTCA
TATTTTATAAAGAATACTTTTATGAAGAATAAAAAAACTGCTACTTGCGCCAACAAGTAA
CAGTATCAAGCACTTAAGAAAAATTTCAAGTTAAATATAAAATGAAAAACGGAGGAAGTC
AAGATGTATTACGAAATAGGCGAAATCATACGCAAAAATATTCATGTTAACGGATTCGAT
TTTAAGCTATTCATTTTAAAAGGTCATATGGGCATATCAATACAAGTTAAAGATATGAAC
AACGTACCAATTAAACATGCTTATGTCGTAGATGAGAATGACTTAGATATGGCATCAGAC
TTATTCAACCAAGCAATAGATGAATGGATTGAAGAGAACACAGACGAACAGGACAGACTA
ATTAACTTAGTCATGAAATGGTAGGAGGTCGCTATGAAGCAGACTGTAACTTACATCATC
CGTCATAGGGATATGCCAATTTATATAACTAACAAACCAACTGATAATAATTCAGATGTT
AGTTACTCCACAAATAGAAATAGAGCTAGGGAATTTAACGGTATGGAAGAAGCGAGTATC
AATATGGATTATCACAAAGCAATCAAGAAAACAGTGACAGAAACTATTGAGTACGAGGAG
GTAGAACATGACTGAACAAACATTATTTGAACAGTTGAACAGTAAAAACGTGAATGATCA
TACAGAACAAAAAAATGGATTAACTTATCTAGCATGGTCATATGCACACCAAGAGCTGAA
AAAGATTGACCCAAACTACACAGTAAAAGTACACGAGTTTCCACATCCAGATATTAACAC
AGAAAATTATTTTGTACCTTATTTGGCTACACCAGAAGGCTATTTTGTACAGGTATCTGT
GACTGTGAAAGATAGTACAGAGACTGAGTGGCTTCCAGTATTGGACTTTAGAAATAAATC
GCTTGCTAAAGGTAGTGCAACAACTTTCGATATTAACAAAGCGCAAAAACGATGTTTTGT
TAAAGCTTCGGCTTTACACGGTTTAGGCTTATATATCTACAACGGCGAGGAACTACCAAG
TGCAAGTGACAACGATATTACAGAATTAGAAGAGCGTATCAATCAGTTCGTGAACTTATC
TCAAGAAAAAGGGCGAGATGCAACTATCGATAAAACGATGAGATGGCTAAAAATATCTAA
CATTAATAAATTAAGTCAAAAACAAATCGCAGAAGCACACCAAAAATTAGATGCGGGATT
AAAACAATTGGATAGTGAGGAGAAACAATAATGTTAAACAGAGCAGTATTAGTAGGACGC
TTAACAAAAGACCCAGAATTAAGAAGCGCGCCAAATGGCGTAAATGTAGGTACATTCACA
TTGGCAGTAAACAGAACATTCACGAATGCTCAAGGCGAGCGTGAAGCAGATTTTATAAAC
GTAGTAGTGTTCAAGAAACAAGCTGAAAATGTTAAAAACTACCTTTCTAAAGGGTCGCTG
GCAGGTGTAGACGGGCGACTACAAACACGTAGCTACGAAAATAAAGTCGGGCAACGTGTA
TTTGTGACAGAAGTAGTAGCGGACAGTGTTCAATTCTTAGAACCGAAGAATAACAACCAA
CAACCAAACAACAATTATCATCAACAAAGACAAACTCAAACTGGTAATAATCCTTTTGAT
AATACCACTGCGATTACTGATGATGACTTACCGTTCTGATTGGAATGATTAAATGCCGAA
AATTACTAGTTATATCACTCAAGACGACGGCACAACAACAGTTGTCATCTCTGATGTTGA
ATTAGGCAATAAAGAAACATTACTACTTGATAACGGGTTTGATGTAGAAGTAGATGTAAA
CGTTATAGATCCGTTTCAAATTACCGGCAAGCAACGTCGAAAAATATTCGCGCTTGTCAA
AGACATAGAAGAACATACAGGTCAACCAATGGACTATATGAGACATATGTTCATCGAGTT
TGTAAGAACGTACTACGGCTATGATGAACGTATTTCGCTAAGTAATTGTACGAGAACACA
AGCAAGTCAAATCATTGAAGCAACGCTTGACTGGACGTTCTACAATGACATACCACTTAG
CTACAAAACGAGTAATCTACTGAAACAAGATAAATCATTCTTATACTGGTCAACTGTTAA
CCGCAACTGTGTAATATGCGGAAAGCCTCACGCTGACCTAGCGCATTACGAAGCAGTAGG
TAGAGGCATGAACAGAAACAAGATGAATCACTATGACAAACATGTATTAGCGCTATGTCG
CGAACATCACAACGAGCAACATGCGATTGGCGTTAAGTCGTTTGATGATAAATATCACTT
GCATGACTCGTGGATAAAAGTTGATGAGAGGCTCAATAAAATGTTGAAAGGAGGAGAATA
ATGGTTAAATCGATATTTTTACAAGATGGAGAAGAAATTTTAGTTGATGATGAAGATTAC
GAGAGAGTTAATCAGCATACTTGGCATAAAGCTTTTAAAGATAATTACAGAATGATTGTG
AATAGTGATAAAAAGCATTTACCTGATTTTATTCTAAAAAAAAGTTTCCAAAAAATAAAA
AACAATGATTTCACAAGAAAAAATCTAACAACTGAAGGTAATAAAACAAGATGGAGCAAA
GCGAAGTGTAACAATTCATCTAAATATAAAGGCGTTTCATGGGATAAAAAAAATAATAAT
TGGTATGCATGTATAGCTGTTGATAAAAAAACCAAAAACTTAGGTCACTTTGTAAATGAA
GATGAAGCAGCAAAAGCTTACAACAATGCAGTTAATGAATATTGGGGTGGTGTTGGTTAC
CTTAATATAATTGGAGAAGATAATAGGCTGAAAAAAAGAAACTATAAAACAAACATAAAG
CAATTGAAGAGGGGAACTGATAAAAACAATTTAAGAGGAATAAACAAAATAAAACATAGA
TATTATTCAAAAATATTTTATTCTGGCAACTATATAGCGTTAGGCGGATATGACGATTTA
AACAAAGCGAGATTAGTTTACAACAAATGTTCGTCATACCTGCATGGATCTGACGCGATC
CTTAACGACGTACCTATGACAGATGAACTTAAAGAATTCATATCTAACTGGGAAATACCG
GACAAAATAAAAGCGCTGAAAGGAGAAGACAATGGGAGAAGTATCGTGGATAAAACTTAA
AGTTGGCATGTTTGATGACAGCAAAATCAAATATATCGAAGCTTTACCCGAAAGAGATAC
GATCATAACTATTTGGGTTAAGTTGCTAACTTTATCAGGAAAGTACAACGAACAAGGTTA
TATTATGTTATCCGAAAACTTGCCTTATAACGAAGAAATGTTAGCAAATGAGTTTAGTCG
ACCTATCAACTCAATAAGGTTAGCAATACAAACTTTTGAGACATTGGGCATGATTGAAAA
AGTTAATGGTGTCATAAAAGTGACAAATTGGGAAAAGCACCAAAACATTGAAGGACTCGA
GAAAATCAGGGCGCAGAACAGGTTGAGGAAACAAAAGCAACGAGAAAACAACAGAAAATT
GCTAAATGGTCACGTGACGTCACGTGACAGTCACGCAACAGAAGAAGATAAAGAATTAGA
TAAAGAATTAGAAAGAGATAAAGAAAAAGATATAGATAAGAACTTAAGTTCAAATAATAG
CGCAACTGACGTTACGCATGAGCAATTTGAGGAATGGTGGAAACTTTACAACAAGAAAAA
AGATAAGAAGATGTCTTTCACTAAATTCAAATCATGCGTAAAGAAACATACTTTTGAGCA
AATCATGCAAGGTACTCGAGAGTATTTAAAAACTATTACAGACAAACAATATCAAAAGTA
CCCTAAAACGTTTTTAACTAACGAAAGCTATATGAATGATTATAGCGAAGAGATTAAAGA
AACTGGTATAGATCAATTGGAACGTATGAAGTACGACGAAAGTTATTGGGACTAGGAGGA
TGTTATGAAACCGTTATTCAACGAAAAAATAAACGAAAGTTTAAAAAAATATCAACCAAT
CGAAGTAATACTAAGAAAGAATTGCGATAAATGCGGGCATCAATATGACTTATATAAGTT
TGAAAATGGATATGAATACAAAGACGGTTGCGAATGTGAAATTCAAAGATTGGCTTACGA
AGAATACAAAAGGAATAAACAAAAGAAACTTGATTATATTTTCAATCAATCAAATGTTAA
TCCGTCATTAAGAGATGCAACGGTTAACAACTATAAGCCACAAAATGAAAAACAAGTAAA
AGCTAAACAAACAGCAATAGAGTATGTACAGGGTTTCTCTACAAAAGAACCAAAATCATT
AATATTGCAAGGTTCATATGGAACTGGTAAAAGCCACCTAGCATACGCTATCGCAAAAGC
AGTCAAATCTAAAGGGCATACAGTTGCTTTTATGCACATACCAATGTTGATGGATCGTAT
CAAAGCGACATACAACAAAAATGCAGTTGAAACTACAGACGAGCTAGTCAGATTGCTAAG
TGATATTGATTTACTTGTACTAGATGATATGGGTGTAGAAAACACAGAGCACACTTTAAA
TAAACTTTTCAGCATTGTTGATAACAGAGTAGGTAAAAACAACATCTTTACAACTAACTT
TAGTGATAAAGAACTAAATCAAAATATGAACTGGCAACGTATCAATTCAAGAATGAAACA
CAATGCGAGAAAAGTAAGAGTAATCGGAGACGATTTCAGGGAGCGAGATGCATGGTAACC
AAAGAATTTTTAAAAACTAAACTTGAGTGTTCAGATATGTATGCTCAGAAACTCATAGAC
GAGGCACAGGGCGATGAAAATAAGTTATATGACCTATTTATCCAAAAACTTGCAGAACGT
CATACACGTCCCGCTATCGTCGAATATTAAGGAGTGTTAAAAATGCCGAAAGAAAAATAT
TACTTATACCGAGAAGATGGCACGGAAGATATCAAAGTCATCAAGTATAAAGACAACGAA
AATGAAGTTTATTCGCTCACAGGAGCCCATTTCAGCGACGAAAAGAAAATTATGACTGAT
AGTGACCTAAAACGATTTAAAGGCGCTCACGGGCTTTTTTATGAGCATCAGTTAGGTTTG
CAGGCAACGATATTTGATATTTAGAGGTGGACGATGAGTAAATACAACGCTAAGAAAGTT
GAGTATAAGGGGATTGTATTTGATAGCAAAGTGGAGTGTGAATATTACCAATATTTAGAA
AGTAATAAGAATGGCACTAACTATGATCGTATCGAAATACAACCGAAATTCGAATTATTA
CCAAAACTAGATAAACAACGAAAGATTGAATATATTGCAGACTTCGCGTTATATCTCGAT
GACAAACTGATTGAAGTTATCGACATTAAAGGTATGCCAACCGAAGTAGCAAAACTTAAA
GCTAAGATTTTCAGACATAAATACAGAAACATAAAACTCAATTGGATATGTAAAGCACCT
AAGTACACAGGCAAAACATGGATTACTTACGAGGAATTAATTAAAGCAAGACGAGAACGC
AAAAGAGAAATGAAGTGATCTAATGCAACAACAAGCATATATAAATGCAACGATTGATAT
AAGAATACCTACAGAAGTTGAATATAAGCATTTTGGTGATGTGGATAAAGAAAAAGAAAC
GCTGGCAGATTACTTATATAACAATCCGAACGAAATACTAGAGTATGACAATTTAAAAAT
TAGAAACGTAAATGTAGAGGTGGAATAAATGGGCAGTGTTGTAATCATTAATAATAAACC
ATATAAATTTAACAATTTTGAAAAAGAAATAATGGCAAAGCGTGGGATAAATGCTGGAAT
TGTTTCTAAACGTGTAAGAGGTTGTTGGGAGTTTTCAGAAGCTTTAGACGCGCCTTATGG
CATGCATCTAAAAGAATATAGAGAAATGAAACAAATGGAAAAAATTAAACAAGCGAGACT
CGAACGTGAATTGGAAAGAGAGCGAAAGAAAGAGGCAGAGCTACGTAAGAAGAAACCGCA
TTTGTTTAATGTACCTCAAAAACATTCACGTGATCCGTACTGGTTCGATGTCACTTTTAA
CCAAATGTTTAAGAAATGGCAGGAAGCATAAATGCCTAAAACCGATAGCGCACGTAAAGA
ATACTTAAACCGATTTTTCGGCTCTAAGAGATATCTGTATCAGGATAACGAACGAGTGGC
ACATATCCATGTAGTAAACGGCACTTATTACTTTCACGGGCATATCGTACCAGGTTGGCA
AGGCGTGAAAAAGACATTTGATACAGCGGAAGAGCTTGAAACATATATAAAGCAACATGG
TTTGGAATACGAGGAACAGAAGCAACTAACTTTATTTTAGAGGAGGTTATGAAAGTGAAC
TATGAAACAGGATTCCAAATAGGCGTAATGGAAGCTAGGTTGAAGAAGATGAGAAAACAA
CGTGATGAGTACAAGAAGCAACGTGACGAGCTTATTGGGGATATAGCTAAGTTAAGAGAG
CGTAACGAAGAGCTGGAGAACATGTGGCGCACAGTCAAAAATGAATTGCTTGGAAGATAC
GAACATTACTTTTTTAAAATTAGAGAACTACACCCTGAGAGCAAAGCGAACAGGATAGGA
GCTCTCTATATAGGAGGTAAAAGCACTGCAGATATTATACTGTCGCGAATGGAAGAACTA
GACGGAACAAATGAGTTCTACGAATTTTTAGGGCAAATGGAGGAAGACACAAATGAATAA
CCGTGAACAAATAGAACAGTCCGTTATAAGTGCTAGTGCGTATAACGGCAATGACACAGA
GGGATTACTAAAAGAGCTTGAGGACGTGTATAAGAAAGCACAAGCGTTTGATGAAATACT
TGAGGGTTTACCTAATGCTATGCAAGATGCACTCAAAGAAGATATTTATCTTGATGAAGC
AATAGGGATTATGGTAAGTCAAGTTATCTATGAATACGAGGAGAGTGAAGAATAATGAGT
AATAAAAGTAATTCAGAAATAATCGCAGGAGTATTAGAAATGAGTAAAAGCGATATATAT
ATTTGGGATGTACTAAGCGAGTTTGACAGTGAACAAGAGGAAGAAATACTCGATTTTATA
GATGAGAACATTGAAGAATTTGAAATATTCCTCAATACCGCACTAATTCATATTGTTGAA
AGATTGAAATTGAGAATAGCGTTTGCTACAGCTAAGGAGGACAACGATAATGAATAACAC
ATTACAAGTAAAACTATTATCAAAAAATGCTAGAATGCTCGAACGAAATCATAAAACAGA
TGCAGGTTATGACATATTCTCAGCTGAAACTGTCGTACTTGAACCACAAGAAAAGGCAGT
GATTAAAACAGATGTAGCTGTAAGCATACCAGAGGGCTATGTCGGACTATTAACTAGCCG
TAGTGGTGTAAGTAGTAAAACGCATTTAGTGATTGAAACAGGCAAGATAGACGCGGGATA
TCATGGCAATTTAGGGATTAATATCAAGAATGACGCTATTGCATCAAATGGTTATATTAC
ACCAGGTGTTTTTGATATTAAAGGAGAAATCGATTTGAGTGACGCCATAAGACAATATGG
AACTTATCAAATCAACGAAGGCGACAAACTAGCTCAATTGGTTATCGTGCCTATATGGAC
ACCTGAACTAAAGCAAGTGGAGGAATTCGAGTGTGTTTCAGAACGTGGAGCAAAAGGCTT
CGGAAGTAGCGGAGTATAAAGACATCTTAGATCGAGTCAAGGAGGTTTTGGGGAAGTGAG
TTACATCATTACATTAGTTCTAATACTTGTATTCATAGTAATATTTAACAATTTACTCAA
CAGATATATGGTTTTGTACAAAGAATTAGATTTATTTACATGCAGAATTGGAATGTTATT
AGTCTTAATCGTTATAGTAGATTTTGCAAAACAACAAAATATGTTAGCTACATTGAGTGT
TTTACTAATACTTTTATTCGTAGAAAAACTTAGAATCATTCAAAGGAGTGATAAGAAGTG
ACGCAATACTTAGTCACAACATTCAAAGATTCAACAGGACTACCACATGAACATTTTACT
GCTGCTAGAGATAATCAGACGTTTACAGTTGTTGAGGCGGAGAGTAAAGAAGAAGCGAAA
GAGAAGTACGAGACACAGAATGCTCCAGTTGTCTACTACACTAATAATTCTAAAGTAACC
CTATTCGAAAGGCCTAGTGAAGAAGTATTACGTTCTTTGTTCGAAGAGAAATAAAATCAT
TAAAGAGGGGAAATAATAATGTTTAATATACCTAAAATGAAATTACCAGAAAAGCACACT
GAGGTATTTAAGACGTATAAAAATGGAACACCAGAAGAAAAAGCTAAGATTGAAGATTAC
TTTATTAAAACTGTCAAAGATGAAGATAGCGAATTTTACAGCCCTATGTTAGCTGGTCTA
AACGAACAACAGTTAAAGAGTATGTTGAGACAGGTACTTTTTTTGATTGATACCGGAGAT
GATAATGATGATTAAAAAACTTAAAAATATGGATTGGTTCGATATCTTTATTGTTGGAAT
ACTGTCATTATTCGGCATATTCGCATTGCTACTTGTTATCACATTGCCTATCTATACAGT
GGCTAGTTACCAACACAAAGAAACGCACCAAGGAACAATTACAGATAAATATAACAAGAG
ACAAGATAAAGAGGATAAGTTCTATATTGTATTAGACAACAAACAAGTCATTGAAAACTC
CGACTTATTATTCAAAAAGAAATTTGACAGTGCAGACATACAAGCTAGGTTGAAAATTGG
CGATAAAGTAAAGGTTAAGACGATTGGTTATAGAATACACTTTTTAAATTTATATCCGGT
CTTATACGAAGTAAAGAAGGTAGATAAACAATGATTAAACAAATACTAAGACTATTATTC
TTACTAGCAATGTATGAGCTAGGTAAGTATGTAACTGAGCAAGTGTATATTATGATGACG
GCTAATGATGAGGTAGAGACGCCGAGTGACTTTGCAAAGTTGAGTGATCAGTCAGATTTG
ATGAGGGCGGAGGTGTCAGAGTAGATGATGTGGTTAATCATAGCAATTATATTACTAGTC
ATCTTATTGTTTGGTGTGATGTTGCAGGCTGAACAGTTAAAAGGTGATGTGAAAGTTAAA
GAGCGAGAGATAGAGATATTAAGAAGTAGATTGAGACATTTTGAAGATTAACGGGGGTTA
AACGAATGAGTTTGAGAAAATCAACGCAAAGATATTTAGAAAGTGAATTAAGCAATTACA
ACTACTTCGATAAAGATATAGCGCGTGTAAGAGATGAAGTTTTAAACCCGTGGAGTCAAC
AAGATACTAATATCGGTGGAGATAGGGTGCAAAGCAATGTAAGTGTAACTGAAATAAAAG
CTATTAGAGTTGTTAATGATAGAAGATTATCGCAATTAGCTAGAATGAAATCAGCTATAG
AGGTTGTATATAATCATAGCACTACAGAAACTCAAAAACTTATGGAACTTTATTATTTTA
AAAAGCCTAGAACATTAAATTTAACTGGTGTAGCTCAAGAAATAAATGTAAGTAAATCTA
CCGCTTATGATATGAGGAAAGATATATTAGTTAGGTTAGCTGATGAACTAGGTATAATAC
ATTAAGTTTGGAAAAAGTCTGGAAAAATAACGTCACTTTCGGTGTTAATATGATAGCGTA
AGATATTGACTATCTTACTGCGTTTCCCTTATCGCAATTAGGAATAAAGGATCTATGTGG
GTTGGCTGATTATAGCCAATCCCTTTTTTAATTTTAAAAAGCGTATAGCGCGAGAGTTGG
TGGTAAATGAAATGAACGAAAAACAAAAGAGATTCGCAGATGAATATATAATGAATGGAT
GTAATGGTAAAAAAGCAGCAATTTCAGCAGGTTATAGTAAGAAAACAGCAGAGTCTTTAG
CAAGTCGATTGTTAAGAAATGTTAATGTTTCGGAATATATTAAAGAACGATTAGAACAGA
TACAAGAAGAGCGTTTAATGAGTATTACAGAAGCTTTAGCGTTATCTGCTTCTATTGCTA
GAGGAGAACCTCAAGAGGCTTACAGTAAGAAATATGACCATTTAAACGATGAAGTGGAAA
AAGAGGTTACTTACACAATCACACCAACTTTTGAAGAGCGTCAGAGATCTATTGACCACA
TACTAAAAGTACATGGTGCGTATATCGATAAAAAAGAAATTACTCAGAAGAATATTGAGA
TTAATATTGGTGAGTACGATGACGAAAGTTAAATTAAACTTTAACAAACCATCTAATGTT
TTCAATAGAAACATATTCGAAATACTAACCAATTACGATAATTTCACTGAAGTTCATTAC
GGTGGCGGTTCAAGTGGTAAGTCTCACGGGGTTATACAAAAAGTTGTGCTCAAAGCTTTG
AAAGACTGGAAATATCCTAGACGTATACTGTGGCTTAGAAAGGTTCAATCAACAATTAAA
GATAGTTTGTTCGAAGATGTCAAAGATTGTTTGATAAACTTCGGTATTTGGGATATGTGC
CTTTGGAATAAGACTGATAACAAAGTTGAATTGCCAAACGGCGCAGTTTTTTTGTTTAAA
GGATTAGATAACCCAGAGAAAATAAAGTCGATAAAAGGCATATCAGACATAGTCATGGAA
GAAGCGTCTGAATTCACATTAAATGATTACACGCAATTAACGTTGCGTTTGAGGGAGCGT
AAACACGTGAATAAGCAAATATTTTTGATGTTTAACCCAGTATCTAAACTGAATTGGGTT
TATAAGTATTTCTTTGAACATGGTGAACCAATGGAAAATGTCATGATTAGACAATCTAGT
TATCGAGATAATAAGTTTCTTGATGAAATGACACGACAAAACTTAGAGTTGTTAGCAAAT
CGTAATCCAGCATATTACAAAATTTATGCGTTAGGTGAATTTGCTACACTAGACAAATTG
GTTTTCCCTAAGTATGAAAAACGTTTAATAAATAAAGATGAGTTAAGACATTTACCTTCT
TATTTTGGATTGGACTTTGGCTACGTTAATGATCCTAGTGCTTTTATACATTCTAAAATA
GATGTAAAGAAAAAGAAATTATACATCATTGAAGAGTATGTTAAACAAGGTATGCTGAAT
GATGAAATAGCTAATGTCATAAAGCAACTTGGTTATGCTAAAGAAGAAATTACAGCAGAT
AGTGCAGAACAAAAAAGTATAGCTGAATTAAGGAATCTAGGGCTTAAAAGGATTTTACCA
ACCAAAAAAGGGAAGGGCTCGGTTGTACAAGGGTTACAATTCTTAATGCAATTTGAAATC
ATTGTTGATGAACGTTGTTTCAAGACTATTGAAGAGTTTGACAACTACACATGGCAAAAG
GACAAAGATACAGGTGAATATACCAATGAACCAGTAGATACATACAATCATTGTATCGAT
TCGTTGCGTTATTCAGTGGAACGATTCTACAGACCGGTTAGAAAACGCACAAATGTCAGT
TCGAAAGTTGACACAATAAAATCTCTAGGATTATAGGAGGGAACAAATGTTAAAAGTAAA
CGAATTTGAAACAGATACAGATCTACGGGGAAACATAAATTACTTATTTAATGATGAAGC
CAATGTTGTTTACACATATGACGGGACGGAATCCGATTTATTACAAAACGTTAATGAAGT
AAGTAAATACATTGAACATCACATGGATTACCAACGACCTAGATTGAAAGTGTTAAGTGA
TTATTACGAAGGTAAAACTAAGAACTTAGTTGAGTTAACACGACGCAAAGAAGAGTATAT
GTCAGACAACCGTGTTGCCCATGATTACGCATCTTATATCAGTGATTTCATTAATGGTTA
CTTCTTAGGTAATCCAATTCAATACCAAGATGATGACAAAGATGTATTAGAAGCTATTGA
GGCGTTCAATGATTTAAATGATGTTGAGTCGCACAATAGATCTCTAGGATTAGATTTGTC
AATTTACGGCAAAGCTTATGAGTTAATGATTAGAAATCAAGATGATGAAACTCGTTTGTA
CAAGAGTGATGCGATGAGCACTTTTGTCATATACGACAATACGATTGAACGTAATAGTAT
CGCAGGCGTTAGATATTTAAGAACTAAACCAATAGACAAAACCGATGAAGACGAAGTGTT
TACAGTTGATTTATTCACTTCACACGGTGTTTATAGATATCTAACAAGTAGAACAAACGG
CTGGAAGCTCACACCACGTGAAAACAGTTTTGAATCTCACTCATTTGAACGCATGCCTAT
TACAGAATTTAGCAACAACGAAAGAAGAAAGGGAGATTACGAAAAAGTAATCACTTTGAT
TGATTTGTATGATAATGCTGAATCAGATACAGCTAACTATATGAGTGATTTAAACGATGC
TATGTTACTTATTAAAGGTAATTTAAATTTAGATCCTGTAGAAGTTAGAAAACAAAAGGA
AGCTAACGTGTTGTTTTTAGAACCGACTGTTTATGCTGATAGCGAAGGTAGAGAAACAGA
AGGTTCAGTTGATGGTGGTTATATTTATAAGCAATACGATGTACAAGGTACCGAAGCTTA
TAAAGACCGTTTGAACAGTGATATACACATGTTTACCAACACGCCTAACATGAAAGATGA
TAACTTTAGTGGCACTCAATCGGGCGAGGCAATGAAATACAAATTATTTGGATTGGAACA
ACGTACTAAAACTAAAGAAGGATTGTTTACTAAAGGGTTAAGACGTCGTGCTAAGTTGTT
AGAGACAATACTTAAAAATACACGGTCGATTGACGCTAACAAAGATTTCAATACTGTTAG
ATACGTATACAACAGAAACTTACCTAAATCATTGATTGAAGAATTAAAAGCTTATATTGA
TTCTGGCGGGAAGATTAGCCAAACAACTTTAATGTCTCTATTCTCGTTCTTCCAAGACCC
TGAATTAGAAGTTAAGAAAATCGAAGAAGATGAGAAAGAATCTATTAAAAAAGCTCAAAA
AGGTATTTATAAAGACCCTAGAGACATCAATGATGACGAACAAGATGATGATACAAAAGA
TACTGTTGATAAAAAGGAATGATTGTAATTGCCTAACAAAAACACTCAAGAATATTGGGA
AGAACGCGGACGCAAAGCAATCGAGAATGAGTTGAAGCGTGATAAAACTAAAGCTGAAGA
AATAGAACGTATATTGAATATGATGATTAAGCGCATTGAAAAAGAGATCAATGCGTTTAT
TGTTAAGTACGGAGATTTTGCAGGCGTTACATTACAAGAAGCACAAAAGATTATTGATGA
GTTCGATGTAAAAGCGTTTCAAGAAGAAGCAAAAAGATTGGTCGAAAACAAGGACTTTAG
CGATAGAGCAAATGAAGAATTAAAGAAGTATAACACTAAGATGTATGTATCTAGAGAACA
GATGTTAAAGATTCAAATAGAATTCTTAATTGCTTATGCAACAGCTCAAACAGAATTATC
GATGAGGGAATATTTCGAATCAACAGCTTATCGTGTGTTCAGTGATCAAGCGGGTATTTT
AGGTGAAGGTGTACAAGTAGCTAAAGAAGTTATAGATACAATCGTTGATACACAATTTCA
TGGTGTCGTTTGGTCAGAGCGATTATGGACTAATACCGAAGCAATGAAACAAGAAGTAGA
AGAAATAATTGCTAATGTAGTTATTAGAGGTCGACATCCAAATGAATACGTTAAAGATAT
GCGCAAGCACTTAAATAAATTCGAAGGAACAGCACGACAAAAGACCGCAGCAATTAAATC
ATTGCTTTATACGGAATCGGCACGTGTTCACGCACAATCAAGCATTGACAGCATGAAAGA
AATTTCACCGGAAGGATATTATATGTATATTGCAAAAATCGATAATAGAACAACTAAAGT
ATGCAAAGGGCTTAATGGAGAAATATTCAAAGTTAAAGACGCTAAAATTGGTGTTAATTT
CTACCCTATGCATATCAATTGTCGTTCAGATTGCGCTTTACTACCTAAATCTATGTGGCC
GCAAAAACCAAGCAAGAAACGAAAAACAAAATACTTCGGAGGGAAAGTGAAAAGCGGTGA
TTGATTTAAAAGTAAAGATTTTTAAAGGTAAGTTAGCTTTGTATGATAGTAAATTGAGTG
TTTGGAGGATACTAATATGAGTAATACTGACAAATACCTTAGAGACATAGCAAGAGAGTT
AAAAGGTATACGTAAAGAGTTACAAAAGCAAAACGAAACAGTTATTATTGATGCAAACTT
AGACAGTGTAAGGTCGGCAGTATTAGCCGATAAAGAAAAATCGAAATATAACGAACCACT
CTTTTAATAGCTAGCACTTAATTGTGTTGGCTATTTTTTATGTCCAAACCATGCTTATGA
CAATAAAAGGTGCAAGCGTTACAGCCCGAACCATGTATGGCTTAAAACTAATCAAGAGTA
AATAAATGAGGTGTAAAAACTATGGATATCCAAGAGAAGTTAAAACTCAAATTACAGTTT
TTTGCTGAAGAATCAGATGGAGATAATGGAAAATCAAAAGATAACAACGATGATGAAGGC
AAAGACAAACAAGACAAAAAGACTAATTCAGAAGAAGAAATCGAAAAAAGACTACAAGAA
GAATATAACAAGCGTCTTAAAGAAGAATTAAGTCGTCGTATGAAGCAGAAAGAAAAAGAG
AAACAAGAAGCTGTTGATGAAGCTAAACGATTAGCAAAAATGAACAAAGATCAAATCGCT
GAATATGAACGCGAACAAATGGAAAAAGAGCTGGAGCAATTACGCTCAGAAAAACAATTA
AATGAAATGCGTTCAGAAGCAAGGAAAATGTTAAGTGAAGCAGAAGTTGATTCATCAGAT
GAGGTTGTTAATTTAGTTGTAACAGATACTGCTGAACAAACTAAATTGAATGTTGAAGCT
TTTTCTAATGCAGTAAAAAAAGCGGTTAATGAAGCGGTTAAGATTAACGCTAGACAATCG
CCATTGACTGGTGGAGATTCATTTAATCACTCGACTAAAAATAAACCGCAAAACTTAGCT
GAAATAGCTAGACAAAAAAGAATTATTAAAAATTAACGGAGGCATTTAAATGGAACAAAC
ACAAAAATTAAAATTAAATTTGCAACATTTTGCAAGTAACAATGTTAAACCACAAGTATT
TAACCCTGACAATGTAATGATGCACGAAAAGAAAGATGGCACGTTGTTAAACGACTTTAC
AACACCTATCTTACAAGAGGTTATGGAAAAATCTAAAATCATGCAATTAGGTAAGTACGA
ACCAATGGAAGGTACTGAGAAGAAGTTTACTTTTTGGGCTGATAAACCAGGTGCTTACTG
GGTAGGTGAAGGTCAAAAAATTGAAACGTCTAAGGCTACTTGGGTTAATGCTACAATGAG
AGCGTTTAAATTAGGGGTTATCTTACCTGTAACAAAAGAATTCTTGAATTACACTTATTC
ACAATTCTTTGAAGAGATGAAACCTATGATTGCTGAAGCTTTCTATAAAAAGTTTGATGA
AGCGGGTATTTTGAATCAAGGTAACAATCCATTCGGTAAATCAATTGCACAATCAATTGA
AAAAACTAATAAGGTTATTAAAGGTGACTTCACACAAGATAACATTATTGATTTAGAGGC
ATTACTTGAAGATGATGAATTAGAAGCAAATGCGTTTATCTCAAAAACACAAAACAGAAG
CTTGTTACGTAAAATTGTAGATCCTGAAACTAAGGAACGTATTTATGACCGTAACAGTGA
TTCATTAGACGGTCTACCTGTGGTTAACCTTAAATCAAGCAACTTAAAACGCGGTGAATT
AATCACTGGTGATTTCGATAAGTTGATTTACGGTATCCCTCAATTAATTGAATACAAAAT
CGATGAAACTGCACAATTATCTACAGTCAAAAATGAAGATGGAACACCTGTAAACTTGTT
TGAACAAGACATGGTGGCATTACGTGCAACTATGCATGTAGCATTGCATATCGCTGATGA
TAAAGCGTTTGCTAAGTTAGTTCCTGCTGATGCAAAACCATCTTCAAATCCAGGAGAAGT
TTAATAAATAATTAGGAGTGGTAACATGCCCGAAATCATTGGAATTGTTAAAGTAGATTT
TACAGATTTAGAAGATAACAGACATGTCTATATGAAAGGGCATGTCTACCCTCGAAAAGG
TTATGATCCTACAGATGAACGTATCAAAGCTTTAGCTAGTGTTGAAAATCAACGCAACGA
ACAAATGATTTACATTGTAAATGACAAATTAACCAAAAAAGAACTTGTCGAAATAGCAAG
TGTTGCTGGCTTACAAGTTGATGAAAAACAAACAAAAGCTGAAATTATCAATGCTTTTGA
GTCACTAGAGTAGGTGGTTATATGACTACGCTAGCTGATGTAAAAAAACGTATTGGTCTT
AAAGATGAAAAGCAAGATGAACAATTAGAGGAAATTATAAAAAGTTGTGAAAGCCAGTTG
TTATCAATGTTACCTATTGAAGTTGAACAAATACCGGAAAGGTTTAGTTACATGATTAAA
GAAGTTGCAGTTAAACGCTACAACAGGATTGGTGCTGAAGGTATGACATCAGAAGCGGTT
GACGGACGTAGCAATGCGTATGAATTGAACGATTTCAAGGAGTATGAAGCTATTATTGAT
AATTACTTTAATGCTAGAACGAGAACTAAAAAAGGAAGGGCTGTGTTCTTTTGAGATATG
AAGATAGAGCTGTTTTTCAATTAGAACAAGTAGCAACTTACAATCCTAAAACTAGCAAAA
AAGAAAACACGCTAATCACTTATGATGCGATACCATGCAATATTAATCCTATTTCTAGAG
CAAGAAAGCAACTTGAATTTGGCGATTTAAAAAACGATGTAAGTGTCCTGAGGATAAAAG
AATCCATATCTTCCCCTGTTAGCCACGTGTTAATTAATGGTATTCGCTACAAGATAGTTG
ATACAAGGACATACAGACACGAAACGTCATATTATATCGAAGAGGTCAATTGATGAATAT
AGACGGATTAGACGCGCTGTTAAACCAATTTCACGATATGAAAAACAATATTGATGATGA
TGTAGATGATATTTTACAGGAAAACGCCAAAGAATATGTAGTACGAGCTAAATTGAAAGC
TAGAAAAGTAATGAATAAGGGTTATTGGACTGGTAATTTATCACGCAATATCAGATATAA
AAAAACTGGCGATTTGCAATACACTATCACATCGCATGCAGCTTATAGTGGTTTCTTAGA
ATTTGGTACTCGATACATGGAGGCAGAACCTTTTATGTGGCCGGTATACGAAGTGATTAG
AAAATCAACTGTAGAAGAATTGAAGGCGTTGTTTGAATAGGAGATAAAAGTATGACACCG
AACCTACAACTTTATAATAAAGCGTATGAAACGCTACAAGGATATGGATTCCCTGTTATT
TCTCGTAAAGAGATGCAACAAGAGATTCCGTATCCTTTTTTTGTCATAAAAATGCCGGAG
TCAAATAGAAGTAAGTACACGTTTGATAGTTATTCTGGCGATACGAATTTAGTTATCGAT
ATTTGGAGTGTAAGCGATGATTTAGGACATCATGACGGACTTGTTAAAAGGTGTATCGAT
GATTTAACACCTAGCGTTAAAACAAACGATTATGACTTTGAAGAAGATGATACTAACATC
GCACAGTTAGTCGATGATACTACTAATCAAGAATTGCTACACACATCAATAACGATATCT
TACAAAACATTTTAAAAAACGGAGGAATATTGAATGGCGAATATGAAAAATAGTAATGAC
CGTATTATTTTGTTTAGAAAAGCTGGCGAAAAAGTAGATGCTACTAAAATGCTTTTTTTA
ACTGAATACGGCTTATCACATGAAGCTGATACAGATACAGAGGATACGATGGATGGGTCT
TATAACACTGGTGGTTCAGTTGAATCAACAATGTCTGGTACTGCTAAAATGTTTTATGGT
GACGATTTTGCAGATGAAATTGAAGATGCAGTTGTAGATCGCGTATTGTATGAGGCTTGG
GAAGTTGAAAGTAGAATACCAGGCAAAAATGGAGATGCTACTAAATTTAAAGCGAAATAT
TTCCAAGGTTTCCACAATAAATTTGAATTAAAAGCAGAAGCTAACGGTATTGATGAATAT
GAATATGAATATGGAGTGAATGGTCGTTTCCAACGTGGATTTGCAACACTACCTGAGGCT
GTAACAAAGAAACTTAAGGCGACTGGATACAGATTCCATGACACTACAAAAGCAGATGCG
TTAACTGGCGAAGATTTAACAGCAATTCCACAACCTAAGGTAGATTCATCAACGGTTACA
CCAGGAGAGGTATAAAAATAGGGCGTTAAGCCCTATTTATTT-TGTTTAAATTAATCATG
AATGGAGATTTTAAGTTATGAATGTAGAAATTAACGGAAAGTCATTAGAATTAAGTTTTG
GTTTTAAATTTTTAAGAGAAATCGATAACCGATTAGGTTTAAAAGTTGAGCAAGCTTCTA
TCGGTCAAGGTGTATCAATGTTGCCTGTAGGTTTAGAGAGTGGAAATCCTGTTGTGATTG
GCGAAGTTTTAATTGCAGCTACATCTCACTTGAAAAAACAAGCAATTACTATTAATAACA
TTGATGAAGCACTAGATGAAATCGCAGAAAATATTGGACTAGAAGAATTTGGTTCGGATA
TTTTAACGGAGTTGGGAAAGCGACCTATGACCCGAAACCTAGTCGAAGTAGTGGAAACGG
AAGAGAAACCAGCGGGAGCCTAATAACTTACGACAGAATCGTTATAACTTGTATGTCAAC
ACTTGGTATTACAGATTTGAACGTTATTGAGCAAATGACATTAACAGAATATAACTATCG
AATGTATGCGAAAGAATATGAAATGCTAACCCAAGAATTCGAACGTTACAAACTTGCGTT
TGCTATTCGTGATGCTGCAGCTACTAAAAATGTTGGGACAGAAAATAAACCTAAAGAGGA
ATATGTTTTTAACAACGCAAACGACGTATTGCCTTATGAAGAAAATATCCAACGGCTTAA
CGAAGGTAAAGATATAAGATTTAGTAGCGAACGTGATGAATACGAACCACAAAATAATGA
ATTCTTTAAAGTTATAGCAGAATTTAATAAGCAATAGAAAGAGAGGTGTTAATGTGACGG
AATATAAAATTAAAGCGACTATTGAAGCAAGTGTAGCCAAATTCAAAAGGCAAATCGATA
GTGCGGTTAAGGCAGTACAAAAATATAAGCGTACAGCTGATAAGACTAAAGATGTTGAAT
TAAGTGCTAATGATAAAAAATTACAAAAAACTATCAAGGTTGCTAAAAAGTCTTTAGATG
CCTTTAGCAACAAAAATGTAAAAGCTAAATTAGATGCTAGTATACAAGACTTACAACAAA
AGGTACTAGAATCGAATTTTGAACTAGACAAACTAAACTCTAAAGAAGTTACTCCAGAAG
TTAAATTACAAAAACAAAAATTGACTAAAGATATCGCTGAAGCAGAAGCTAAATTATCAG
AATTAGAAAAGAAACGTGTCAATATTGACGTCAATGCAGATAACAGTAAATTCAATCGAG
TGTTAAAAGTATCTAAAGCTAGTCTTGAAGCATTAAATAGGTCTAAAGCCAAAGCTATTA
TAGACGTGGACAACGGTGTTGCTAACTCTAAAATCAAACGCACTAAAGAAGAGCTTAAAA
GTATTCCAAACAAAACTAGATCTCGACTATATGTAGATACAGGGCTTTCTATACCAACTA
TTTATGCGTTTAAAAAATCATTAGACGCATTGCCGAACAAAAAAACAACAAAGGTAGATG
TCGATACTAATGGTTTAAAGAAAGCTTATGCCTACATAATAAAAGCAAATGACAATTTTC
AAAGACAGATGGGGAATTTAGCTAATATGTTCCGTGTGTTCGGTACTGTAGGTTCTAATA
TGGTTGGTGGATTACTTACATCATCTTTTAGCATCTTAATACCTGTAATAGCGAGCGTAG
TACCTGTAGTATTTGCGCTATTAAACGCTATCAAAGTGTTAACTGGTGGTGTACTTGCTT
TAGGTGGTGCCGTAGCAATAGCGGGAGCAGGATTTGTAGCGTTTGGCGCAATGGCTATCA
GCGCTATAAAGATGCTTAATGATGGCACTTTACAAGCTAGCTCAGCAACAAACGAATACA
AAAAAGCGTTAGATGGCGTAAAGTCAGCATGGACTGATATTATAAAGCAAAATCAATCCG
CTATCTTCACAACTCTTGCAAATGGTTTAAATACTGTTAAAACTGCAATGCAGAGCTTAC
AACCGTTTTTTAGTGGTATTTCAAGAGGAATGGAAGAAGCGTCTCAAAGTGTACTTAAAT
GGGCTCAAAATAGCGGTGTAGCATCAAGGTTCTTCAACATGATGAATACAACTGGTGTTT
CGGTATTTAACAAGCTATTAAGTGCTGCAGGCAGTTTCGGTGATGGATTAGTCAATGTAT
TCACACAATTAGCACCACTGTTTCAATGGTCGGCTGATTGGTTGGATAGATTAGGTCAAT
CTTTCTCTAACTGGGCTAATAGTGCAGCTGGAGAAAATTCGATAACTCGTTTTATTGAAT
ACACAAAAACAAACTTACCTATCATTGGTAATATTTTTAAAAATGTTTTCGTTGGAATTA
ACAATTTGATGAATGCATTCAGTGGATCATCAACTGGCATATTCCAATCTCTTGAACAAA
TGACAGCTAAGTTTAGGGAATGGTCTGAACAAGTAGGACAATCTCAAGGGTTTAAAGACT
TTGTCAGTTATATACAAACTAATGGACCACTAATAATGCAATTAATTGGGAACATTGCAA
GAGGATTAGTTGCATTCGCAACAGCGATGGCTCCTATAGCTAGTGCAGTATTACGCGTTG
CAGTAGCAATAACTGGTTGGATAGCTAACTTGTTTGAGGCGCATCCAGCTACAGCACAAT
TAGTTGGTGTCATTATAACTTTAATTGGTGCATTTAGATTTTTAATTGCTCCAATATTAG
CGGTAATGGATTTTCTGGGGCCATTAGCAGCAAGATTAGTCACATTAGTAACTAAGTTTG
GTTGGGCTAAAACAGGAACTTTAGTATTAAGTAAGGCAATGGCATCATTAAAAGGTCCAA
TAAAATTAGTTACAGCTATATTCCAATTGTTATTCGGTAAGATTGGATTAATTAGAAATG
CTATCACAGGACTAGTAACTGTGTTTGGTATTTTAGGTGGTCCAATAACAATAGTTATTG
GTGTAATCGCTGCATTAATAGCTATATTCGTTTTATTGTGGAATAAAAATGAAGGATTCA
GAAACTTTATTATAAATGCTTGGAATGCGATAAAAACGTTTATGGTTACAGTTTGGAATG
TGTTGAAAACTGTAGCTTCGGTTGTATGGAATGCTATTTTAAAAGCTATCACTACAGCAG
TAACTAATGTATACAATTTTATAATGATTATTTGGAATCAAATAGTCGCTTATTTACAAG
GGTTATGGAATGGAATTATCGCTATTGCAACAACAGTATGGAACCTTTTAGTTACAATCA
TCACAACTGTTTTCACGACGATAATGACAATAGTTATGACGATATGGACAGCTATTTGGA
CATTCTTAAGTACAATCTGGAACACGATAATTACAATCGCTACTACGATTTGGAATTTGT
TAGTCACTGTAATAACTACTGTGTTTACAACAATTATGACTATCGCAATGACAATTTGGA
ACGCTATTTGGACGTTCTTACAAACGTTGTGGAACACTATAGTTACTGTGGCAACTAAGG
TTTGGAACGCTATCACTACAGCTATATCTACTGCGTTACAAGCGGCATGGAGTTTTATTT
CTAATATATGGAATACGATTTGGAGTTTCTTATCTGGTATATTAACGACAATTTGGAATA
AAGTTGTAAGCATATTCACACAAGTTGTTTCAACTATATCAGACAAAATGTCTCAAGCTT
GGAACTTCATTGTCACTAAAGGTATGCAATGGGTATCTACTATAACAAGTACGCTAATTA
ACTTTGTTAATAGAGTTATTCAAGGATTCGTTAATGTTGTAAACAAAGTTAGTCAAGGTA
TGACAAATGCAGTAAATAAAATAAAAAGCTTTATAGGAGATTTTGTGTCTGCAGGTGCTG
ATATGATCCGTGGTTTAATTAGAGGTATTGGACAAATGGCTGGTCAATTAGTAGATGCAG
CTAAAAATGTTGCTAAGAAAGCTTTAGATGCAGCTAAAAGTGCTTTGGGTATTCACTCAC
CTTCACGTGAATTCATGGATGTTGGTATGTATTCAATGCTAGGTTTCGTTAAAGGTATAG
ATAATCATTCAAGTAAAGTTATCCGTAATGTTTCTAATGTTGCAGATAAAGTAGTTGATG
CATTTCAACCTACATTAAACGCACCTGACATTTCTAGTATTACAGGAAACTTAAGTAATT
TAGGTGGAAATATAAATGCGCAAGTACAACACACACATTCTATTGAAACATCACCGAACA
TGAAAACTGTTAAAGTTGAATTCGATGTCAATAACGATGCGCTTACTAGTATTGTTAACG
GCAGAAATGCTAAACGCAATTCTGAGTATTACTTATAAAGGAGGTTACAAATGGACATAG
AATTAACAAAAAAAGATGGTACTGTAATCAAATTAAGTGAATACGGGTTTATCGTTAACG
ATATAGTAATTGATAGCATGCAAATCAACACAAAGTATCAGGACAAAGAAAATATGAACG
GTCGTATATTAATGGGGAGCAATTATATCAGTAGAGATATAGTTGTTCCTTGTTTTTGTA
AAGTTAAAAATCGTTCAGACATTGCTTATATGCGAGATATGTTGTATTCGTTAACGACAG
ACATAGAACCTATGTATTTGCGAGAAATCAGAAGAAAAGAAGAGTTGAATTACAGGTTTA
CTCAACCAACTTCTGATGATTACGTGAAATTAGATAAAAACAACTTCCCGGATTACGAAT
ATTCAAGACACGATCAACAAATTTATGTAAACGGTAAACAGTATAAAGTTATTTTTAATG
GAGTTATAAACCCTAAACAAAAAGGTAATAAAGTTTCTTTTGAACTAAAATTCGAAACTA
CAGAATTACCATACGGTGAAAGTATTGGAACAAGCCTAGAGTTAGAAGAAAACAAAAAGG
TTGGATTGTGGTCGTTTGATTTTAATATTGATTGGCATGCAGGCGGAGACAAAAGAAAGT
ATACATTTGAAAATTTGAGCAAAGGTACAGTTTACTATCATGGTAGTGCTCCTAACGACC
AATTCAACATGTATAAAAAGATAACAATTATTTTAGGCGAAGATACAGAATCGTTTGTAT
GGAATTTAACGCATGCTGAAATAATGAAAATCGAAGGGATCAAACTAAAAGCTGGAGACA
GAATTGTTTATGATAGCTTCCGAGTTTATAAAAACGGTGTCGAAATAAGCACTGAAACGA
ACATAGCCCAACCAAAATTTAAATACGGAGCTAATAAATTTGAGTTTAATCAAACAGTTC
AAAAAGTTCAGTTTGATTTGAAATTTTATTATAAGTAGGTGTCAGAATGACAATAATTGT
AAGACCACCTAAAGGTAATGGCGCACCTGTACCAGTAGAAACAACTTTAGTGAAAAAAGT
TAATGCTGACGGTGTGTTAACTTTTGATATTCTCGAAAACAAATACACTTATGAAGTTAT
TAACGCTATAGGGAAAAGATGGATTGTTAGTCATGTCGAAGGTGAAAATGACAAGAAAGA
ATATGTAATAACTGTCATTGATAGGAAATCAGAAGGTGACAGACAACTGGTTGAATGTAC
TGCTAGAGAGATTCCTATAGACAAGTTAATGATTGATAGGATTTATGTTAATGTAACAGG
ATCTTTTACAGTAGAAAGATATTTTAACATTGTGTTTCAAGGTACTGGAATGCTTTTTGA
AGTCGAAGGTAAGGTTAAGTCTTCGAAGTTTGAAAATGGCGGTGAAGGCGATACAAGGTT
AGAAATGTTTAAAAAGGGATTAGAACATTTCGGTTTAGAATATAAAATAACGTATGACAA
AAAGAAAGACAGATATAAGTTTGTATTGACGCCTTTTGCAAATCAAAAAGCGTCTTATTT
TATTTCTGACGAAGTCAACGCCAACGCTATAAAACTCGAAGAAGATGCAAGTGATTTCGC
CACCTTCATTAGAGGATATGGTAATTATTCAGGAGAAGAAACATTCGAACACGCTGGGCT
CGTAATGGAAGCTAGAAGTGCATTAGCTGAAATATACGGCGACATCCACGCAGAACCATT
TAAAGATGGTAAAGTGACTGACCAAGAAACTATGGATAAAGAATTACAATCGAGATTGAA
AAAGTCGTTAAAACAATCTTTGTCTTTGGACTTTTTGGTGTTAAGAGAATCATATCCAGA
AGCAGACCCACAACCCGGAGACATAGTACAAATAAAATCTACCAAACTAGGTTTGAATGA
TTTAGTCCGTATAGTACAAGTTAAAACGATTAGGGGTATAAACAATGTAATTGTTAAGCA
AGATGTAACGCTTGGTGAGTTTAATCGAGAACAACGATATATGAAAAAAGTTAATACTGC
AGCTAACTATGTTTCTGGATTAAATGATGTTAACCTTTCTAATCCTAGTAAAGCGGCAGA
AAACTTGAAGTCTAAAGTAGCGTCAATAGCTAAATCAACACTCGATTTAATGAGTAGAAC
TGATCTAATTGAAGGCAAACAACAGAAAGTGAGTTCTAAGACTGTAACTACATCAGATGG
CACTATCGTTCACGATTTTATAGATAAATCAAACATTAAAGATGTAAAAACGATTGGAAC
GATTGGCGATTCTGTAGCTAGAGGATCACATGCGAAAACAAATTTTACTGAAATGTTAGG
CAAGAAGTTAAAAGCCAAAACAACAAACCTTGCAAGAGGTGGCGCTACAATGGCAACAGT
TCCAATAGGTAAAGAAACGGTAGAAAACAGCATTTATAGACAAGCAGAGCAAATAAGAGG
AGACCTAATCATATTACAAGGTACAGATGATGACTGGTTACATGGTTATTGGGCAGGCGT
ACCGATAGGCACTGATAAAACGGATACTAAAACGTTTTATGGTGCCTTTTGTTCTGCAAT
TGAAGTTATTCGGAAAAATAATCCAACTTCAAAAATACTTGTAATGACAGCTACTAGACA
ATGTCCTATGAGTGGCACAACGATACGTCGTAAAGATACTGATAAAAACAAATTAGGGTT
AACGTTAGAGGATTATGTCAACGCTCAGATATTGGCTTGTAGTGAATTGGATGTACCAGT
ATATGATGCCTATCATACAGATTATTTTAAGCCATATAATCCAGCGTTCAGAAAATCAAG
TATGCCAGACGGATTGCATCCGAACGAGAGGGGTCATGAAGTTATTATGTACGAACTTAT
TAAAAATTATTACCAGTTTTACGGATAGAAAAGGAGGAAGACATGGATAACAAATTAATT
ACAGACTTAAGTAGAGTTTTCGATTACAGATATGTAGATGAAAATGAGTATAATTTCAAG
CTTATTTCAGACATGCTGACTGATTTTAATTTCTCTCTTGAATACCATAGAAATAAAGAG
GTATTTGCACATAATGGAGAGCAAATAAAGTATGAGCATTTAAATGTCACAAGTAGCGTC
TCTGATTTTTTAACGTATCTAAACGGCCGTTTCAGCAATATGGTACTAGGTCATAACGGC
GACGGTATCAACGAAGTAAAAGACGCGCGTGTTGATAATACTGGTTATGATCATAAGACA
TTGCAAGATCGTTTGTATCATGATTATTCAACACTAGATGCTTTCACTAAAAAGGTTGAG
AAAGCTGTAGATGAACACTATAAAGAATATCAAGCGACAGAATACCGATTCGAACCAAAA
GAGCAAGAACCGGAATTCATCACAGATTTATCGCCATATACTAACGCAGTAATGCAATCG
TTTTGGGTAGACCCTAGAACGAAAATTATTTATATGACACAAGCTCGTCCAGGCAATCAT
TACATGTTATCTAGATTGAAACCTAACGGGCAATTTATTGATAGATTACTTGTTAAGAAT
GGTGGTCATGGTACGCACAATGCGTATAGATACATTGATGGAGAATTATGGATTTATTCA
GCTGTATTGGACAGTAACAAAAACAACAAGTTTGTACGTTTCCAATATAGAACTGGAGAA
ATAACTTATGGTAATGAAATGCAAGACGTCATGCCAAATGTATTTAACGACAGATATACG
TCAGCGATTTATAATCCGGTAGAAAATTTAATGATTTTTAGACGTGAATATAAAGCCTCT
GAAAGACAACTTAAGAATTCGTTGAACTTTGTTGAGGTTAGAAGTGCTGACGATATTGAT
AAAGGTATAGACAAAGTATTGTATCAAATGGATATACCTATGGAATACACTTCAGATACA
CAACCTATGCAGGGTATTGCGTACGATGCAGGCATTTTATACTGGTACACTGGCGATTCA
AATCCGGCTAATCCTAATTACTTACAAGGCTTCGATGTCAAAACGAAAGAATTGTTATTT
AAACGTCGTATCGATATAGGCGGTGTGAATAACAACTTTAAAGGAGACTTCCAAGAAGCT
GAGGGTCTAGATATGTATTACGATCTAGAAACAGGACGTAAAGCACTTTTAATAGGGGTA
ACTATTGGACCTGGTAATAACAGACATCACTCAATTTATTCTATCGGCCAAAGAGGTGTT
AACCAATTCTTAAAAAACATTGCACCTCAAGTATCGATGACTGATTCAGGTGGACGTGTT
AAACCGTTACCAATACAGAATCCAGCATATCTAAGTGATATTACGGAAGTTGGTCATTAC
TATATCTATACGCAAGACACACAAAATGCATTAGATTTCCCGTTACCGAAAGCGTTTAGA
GATGCAGGGTGGTTCTTTGATGTACTGCCTGGACACTATAATGGTGCTCTAAGACAAGTA
CTTACCAGAAACAGCACAGGTAGAAATATGCTTAAATTCGAACGTGTCATTGACATTTTC
AATAAGAAAAACAACGGAGCATGGAATTTCTGCCCGCAAAACGCCGGTTATTGGGAACAT
ATCCCTAAGAGTATTACAAAATTATCAGATTTAAAAATCGTTGGTTTAGATTTCTATATC
ACTACTGAAGAATCAAACCGATTTACTGATTTTCCTAAAGATTACAAAGGTATTGCAGGC
TGGGTGTTAGAAGTAAAATCAAATACACCGGGTAACACAACACAAGTGCTAAGACGTAAT
AACTTTGCTTCTGCTCACCAGTTTTTCGTTAGAAACTTTGGTACTGGTGGTAATAGTGGT
TGGAGCATAATAGAAGGTAAGGAGGTTGAATAATGGTAGTAGATAATTTTTCAAAAGATG
ATAACTTAATCGAGTTAAAAACAACATCACAATATAATCCAGTTATTGACACAAACATCA
GTTTCTATGAATCAGATAGAGGAACTGGTGTTTTAAATTTTGCAGTAACTAAGAATAATA
AGCCGTTATCAATCAGCAAACATAATGCGATGACTAGTATTGTGCTTAAGACGGATAACT
TCGACGATGAACACGGCGCTTATATTAGTGATGAACTTACAATTGTTGATGCAATTAATG
GACGAATGCAATACGTTATCCCAAACGAGTTCTTAAAATACACTGGTCGAGTACATGCGC
AAGCATATTTTACTCAAAACGGTAGCAATAACGTAATTGTAGAGCGTCAATTTAGCTTCA
ATATTGAGAATGATTTAATTAGTAACTTCGACGGCAAAACAAAATTGGTTTATATCAAAT
CAATTCAAGACTTAACAGAAAGTGTTAAAGAAGAAGTTGAGGACTTAAAGAAAAGTTTAA
GTGATACAAAATCGTTGGTTACTGAAATTGATAGTCGTATTAATCAAGGTATTCAAAGAT
TAGAAATCAAACAAAATGAAGCGGTACAGATGATTACAACAACACAAGACAAAGCCGTTC
AATATATAAATAGCGAGTTCCAGAAAATTGTTGATAAAGAGCAAGCGATTTTTGAACGTG
TTAACGAAGTTGAACAACAAATCAATGGCGCTGACCTTGTTAAAGGTAATTCAACAACAA
ATTGGCAAAAGTCTAAACTTACTGATGATTACGGTAAAGCAATTGAATCGTCTGAGCAGT
CCATAGATAGCGTTTTAAGGACAGTTAACACATCTAGGATTATTCATATTACTAACGCAA
CAGATGCGCCAGAAAAGGCGGATATAGGCACCTTAGAGAAGCCCGGACAAGATGGTGTTG
ATGACGGTTCTTCGTTCGATGAATCAACTTATACATCAAGCAAATCTGGTGTGTTAGTTG
TTTATGTTGTTGATAATAATACTGCTCGTGCAACATGGTACCCAGATGATTCAAACGATG
AGTACACAAAATACAAAATCTACGGCACGTGGTACCCGTTTTATAAAAAGAATGATGGAA
ACTTAACTAAGCAATTTGTTGAAGAAATATCTAACAACACACTGAATCAAGCTAAACAGT
ATGTAGATGGTAAGTTACAAAGTATAAGCTGGCAACAACATAAGTTAACAGAACATAACG
GTCAATCAATCCAAAAGAACTTATATAACGCCAAAGGTAATTTAGAAGCATTGGGCGCTG
GGAATTATTACGTAACAAGTGTGCCTGATTTACCAGGTATTGTTGAAAGTTACGAAGGCT
ACTTATCAGTATTTGTTAAAGATGATGCAAATAAGTTATTCAACTTCACACCTTCAAACT
CTAAAAAAGTTTATACACGATCAATCACCAATGGTCGATTAGATTCACAATGGGCTACGC
CTAACGAACATAAAACAGCCGTGTTATTCGACGGTGCTGCAAACGGTGTAGGAACAAGGA
TTAATTTAACCGAAGCTTATACAAATTATGCAATTCTATTCATAAGCGGTACTTATCCAG
GTGGTGTTATTGAAGCATTCAGTTTAACCTCTATACCAAATGCGATTCAATTAAGTAAAA
CAAATGTAGTTGACTCAGACGGTAACGGTGGTGGTAGTTATGAATGCTTAATAACTAAAG
AAAGTGGTACGACGTTAAAAATCGATAACGATGTGTACCTTGATTTAGGCAGTAAAACAG
GTTCTGGTGCTAATGCAAACAGAGTTACGATAAATAAAATTGTGGGGTGGAAATAATGAA
AATCACAGTAAACGATAAAAACGAAGTTATCGGATACGTTAATACTGGCGGATTACGCAA
TAGTTTAGATGTAGATGATAACAATGTGCCTATCAAATTCAAAGAAGAGTTCGAACCTAG
AAAGTTCGTTTTCACTAACGGCGAAATTAAATACAATAGCAATTTCGAAAAAGAAGACGT
ACCGAATGCATCAAACCAACAAAGTGAATCAGATTTGAGTGATGAAGAACTTCGCGGAAT
GGTTGCAAGTATGCAAATGCAGATGACGCAAGTGAACATGTTGACAATGCAATTGACGCA
ACAAAACGCTATGTTAACACAACAGTTGACCGAACTGAAAACTAACAAAACAAATACTGA
GGGGGACGTTTAAATGATGAAGATGATTTATCCAACTTTTAAAGACATTAAAACTTTTTA
TGTGTGGGGTTGCTATAAAAATGAGCAAATTAAGTGGTACGTAGACATGGGTGTAATCGA
CAAAGAAGAATATGCATTGATCACTGGAGAAAAATATCCAGAGGCAAAAGATGAAAAGTC
ACAGGTGTAATGCTTGTGGCTTTTTAATTTAAGAAAAAGTGGGTGGTGTAATGTTTGGAT
TTACCAAACGACACGAACAAGATTGGCGTTTAACGCGATTAGAAGAAAATGATAAGACTA
TGTTTGAAAAATTCGACAGAATAGAAGACAGTCTGAGAACGCAAGAAAAAATTTATGACA
AGTTAGATAGAAATTTCGAAGAACTAAGGCGTGACAAAGAAGAAGATGAAAAAAATAAAG
AGAAAAATGCTAAAAATATTAGAGACATCAAGATGTGGATTCTAGGATTAATAGGGACGA
TTCTAAGTACATTTGTTATAGCCTTGTTAAAAACTATTTTTGGCATTTAAAGGAGGTGAT
TACCATGCTTAAGGGAATTTTAGGATATAGCTTTTGGTCGTGTTTCTGGTTTGGTAAATG
TAAATAACAGTTAAGAGTCAGTGCTTCGGCACTGGCTTTTTATTTTGATTGAAATGAGGT
GCATACATGGGATTACCTAATCCAAAAAACAGAAAACCTACAGCTAGTGAAGTAGTAGAG
TGGGCGTTGTATATCGCTAAAAATAAAATAGCTATTGATGTACCTGGTTCTGGAATGGGA
GCACAATGCTGGGATTTACCTAATTATTTACTCGATAAATATTGGGGGTTTAGAACATGG
GGAAATGCTGATGCTATGGCTCAAAAATCCAATTATAGAGGTAGAGATTTCAAGATAATT
AGAAATACAAAAGATTTTGTACCACAACCAGGCGACTGGGGTGTTTGGACTGGTGGTTGG
GCAGGACATGTAAACATTGTAGTGGGACCATGCACAAAAGACTATTGGTATGGCGTAGAT
CAAAACTGGTATACAAATAACGCAACAGGAAGTCCACCTTATAAAATTAAACACTCTTAT
CATGATGGACCAGGTGGAGGGGTTAAATATTTTGTTAGACCACCATATCATCCAGACAAA
ACTACACCGGCACCTAAACCAGAAGATGATAGTGATGATAACGAAAAAAATAATAAAAAA
GTTCCAATTTGGAAAGATGTAACAACTATAAAGTACACTATTTCTAGCCAAGAGGTTAAT
TATCTAGAATATATTTATCACTTTATAGTAGAAGGTAATCGACGACTCGAAAAACCTAAA
GGAATAATGATTAGAAACGCACAAACGATGAGCTCGGTAGAAAGTTTATATAACAGTAGG
AAGAAATACAAACAGGATGTAGAATATCCCCACTTTTATGTTGATAGACATAATATTTGG
GCACCTAGAAGAGCTGTATTTGAAGTTCCTAATGAACCTGATTATATAGTTATAGACGTA
TGTGAAGATTATAGTGCGAGTAAAAATGAATTTATTTTTAATGAGATTCACGCAATGGTT
GTAGCTGTAGATATGATGGCCAAATATGAGATACCTCTAAGTATTGAAAATTTAAAAGTA
GACGACAGCATTTGGCGTTCAATGTTGGAACATGTTAATTGGAATATGATTGACAACGGT
GTTCCTCCTAAAGATAAATACGAAGCATTAGAAAAGGCATTACTTAATATATTTAAAAAC
AGAGAAAAATTATTAAATTCTATAACTAAGCCAACAGTAACAAAATCTAGAATAAAAGTT
ATGGTAGATAATAAAAACGCTGATATAGCTAATGTAAGAGACTCGTCACCAACAGCCAAC
AATGGTTCGGCATCTAAACAACCGCAGATCATAACAGAAACGAGTCCTTATACATTCAAA
CAAGCACTGGATAAACAAATGGCAAGAGGTAACCCGAAAAAATCTAATGCTTGGGGTTGG
GCTAACGCTACACGAGCACAAACGAGTTCAGCAATGAATGTTAAACGAATATGGGAAAGT
AACACGCAGTGCTACCAAATGCTTAATTTAGGCAAGTATCAAGGTGTTTCAGTTAGCGCA
CTTAATAAGATACTTAAAGGTAAGGGAACATTGAATAATCAAGGTAAAGCGTTCGCAGAA
GCTTGTAAAAAGCACAGCATTAATGAAATTTATTTAATCGCGCATGCTTTCTTAGAAAGT
GGATATGGAACAAGTAACTTCGCTAACGGAAAAGATGGAGTATACAACTACTTCGGCATT
GGCGCTTACGACAACAATCCTAACTACGCAATGACGTTTGCAAGGAATAAAGGTTGGACA
TCTCCAGCAAAAGCAATCATGGGCGGTGCTAGCTTCGTAAGAAAAGATTACATCAACAAA
GGACAAAACACATTGTATCGAATTAGATGGAATCCTAAGAATCCAGCTACCCACCAATAC
GCTACTGCTATAGAGTGGTGCCAACATCAAGCAAGTACAATCGCTAAATTATATAAACAA
ATCGGCTTAAAAGGTATCTACTTCACAAGGGATAAATATAAATAAAGAGGTGTGTAAATG
TACAAAATAAAAGATGTTGAAACGAGAATAAAAAATGATGGTGTTGACTTAGGTGACATT
GGTTGTCAATTTTACACTGAAGATGAAAATACAGCATCTATAAGAATAGGTATCAATGAC
AAACAAGGTCGTATCGATCTAAAAGCACATGGCTTAACACCTAGATTACATTTGTTTATG
GAAGATGGCTCTATATTCAAAAATGAGCCCCTTATTATCGACGATGCTGTAAAAGGGTTC
CTTACCTACAAGATACCTAAAAAGGTTATCAAACACGCTGGTTATGTTCGCTGTAAGCTG
TTTTTAGAGAAAGAAGAAGAAAAAATACATGTCGCAAACTTTTCTTTCAATATCGTTGAT
AGTGGTATTGAATCTGCTGTAGCAAAAGAAATCGATGTTAAATTGGTAGATGATGCTATT
ACGAGAATCTTAAAAGATAACGCGACAGATTTATTGAACAAAGACTTTAAAGAGAAAATA
GATAAAGATGTCATTTCTTACATCGAAAAGAATGAAAGTAGATTTAAAGGTGCGAAAGGT
GATAAAGGCGAACCGGGACAACCTGGTGCAAAAGGTGAAGCAGGTAAAAAAGGAGAACAA
GGCGCACCCGGTAAAAACGGTACTGTAGTATCAATCAATCCTGACACTAAAATGTGGCAA
ATTGACGGTAAAGATACAGATATCAAAGCAGAACCTGAGTTATTGGATAAAATCAATATC
GCAAATGTTGAAGGGTTAGAAGATAAATTGCAAGAAGTTAAAAAAATCCAAGATACAACT
CTCAACGACTCTAAAACGTATACGGATTCAAAAATTGCTGAACTAGTTGATAGCGCGCCT
GAATCTATGAACACATTAAGAGAATTAGCAGAAGCAATACAAAACAACTCTATTTCAGAA
AGTGTATTGCAACAGATTGGCTCAAAAGTTAGTGCAGAAGATTTTGAGGAATTCAAACAA
ACACTAAATGATTTATACGCTCCAAAAAATCATAATCATGACGAGCGGTATGTTTTGTCA
TCTCAAGCTTTTACTAAACAACAAGCGGATAATTTATATCAACTAAAAAGCGCATCTCAA
CCGACGGTTAAAATTTGGACAGGAACAGAAAATGAATATAACTATATATATCAAAAAGAC
CCTAATACACTTTACTTAATTAAGGGGTGATTTTTATGGAAGGTAATTTTAAAAATGTAA
AGAAACTTATTTACGAAGGCGAAGAATATACAAAAGTATATGCTGGAAATATCCAAGTAT
GGAAAAAGCCTTCATCTTTTGTAATAAAACCCTTACCTAAAAATAAATATCCGGATAGCA
TAGAAGATTCAACAGCAAAATGGACAATAAATGGAGTTGAACCTAATAAAAGTTATCAGG
TGACAATAGAAAATGTACGTAGCGGTATAATGAGGATTTCGCAAACTAATTTAGGTTCAA
GTGAATTAGGAATATCAGGAGTCAATAGCGGAGTTGCAAGTAAAAATATCAACTTTAGTA
ATCCTTCAGGGACGTTGTATGTCACTATAAGTGATGTTTATTCAGGATCTCCGACATTGA
CCATTGAATAATTTTAAACGACTAATTTTTAGTCGTTTTTTTATTTTGGATAAAAGGAGC
AAACAAATGGATATTAACTGGAAATTGAGATTCAAAAACAAAGCAGTACTAACTGGTTTA
GTTGGAGCATTGTTGCTATTTATCAAGCAAGTCACGGATTTATTCGGATTAGATTTATCT
ACTCAATTAAATCAAGCTAGCGCAATTATAGGCGCTATCCTCACGTTACTTACAGGTATT
GGCGTTATTACTGACCCAACGTCAAAAGGTGTTGCTGATTCATCTATAGCACAGACATAT
CAAGCGCCTAGAGATAGCGATAAAGAAGAACAACAAGTCACTTGGAAAACTTCACAAGAT
ACTAGCTTAACACCGGAATTAAGTACAAAAGCACCGAAAGAGTACGACACATCACAACCA
TTTACAGACACCTCTAATGAAATCGGTTTTGACGTGAACGAGTATCATCACGGAGGTGGC
GACAATGCAAGCAAAATTGACTAAAAAAGAGTTTATAGAGTGGTTGAAAACTTCTGAGGG
AAAACAATTTAATATCGACCTTTGGTATGCATTTCAATGCTTTGATTATGCTAATGCTGG
TTGGAAAACTTTGTTTGGATTACTCCTAAAAGGTGTAGGCGCAAAAGATATTCCGTTCGC
TAACAACTTCGACGGATTAGCTACTGTATACCAAAATACACCGGACTTCTTAGCACAACC
TGGCGACATGGTGGTATTCGGTAGCAACTACGGTGCTGGATATGGTCACGTTGCATGGGT
AATTGAAGCAACTTTAGATTACATCATTGTATATGAGCAGAATTGGCTAGGCGGTGGCTG
GACTGACGGAATCGAACAACCCGGCTGGGGTTGGGAAAAAGTTACAAGACGACAACATGC
TTATGATTTCCCTATGTGGTTTATCCGTCCGAATTTTAAAAGTGAGACAGCGCCACGATC
AGTTCAATCTCCTACACAAGCACCTAAAAAAGAAACAGCTAAGCCACAACCTAAAGCAGT
AGAACTTAAAATCATCAAAGATGTGGTTAAAGGTTATGACCTACCTAAGCGTGGTAGTAA
CCCTAAAGGTATAGTTATACACAACGACGCAGGGAGCAAAGGGGCGACTGCTGAAGCATA
TCGTAACGGATTAGTAAATGCACCTTTATCAAGATTAGAAGCGGGCATTGCGCATAGTTA
CGTATCAGGCAACACAGTTTGGCAAGCCTTAGATGAATCACAAGTAGGTTGGCATACCGC
TAATCAAATAGGTAATAAATATTATTACGGTATTGAAGTATGTCAATCAATGGGCGCAGA
TAACGCGACATTCTTAAAAAATGAACAGGCAACTTTCCAAGAATGCGCTAGATTGTTGAA
AAAATGGGGATTACCAGCAAACAGAAATACAATCAGATTGCACAATGAATTTACTTCAAC
ATCATGCCCTCATAGAAGTTCGGTTTTACACACTGGTTTTGACCCAGTAACTCGCGGTCT
ATTGCCAGAAGACAAGCGGTTGCAACTTAAAGACTACTTTATCAAGCAGATTAGGGCGTA
CATGGATGGTAAAATACCGGTTGCCACTGTCTCTAATGAGTCAAGCGCTTCAAGTAATAC
AGTTAAACCAGTTGCGAGTGCATGGAAACGTAATAAATATGGTACTTACTACATGGAAGA
AAGTGCTAGATTCACAAACGGTAATCAACCAATCACTGTAAGAAAAATAGGACCATTCTT
ATCATGCCCGGTAGCTTACCAATTCCAACCTGGTGGATATTGTGATTATACAGAAGTGAT
GTTACAAGATGGTCATGTTTGGGTAGGATATACATGGGAGGGGCAACGTTATTACTTGCC
TATTAGAACATGGAATGGTTCTGCCCCACCTAATCAGATATTAGGTGACTTATGGGGAGA
AATCAGTTAGAATGACATAGTCATGTCTATTTGAGCAGGTGCGTTACATACCTGCTTTCT
ATTTACATTTAAAGATAAAATGTGCTATTATTTTACTAGAACTTTTTAACATTTCTCTCA
AGATTTAAATGTAGATAACAGGCAGGTACTACGGTACTTGCCTATTTTTTTATGCAAATT
TAAAAAAACACTTGCTTAATAAACAATTGTTTAGTATAATTATATTTGTAGGTTAGTTGA
TGACTTGCAAATTATGTGTAAGGAGGTGAAAAGCCTCATGCTAGACATAATAAAAACACT
TCTAGAACATCAAGTATTGGCAGTACTGATAATTCCAGAAGTGTTAAAACAACTTAGAGA
ATGGCATCTCGGCTACCTAGACCGAAAGCCAAACAACAAAGATTAACATTATGCTTGGAG
CCTGATGGCTCCTCCTTACACTTATATAATATAATATTATTTGGAGATTTTCAATTATGA
CAGAACAAATGTATTTAATATTGTTTTTATTAAGCCTACCATTGTTATTATTTATCGGGA
GAAAAACACATTTTTATTGTTTAGATAAAAAGAATGGACGTAGATAATATGAGTGATTAT
AAATTAAAAATAATTGAATTGATCAAAAGTGATATAACAGGTTACCAAATTCACAAACAA
ACTGGCGTAGCGCAATATGTAATTTCACAATTAAGGCAAGGAAAGCGCGAAGTAGATAAC
TTAACTTTAAATACAACTGAAAAACTATACAGTTACGCACGACAAGTGTTATAA
>sufB-specific phage integrase from_Dubai-25A:RC
TTACTTGTCAAAAATGGCTATTGCATCGTGTTTTTTCTGAGTATATAAATGGCTGTAAGT
GCCCATCGTTTCAGTGATTTGAGCATGTCTCATGAGTGACTGTAAAACGAAAATATCTAC
ACCATTATTTGCAAGATAAGATGCATAAGAATGTCTTAACGCGTGAATGTTATAATGGGG
GAAAGCTTTTTGGAATTTCTTTTGAACATGACTGTAATGTTTGGGAGCCATTCCTCCGAA
AATAAAATAACTACGTTCATCAAAATATTTATTTAACTCTTTTTCACGTTGGTGTCGTTC
AGTTAACATTGTATTGATGAATTTAGGTAAAGGAACAATATCCTCTGAACTATCTGTTTT
TGGTCTCGGAAATATAGTTCTATTAGAGATGTCCATTGTTTTATTTATGGATATCTCTTT
TTTGTATTTATTGTAGTCTGTCCAAACAAGAGCCATAGCTTCGCCAATCCTTAAACCTGT
ATAAAACATTAATGTAAATAACTCTCTGTAATCTTGCTCTTCAATGTCTTTGATTCTTTC
TTCAAATTCTTCACGCATCATAAACTTAGGTTTTGGCTTTACACGCGGAATAGGTTTAAT
TGATATTGTTGGATCTGTACGTAATCCAAAGTATTTTTTGGCATAATTAATTACAACTTT
AAAACCTGACCAAATTGTACGAGCAGAATTTGTTGACGCTACATTCTCTATTAGATATTT
ACGAAACTCTTGGCATTGATTTTGCGTTATCTTATTCATTTTTATGTGCCCGAACTTAGC
TTTAAAGTGTTTATGATATTCATTTTGTTTGCGTCGTTTTGTTTTAGGTCTCAAATCGCT
ATTTTCTAAATAGTGATGAAAAACATAATCAAATGTTTTTGAATCGCTATATCCTTCGTT
TACGTCATTCAAAAAGATAGCCTCTGCTCTCTTAGCTTCACGCTTAGTTGAAAAACCGCG
TTGCATCTTACGTTTGTTATTACCGTATACATCTTTATATCTAATGGAAAAATACCATTT
ACCTGTATTATCATCCTTATATACTGGCAT
>sufB-specific phage integrase SARLGA251_07760:RC
TTACTTGTCAAAAATGGCTATTGCATCGTGTTTTTTCTGAGTATATAAATGGCTGTAAGT
GCCCATCGTTTCAGTGATTTGAGCATGTCTCATGAGTGACTGTAAAACGAAAATATCTAC
ACCATTATTTGCAAGATAAGATGCATAAGAATGTCTTAACGCGTGAATGTTATAATGGGG
GAAAGCTTTTTGGAATTTCTTTTGAACATGACTGTAATGTTTGGGAGCCATTCCTCCGAA
AATAAAATAACTACGTTCATCAAAATATTTATTTAACTCTTTTTCACGTTGGTGTCGTTC
AGTTAACATTGTATTGATGAATTTAGGTAAAGGAACAATATCCTCTGAACTATCTGTTTT
TGGTCTCGGATATATAGTTCTATTAGAGATGTCCATTGTTTTATTTATGGATATCTCTTT
TTTGTATTTATTGTAGTCTGTCCAAACAAGCGCCATAGCTTCGCCAATCCTTAAACCTGT
ATAAAACATTAATGTAAATAACTCTCTGTAATCTTGCTCTTCAATGTCTTTGATTCTTTC
TTCAAATTCTTCACGCATCATAAACTTAGGTTTTGGCTTTACACGCGGAATAGGTTTAAT
TGATATTGTTGGATCTGTACGTAATCCAAAGTATTTTTTGGCATAATTAATTACAACTTT
AAAACCTGACCAAATTGTACGAGCAGAATTTGTTGACGCTACATTCTCTATTAGATATTT
ACGAAACTCTTGGCATTGATTTTGCGTTATCTTATTCATTTTTATGTGCCCGAACTTAGC
TTTAAAGTGTTTATGGTATTCATTTTGTTTGCGTCGTTTTGTTTTAGGTCTCAAATCGCT
ATTTTCTAAATAGTGATGAAAAACATAATCAAATGTTTTTGAATCGCTATATCCTTCGTT
TACATCATTCAAAAAAATAGCCTCTGCACTCTTAGCTTCACGCTTAGTTGAAAAACCGCG
TTGCATCTTACGTTTGTTATTGCCGTATACATCTTTATATCTAATGGAAAAATACCATTT
ACCTGTATTATCATCCTTATATACTGGCAT
>

>A5IU43-integrating prophage (B) from Dubai_25_RUN18-BC01_[1,985,024..2,026,714]:RC 
TTAATCAAATATGTTCATAGCTTGATGTTTTTTATCAGTATATAAATGAGAGTACGTTTG
AATTGTTTCTGTAATGTTAGAGTGCCTCATTAATTCCATTAATAAATACATATCTACACC
ATTATTAATTAAATAGCTTGCGTACGAGTGTCTTAAATGGTGTATTTTTAGATTCGGGAA
TACAGATTTAAAATGATACGAATAGGTAACGTATCTAATAGGTTCTAACCCCCCGAATAT
AAAATAGTTTTCGTCAAAATATTTATATCTTTTAGAAGATTCATTATACATGTTTTTAAG
CATCTCTCTAATTAATTTTGGTACAGGTATTATCCCTTTAGAACTTTCTTTTTTTAGATT
ATATTCAATTTCTCTATTACTTAAATTGATTTTCTTATTTACGTCAATTTCGCCTTTTAT
TTTATCGTAATCTTTCCACTGCAAAGCTAAAGCTTCGCCTATTCTAAGACCAGAATAAAA
TAACAGTTTAGTTAGCTGACGAGAAGTATCGTTTGTGATTTGTTCTACTTTTTCATCAAA
TTCTTCACGAGTGATAAATTTAGCTTGTGGTTTTGTTCTGGGAATAGGAGTTACCGATAA
TGTGGGGTCGTATAAGAGCTTGTAATGCTTTTTGGCGTAATTGATAACTGCTTTAAAACC
TGCCCACACAGATCGTGCATAGCCAACAGAAAGACCTGCATCGTTTAACAAATAATTCCT
GAAAGCAGTACATTGCGTAGTAGTGATTTTGCCAATAGGGATATTTCCGAACCTTTCTTT
TATGTGAGTATTATATTCTGTAGTTCGCTTTTCTATTGAGCGTGCAGAAAGATTTTCATT
TTTTAAACGATTAAAAAAAATATATTCAAAGGGTTGATTGTCCGAGTATCCATATTTAAC
ATTTTGTATAAATTCGCTTTCAGCTAGTTTGGCATCTTTCTTACGTTCAAACCCACGCTT
CATTTTTCGTTTGTTATTACCGTATACATCTTTATATCTAATGGAAAAATACCATTTACC
TGTATTATCATCCTTATATACTGGCATTTTGCTTTTCCCTCCTCAAAATTGGCAAAAAAT
AATAAGGGTAGGCGGGCTACCCGTGATTTTAGTACTAGGTACTAAATGTGATATAATAAA
ATAAAAAGTAGGTGATGAAATGTGTGTAAAATTTACTGACGCAGAAATAGCTTATATAAA
AGAATCAGTTGAAAATTATAGTAGTGAATTTGATATTTATGACGATGAACAAGAACTTAA
ATTAAAAATTTATGAACAAATTATGTTAAAAATCAAATCTGAATACAAGGATACCTATTT
ATTCCGTCTTATTAATTGATTTGGTATATTCTCTTAATATTTTTTCGTTTTCATCAACAA
TGTCTTTTAGTGTGTTTAAAAGAAAGTCACAATCACCTTTGGCTACTGCACCAGCTTGTG
AATGGTTGATTATGTTTCTCATACTATACGCAATTTCTACCCGTTTTTTGGTTCTATAAT
TTACTTTACCTTCTTTAGTTAATTCTCCTAATAATTTTGTGTACATAGTTGAATCGGTGT
CTTTATGTTTGATTTTATTAACTTTTTTTAATTTGATTAAAAACGTTTCTATAGCAACAG
CAAAGGTTGCTGCAGCTGGCAAATACAATTCCCTTTTATAAGCTTGTAATCCTTGTTCTA
TTTGATAAGAAAAAGTTATATCATCAACAATCTCTTTCATACTATTTAAATCTAAGTGGT
TGAACGGTTGTATTTCATCATGTGCTTTGTTTATCAATCTTTCTTTCGACTTCGATATCA
ATGTATTGTAATGATCGTTAGCTAATCTTTTGCCATAATTAAAAAATAAATCTAAATTGT
TTTGTAATATTACGGTCCCGATATATTTTCCGTAGTAAATAGATGTGTAATAAATGTAAT
TATTAAAATCTAATAATCCGGATTGTTCTTCTACATACTTTTTAGAATCATATATGTATG
AAGTAAAGTGTTTAGACAAATATTTGATATCAATATTACGAAAATTATATATTTCTTTTA
ATTTACTGTCATTTGAGATAACGACGATGCAAGGTTCTTCAAAAAAAGATTGATTTAGAT
AAAATATCGAAATCTTGTAATCGTCTTTTCTCATGAATGGGAAAGCTTCTGGATTGCTAC
TAAACTGATAATTGTATCTGTTTTCAACTACATATTTGTAGCCTTCTAAAAATTTACGCA
AGTATTCTTTTAAAGTTTTATTCTCTTCCATCCCTCATCCTCCTCACGCCATATAGGCGT
TTATTTCTTATATTCTTCTTCAACATACTTTTTTACTAAATATTCAAGAATAAGTTCGGT
CATTAGATCGTTTTCTTCGTACTCTTTATGAAGTTACTTTATTCTTTGAATTAATTTAAC
TTATCGCCATCTATTTTTTGTGAAATAAATTCCAAGTATTTACGCGCATTATGTGACGAT
AAATCTTTAGGTAACTCATAAGTGAATGGTTGATTACCACTAGTTAAAACTTCATATACT
ATAGTTTCTTTTTTTATTTTGCAATTAGTTATTTTCATTATAAACTCCTTTTAAACACTG
ATGAAATAGACGTCTTTTATATTAAAGTGCCATATAGGCGCTATTAATCACAATACAACT
TTGCCCATTACTTTAATATTACTAAACGAAGCGACTTTGATATCATCATACTTCGGATTT
AGAGATACCAAATTAATATAGTCTTCGCATATATCTACACGCTTGATAAGACTTACTCCA
TCTAATACAACGAGTGCAATTGTACCATCTTTAATAGAATCTTCTTTCTTAATAAAAGCG
TATGTTCCTTGTTTTAACATAGGTTCCATTGAATCACCATTAACTAAAATACAAAAATCA
GCATTTGATGGCGTTTCGTCTTCTTTAAAAAATACTTCTTCATGTAATATGTCATCATAT
AATTCTTCTCCTATGCCAGCACCAGTTGCACCACATGCAATATACGATACTAGTTTAGAC
TCTTTATATTCATCTATAGAAGTGACTTTATTCTGTTCATCTAATTGCTCATTTGCGTAG
TTAAGTACGTTTTTTTGTCTTGGAGGCGTGAGTTTACTGTATATGGAAGTGATGTCGTTT
TTTTTATTATTTCTTGTAGGAAACAAATCATCGATACTGATATTTAAAATATGAGCAATT
TCAAACAAATCATCTTGTTTAGGAGTTCTGTACCCTGTCTCATAATTTGAAATAGTAGCC
TTTTTAGTGTTGAGTTTTTCTCCAAGTTGATCTTGAGTTAAGTTCAATTTGGTTCTATAG
TATCTGATTTTATTGCCTATAAATTTCGCTAATTCTTTTTTATCCATTTTCTTACCTCCT
TAAATTTACCTATAGTATAACCCAATTATTTTTGGTATTCAACAAAAAAATACACGAAAA
GCAAACTTTTATGTTGACTCAAGTACACGTATCGTGTATAGTTAGTTTTGTAAGCGGGAG
GTGACAACATGCAATGGAATTTAATAAAGTTGAGAAAAGAAAGAAAGTGTACTCAAGAAG
ATTTAGCAAACCTCTTGAATATATCAACTGAAGGTTATCGTTTAAAGGAATTAGGAAAGC
ATCAATTTAAGAATGATGAGATGTTTATTATCGCTGATTTTTTTGACGAAAATATTGGAG
ATATTTTTTTACCCACAAAGTACACGAAACGCAAACAAACATCTTAAAAGGAGGAACGAA
CAATGCAAGCATTACAAACATTTAATTTTGAAGAATTACCAGTAAGAACATTAACAGTAG
ATAACGAACCATATTTTGTAGGTAAAGATGTGGCAGAAATCTTAGGATACTCAAATACGC
GTGACGCATTAAGTAAACACGTTGATGAAGACGATAAGGAAATTCTAACGTCGCGAAACA
CGACTTTAGAAAATTTGCCAAATCGAGGACTTACTGCAGTCAACGAATCAGGTTTATACA
GCTTAATCTTCTCATCAAAACTAGAATCAGCAAAACGATTCAAACGATGGGTAACATCAG
ACGTCCTACCAGCCATTCGCAAACACGGTATCTACGCAACAGACAATGTAATTGAACAAA
CATTAAAAGATCCAGACTACATTATTACAGTGTTGACTGAGTATAAGAAAGAAAAAGAGC
AAAACTTACTTTTACAACAAGAAATCGGAGAACTAAAACCCAAAGCAGACTATGTAGATG
AAATCTTAAAGTCAACTGGCACATTAGCCACAACTCAAATCGCGGCAGACTACGGTATAT
CAGCACAAAAGTTAAACAAACTACTACACGAAGCTAGACTACAACGAAAAGTAAATAAAC
AGTGGGTGCTTTACTCAGAACACATGGGCAAGAGTTACACAGATTCAGACACTATAACAA
TTGTGCGTTCTGATGGCAGAGAAGACACAGTTTTACAAACTAGATGGACGCAAAAAGGCA
GATTGAAAATACATGAAATCATGACTGAATTCGGTTATGAAGCTAACGTAACTGCTTAAC
AGGAGGGCACAGCAAATGCAAGCTCAAAACAAAAAAGTCATCTATTACTACTATGACGAA
GAAGGTAATAGACGACTATTATCAATTGGTAATTTAGATACCTATTTATTAGCAGATATC
AAATCAAGATTTGGTTTATATAAAAAGGCAATCCCTGATTTAGATAATCTATACATTCAA
ATAGATGGTATCGAATTTAAATTATATTAAATTTTTGGAAATGCAAAGGAGGAGCAACAA
ATGAACAAACTATATAAAGCAACCCTCCTCATCACAATGGCAGTTGTGACTTGGAAGGTT
TGGAAGATTGAAAAAAACACTAGAAACGCTGATTATCCGTTATCAGTTTCATTAAGTGAT
TTACCTGAACTATCAGCGAATTCTATTGCTTCAATATATTGACGGAAATAAAATTGACGA
CGTTTATTCAAATACTCTTGGTAATCAGAACGATTATTGAATTCTTCCAACTTTTTAGCA
TGTGGGAGCGTTTGAATATATGCGGAAGCAAATTGATGTGGATAGAATTTTGTCATAGTT
ATCCCTCCTTTCACTAGGAGATAACTAAATTATACACAACACAAAAATAAAAAGGAGAAA
AAGATATGATGAAAAATAGTTTGCAAGCTAAAGAACTTGCGGTAATTTTATCTGTTTCTA
AATCCAAAGCAGGACAAATAATAAGAGAACTGAATAAAGAACTTGAAGATGAAGGATACA
TTGCGATACGAGGCAGAATACCCGTCCAATTAGCTAGGAAAAAATTTCCTTATCACGACT
TATCAGACCAGAGAATAATGGAGGAGTTGAAAAAAGAAAATGAGTAAAACTTATAAAAGC
TACCTAGTAGCAGTGCTATGCTTCACAGTCTTAGCGATTGTGCTTATGCCATTGCTGTAC
TTCACTACAGCGTGGTCAATTGCGGGATTCGCAAGCATAGTGACATTCATATTTTATAAG
GAATATTTTTATGAAGAATAAAAAACTGCTACTTGCGCCAACAAGTAACAGTATCAAGCA
CTTAAGAAAAATTTCAAGTTAAATATAAAACGAAAAACGGAGGAAGTCAAGGTGTATTAC
GAAATAGGCGATATCATACGCAAAAATATTCATGTTAACGGATTCGATTTTAAGCTATCC
ATTTTAAAAGGTCATATGGGCATATCAATACAAGTTAAAGATATGAACAACGTACCAATT
AAACATGCTTATGTCGTAGATGAGAATGACTTAGATATGGCATCAGACTTATTCAACCAA
GCGATAGATGAATGGATTGAAGAGAACACAGATGAACAGGACAGACTAATTAACTTAGTC
ATGAGATGGTAGGAGGTTGCTATGAAGCAGACTGTAACTTATATCATTCGTCATAGGGAT
ATGCCAATTTATATAACTAACAAACCAACTGATAATAATTCAGATATTAGTTACTCCACA
AATAGAAATAGAGCTAGGGAGTTTAACGGTATGGAAGAAGCGAGTATCAATATGGATTAT
CACAAAGCAATCAAGAAAACAGTGACAGAAACTATTGAGTACGAGGAGGTAGAACATGAC
TGAACAAACATTATTTGAACAGTTGAACAGTAAAAACGTGAATGATCATACAGAACAAAA
AAATGGATTAACTTATCTAGCATGGTCATATGCACACCAAGAGCTGAAAAAGATTGACCC
AAACTACACAGTAAAAGTACACGAGTTTCCACATCCAGATATTAACACAGAAAATTATTT
TGTACCTTATTTGGCTACACCAGAAGGCTATTTTGTACAGGTATCTGTGACTGTGAAAGA
TAGTACAGAGACTGAGTGGCTTCCAGTATTGGACTTTAGAAATAAATCGCTTGCTAAAGG
TAGTGCAACAACTTTCGATATTAACAAAGCGCAAAAACGATGTTTTGTAAAAGCTTCGGC
TTTACACGGTTTAGGCTTATATATCTACAACGGCGAGGAACTACCAAGTGCAAGTGACAA
CGATATTACAGAATTAGAAGAGCGTATCAATCAGTTCGTGAACTTATCTCAAGAAAAAGG
GCGAGATGCAACTATCGATAAAACGATGAGATGGCTAAAAATATCTAACATTAATAAATT
AAGTCAAAAACAAATCGCAGAAGCACACCAAAAATTAGATGCGGGATTAAAACAATTGGA
TAGTGAGGAGAAACAATAATGTTAAACAGAGCAGTATTAGTAGGACGCTTAACAAAAGAC
CCAGAATTAAGAAGCGCGCCAAATGGCGTAAATGTAGGTACATTCACATTGGCAGTAAAC
AGAACATTCACGAATGCTCAAGGCGAGCGTGAAGCAGATTTTATAAACGTAGTAGTGTTC
AAGAAACAAGCTGAAAATGTTAAAAACTACCTTTCTAAAGGGTCGCTGGCAGGTGTAGAC
GGGCGACTACAAACACGTAGCTACGATAACAAAGACGGGAAACGTGTATTTGTTACAGAA
GTAGTAGCGGACAGTGTTCAATTCTTAGAACCGAAGAATAACAACCAACAACCAAACAAC
AATTATCATCAACAAAGACAAACTCAAACTGGTAATAATCCTTTTGATAATACCACTGCG
ATTACTGATGATGACTTACCGTTCTGATTGGAATGATTAAATGCCGAAAATTACTAGTTA
TATCACTCAAGACGACGGCACAACAACAGTTGTCATCTCGGGTGTTGAATTAGGCAATAA
AGAAACATTACTACTTGATAACGGGTTTGATGTAGAAGTAGATGTAAGCGTCATAGATCC
GTTTCAAATTACCGGCAAGCAACGACGAAAAATATTCGCGCTTGTCAAAGACATAGAAGA
ATATACAGGTCAACCAATGGACTATATGCGACATATGTTCATCGAGTATGTAAGGACTTA
CTACGGCTATGATGAACGTATTTCACTAAGTAATTGTACGAGAACACAAGCAAGTCAAAT
CATTGAAGCAACGCTTGACTGGACGTTCTACAATGACATACCACTTAGCTACAAAACGAG
TAATCTACTGAAACAAGATAAATCATTCTTATACTGGTCAACTGTTAACCGCAACTGTGT
AATATGCGGAAAGCCTCACGCTGACCTAGCGCATTATGAAGCAGTTGGCAGAGGTATGAA
CAGAAACAAGATGAATCACTACGACAAACATGTATTAGCGCTATGTCGCGAACATCATAA
CGAGCAACATGCGATTGGCGTTAAGTCGTTTGATGATAAATATCACTTGCATGACTCGTG
GATAAAAGTTGATGAGAGGCTCAACAAAATGCTGAAAGGAGAAAACAATGGGAGAAGTAT
CGTGGATAAAACTTAAAGTTGGCATGTTTGATGACAGCAAAATCAAATATATCGAAGCTT
TACCCGAAAGAGATACGATCATAACTATTTGGGTTAAGTTACTAACTTTATCAGGAAAGT
ACAATGAACAAGGTTATATTATGCTATCCGAAAACTTGCCGTACAACGAAGAAATGTTAG
CAAATGAATTTAATAGACCTATTAACTCAATAAGGTTAGCAATTCAAACTTTTGAGACAT
TGGGCATGATTGAAAAAGTTAATGGTGTCATAAAAGTGACAAACTGGGAGAAGCATCAAA
GCTTAGATAGCAAAGCTAAGCATAAAGAAAAAAATAAATTGCGACAACAACGCTATCGTG
AGAAACAGAAAAAGTTACTAGAAGCAAAACGTAACGTTACCGTAACGTTACGTAACGATA
CAGAAGAAGAAGAAGAAAGAGAAGAAGAAAGAGAAGGAGAAAAAGAAGAAGAATATAAGA
ATAAAGAAGAAGAAAGAGAAGCCGTCTTCTCATCTTCAATAAAATATATAATTGCAAATT
TGGATGATAAGTTAACACCTAATCAAATGGAACAATTAGGGTTTGCTATTGATGATATAG
GTACAAACGCTTTTGAAGTTGTAAAAGTAGGTGTTGAGTACACTAAAAGCAAAAGTGCGC
ATGGTGGCTATTTAATTAAAGTTTTAAACAACTGGGCTAAAGAGAATGTCAAAACAAAAG
AAGATGCAGAAAATAAAATAGCACCTAGAAAAAATACTACTGATGATGTCATTGCACAAA
TGGAAAAAGAATTGAGTGATGACTAATGCCGATGAGCAAAACACAAGCATTAGAAATTAT
TAAAAAAGTTAGGTACGTATACAACATTGATTTTGATAAACCGAAGTTAGAAATGTGGAT
TGATGTATTAAGTCAAAATGGAGATTATCAACCAACTGTAAAAGCGGTAGATGTTTATAT
CAACAGTAACAACCCGTACCCGCCTAACTTACCAGCAATCATGCGTAAGGAACCTAAAAA
AGTATCTATCGAGCCAGTAGATAACGAAACCGCTACACACCAATGGAAAATGCAGAATGA
CCCCGAATATGTCAGACAAAGAAAAATAGCGCTAGATAAGTTCATGAATAAGTTGGCAGA
ATTTGGGGGCGAAAACGAATGAATTACGGACAATTCGAAATTGAAAGTACAATAATCGCT
ACGCTACTTAAACAACCGGACGTATTAGAAAAGATAAGAGTTAAAGATTACATGTTTACG
AACGAAAAGTTTAAAACCTTTTTCAATTATGTAATGGACGTCGGAAAGATAGATCATCAA
GAAATCTATTTAAAAGCAACTAAAGATAAAGAATTTTTAGATGCAGATACTATAACTAAA
CTTTACAACTCCGATTTCATTGGATACGGCTTCTTTGAACGTTATCAACAAGAATTATTG
GAAAGTTATCAGCTCAACAAAGCTAACGAATTAGTAACTGAGTTCAAACAACAACCTACG
AACCAAAACTTTAACAACTTGATTGATGAACTCAAGGATTTAAAAACAATTACTAACAAA
AAAGAAGATGGAACCAAGAAGTTTGTTGAGGAGTTTGTTGAAGAGTTATACAGCGATAGC
CCTAAGAAGCAAATTAAGACGGGTTACAAGCTAATAGATTACAAAATAGGGGGATTAGAA
CCATCACAATTAATCGTCATCGCAGCGCGTCCCTCAGTGGGTAAGACAGGTTTTGCATTA
AACATGATGCTGAACATAGCACAAAATGGATACAAAACATCTTTCTTTAGTCTCGAAACA
ACCGGCACATCGGTATTGAAACGTATGTTATCAACAATTACTGGTATTGAGTTAACAAAG
ATAAAAGAAATCAGGAACTTAACGCCGGATGACTTAACAAAGTTAACGAATGCGATGGAT
AAAATCATGAAATTAGGCATTGATATTTCTGATAAAAGTAATATCACACCGCAAGATGTG
CGAGCACAAGCAATGAGGCATTCAGACGGGCAACAAGTTATTTTTATAGATTACCTTCAA
CTGATGGATACTGATGCGAAAGTTGATAGACGTGTAGCAGTAGAAAAGATATCACGTGAC
TTAAAGATAATCGCTAATGAGACAGGCGCAATCATCGTACTACTTTCACAACTGAATCGT
GGTGTCGAGTCTAGACAGGATAAAAGACCAATGCTATCGGACATGAAAGAATCAGGCGGA
ATAGAAGCAGATGCGAGTTTAGCGATGCTACTTTATCGCGATGATTATTATAACCGTGAC
GAAGATGACAGTATTACAGGCAAGTCTATTGTTGAATGTAACATAGCTAAAAACAAAGAC
GGCGAAACTGGAGTAATTGAATTTGAGTATTACAAGAAGACGCAGAGGTTTTTCACATGA
ACATCATGCAATTCAAAAGCTTATTGAGATCGATGTATGAAGAGACAAAGCAAAACGACC
CGATTGTAGCAAATGTATATATCGAGACTGGTTGGGCAGTCAACAGATTGTTAGACAATA
ACGAGTTATCGCCTTTCGATGATTACGACAGAGTTGAAGAGAAAATTATGAATGAAATCA
ATTGGAAGAAAACGCACATTAAGGAGTGTTAAAAATGCCGAAAGAAAAATATTACTTATA
CCGAGAAGATGGCACGGAAGATATTAAGGTCATCAAGTATAAAGACAACGTAAATGAAGT
TTATTCGCTCACAGGAGCCCATTTCAGCGACGAAAAGAAAATTATGACTGATAGTGACCT
AAAACGCTTCAAAGGCGCTCACGGGCTTCTATATGAGCAAGAGCTAGGATTACAAGCAAC
GATATTTGATATTTAGAGGTGGCACAGTGAGTAAATACAACGCTAAGAAAGTTGAGTACA
AAGGAATTGTATTTGATAGCAAAGTAGAGTGCGAATATTACCAATATTTAGAAAGTAATA
TGAATGGCACTAACTATGATCGTATCGAAATACAACCGAAATTTGAATTACAACCTAAAT
TCGGGAAACAAAGACCGATTACGTATATAGCCGATTTCTCTTTGTGGAAGGAAGGGAAAC
TGGTTGAAGTTATAGACGTTAAAGGTAAGGCGACTGAAGTTGCCAACATCAAAGCGAAGA
TATTCAGATATCAGTATAAAGATGTGAATTTAACATGGATATGTAAAGCGCCTAAATACA
CAGGTCAAGAATGGATGGTATATGAGGACTTAGTGAAAGTCAGACGTAAAAGAAAAAGAG
AAATGAAGTGATTTAATGCAACAACAACAAGCATATATAAACGCAACGATTGATATAAGG
ATATCTACAGAAGTTGAATATCAGCATTTTGATGATGTGGATAAAGAAAAAGAAACGCTG
GCAGATTACTTATATAACAATCCGAACGAAATACTAGAGTATGACAATTTAAAAATTAGA
AACGTAAATGTAGAGGTGGAATAAATGGGCAGTGTTGTAATCATTAATAATAAACCATAT
AAATTTAACAATTTTGAAAAAGAAATAATGGCAAAGCGTGGGATAAATGCTGGAATTGTT
TCTAAACGTGTAAGAGGTTGTTGGGAGTTTTCAGAAGCTTTAGACGCGCCTTATGGCATG
CATCTAAAAGAATATAGAGAAATGAAACAAATGGAAAAAATTAAACAAGCGAGACTCGAA
CGTGAATTGGAAAGAGAGCGAAAGAAAGAGGCAGAGCTACGTAAGAAGAAACCGCATTTG
TTTAATGTACCTCAAAAACATTCACGTGATCCGTACTGGTTCGATGTCACTTTTAACCAA
ATGTTTAAGAAATGGCAGGAAGCATAAATGCCTAAAACCGATAGCGCACGTAAAGAATAC
TTAAACCAATTTTTCGGCTCTAAGAGATATCTGTATCAGGATAACGAGCGAGTGGCACAT
ATCCATGTAGTAAATGACACTTATTACTTTCACGGGCATATCGTACCAGGTTGGCAAGGC
GTGAAAAAGACATTTGATACAGCAGAAGAGCTCGAAACATATATAAAGCAACATGGTTTG
GAATACGAGGAGCAGAAGCAACTAACTTTATTTTAGAGGAGATGGAAATGATGAATAATC
GCGAACAAATCGAACAGTCTGTTATAAGTGCTAGTGCGTATAACGGCAATGACACAGAGG
GATTGCTAAAAGAGATTGAGGACGTTTATAAGCATAAAGATATGTGGGAAAAACTTAAAA
AAGACTATTTAGAAACTTATATCCAATATAGAAATGACGAAAACAGAAATATTATAGGAG
AACAGCATATATTAAGTTTCATATATGCAATGGATTTATTTGATGGTAATAAAGATGCAG
AGAATATGTTCAAGAAATTGGAGCGTGCTAAATATGTAGTTTATGCAAAAGGCTCATTTG
TGCAAGACGTTCATTTAAGTGGAGGTACTAAACAAGGAACTTTTTGGGCTAGTTATACCC
CAAAAGAAGATGCAACTATTTTAAACACATGGATTACTGACGATATTAACAAAGCTAGAG
CTGTAGCGCTTTTAGTTGGTGGCAACACAATGCAATGGGAGGAGCAGGAAAATGACTAAC
ATCCTACAAGTGAAACTATTATCAGAACATGCTAGAATGCCCGAGCGAAATCATAAGACG
GATGCAGGTTATGACATATTCTCAGCTGAAACTGTCGTACTCGAGCCACAAGAAAAGGCA
GTGATTAAAACAGATGTAGCCGTAAGCATACCAGAGGGTTATGTCGGACTATTAACCAGC
CGTAGTGGTGTAAGTAGTAAAACACATTTAGTTATTGAAACTGGCAAGATAGACGCCGGT
TATCAAGGTAATTTAGGAATTAATATTAAGAATGATGAAGAACGTGATGGAATACCCTTT
TTATATGATGATATAGACGCTGAATTAGAAGATGGATTAATAAGCATTTTAGATATAAAA
GGTAACTATGTACAAGATGGAAGAGGCATAAGAAGAGTTTACCAAATCAACAAAGGCGAC
AAACTAGCTCAATTGGTTATCGTGCCTATATGGACACCGGAACTAAAGCAAGTGGAGGAA
TTCGAAAGTGTTTCAGAACGTGGAGCAAAAGGCTTCGGAAGTAGCGGAGTGTAAAGACAT
CTTAGATCGAGTCAAGGAGGTTTTGGGGAAGTGACACAATACTTAGTCACAACATTCAAA
GATTCAACAGGACGACCACATGAACATATTACTGTGGCTAGAGATAATCAGACGTTTACA
GTTATTGAGGCAGAGAGTAAAGAAGAAGCTGAGCGCAAATACGAGGCACAAGTTAAGATA
AGGAGAGATGGAGATGCCAAAGAAAACGGTAACGATTGATGTAGATGAAAACTTATTAGT
AGTAGCTAGTAATGAAATATCAGAACTATTATATGAATATGACAGTGAGTTAATGTCAGC
TGATGAAGATGGCGATAATAGAGATATCGAAGAAAAAAGAGACGCATTAAAACAAGCTAT
ACAAATTATCGATAAATTAACATGGGGTGTTTAGTGGTGGTTAAAGAAATTTTGAGACTA
TTATTCTTACTAGCAATGTATGAGCTAGGTAAGTATGTAACTGAGCAAGTATATATTATG
ATGACGGCTAATGATGATGTAGAGGCGCCGAGTGACTTCGCAAAGTTGAGCGATCAGTCT
GATTTGATGAGGGCGGAGGTGTCAGAGTAGATGATGTGGTTAGTCATAGCAATTATATTA
CTAGTCATCTTATTGTTTGGTGTGATGTTGCAAGCTGAACAGTTAAAAGGCGATGTGAAA
GTTAAAGAGCGGGAGATAGAGATATTAAGAAGTAGATTGAGACATTTTGAAGATTAAAAA
TATTTGTATGGAGGGTATTCATGACTAAAAAGAAATATGGATTAAAATTATCAACAGTTC
GAAAGTTAGAAGATGAGTTGTGTGATTATCCTAATTATCATAAGCAACTCGAAGATTTAA
GAAGTGAAATAATGACACCATGGATTCCAACAGATACAAATATAGGCGGGGAGTTTGTAC
CGTCTAATACATCGAAAACAGAAATGGCAGTAACTAATTATCTTTGTAGTATACGAAGAG
GTAAAATCCTTGAGTTTAAGAGCGCTATTGAACGTATAATCAACACATCAAGTAGGAAAG
AACGCGAATTCATTCAAGAGTATTATTTTAATAAAAAGGAATTAGTGAAAGTTTGTGATG
ACATACACATTTCTGATAGAACTGCTCATAGAATCAAAAGGAAAATCATATCTAGATTGG
CGGAAGAGTTAGGGGAAGAGTGAAATTGGCAGTAAAGTGGCAGTTTTTGACACCTAAAAT
GAGATATTATGATAGTGTAGGATATTGACTATCTTACTGCGTTTCCCTTATCGCAATTAG
GAATAAAGGATCTATGTGGGTTGGCTGATTATAGCCAATCCTTTTTTAATTTTAAAAAGC
GTATAGCGCGAGAGTTGGTGGTAAATGAAATGAACGAAAAACAAAAGAGATTCGCAGATG
AATATATAATGAATGGATGTAATGGTAAAAAAGCAGCAATTACAGCAGGTTATAGTAAGA
AAACAGCAGAGTCTTTAGCAAGTCGATTGTTAAGAAATGTTAATGTTTCGGAATATATTA
AAGAACGATTAGAACAGATACAAGAAGAGCGTTTAATGAGTATTACAGAAGCTTTAGCGT
TATCTGCTTCTATTGCTAGAGGAGAACCTCAAGAGGCTTACAGTAAGAAATATGACCATT
TAAACGATGAAGTGGAAAAAGAGGTTACTTACACAATCACACCAACTTTTGAAGAGCGTC
AGAGATCTATTGACCACATACTAAAAGTACATGGTGCGTATATCGATAAAAAAGAAATTA
CTCAGAAGAATATTGAGATTAATATTGGTGAGTACGATGACGAAAGTTAAATTAAACTTT
AATAAACCATCTAATGTTTTCAATAGAAACATATTCGAAATACTAACCAATTACGATAAC
TTCACTGAAGTACATTACGGTGGAGGTTCGAGCGGTAAGTCTCACGGCGTTATACAAAAA
GTTGTACTTAAAGCATTGCAAGACTGGAAATATCCTAGGCGTATACTATGGCTTAGAAAA
GTCCAATCAACAATTAAAGATAGTTTATTCGAAGATGTCAAAGATTGTTTGATAAACTTC
GGTATTTGGGACATGTGCCTTTGGAATAAGACTGATAACAAAGTTGAATTGCCAAACGGC
GCAGTTTTTTTGTTTAAAGGATTAGATAACCCAGAGAAAATAAAGTCGATAAAAGGCATA
TCAGACATAGTCATGGAAGAAGCGTCTGAATTCACACTAAATGATTACACGCAATTAACG
TTGCGTTTGAGGGAGCGTAAACACGTGAATAAGCAAATATTTTTGATGTTTAACCCAGTA
TCTAAACTGAATTGGGTTTATAAGTATTTCTTTGAACATGGTGAACCAATGGAAAATGTC
ATGATTAGACAATCTAGTTATCGAGATAATAAGTTTCTTGATGAAATGACACGACAAAAC
TTAGAGTTGTTAGCAAATCGTAATCCAGCATATTACAAAATTTATGCGTTAGGTGAATTT
GCTACACTAGACAAATTGGTTTTCCCTAAGTATGAAAAACGTTTAATAAATAAAGATGAG
TTAAGACATTTACCTTCTTATTTTGGATTGGACTTTGGCTACGTTAATGATCCTAGTGCT
TTTATACATTCTAAAATAGATGTAAAGAAAAAGAAATTATACATCATTGAAGAGTATGTT
AAACAAGGTATGCTGAATGATGAAATAGCTAATGTCATAAAGCAACTTGGTTATGCTAAA
GAAGAAATTACAGCAGATAGTGCAGAACAAAAAAGTATAGCTGAATTAAGGAATCTAGGG
CTTAAAAGGATTTTACCAACCAAAAAAGGGAAGGGCTCGGTTGTACAAGGGTTACAATTC
TTAATGCAATTTGAAATCATTGTTGATGAACGTTGTTTCAAGACTATTGAAGAGTTTGAC
AACTACACATGGCAAAAGGACAAAGATACAGGTGAATATACCAATGAACCAGTAGATACA
TACAATCATTGTATCGATTCGTTGCGTTATTCAGTGGAACGATTCTACAGACCGGTTAGA
AAACGCACAAATGTCAGTTCGAAAGTTGACACAATAAAATCTCTAGGATTATAGGAGGGA
ACAAATGTTAAAAGTAAACGAATTTGAAACAGATACAGATCTACGGGGAAACATAAATTA
CTTATTTAATGATGAAGCCAATGTTGTTTACACATATGACGGGACGGAATCCGATTTATT
ACAAAACGTTAATGAAGTAAGTAAATACATTGAACATCACATGGATTACCAACGACCTAG
ATTGAAAGTGTTAAGTGATTATTACGAAGGTAAAACTAAGAACTTAGTTGAGTTAACACG
ACGCAAAGAAGAGTATATGTCAGACAACCGTGTTGCCCATGATTACGCATCTTATATCAG
TGATTTCATTAATGGTTACTTCTTAGGTAATCCAATTCAATACCAAGATGATGACAAAGA
TGTATTAGAAGCTATTGAGGCGTTCAATGATTTAAATGATGTTGAGTCGCACAATAGATC
TCTAGGATTAGATTTGTCAATTTACGGCAAAGCTTATGAGTTAATGATTAGAAATCAAGA
TGATGAAACTCGTTTGTACAAGAGTGATGCGATGAGCACTTTTGTCATATACGACAATAC
GATTGAACGTAATAGTATCGCAGGCGTTAGATATTTAAGAACTAAACCAATAGACAAAAC
CGATGAAGACGAAGTGTTTACAGTTGATTTATTCACTTCACACGGTGTTTATAGATATCT
AACAAGTAGAACAAACGGCTGGAAGCTCACACCACGTGAAAACAGTTTTGAATCTCACTC
ATTTGAACGCATGCCTATTACAGAATTTAGCAACAACGAAAGAAGAAAGGGAGATTACGA
AAAAGTAATCACTTTGATTGATTTGTATGATAATGCTGAATCAGATACAGCTAACTATAT
GAGTGATTTAAACGATGCTATGTTACTTATTAAAGGTAATTTAAATTTAGATCCTGTAGA
AGTTAGAAAACAAAAGGAAGCTAACGTGTTGTTTTTAGAACCGACTGTTTATGCTGATAG
CGAAGGTAGAGAAACAGAAGGTTCAGTTGATGGTGGTTATATTTATAAGCAATACGATGT
ACAAGGTACCGAAGCTTATAAAGACCGTTTGAACAGTGATATACACATGTTTACCAACAC
GCCTAACATGAAAGATGATAACTTTAGTGGCACTCAATCGGGCGAGGCAATGAAATACAA
ATTATTTGGATTGGAACAACGTACTAAAACTAAAGAAGGATTGTTTACTAAAGGGTTAAG
ACGTCGTGCTAAGTTGTTAGAGACAATACTTAAAAATACACGGTCGATTGACGCTAACAA
AGATTTCAATACTGTTAGATACGTATACAACAGAAACTTACCTAAATCATTGATTGAAGA
ATTAAAAGCTTATATTGATTCTGGCGGGAAGATTAGCCAAACAACTTTAATGTCTCTATT
CTCGTTCTTCCAAGACCCTGAATTAGAAGTTAAGAAAATCGAAGAAGATGAGAAAGAATC
TATTAAAAAAGCTCAAAAAGGTATTTATAAAGACCCTAGAGACATCAATGATGACGAACA
AGATGATGATACAAAAGATACTGTTGATAAAAAGGAATGATTGTAATTGCCTAACAAAAA
CACTCAAGAATATTGGGAAGAACGCGGACGCAAAGCAATCGAGAATGAGTTGAAGCGTGA
TAAAACTAAAGCTGAAGAAATAGAACGTATATTGAATATGATGATTAAGCGCATTGAAAA
AGAGATCAATGCGTTTATTGTTAAGTACGGAGATTTTGCAGGCGTTACATTACAAGAAGC
ACAAAAGATTATTGATGAGTTCGATGTAAAAGCGTTTCAAGAAGAAGCAAAAAGATTGGT
CGAAAACAAGGACTTTAGCGATAGAGCAAATGAAGAATTAAAGAAGTATAACACTAAGAT
GTATGTATCTAGAGAACAGATGTTAAAGATTCAAATAGAATTCTTAATTGCTTATGCAAC
AGCTCAAACAGAATTATCGATGAGGGAATATTTCGAATCAACAGCTTATCGTGTATTCAG
TGATCAAGCGGGTATTTTAGGTGAAGGTGTACAAGTAGCTAAAGAAGTTATAGATACAAT
CGTTGATACACAATTTCATGGCGTCGTTTGGTCAGAGCGATTATGGGCTAATACCGAAGC
AATGAAACAAGAAGTAGAAGAAATAATTGCTAATGTAGTTATTAGAGGTCGACATCCTAA
TGAATATGTTAAAGATATGCGCAAGCACTTAAATAAATTCGAAGGCACAGCACGACAAAA
GACCGCAGCAATTAAATCATTGCTTTATACGGAATCGGCACGTGTTCACGCACAATCAAG
CATTGACAGCATGAAAGAAATTTCACCGGAAGGATATTATATGTATATTGCAAAAATCGA
TAATAGAACAACTAAAGTATGCAAAGGGCTTAATGGAGAAATATTCAAAGTTAAAGACGC
TAAAATTGGTGTTAATTTCTACCCTATGCATATCAATTGTCGTTCAGATTGCGCTTTACT
ACCTAAATCTATGTGGCCGAAAAAACCAAGCAAGAAACGAAAAACAAAATACTTCGGAGG
GAAAGTGAAAAGCGGTGATTGATTTGAAAGTGAAGGTTTTTAAAGGCAGAAAAAGTAAGT
TAGCTTTGTATGATAGTGAGTTAAACATTTGGAGGATACTGATATGAACAATACTGACAA
ATACCTTAGAGACATAGCAAGAGAGTTAAAAGGTATACGTAAAGAGTTACAAAAGCGAAA
CGAAACAGTTATTATTGATGCAAACTTAGACAGTGTAAGGTCGGCAGTATTAGCTTATAA
AGAAAAATCGAAATATAACGAACCACTCTTTTAATAGCTAGCACTTAATTGTGTTGGCTA
TTTTTTATGTCCAAAACGTGCTGATGACATAAAAAGCACGCATGGAAAAACAGTCGACAG
ACTAAAAATGGAGGTATATCTCATGGAAGAAAATAAACTTAAGTTTAATTTGCAATTTTT
TGCAGACCAATCAGATGATCCGGATGAACCAGGTGGAGATGGTAAAAAAAGAGATCCTGA
TAAGAAAGAAAATGACGAAGGTACTGAAATAACTTTCACGCCAGAGCAACAAAAGAAAGT
TGATGAAATACTTGAACGTCGTGTAGCCCACGAAAAGAAAAAAGCTGATGAGTATGCAAG
AGAAAAAGCAGAAGAAGCTGCTAAAGAAGCTGCTAAATTAGCGAAAATGAACAAGGATCA
AAAAGATGAATATGAACGCGAGCAAATGGAAAAAGAGTTGGAGCAATTACGCTCAGAAAA
ACAATTAAATGAAATGCGTTCAGAAGCAAGGAAAATGTTAAGCGAAGCGGAAGTTGATTC
GTCAGATGAGGTTGTTAATTTAGTTGTAACAGATACTGCTGAACAAACTAAATTGAATGT
TGAAGCTTTTTCTAATGCAGTAAAAAAAGCGGTTAATGAAGCGGTTAAGGTTAACGCTAG
ACAATCGCCATTGACTGGTGGAGATTCATTTAATCACTCGACTAAAAATAAACCGCAAAA
CTTAGCTGAAATAGCTAGACAAAAAAGAATTATTAAAAATTAACGGAGGCATTTAAATGG
AACAAACACAAAAATTAAAATTAAATTTGCAACATTTTGCGAGTAACAATGTTAAACCGC
AAGTATTTAACCCTGACAATGTAATGATGCACGAAAAGAAAGATGGTACGTTGTTAAACG
ACTTTACAACACCTATCTTACAAGAGGTTATGGAAAACTCTAAAATCATGCAATTAGGTA
AGTACGAACCAATGGAAGGTACTGAGAAGAAGTTTACTTTTTGGGCTGATAAACCAGGTG
CTTACTGGGTAGGTGAAGGTCAAAAAATTGAAACGTCTAAGGCTACTTGGGTTAATGCTA
CAATGAGAGCGTTTAAATTAGGGGTTATCTTACCTGTAACAAAAGAATTCTTGAATTACA
CTTATTCACAGTTCTTCGAAGAAATGAAACCTATGATTGCTGAAGCTTTCTATAAAAAGT
TTGACGAGGCAGGTATTTTGAATCAAGGTAACAATCCATTCGGTAAATCAATTGCACAAT
CAATTGAAAAAACTAATAAGGTTATTAAAGGTGACTTCACACAAGATAACATTATTGATT
TAGAGGCATTACTTGAAGATGACGAATTAGAAGCAAATGCGTTTATCTCAAAAACACAAA
ACAGAAGCTTGTTACGTAAAATTGTAGATCCTGAAACTAAGGAACGTATTTATGACCGTA
ACAGTGATTCATTAGACGGTCTACCTGTGGTTAACCTTAAATCAAGCAACTTAAAACGCG
GTGAATTAATCACTGGTGACTTCGACAAATTGATTTATGGTATCCCTCAATTAATCGAAT
ACAAAATCGATGAAACAGCACAATTATCTACAGTTAAAAATGAAGATGGCACACCTGTAA
ACTTATTCGAACAAGATATGGTGGCATTACGTGCAACTATGCATGTAGCATTGCATATCG
CTGATGATAAAGCATTTGCTAAGTTAGTTCCTGCTGATGCAAAACCATCTTCAAATCCAG
GAGAAGTTTAATAAATAATTAGGAGTGGTAACATGCCCGAAATCATTGGAATTGTTAAAG
TAGATTTTACAGATTTAGAAGATAACAGACATGTCTATATGAAAGGGCATGTCTACCCTC
GCAAAGGTTATGATCCTACAAATGAACGTATAAAATCTTTAGCTAGCGTTGAAAATAAAC
GCAATGAGCAAATGATTTACGTTGTTGATGATAAGTTAACAAAAAAGGAACTTATTGAAA
TAGCGAGTCTTGCTAGTTTAGATGTTGACGAAAAACAAACAAAAGCTGAAATTATTAGTG
CTTTTGAGTCGCTTGTGTAGGTGGTTATATGGCTACATTAGATGACGTTAAGAAACGCAT
TGGTCTTAAAGATAATAAGCAAGATGAACAATTAGAAGAAATAATCAAAAGTTGTGAAAG
CCAGTTGTTATCAATGTTACCTATTGAGGTTAAACAAATACCGGAAAGGTTTAGCTATAT
GATTAAAGAGGTTGCAGTTAAACGATATAACAGGATTGGTGCTGAAGGTATGACATCAGA
AGCGGTTGATGGACGTAGCAACTCATATGAATTAAATGATTTTAAGGAGTATGAAGCTAT
TATTGATAATTACTTTAATGCTAGAACGAGAACTAAAAAAGGGAAGGCTGTGTTCTTTTG
AGATATGAAGATAGAGCTGTTTTTCAATTAGAACAAGTAGCAACTTACAATCCTAAAACT
AGCAAAAAAGAAAACGCACTAATCACTTATGATGCGATACCATGCAATATTAATCCTGTT
TCTAGAGCAAGAAAGCAACTTGAATTTGGCGATGTAAAAAACGATGTAAGTGTCCTGAGG
ATAAAAGAATCAACATCTTACCCTGTTAGCCACGTGTTAATTAATGGTATTCGCTACAAG
ATAATTGATACAAGGATATACAGACACGAAACGTCATATTATATCGAAGAGGTCAATTGA
TGAATATAGATGGATTAGACGCACTGTTAAACCAATTTCACGATATGAAAACCAACATTG
ATGATGATGTAGATGATATTTTACAGGAAAACGCCAAAGAATATGTAGTACGAGCTAAAT
TGAAAGCTAGAGAAGTAATGAATAAGGGTTATTGGACTGGTAATTTATCACGCAATATCA
GATATAAAAAAACTGGCGATTTGCAATACACTATCACATCGCATGCAGCTTATAGTGGCT
TCTTAGAGTTTGGTACTCGATACATGGAGGCAGAACCTTTTATGTGGCCAGTATATGAGG
TAATAAGAAAATCGACTGTAGAAGAGTTGAAAGCGTTGTTTGAATAGGAGATAAAAGCAT
GACACCAAACTTACAACTTTATAATAAGGCGTTTGAAACGCTACAAGGATATGGATTCCC
TGTTATTTCTCGTAAAGAGATGCAACAAGAGGTTCCGTATCCTTTTTTTGTAATAAAAAT
GCCGGAGTCAAACAGAAGTAAATACACGTTTGATAGTTATTCTGGTGACACGAATTTAGT
TATTGATATTTGGAGTGTAAGTGATGATTTAGGACATCATGACGGACTTGTTAAAAGATG
TATTGATGATTTAACACCTAGCGTTAAAACAAACGATTATGACTTTGAAGAAGATGATAC
TAACATCACACAGTTAGTTGATGATACTACCAATCAAGAATTGCTACACACATCAGTAAC
GATATCTTACAAAACATTTTAAAAAACGGAGGAATATTGAATGGCAAATATGAAAAATAG
TAATGATCGTATTATTTTATTTAGAAAAGCTGGCGAAAAAGTAGATGCTACTAAAATGCT
TTTTTTAACTGAATACGGCTTATCACATGAAGCTGATACAGATACAGAGGATACAATGGA
CGGTTCTTATAACACTGGTGGTTCTGTTGAGTCAACAATGTCTGGTACTGCTAAAATGTT
TTATGGTGACGATTTTGCAGATGAAATTGAAGATGCAGTTGTAGATCGCGTATTGTATGA
AGCTTGGGAAGTTGAAAGTAGAATACCAGGCAAAAATGGAGATGCTACTAAATTTAAAGC
GAAATATTTCCAAGGTTTCCACAATAGATTTGAATTAAAAGCAGAAGCTAACGGTATTGA
TGAATATGAATATGAATATGGAGTGAATGGTCGTTTCCAACGTGGATTTGCAACACTACC
TGAGGCTGTAACAAAGAAACTTAAGGCGACTGGATACAGATTCCACGACACTACAAAAGC
AGATGCGTTAACTGGCGAAGATTTAACAGCAATTCCACAACCTAAGGTAGATTCACCGCC
GGTTGCACCAAGAGAGGTATAAAAATAGGGCTTAACGCCCTTTTTATTTTTGTTTAAATT
AATCATGAATGGAGATTTTAAATTATGAATGTAGAAATTAATGGAAAGTCATTAGATTTA
AGTTTTGGTTTTAAATTTTTAAGAGAGATTGATAACCGATTAGGTTTAAAAGTTGAACAA
GCTTCTATCGGTCAAGGTGTATCAATGTTGCCTGTAGGTTTAGAAAGTGGAAATCCTGTT
GTGATTGGCGAAGTTTTAATTGCAGCTACATCTCACTTAAAAAAACAAGCAATTACTATT
AATAACATTGATGAAGCGCTAGATGAAATCGCAGAAAATATCGGACTAGAAGAATTCGGT
TCAGATATTTTAACGGAGTTGGGAAAGCGACCTATGACCCGAAACCTAGTAGAAGTAGTG
GAAGCGGAAGAGAAACCAGCGGAAGCGTAATAACTTACGACAGAATCGTTATAACTTGTA
TGTCAACACTTGGTATTACAGATTTAAATGTTATTGAGCAAATGACATTAACAGAATATA
ACTATCGAATGTATGCGAAAGAGTATGAAATGCTAACCCAAGAATTCGAACGTTACAAAC
TTGCGTTTGCTATTCGTGATGCTGCAGCTACTAAAAATGTTGGGACAGAAAATAAACCTA
AAGAGGAATATGTTTTTAACAACGCAAACGACGTATTGCCTTATGAAGAAAATATCCAAC
GGCTTAACGAAGGTAAAGATATAAGATTTAGTAGCGAACGTGATGAATACGAACCACAAA
ATAATGAATTCTTTAAAGTTATAGCAGAATTTAATAAGCAATAGAAAGAGAGGTGTTAAT
GTGACGGAATATAAAATTAAAGCGACTATTGAAGCTAGTGTAGCCAAATTCAAAAGGCAA
ATTGATAGTGCGGTTAAGGCAGTACAAAAATACAAGCGTACAGCTGATAAGACTAAAGAT
GTTGAATTAAGTGCTAATGATAAAAAATTACAAAAAACTATCAAGGTTGCTAAAAAGTCT
TTAGATGCATTTAGTAACAAAAAAGTAAAAGCTAAATTAGATGCTAAAATAGAAGATCTA
CAACAAAAAGCTTTAGAAGCAAGTTTTGAATTAAATCAATTAGATTCAAAAGAAGTTACA
CCAGAAGTTAAGTTACAAAAACAAAAGTTAACTAAAGATATCGCTGAAGCAGAAGCTAAG
TTATCAGAACTAGAAAAGAAACGTGTCAATATTGACGTCAATGCTGATAACAGTAAATTC
AATCGAGTGTTAAAAGTATCTAAAGCTAGTCTTGAAGCTTTAAATAGGTCTAAAGCCAAA
GCTATTTTAGATGTAGACAACAGTGTTGCTAATTCTAAAATCAAACGTACTAAAGAAGAG
CTTAAAAGTATTCCAAATAAAACTAGATCTCGACTTGATGTAGATACAAGGCTTTCTATA
CCAACTATTTATGCGTTTAAAAAATCATTAGATGCATTGCCAAACAAAAAAACAACAAAG
GTAGATGTCGATACTAATGGTTTAAAGAAAGCTTATGCCTACATAATAAAAGCAAACGAC
AATTTCCAAAGACAGATGGGGAATTTAGCTAATATGTTCCGTGTGTTCGGTACTGTAGGT
TCTAATATGGTTGGTGGATTACTTACATCATCTTTTAGTGTCTTAATACCTGTAATAGCG
AGCGTAGTACCTGTAGTATTTGCGCTATTAAACGCTATCAAAGTGTTAACTGGCGGTGTA
CTTGCTTTAGGTGGTGCGGTAGCAATAGCCGGCGCTGGCTTTGTAGCATTTGGCGCAATG
GCAATCAGCGCTATAAAGATGCTTAATGATGGCACTTTACAAGCTAGCTCAGCAACAAAC
GAATACAAAAAAGCTTTAGATGGCGTAAAGTCAGCATGGACTGATATTATAAAGCAAAAT
CAATCCGCTATCTTCACAACTCTTGCAAATGGTTTAAATACTGTTAAAACTGCAATGCAG
AGCTTACAACCGTTTTTTAGTGGTGTTTCAAGAGGAATGGAAGAGGCGTCTCAAAGTGTA
CTTAAATGGGCTCAAAATAGCGGTGTAGCATCAAGATTCTTCAACATGATGAATACAACG
GGTGTTTCGGTATTTAACAAGCTATTAAGTGCTGCAGGAGGTTTTGGTGACGGGTTAGTT
AATGTGTTCACGCAATTAGCACCACTGTTTCAATGGTCGGCTGATTGGTTGGATAGATTA
GGTCAATCATTCTCTAATTGGGCTAATAGTGCAGCTGGAGAAAATTCGATTACTCGTTTT
ATTGAATACACAAAAACAAATTTACCTATCATTGGTAATATTTTTAAAAATGTTTTCGCT
GGAATTAACAATTTGATGAATGCATTCAGCGGATCATCAACTGGCATATTCCAATCTCTT
GAACAAATGACAGCTAAGTTTAGGGAATGGTCTGAACAAGTAGGACAATCTCAAGGGTTT
AAAGACTTTGTCAGTTATATACAAACAAATGGACCACTAATAATGCAATTGATTGGAAAC
ATCGCAAGAGGATTAGTTGCATTCGCAACAGCAATGGCTCCTATAGCTAGTGCAGTATTA
CGCGTTGCAGTTGCAATAACTGGTTGGATAGCTAACTTGTTTGAGGCGCATCCAGCTACA
GCACAATTAGTTGGTGTCATTATAACTTTAGTTGGTGCATTTAGATTTTTAATACCGATT
ATTCTTGCTGTATCTAACTTTATGGGTGGCGGATTAATAGGTAGAATCATTGCATTAGTA
AGTAAGTTCGGTTTATTAAGAGCGGGATTAACAATTTTAAAAGGTGCGTTCATGTTATTA
AAAGGACCATTAAAAATTATATCAGTTATATTCCAATTGTTATTCGGTAAGATTGGATTA
ATTAGAAATGCTATCACAGGACTAGTAACTGTGTTTGGTATTTTAGGTGGTCCAATAACA
ATAGTTATTGGTGTAATCGCTGCATTAATAGCTATATTCGTTTTATTGTGGAATAAAAAT
GAAGGATTCAGAAACTTTATTATAAATGCTTGGAATGCGATAAAAACGTTTATGGTTACA
GTTTGGAATGTGTTGAAAACTGTAGCTTCGGTTGTATGGAATGCTATTTTAAAAGCTATC
ACTACAGCAGTATCAAATGTATACAATTTTATAATGATTATTTGGAATCAAATAGTCGCT
TATTTACAAGGGTTATGGAATGGAATTATCGCTATTGCAACAACGGTATGGAACCTTTTA
GTTACAATCATCACAACTGTTTTCACGACGATAATGACAATAGTTATGACGATATGGACA
GCTATTTGGACATTCTTAAGTACAATCTGGAACACGATAATTACAATCGCTACTACGATT
TGGAATTTGTTAGTCACTGTAATAACTACTGTGTTTACAACAATCATGACTATCGCAATG
ACAATTTGGAATGCTATTTGGACGTTCTTACAAACGTTGTGGAACACTATAGTTACTGTG
GCAACTAAGGTTTGGAACGCTATCACTACAGCTATATCTACTGCGTTACAAGCGGCATGG
AGTTTTATTTCTAATATATGGAATACGATTTGGAGTTTCTTATCTGGTATATTAACGACA
ATTTGGAATAAAGTTGTAAGCATATTCACACAAGTTGTATCAACTATATCAGACAAAATG
TCTCAAGCTTGGAACTTCATTGTCACTAAAGGTATGCAATGGGTATCTACTATAACAAGT
ACGCTAATTAACTTTGTTAATAGAGTTATTCAAGGATTCGTTAATGTTGTAAACAAAGTT
AGTCAAGGTATGACAAATGCAGTAAATAAAATAAAAAGCTTTATAGGAGATTTTGTGTCT
GCAGGTGCTGATATGATCCGTGGTTTAATTAGAGGTATTGGACAAATGGCTGGCCAATTA
GTAGATGCAGCTAAAAATGTTGCTAAGAAAGCTTTAGATGCAGCTAAAAGTGCTTTGGGT
ATTCACTCACCTTCACGTGAATTCATGGATGTTGGTATGTATTCAATGCTAGGTTTCGTT
AAAGGTATAGATAATCATTCAAGTAAAGTTATCCGTAATGTTTCTAATGTTGCAGATAAA
GTAGTTGATGCATTTCAACCTACATTAAACGCACCTGACATTTCTAGTATTACAGGAAAC
TTAAGTAATTTAGGTGGAAATATAAATGCGCAAGTACAACACACACATTCTATTGAAACA
TCACCGAACATGAAAACTGTTAAAGTTGAATTCGATGTCAATAACGATGCGCTTACTAGT
ATTGTTAACGGCAGAAATGCTAAACGCAATTCTGAGTATTACTTATAAAGGAGGTTACAA
ATGGACATAGAATTAACAAAAAAAGATGGTACTGTAATCAAATTAAGTGAATACGGGTTT
ATCGTTAACGATATAGTAATTGATAGCATGCAAATCAACACAAAGTATCAAGACAAAGAA
AATATGAACGGTCGTATATTAATGGGGAGCAATTATATCAGTAGAGATATAGTTGTTCCT
TGTTTTTGTAAAGTTAAAAATCGTTCAGACATTGCTTATATGCGAGATATGTTGTATTCG
TTAACGACAGACATAGAACCTATGTATTTGCGAGAAATAAGAAGAAAAGAAGAGTTGAAT
TACAGGTTTACTCAACCAACTTCTGATGATTACGTGAAATTAGATAAAAACAACTTCCCG
GATTATGAATATTCAAGACACGATCAACAAATTTATGTAAATGGTAAACAGTATAAAGTT
ATTTTTAACGGAGTTATAAACCCTAAACAAAAAGGTAATAAAGTTTCTTTTGAACTAAAA
TTCGAAACTACAGAATTACCATACGGTGAAAGTATTGGAACAAGCCTAGAGTTAGAAGAA
AACAAAAAGGTTGGATTGTGGTCGTTTGATTTTAATATTGATTGGCATGCAGGCGGAGAC
AAAAGAAAGTATACATTTGAAAATTTGAGCAAAGGTACAGTTTACTATCATGGTAGTGCT
CCTAATGACCAATTCAACATGTATAAAAAGATAACAATTATTTTAGGCGAAGATACAGAA
TCGTTTGTATGGAACTTAACGCATGCTGAAATAATGAAAATCGAAGGGATCAAACTAAAA
GCTGGAGACAGAATTGTTTATGATAGCTTCCGAGTTTATAAAAACGGTGTTGAAATAAGT
ACCGAAACGAATATAGCCCAACCAAAATTTAAATACGGAGCTAATAAATTTGAGTTTAAT
CAAACGGTACAAAAAGTTCAGTTTGATTTGAAATTTTATTATAAGTAGGTGTCAGAATGA
CAATAACTATTAAACCACCTAAAGGTAATGGCGCACCTGTACCAGTAGAAACAACTTTAG
TAAAAAAAGTTAATGCTGACGGTGTATTAACTTTTGATATTCTCGAAAACAAATACACTT
ATGAAGTTATTAACGCTATAGGGAAAAGATGGATTGTTAGTCATGTCGAAGGTGAAAATG
ACAAGAAAGAATATGTAATAACTGTCATTGATAGGAAATCAGAAGGCGACAGACAACTGG
TTGAATGTACTGCTAGAGAGATTCCTATAGACAAGTTAATGATTGATAGGATTTATGTTA
ATGTAACAGGATCTTTTACAGTAGAAAGATATTTTAACATTGTGTTTCAAGGTACTGGAA
TGCTTTTTGAAGTCGAAGGTAAGGTTAAGTCTTCGAAGTTTGAAAATGGTGGTGAAGGCG
ATACAAGGTTAGAAATGTTTAAAAAGGGATTAGAACATTTCGGTTTAGAATATAAAATAA
CGTATGACAAAAAGAAAGGCAGATATAAGTTTGTATTGACGCCTTTTGCAAATCAAAAAG
CGTCTTATTTTATTTCTGACGAAGTCAACGCCAACGCTATAAAACTCGAGGAAGATGCAA
GTGATTTCGCCACCTTCATTAGAGGATATGGTAATTATTCAGGAGAAGAAACATTCGAAC
ACGCTGGGCTCGTAATGGAAGCTAGAAGTGCATTAGCTGAAATATACGGCGACATCCACG
CAGAACCATTTAAAGATGGTAAAGTGACTGACCAAGAAACTATGGATAAAGAATTACAAT
CGAGATTGAAAAAGTCGTTAAAACAATCTTTGTCTTTGGACTTTTTGGTGTTAAGAGAAT
CATATCCAGAAGCAGACCCACAACCCGGAGACATAGTACAAATAAAATCTACCAAACTAG
GTTTGAATGATTTAGTCCGTATAGTACAAGTTAAAACGATTAGGGGTATAAACAATGTAA
TTGTTAAGCAAGATGTAACGCTTGGTGAGTTTAATCGAGAACAACGATATATGAAGAAAG
TAAATACTGCTGCTAATTATGTTTCTGGATTAAACGATGTTAACCTTTCTAATCCTAGTA
AAGCGGCAGAAAACTTAAAATCTAAAGTTGCATCGATAGCTAAATCCACACTTGATTTAA
TGAGTAGAACTGATCTAATTGAAGACAAACAACAGAAAGTAAGCTCTAAAACTGTGACTA
CATCTGACGGCACTATCGTTCACGATTTTATAGATAAATCAAACATTAAAGATGTAAAAA
CAATTGGAACGATTGGTGATTCTGTAGCTAGAGGGTCGCACGCAAAAACTAATTTCACAG
AAATGTTAGGCAAGAAATTGAAAGCCAAAACGACCAACCTTGCAAGAGGTGGCGCTACAA
TGGCAACAGTTCCAATAGGTAAAGAAGCGGTAGAAAACAGCATTTATAGACAAGCAGAGC
AAATAAGAGGAGACCTAATCATATTACAAGGTACAGATGATGACTGGTTACATGGTTATT
GGGCAGGTGTACCGATAGGCACTGATAAAACGGATACAAAAACGTTTTACGGTGCCTTTT
GTTCTGCAATTGAAGTTATCCGGAAAAATAATCCGGCTTCAAAAATACTTGTTATGACAG
CTACAAGACAATGTCCTATGAGTGGCACAACGATACGTCGTAAAGATACGGATAAAAACA
AACTAGGGTTAACGTTAGAGGATTATGTCAATGCTCAGATATTGGCTTGTAGTGAATTAG
ATGTGCCAGTATATGACGCTTATCACACAGATTATTTCAAACCATATAATCCAGCATTTA
GAAAATCTAGCATGCCTGATGGATTACATCCTAATGAAAGAGGTCATGAAGTTATTATGT
ATGAGCTTATTAAAAATTATTATCAGTTTTATGGATAGTAAAGGAGGAAAACATGAGTAA
TAAACTAATTACAGATTTAAGTAGAGTCTTTGACTACAGATATGTAGATGAAAATGAGTA
TAACTTTAAACTTATTTCAGACATGCTGACGGATTTTAATTTCTCTCTTGAATACCACAG
AAATAAAGAGGTATTCGCACATGATGGAGAACAAATAAAGTATGAACATTTAAATGTTAC
AAGTAGCGTCTCTGACTTTTTAACATATTTAAACGGTCGATTTAGCAACATGGTACTAGG
TCATAACGGCGACGGTATCAACGAGGTAAAAGACGCGCGTGTTGATAATACTGGTTATGG
TCATAAGACATTGCAAGATCGTTTGTATCATGATTATTCAACACTAGATGCTTTCACTAA
AAAGGTTGAGAAAGCTGTAGATGAACACTATAAAGAATATCGAGCGACAGAATACCGATT
CGAACCAAAAGAGCAAGAACCGGAATTTATCACTGATTTATCGCCATATACAAATGCAGT
AATGCAATCGTTTTGGGTAGACCCTAGAACGAAAATTATTTATATGACACAAGCTCGTCC
AGGCAATCATTACATGTTATCTAGATTGAAACCTAACGGGCAATTTATTGATAGATTACT
TGTTAAGAATGGTGGTCATGGTACGCACAATGCGTATAGATACATTGATGGAGAATTATG
GATTTATTCAGCTGTATTGGACAGTAACAAAAACAACAAGTTTGTACGTTTCCAATATAG
AACTGGAGAAATAACTTATGGTAATGAAATGCAAGACGTCATGCCAAATGTATTTAACGA
CAGATATACGTCAGCGATTTATAATCCGGTAGAAAATTTAATGATTTTTAGACGTGAATA
TAAAGCCTCTGAAAGACAACTTAAGAATTCGTTGAACTTTGTTGAGGTTAGAAGTGCTGA
CGATATTGATAAAGGTATAGACAAAGTATTGTATCAAATGGATATACCTATGGAATACAC
TTCAGATACACAACCTATGCAGGGTATTGCGTACGATGCAGGCATTTTATACTGGTACAC
TGGCGATTCAAATCCGGCTAATCCTAATTACTTACAAGGCTTCGATGTCAAAACGAAAGA
ATTGTTATTTAAACGTCGTATCGATATAGGCGGTGTGAATAACAACTTTAAAGGAGACTT
CCAAGAAGCTGAGGGTCTAGATATGTATTACGATCTAGAAACAGGACGTAAAGCACTTTT
AATAGGGGTAACTATTGGACCTGGTAATAACAGACATCACTCAATTTATTCTATCGGCCA
AAGAGGTGTTAACCAATTCTTAAAAAACATTGCACCTCAAGTATCGATGACTGATTCAGG
TGGACGTGTTAAACCGTTACCAATACAGAATCCAGCATATCTAAGTGATATTACGGAAGT
TGGTCATTACTATATCTATACGCAAGACACACAAAATGCATTAGATTTCCCGTTACCGAA
AGCGTTTAGAGATGCAGGGTGGTTCTTTGATGTACTGCCTGGACACTATAATGGTGCTCT
AAGACAAGTACTTACCAGAAACAGCACAGGTAGAAATATGCTTAAATTCGAACGTGTCAT
TGACATTTTCAATAAGAAAAACAACGGAGCATGGAATTTCTGCCCGCAAAACGCCGGTTA
TTGGGAACATATCCCTAAGAGTATTACAAAATTATCAGATTTAAAAATCGTTGGTTTAGA
TTTCTATATCACTACTGAAGAATCAAACCGATTTACTGATTTTCCTAAAGATTACAAAGG
TATTGCAGGCTGGGTGTTAGAAGTAAAATCAAATACACCGGGTAACACAACACAAGTGCT
AAGACGTAATAACTTTGCTTCTGCTCACCAGTTTTTCGTTAGAAACTTTGGTACTGGTGG
CGTTGGTAAATGGAGTTTATTCGAGGGAAAGGTGGTTGAATAATGGTAGTAGATAATTTT
TCGAAAGATGATAACTTAATCGAGTTACAAACAACATCACAATATAATCCGGTTATTGAC
ACAAACATCAGTTTCTATGAATCAGATAGAGGAACTGGTGTTTTAAATTTTGCAGTAACT
AAGAATAACAGACCGTTATCTATAAGTTCTGAACATGTTAAAACATCTATCGTGTTAAAA
ACCGATGATTATAACGTAGATAGAGGCGCTTATATTTCAGACGAATTAACGATAGTAGAC
GCAATTAATGGGCGTTTGCAGTATGCGATACCGAATGAATTTTTAAAACATTCAGGCAAG
GTGCATGCTCAGGCATTCTTTACACAAAACGGGAGTAATAATGTTGTTGTTGAACGTCAA
TTTAGCTTCAATATTGAAAATGATTTAGTTAGTGGGTTTGATGGTATAACAAAGCTTGTT
TATATCAAATCTATTCAAGATACTATCGAAGCTGTCGGTAAAGACTTTAACCAATTAAAG
CAAAATATGGCTGATACACAAACGTTAATAGCAAAAGTGAATGATAGTGCGACAAAAGGC
ATTCAACAAATCGAAATCAAGCAAAACGAAGCTATACAAGCTATTACTGCGACGCAAACT
AGTGCAACACAAGCTGTTACAGCTGAAGTCGATAAAATAGTTGAAAAAGAGCAAGCGATT
TTTGAACGTGTTAACGAAGTTGAACAACAAATCAATGGCGCTGACCTTGTTAAAGGTAAT
TCAACAACAAATTGGCAAAAGTCTAAACTTACTGATGATTACGGTAAAGCAATTGAATCG
TCTGAGCAGTCCATAGATAGCGTTTTAAGGACAGTTAACACATCTAGGATTATTCATATT
ACTAACGCAACAGATGCGCCAGAAAAGGCGGATATAGGCACCTTAGAGAAGCCCGGACAA
GATGGTGTTGATGACGGTTCTTCGTTCGATGAATCAACTTATACATCAAGCAAATCTGGT
GTGTTAGTTGTTTATGTTGTTGATAATAATACTGCTCGTGCAACATGGTACCCAGATGAT
TCAAACGATGAGTACACAAAATACAAAATCTACGGCACGTGGTACCCGTTTTATAAAAAG
AATGATGGAAACTTAACTAAGCAATTTGTTGAAGAAATATCTAACAACACACTGAATCAA
GCTAAACAGTATGTAGATGGTAAGTTACAAAGTATAAGCTGGCAACAACATAAGTTAACA
GAACATAACGGTCAATCAATCCAAAAGAACTTATATAACGCCAAAGGTAATTTAGAAGCA
TTGGGCGCTGGGAATTATTACGTAACAAGTGTGCCTGATTTACCAGGTATTGTTGAAAGT
TACGAAGGCTACTTATCAGTATTTGTTAAAGATGATGCAAATAAGTTATTCAACTTCACA
CCTTCAAACTCTAAAAAAGTTTATACACGATCAATCACCAATGGTCGATTAGATTCACAA
TGGGCTACGCCTAACGAACATAAAACAGCCGTGTTATTCGACGGTGCTGCAAACGGTGTA
GGAACAAGGATTAATTTAACCGAAGCTTATACAAATTATGCAATTCTATTCATAAGCGGT
ACTTATCCAGGTGGTGTTATTGAAGCATTCAGTTTAACCTCTATACCAAATGCGATTCAA
TTAAGTAAAACAAATGTAGTTGACTCAGACGGTAACGGTGGTGGTAGTTATGAATGCTTA
ATAACTAAAGAAAGTGGTACGACGTTAAAAATCGATAACGATGTGTACCTTGATTTAGGC
AGTAAAACAGGTTCTGGTGCTAATGCAAACAGAGTTACGATAAATAAAATTGTGGGGTGG
AAATAATGAAAATCACAGTAAACGATAAAAACGAAGTTATCGGATACGTTAATACTGGCG
GATTACGCAATAGTTTAGATGTAGATGATAACAATGTGCCTATCAAATTCAAAGAAGAGT
TCGAACCTAGAAAGTTCGTTTTCACTAACGGCGAAATTAAATACAATAGCAATTTCGAAA
AAGAAGACGTACCGAATGCATCAAACCAACAAAGTGAATCAGATTTGAGTGATGAAGAAC
TTCGCGGAATGGTTGCAAGTATGCAAATGCAGATGACGCAAGTGAACATGTTGACAATGC
AATTGACGCAACAAAACGCTATGTTAACACAACAGTTGACCGAACTGAAAACTAACAAAA
CAAATACTGAGGGGGACGTTTAAATGATGAAGATGATTTATCCAACTTTTAAAGACATTA
AAACTTTTTATGTGTGGGGTTGCTATAAAAATGAGCAAATTAAGTGGTACGTAGACATGG
GTGTAATCGACAAAGAAGAATATGCATTGATCACTGGAGAAAAATATCCAGAGGCAAAAG
ATGAAAAGTCACAGGTGTAATGCTTGTGGCTTTTTAATTTAAGAAAAAGTGGGTGGTGTA
ATGTTTGGATTTACCAAACGACACGAACAAGATTGGCGTTTAACGCGATTAGAAGAAAAT
GATAAGACTATGTTTGAAAAATTCGACAGAATAGAAGACAGTCTGAGAACGCAAGAAAAA
ATTTATGACAAGTTAGATAGAAATTTCGAAGAACTAAGGCGTGACAAAGAAGAAGATGAA
AAAAATAAAGAGAAAAATGCTAAAAATATTAGAGACATCAAGATGTGGATTCTAGGATTA
ATAGGGACGATTCTAAGTACATTTGTTATAGCCTTGTTAAAAACTATTTTTGGCATTTAA
AGGAGGTGATTACCATGCTTAAGGGAATTTTAGGATATAGCTTTTGGTCGTGTTTCTGGT
TTGGTAAATGTAAATAACAGTTAAGAGTCAGTGCTTCGGCACTGGCTTTTTATTTTGATT
GAAATGAGGTGCATACATGGGATTACCTAATCCAAAAAACAGAAAACCTACAGCTAGTGA
AGTAGTAGAGTGGGCGTTGTATATCGCTAAAAATAAAATAGCTATTGATGTACCTGGTTC
TGGAATGGGAGCACAATGCTGGGATTTACCTAATTATTTACTCGATAAATATTGGGGGTT
TAGAACATGGGGAAATGCTGATGCTATGGCTCAAAAATCCAATTATAGAGGTAGAGATTT
CAAGATAATTAGAAATACAAAAGATTTTGTACCACAACCAGGCGACTGGGGTGTTTGGAC
TGGTGGTTGGGCAGGACATGTAAACATTGTAGTGGGACCATGCACAAAAGACTATTGGTA
TGGCGTAGATCAAAACTGGTATACAAATAACGCAACAGGAAGTCCACCTTATAAAATTAA
ACACTCTTATCATGATGGACCAGGTGGAGGGGTTAAATATTTTGTTAGACCACCATATCA
TCCAGACAAAACTACACCGGCACCTAAACCAGAAGATGATAGTGATGATAACGAAAAAAA
TAATAAAAAAGTTCCAATTTGGAAAGATGTAACAACTATAAAGTACACTATTTCTAGCCA
AGAGGTTAATTATCTAGAATATATTTATCACTTTATAGTAGAAGGTAATCGACGACTCGA
AAAACCTAAAGGAATAATGATTAGAAACGCACAAACGATGAGCTCGGTAGAAAGTTTATA
TAACAGTAGGAAGAAATACAAACAGGATGTAGAATATCCCCACTTTTATGTTGATAGACA
TAATATTTGGGCACCTAGAAGAGCTGTATTTGAAGTTCCTAATGAACCTGATTATATAGT
TATAGACGTATGTGAAGATTATAGTGCGAGTAAAAATGAATTTATTTTTAATGAGATTCA
CGCAATGGTTGTAGCTGTAGATATGATGGCCAAATATGAGATACCTCTAAGTATTGAAAA
TTTAAAAGTAGACGACAGCATTTGGCGTTCAATGTTGGAACATGTTAATTGGAATATGAT
TGACAACGGTGTTCCTCCTAAAGATAAATACGAAGCATTAGAAAAGGCATTACTTAATAT
ATTTAAAAACAGAGAAAAATTATTAAATTCTATAACTAAGCCAACAGTAACAAAATCTAG
AATAAAAGTTATGGTAGATAATAAAAACGCTGATATAGCTAATGTAAGAGACTCGTCACC
AACAGCCAACAATGGTTCGGCATCTAAACAACCGCAGATCATAACAGAAACGAGTCCTTA
TACATTCAAACAAGCACTGGATAAACAAATGGCAAGAGGTAACCCGAAAAAATCTAATGC
TTGGGGTTGGGCTAACGCTACACGAGCACAAACGAGTTCAGCAATGAATGTTAAACGAAT
ATGGGAAAGTAACACGCAGTGCTACCAAATGCTTAATTTAGGCAAGTATCAAGGTGTTTC
AGTTAGCGCACTTAATAAGATACTTAAAGGTAAGGGAACATTGAATAATCAAGGTAAAGC
GTTCGCAGAAGCTTGTAAAAAGCACAGCATTAATGAAATTTATTTAATCGCGCATGCTTT
CTTAGAAAGTGGATATGGAACAAGTAACTTCGCTAACGGAAAAGATGGAGTATACAACTA
CTTCGGCATTGGCGCTTACGACAACAATCCTAACTACGCAATGACGTTTGCAAGGAATAA
AGGTTGGACATCTCCAGCAAAAGCAATCATGGGCGGTGCTAGCTTCGTAAGAAAAGATTA
CATCAACAAAGGACAAAACACATTGTATCGAATTAGATGGAATCCTAAGAATCCAGCTAC
CCACCAATACGCTACTGCTATAGAGTGGTGCCAACATCAAGCAAGTACAATCGCTAAATT
ATATAAACAAATCGGCTTAAAAGGTATCTACTTCACAAGGGATAAATATAAATAAAGAGG
TGTGTAAATGTACAAAATAAAAGATGTTGAAACGAGAATAAAAAATGATGGTGTTGACTT
AGGTGACATTGGTTGTCAATTTTACACTGAAGATGAAAATACAGCATCTATAAGAATAGG
TATCAATGACAAACAAGGTCGTATCGATCTAAAAGCACATGGCTTAACACCTAGATTACA
TTTGTTTATGGAAGATGGCTCTATATTCAAAAATGAGCCCCTTATTATCGACGATGCTGT
AAAAGGGTTCCTTACCTACAAGATACCTAAAAAGGTTATCAAACACGCTGGTTATGTTCG
CTGTAAGCTGTTTTTAGAGAAAGAAGAAGAAAAAATACATGTCGCAAACTTTTCTTTCAA
TATCGTTGATAGTGGTATTGAATCTGCTGTAGCAAAAGAAATCGATGTTAAATTGGTAGA
TGATGCTATTACGAGAATCTTAAAAGATAACGCGACAGATTTATTGAACAAAGACTTTAA
AGAGAAAATAGATAAAGATGTCATTTCTTACATCGAAAAGAATGAAAGTAGATTTAAAGG
TGCGAAAGGTGATAAAGGCGAACCGGGACAACCTGGTGCAAAAGGTGAAGCAGGTAAAAA
AGGAGAACAAGGCGCACCCGGTAAAAACGGTACTGTAGTATCAATCAATCCTGACACTAA
AATGTGGCAAATTGACGGTAAAGATACAGATATCAAAGCAGAACCTGAGTTATTGGATAA
AATCAATATCGCAAATGTTGAAGGGTTAGAAGATAAATTGCAAGAAGTTAAAAAAATCCA
AGATACAACTCTCAACGACTCTAAAACGTATACGGATTCAAAAATTGCTGAACTAGTTGA
TAGCGCGCCTGAATCTATGAACACATTAAGAGAATTAGCAGAAGCAATACAAAACAACTC
TATTTCAGAAAGTGTATTGCAACAGATTGGCTCAAAAGTTAGTGCAGAAGATTTTGAGGA
ATTCAAACAAACACTAAATGATTTATACGCTCCAAAAAATCATAATCATGACGAGCGGTA
TGTTTTGTCATCTCAAGCTTTTACTAAACAACAAGCGGATAATTTATATCAACTAAAAAG
CGCATCTCAACCGACGGTTAAAATTTGGACAGGAACAGAAAATGAATATAACTATATATA
TCAAAAAGACCCTAATACACTTTACTTAATTAAGGGGTGATTTTTATGGAAGGTAATTTT
AAAAATGTAAAGAAACTTATTTACGAAGGCGAAGAATATACAAAAGTATATGCTGGAAAT
ATCCAAGTATGGAAAAAGCCTTCATCTTTTGTAATAAAACCCTTACCTAAAAATAAATAT
CCGGATAGCATAGAAGATTCAACAGCAAAATGGACAATAAATGGAGTTGAACCTAATAAA
AGTTATCAGGTGACAATAGAAAATGTACGTAGCGGTATAATGAGGATTTCGCAAACTAAT
TTAGGTTCAAGTGAATTAGGAATATCAGGAGTCAATAGCGGAGTTGCAAGTAAAAATATC
AACTTTAGTAATCCTTCAGGGACGTTGTATGTCACTATAAGTGATGTTTATTCAGGATCT
CCGACATTGACCATTGAATAATTTTAAACGACTAATTTTTAGTCGTTTTTTTATTTTGGA
TAAAAGGAGCAAACAAATGGATATTAACTGGAAATTGAGATTCAAAAACAAAGCAGTACT
AACTGGTTTAGTTGGAGCATTGTTGCTATTTATCAAGCAAGTCACGGATTTATTCGGATT
AGATTTATCTACTCAATTAAATCAAGCTAGCGCAATTATAGGCGCTATCCTCACGTTACT
TACAGGTATTGGCGTTATTACTGACCCAACGTCAAAAGGTGTTGCTGATTCATCTATAGC
ACAGACATATCAAGCGCCTAGAGATAGCGATAAAGAAGAACAACAAGTCACTTGGAAAAC
TTCACAAGATACTAGCTTAACACCGGAATTAAGTACAAAAGCACCGAAAGAGTACGACAC
ATCACAACCATTTACAGACACCTCTAATGAAATCGGTTTTGACGTGAACGAGTATCATCA
CGGAGGTGGCGACAATGCAAGCAAAATTGACTAAAAAAGAGTTTATAGAGTGGTTGAAAA
CTTCTGAGGGAAAACAATTTAATATCGACCTTTGGTATGCATTTCAATGCTTTGATTATG
CTAATGCTGGTTGGAAAACTTTGTTTGGATTACTCCTAAAAGGTGTAGGCGCAAAAGATA
TTCCGTTCGCTAACAACTTCGACGGATTAGCTACTGTATACCAAAATACACCGGACTTCT
TAGCACAACCTGGCGACATGGTGGTATTCGGTAGCAACTACGGTGCTGGATATGGTCACG
TTGCATGGGTAATTGAAGCAACTTTAGATTACATCATTGTATATGAGCAGAATTGGCTAG
GCGGTGGCTGGACTGACGGAATCGAACAACCCGGCTGGGGTTGGGAAAAAGTTACAAGAC
GACAACATGCTTATGATTTCCCTATGTGGTTTATCCGTCCGAATTTTAAAAGTGAGACAG
CGCCACGATCAGTTCAATCTCCTACACAAGCACCTAAAAAAGAAACAGCTAAGCCACAAC
CTAAAGCAGTAGAACTTAAAATCATCAAAGATGTGGTTAAAGGTTATGACCTACCTAAGC
GTGGTAGTAACCCTAAAGGTATAGTTATACACAACGACGCAGGGAGCAAAGGGGCGACTG
CTGAAGCATATCGTAACGGATTAGTAAATGCACCTTTATCAAGATTAGAAGCGGGCATTG
CGCATAGTTACGTATCAGGCAACACAGTTTGGCAAGCCTTAGATGAATCACAAGTAGGTT
GGCATACCGCTAATCAAATAGGTAATAAATATTATTACGGTATTGAAGTATGTCAATCAA
TGGGCGCAGATAACGCGACATTCTTAAAAAATGAACATGCAACTTTCCAAGAATGCGCTA
GATTGTTGAAAAAATGGGGATTACCAGCAAACAGAAATACAATCAGATTGCACAATGAAT
TTACCTCAACATCATGCCCTCATAGAAGTTCGGTTTTACACACTGGTTTTGACCCAGTAA
CTCGCGGTCTATTGCCAGAAGACAAGCGGTTGCAACTTAAAGACTACTTTATCAAGCAGA
TTAGGGCGTACATGGATGGTAAAATACCGGTTGCCACTGTCTCTAATGAGTCAAGCGCTT
CAAGTAATACAGTTAAACCAGTTGCAAGTGCATGGAAACGTAATAAATATGGTACTTACT
ACATGGAAGAAAGTGCTAGATTCACAAACGGCAATCAACCAATCACAGTAAGAAAAGTGG
GGCCATTCTTATCTTGTCCAGTGGGTTATCAGTTCCAACCTGGTGGGTATTGTGATTATA
CAGAAGTGATGTTACAAGATGGTCATGTTTGGGTAGGATATACATGGGAGGGGCAACGTT
ATTACTTGCCTATTAGAACATGGAATGGTTCTGCCCCACCTAATCAGATATTAGGTGACT
TATGGGGAGAAATCAGTTAGAATGACATAGTCATGTCTATTTAAGCAGGTGCGTTACATA
CCTGCTTTCTATTTACATTTAAAGATAAAATGTGCTATTATTTTACTAGAACTTTTTAAC
ATTTCTCTCAAGATTTAAATGTAGATAACAGGCAGGTACTACGGTACTTGCCTATTTTTT
ATGCAAATTTAAAAAAAACACTTGCTTAATAAACAATTGTTTAGTATAATTATATTTGTA
GGTTAGTTGATGACTTACAAATTATGTGTAAGGAGGTGAAAAGCCTCATGCTAGACATAA
TAAAAACACTTCTAGAACATCAAGTATTGGCAGTACTGATAATTCCAGAAGTGTTAAAAC
AACTTAGAGAATGGCATCTCGGCTACCTAGACCGAAAGCCAAACAACAAAGATTAACATT
ATGCTTGGAGCCTGATGGCTCCTCCTTACACTTATATAATATAATATTATTTGGAGGTTT
TCAATTATGACAGAACAAATGTATTTATTATTGTTTTTATTAAGCCTACCATTGTTATTA
TTTATCGGGAGAAAAACACATTTTTATTGTTTAGATAAAAAGAATGGACGTAGATAATAT
GAGTGATTATAAATTAAAAATAATTGAATTGATCAAAAGTGATATAACAGGTTACCAAAT
TCACAAACAAACTGGCGTAGCGCAATATGTAATTTCACAATTAAGGCAAGGAAAGCGCGA
AGTAGATAACTTAACTTTAAATACAACTGAAAAACTATACAGTTACGCACGACAAGTGTT
ATAATATAAATGTGAAATGGTCATTCTTGAAATGACTCGGTCGCTACTGGCACAGACCGT
TTAAAGTGTCACCACAACATGAACTGAGAATTCATATGACGTTGCTGACGAGCGACAAAG
CTCTGTGTTCCTGAATGGGAGTAGGTTTGTGTGGTGGTATAATTTAGTAACAGCATAGAC
TGTCTATAGCAAAGTTGCCGAAGAGATTCTAAACGTATTTATAAATACGTGGCCCTTGCT
AGATAACCGCATCTTAACTGATGCGGTTATTTTTATCCCCACACAACCAACAAAACCACA
CCACCTATTAATTTAGGAGTGTGGTTATTTTAATATGTGAAGCTAAAATAACTAAAAATG
ATACCATTTTTGATACCAAAAAATAATACCCTCAAAATTTCGAGAGAAATAACTTCATTT
TAAATCGCATTAAATCAATGTTTCTATAAAAATAAGTCCTTAAAAATTAGTTTTTTCAAT
CGAAATGGAAGGTAGTATTGGATAGCTTTAAACCGCGTTGTTAAGCTATTCATAACTACC
GAAAATGGTTATTGATACCATTTTGATACTGAATATAACAAAAAGCCACATTTATGTGGC
TTTTTTGGTTTTATAACTAAATCGGATTGATAGATAAGCTTTGTACTTATTTATCAGTTC
GATTTTTTGATTGATGTAAAAAATCATTGATGGTGGATAAAGCGACAACACAAATACAAC
ATGATTGTGGCATTAGAGTGATGGTCTTTATTAAATTAATTGAAAACTACATCAAATATT
CTTTAAAGATAATTCGATAATAGTTCGATTAAGTTTCGATGTATAAGTGAG
>A5IU43-specific phage integrase from Dubai-25B:RC
TTAATCAAATATGTTCATAGCTTGATGTTTTTTATCAGTATATAAATGAGAGTACGTTTG
AATTGTTTCTGTAATGTTAGAGTGCCTCATTAATTCCATTAATAAATACATATCTACACC
ATTATTAATTAAATAGCTTGCGTACGAGTGTCTTAAATGGTGTATTTTTAGATTCGGGAA
TACAGATTTAAAATGATACGAATAGGTAACGTATCTAATAGGTTCTAACCCCCCGAATAT
AAAATAGTTTTCGTCAAAATATTTATATCTTTTAGAAGATTCATTATACATGTTTTTAAG
CATCTCTCTAATTAATTTTGGTACAGGTATTATCCCTTTAGAACTTTCTTTTTTTAGATT
ATATTCAATTTCTCTATTACTTAAATTGATTTTCTTATTTACGTCAATTTCGCCTTTTAT
TTTATCGTAATCTTTCCACTGCAAAGCTAAAGCTTCGCCTATTCTAAGACCAGAATAAAA
TAACAGTTTAGTTAGCTGACGAGAAGTATCGTTTGTGATTTGTTCTACTTTTTCATCAAA
TTCTTCACGAGTGATAAATTTAGCTTGTGGTTTTGTTCTGGGAATAGGAGTTACCGATAA
TGTGGGGTCGTATAAGAGCTTGTAATGCTTTTTGGCGTAATTGATAACTGCTTTAAAACC
TGCCCACACAGATCGTGCATAGCCAACAGAAAGACCTGCATCGTTTAACAAATAATTCCT
GAAAGCAGTACATTGCGTAGTAGTGATTTTGCCAATAGGGATATTTCCGAACCTTTCTTT
TATGTGAGTATTATATTCTGTAGTTCGCTTTTCTATTGAGCGTGCAGAAAGATTTTCATT
TTTTAAACGATTAAAAAAAATATATTCAAAGGGTTGATTGTCCGAGTATCCATATTTAAC
ATTTTGTATAAATTCGCTTTCAGCTAGTTTGGCATCTTTCTTACGTTCAAACCCACGCTT
CATTTTTCGTTTGTTATTACCGTATACATCTTTATATCTAATGGAAAAATACCATTTACC
TGTATTATCATCCTTATATACTGGCAT
>A5IU43-specific phage integrase SAOV_1974:RC
TTAATCAAATATGCTCATAGCTTGATGTTTTTTATCAGTATATAAATGAGAGTACGTTTG
AATTGTTTCTGTAATGTTAGAGTGCCTCATTAATTCCATTAATAAATACATATCTACACC
ATTATTAATTAAATAGCTAGCGTACGAGTGTCTTAAATGGTGTATTTTTAGATTCGGGAA
TACAGATTTAAAATGATACGAATAAGTAATGTATCTAATAGGTTCTAAACCCCCGAATAT
AAAATAGTTTTCGTCAAAATATTTATATCTTGTAGAAGATTCATTATACATGTTTTTAAG
CATCTCTCTAATTAATTTTGGTACAGGTATTATCCCTTTAGAGGTTTCTCTTTTTAGATT
ATATTCAATTTTTCTATTACTTAAATTGATTTTCTTGTTTACGTCAATTTCGCCTTTTAT
TTTATCGTAATCTTTCCACTGCAAAGCTAAAGCTTCGCCTATTCTAAGACCAGAATAAAA
TAACAGTTTAGTTAGCTGACGAGAAGTATCGTTTGTGATTTGTTCTACTTTTTCATCAAA
TTCTTCACGAGTGATAAATTTAGCTTGTGGTTTTGTTCTAGGAATAGGAGTTACCGATAA
TGTGGGGTCGTATAAGAGCTTGTAATGCTTTTTTGCGTAATTGATAACTGCTTTAAAACC
TGCCCACACAGATCGTGCATAGCCAACAGAAAGACCTGCATCGTTTAACAAATAATTCCT
GAAAGCAGTACATTGCGTAGTAGTGATTTTGCCAATAGGGATATTTCCGAACCTTTCTTT
TATGTGAGTATTATATTCTGTAGTTCGCTTTTCTATTGAGCGTGCAGAAAGATTTTCATT
TTTTAAACGATCAAAAAATATATATTCAAAGGGTTGATTGTCCGAGTATCCATATTTAAC
ATTTTGTATAAATTCGCTTTCAGCTAGTTTGGCATCTTTCTTACGTTCAAACCCACGCTT
CATTTTTCGTTTGTTATTACCGTATACATCTTTATATCTAATAGAAAAATACCATTTACC
TGTATTATCATCCTTATATACTGGCAT
